# Supplementary material for: Transcriptome analysis revealed gene expression feminization of testis after exogenous tetrodotoxin administration in pufferfish Takifugu flavidus
Source: BMC Genomics. 2022 Aug 3;23:553. doi: 10.1186/s12864-022-08787-z (PMC9347094; doi:10.1186/s12864-022-08787-z)
Supplement: Supplementary file 2 — Additional file 2: Table S2. Prediction of piRNA clusters. [file 12864_2022_8787_MOESM2_ESM.xlsx]

## Sheet: results
Table S2 prediction of piRNA clusters
================================= proTRAC ====================================
VERSION: .......... 2.4.2
LAST MODIFIED: .... 11. May 2018
Please cite:
Rosenkranz D, Zischler H. proTRAC - a software for probabilistic piRNA cluster
detection, visualization and analysis. 2012. BMC Bioinformatics 13:5.
Contact:
David Rosenkranz
Institute of Organismic and Molecular Evolutionary Biology
Dept. Anthropology, small RNA group
Johannes Gutenberg University Mainz
email: rosenkranz@uni-mainz.de
You can find the latest proTRAC version at:
http://sourceforge.net/projects/protrac/files
http://www.smallRNAgroup-mainz.de/software
==============================================================================
PARAMETERS:
Map file: ...............result.fa.map
Genome file: ............human.fa
RepeatMasker annotation: n.a.
GeneSet:.................n.a.
Significant (p<=0.01) hit density will be calculated based
on observed hit distribution.
Sliding window size: ........................................ 5000 bp
Sliding window increament: .................................. 1000 bp
Normalize each hit by number of genomic hits: ............... yes
Normalize each hit by number of sequence reads: ............. yes
Normalize values (-> per million mapped reads): ............. yes
Min. fraction of hits with 1T(U) or 10A: .................... 0.75
Alternatively: Min. fraction of hits with 1T(U) and 10A: .... 0.5
Min. fraction of hits with typical piRNA length: ............ 0.75
Typical piRNA length: ....................................... 24-32 nt
Min. size of a piRNA cluster: ............................... 1000 bp.
Min. number of hits (absolute): ............................. 0
Min. number of hits (normalized): ........................... 0
Min. fraction of hits on the mainstrand: .................... 0.75
Top fraction of mapped sequences (in terms of read counts): . 1%
Top fraction accounts for max. n% of sequence reads: ........ 90%
Min. fraction of hits on each arm of a bidirectional cluster: 0.05
Output html file for each cluster: .......................... yes
Output a summary table: ..................................... yes
Output a FASTA file for each cluster (piRNA sequences): ..... yes
Output a FASTA file comprising cluster sequences: ........... yes
Output a GTF file for predicted piRNA clusters: ..............yes
Search DNA motifs in clusters: .............................. yes
Output flanking sequences: +/- .............................. 0 bp
Output ~.pTi file: .......................................... no
==============================================================================
Cluster number or name	location in chromosomes	Coordinates	size(bp)	Hits(absolute)	Hits (normalized)	Hits (normalized) per kb		Normalized hits with 1T		Normalized hits on the main strand(s)	Predicted directionality:	Binding sites
Cluster 1	Location: CM000663.2 Homo sapiens chromosome 1, GRCh38 reference primary assembly	Coordinates: 25284699-25291184	Size [bp]: 6486	Hits (absolute): 6	Hits (normalized): 462.182500091202	Hits (normalized) per kb: 82.2368421052632	Normalized hits with 1T: 89.5%	Normalized hits with 10A: 89.2%	Normalized hits 24-32 nt: 100%	Normalized hits on the main strand(s): 100%	Predicted directionality: bi:plus-minus (split between 25291153 and 25291155)	Binding sites: RHOXF1 (GGATCA: 79) RHOXF1 (AGCTTA: 2559) RHOXF1 (GGCTCA: 3389) RHOXF1 (GGCTTA: 4288) RHOXF1 (AGCTCA: 4978) RHOXF1 (GGCTCA: 5091) RHOXF1 (GGCTCA: 5373) RHOXF1 (AGATCA: 5660) RHOXF1 (GGCTCA: 5725) RFX4_1 (CTTGGCAAC: 2839) FOXP1 (TGTTTAC: 833) FOXO3_mmu (TGTTTACA: 833) FOXO3_mmu (TGTTTTGA: 2888) Rhox11 (TGCTGTTAA: 1210) RHOXF1 (TGAGCC: 19) RHOXF1 (TGAGCC: 1230) RHOXF1 (TAAGCC: 4133) …
Cluster 2	Location: CM000663.2 Homo sapiens chromosome 1, GRCh38 reference primary assembly	Coordinates: 102033618-102035004	Size [bp]: 1387	Hits (absolute): 19	Hits (normalized): 62.6583450379484	Hits (normalized) per kb: 82.2368421052632	Normalized hits with 1T: 100%	Normalized hits with 10A: 99.9%	Normalized hits 24-32 nt: 100%	Normalized hits on the main strand(s): 99.9%	Predicted directionality: mono:minus	Binding sites: FOXO3_mmu (TCAAAACA: 1275) FOXO3_mmu (TCAAAACA: 1292) FOXO3_mmu (TCAAAACA: 1309) RHOXF1 (AGATTA: 44) RHOXF1 (AGATCA: 1047) Nobox (GCTAATTA: 1283) Nobox (GCTAATTA: 1300) FOXP1 (TGTTTAC: 811) FOXO3_mmu (TGTTTACC: 811) RHOXF1 (TAAGCC: 835) RHOXF1 (TAAGCT: 1167) RHOXF1 (TAAGCT: 1189) FOXO3_hsa (ATGTTTAC: 810)
Cluster 3	Location: CM000663.2 Homo sapiens chromosome 1, GRCh38 reference primary assembly	Coordinates: 161447225-161454679	Size [bp]: 7455	Hits (absolute): 8	Hits (normalized): 328.902886018291	Hits (normalized) per kb: 82.2368421052632	Normalized hits with 1T: 80%	Normalized hits with 10A: 29.4%	Normalized hits 24-32 nt: 100%	Normalized hits on the main strand(s): 100%	Predicted directionality: mono:minus	Binding sites: RHOXF1 (GGCTTA: 4321) RHOXF1 (AGATCA: 5362) RHOXF1 (GGCTCA: 5397) RHOXF1 (GGATTA: 6209) RHOXF1 (AGCTCA: 6378) Sox5 (AACAAT: 5355) RFX4_1 (CATGGCAAC: 1847) RHOXF1 (TGATCC: 1152) RHOXF1 (TGAGCC: 1885) RHOXF1 (TGAGCC: 2910) RHOXF1 (TGAGCC: 3689) RHOXF1 (TGATCC: 5220) SOX9 (AACAATAA: 5355) A-MYB (TGGCAGTTGG: 7350)
Cluster 4	Location: CM000663.2 Homo sapiens chromosome 1, GRCh38 reference primary assembly	Coordinates: 161462016-161469470	Size [bp]: 7455	Hits (absolute): 8	Hits (normalized): 328.902886018291	Hits (normalized) per kb: 82.2368421052632	Normalized hits with 1T: 80%	Normalized hits with 10A: 29.4%	Normalized hits 24-32 nt: 100%	Normalized hits on the main strand(s): 100%	Predicted directionality: mono:minus	Binding sites: RHOXF1 (GGCTTA: 4321) RHOXF1 (AGATCA: 5362) RHOXF1 (GGCTCA: 5397) RHOXF1 (GGATTA: 6209) RHOXF1 (AGCTCA: 6378) Sox5 (AACAAT: 5355) RFX4_1 (CATGGCAAC: 1847) RHOXF1 (TGATCC: 1152) RHOXF1 (TGAGCC: 1885) RHOXF1 (TGAGCC: 2910) RHOXF1 (TGAGCC: 3689) RHOXF1 (TGATCC: 5220) SOX9 (AACAATAA: 5355) A-MYB (TGGCAGTTGG: 7350)
Cluster 5	Location: CM000663.2 Homo sapiens chromosome 1, GRCh38 reference primary assembly	Coordinates: 186564106-186565857	Size [bp]: 1752	Hits (absolute): 28	Hits (normalized): 63.2216579744218	Hits (normalized) per kb: 0	Normalized hits with 1T: 100%	Normalized hits with 10A: 0%	Normalized hits 24-32 nt: 100%	Normalized hits on the main strand(s): 99.9%	Predicted directionality: mono:plus	Binding sites: RHOXF1 (GGCTTA: 74) RHOXF1 (AGCTCA: 866) RHOXF1 (GGATTA: 1341) FOXO3_mmu (TGTTTTGA: 1162) Rhox11 (TGCTGTTTT: 1159) RHOXF1 (TAAGCT: 78) RHOXF1 (TGATCC: 563) RHOXF1 (TAATCT: 1008) RHOXF1 (TAATCT: 1050) RHOXF1 (TGATCC: 1266) FOXO1 (CCTGTTTAT: 221) Gata4 (AGATAAG: 782)
Cluster 6	Location: CM000663.2 Homo sapiens chromosome 1, GRCh38 reference primary assembly	Coordinates: 207098965-207100123	Size [bp]: 1159	Hits (absolute): 50	Hits (normalized): 377.454654926803	Hits (normalized) per kb: 328.947368421053	Normalized hits with 1T: 100%	Normalized hits with 10A: 0%	Normalized hits 24-32 nt: 100%	Normalized hits on the main strand(s): 100%	Predicted directionality: mono:plus	Binding sites: Sox5 (AACAAT: 877) Sox5 (ATTGTT: 956) RHOXF1 (TAAGCT: 707) RHOXF1 (TGAGCC: 723)
Cluster 7	Location: CM000663.2 Homo sapiens chromosome 1, GRCh38 reference primary assembly	Coordinates: 228547787-228558336	Size [bp]: 10550	Hits (absolute): 11	Hits (normalized): 300.397778441528	Hits (normalized) per kb: 0	Normalized hits with 1T: 95.4%	Normalized hits with 10A: 14.4%	Normalized hits 24-32 nt: 100%	Normalized hits on the main strand(s): 90.5%	Predicted directionality: mono:minus	Binding sites: RHOXF1 (AGATCA: 937) RHOXF1 (GGCTTA: 4323) RHOXF1 (GGATCA: 7501) Lhx8 (TTAATTAG: 4373) POU2F1 (ATTAGAATA: 1414) POU2F1 (ATTAAAATA: 3400) POU2F1 (ATTAAAATA: 5906) POU2F1 (ATTAAAATA: 7161) FOXO3_mmu (TGTTTTGC: 8878) FOXO3_mmu (TGTTTTCC: 9701) Sox5 (ATTGTT: 2317) RHOXF1 (TGAGCC: 1216) RHOXF1 (TAAGCC: 2475) RHOXF1 (TAAGCC: 4888) RHOXF1 (TAAGCC: 5030) RHOXF1 (TGATCC: 5242) RHOXF1 (TGATC…
Cluster 8	Location: CM000663.2 Homo sapiens chromosome 1, GRCh38 reference primary assembly	Coordinates: 228610266-228625959	Size [bp]: 15694	Hits (absolute): 33	Hits (normalized): 445.168897158272	Hits (normalized) per kb: 0	Normalized hits with 1T: 75%	Normalized hits with 10A: 51.4%	Normalized hits 24-32 nt: 100%	Normalized hits on the main strand(s): 100%	Predicted directionality: mono:minus	Binding sites: FOXO3_mmu (TGTTTTGC: 594) FOXO3_mmu (TGTTTTCC: 1445) FOXO3_mmu (TGTTTTGC: 2835) FOXO3_mmu (TGTTTTCC: 3686) FOXO3_mmu (TGTTTTGC: 5076) FOXO3_mmu (TGTTTTCC: 5927) FOXO3_mmu (TGTTTTGC: 7317) FOXO3_mmu (TGTTTTCC: 8168) FOXO3_mmu (TGTTTTGC: 9558) FOXO3_mmu (TGTTTTCC: 10400) FOXO3_mmu (TGTTTTGC: 11773) FOXO3_mmu (TGTTTTCC: 12603) FOXO3_mmu (TGTTTTGC: 13993) FOXO3_mmu (TGTTTTCC: 14845) RH…
Cluster 9	Location: CM000663.2 Homo sapiens chromosome 1, GRCh38 reference primary assembly	Coordinates: 228630388-228646090	Size [bp]: 15703	Hits (absolute): 34	Hits (normalized): 445.587831657026	Hits (normalized) per kb: 0	Normalized hits with 1T: 75%	Normalized hits with 10A: 51.4%	Normalized hits 24-32 nt: 100%	Normalized hits on the main strand(s): 100%	Predicted directionality: mono:minus	Binding sites: FOXO3_mmu (TGTTTTGC: 594) FOXO3_mmu (TGTTTTCC: 1445) FOXO3_mmu (TGTTTTGC: 2835) FOXO3_mmu (TGTTTTCC: 3685) FOXO3_mmu (TGTTTTGC: 5074) FOXO3_mmu (TGTTTTCC: 5910) FOXO3_mmu (TGTTTTGC: 7300) FOXO3_mmu (TGTTTTCC: 8151) FOXO3_mmu (TGTTTTGC: 9541) FOXO3_mmu (TGTTTTCC: 10382) FOXO3_mmu (TGTTTTGC: 11772) FOXO3_mmu (TGTTTTCC: 12623) FOXO3_mmu (TGTTTTGC: 14013) FOXO3_mmu (TGTTTTCC: 14854) RH…
Cluster 10	Location: CM000664.2 Homo sapiens chromosome 2, GRCh38 reference primary assembly	Coordinates: 132266528-132271667	Size [bp]: 5140	Hits (absolute): 11	Hits (normalized): 271.928931001929	Hits (normalized) per kb: 82.2368421052632	Normalized hits with 1T: 86.3%	Normalized hits with 10A: 0%	Normalized hits 24-32 nt: 100%	Normalized hits on the main strand(s): 100%	Predicted directionality: mono:minus	Binding sites: FOXO1 (GAAAACAGC: 1195) RHOXF1 (AGATTA: 1415) Sox5 (AACAAT: 2003) FOXO3_hsa (GTAAACAT: 1134) Rhox11 (AAAACAGCA: 1196) RHOXF1 (TGATCC: 1023) SOX9 (AACAATAG: 2003) POU5F1 (ATGCAAA: 1702) FOXP1 (GTAAACA: 1134)
Cluster 11	Location: CM000664.2 Homo sapiens chromosome 2, GRCh38 reference primary assembly	Coordinates: 158684613-158689927	Size [bp]: 5315	Hits (absolute): 2	Hits (normalized): 1644.73684210526	Hits (normalized) per kb: 328.947368421053	Normalized hits with 1T: 50%	Normalized hits with 10A: 50%	Normalized hits 24-32 nt: 100%	Normalized hits on the main strand(s): 100%	Predicted directionality: mono:minus	Binding sites: RHOXF1 (AGATTA: 1908) RHOXF1 (AGATCA: 2258) RHOXF1 (AGCTCA: 3842) RHOXF1 (AGATCA: 4102) RHOXF1 (GGCTCA: 5031) RHOXF1 (AGATTA: 5072) POU5F1 (TTTGCAT: 2070) Lhx8 (TTAATTAG: 1534) Sox5 (AACAAT: 4790) FOXO3_mmu (TGTTTTCA: 1948) RHOXF1 (TGAGCC: 2076) RHOXF1 (TGAGCT: 2154) RHOXF1 (TAATCT: 2414) RHOXF1 (TAAGCT: 3368) RHOXF1 (TAATCT: 4332) RHOXF1 (TGAGCT: 4422) Nobox (TAATTAGT: 1535) FOXO1…
Cluster 12	Location: CM000664.2 Homo sapiens chromosome 2, GRCh38 reference primary assembly	Coordinates: 231578958-231580575	Size [bp]: 1618	Hits (absolute): 152	Hits (normalized): 70.8249363145911	Hits (normalized) per kb: 82.2368421052632	Normalized hits with 1T: 100%	Normalized hits with 10A: 0%	Normalized hits 24-32 nt: 100%	Normalized hits on the main strand(s): 86.1%	Predicted directionality: bi:minus-plus (split between 231579306 and 231579318)	Binding sites: RHOXF1 (GGCTTA: 1063) Sox5 (AACAAT: 921) Rhox11 (TGGTGTATT: 1193)
Cluster 13	Location: CM000664.2 Homo sapiens chromosome 2, GRCh38 reference primary assembly	Coordinates: 239914453-239915865	Size [bp]: 1413	Hits (absolute): 3	Hits (normalized): 96.439547124423	Hits (normalized) per kb: 82.2368421052632	Normalized hits with 1T: 100%	Normalized hits with 10A: 0%	Normalized hits 24-32 nt: 100%	Normalized hits on the main strand(s): 100%	Predicted directionality: mono:minus
Cluster 14	Location: CM000665.2 Homo sapiens chromosome 3, GRCh38 reference primary assembly	Coordinates: 469009-470156	Size [bp]: 1148	Hits (absolute): 13	Hits (normalized): 183.621071010908	Hits (normalized) per kb: 164.473684210526	Normalized hits with 1T: 100%	Normalized hits with 10A: 10.4%	Normalized hits 24-32 nt: 100%	Normalized hits on the main strand(s): 100%	Predicted directionality: mono:plus	Binding sites: Sox5 (AACAAT: 689) Gata4 (CTTATCT: 61) SOX9 (AACAATAA: 689) POU5F1 (ATGCAAA: 283) Gata4 (AGATAAG: 798)
Cluster 15	Location: CM000665.2 Homo sapiens chromosome 3, GRCh38 reference primary assembly	Coordinates: 160045410-160046553	Size [bp]: 1144	Hits (absolute): 20	Hits (normalized): 411.84996010566	Hits (normalized) per kb: 328.947368421053	Normalized hits with 1T: 100%	Normalized hits with 10A: 99.9%	Normalized hits 24-32 nt: 100%	Normalized hits on the main strand(s): 99.9%	Predicted directionality: mono:plus	Binding sites: RHOXF1 (AGCTCA: 304) RHOXF1 (TGAGCT: 263)
Cluster 16	Location: CM000666.2 Homo sapiens chromosome 4, GRCh38 reference primary assembly	Coordinates: 5143096-5144837	Size [bp]: 1742	Hits (absolute): 15	Hits (normalized): 40.462379099877	Hits (normalized) per kb: 0	Normalized hits with 1T: 100%	Normalized hits with 10A: 0%	Normalized hits 24-32 nt: 100%	Normalized hits on the main strand(s): 100%	Predicted directionality: mono:plus	Binding sites: RHOXF1 (AGCTCA: 967) RHOXF1 (AGCTCA: 1037) RHOXF1 (GGCTTA: 1565) RHOXF1 (AGCTTA: 1656) RHOXF1 (TGAGCC: 313) RHOXF1 (TGATCT: 1520)
Cluster 17	Location: CM000666.2 Homo sapiens chromosome 4, GRCh38 reference primary assembly	Coordinates: 39165342-39170001	Size [bp]: 4660	Hits (absolute): 25	Hits (normalized): 87.0022439722019	Hits (normalized) per kb: 0	Normalized hits with 1T: 85.5%	Normalized hits with 10A: 0%	Normalized hits 24-32 nt: 100%	Normalized hits on the main strand(s): 96.2%	Predicted directionality: bi:minus-plus (split between 39169960 and 39169963)	Binding sites: RHOXF1 (AGCTCA: 3655) RHOXF1 (AGCTCA: 4272) Sox5 (AACAAT: 2762) Gata4 (CTTATCT: 4177) Sox5 (ATTGTT: 3778) RHOXF1 (TGATCT: 1423) RHOXF1 (TAAGCT: 3653) RHOXF1 (TGATCT: 3674) RHOXF1 (TAAGCT: 4371) POU5F1 (ATGCAAA: 660) Gata4 (AGATAAG: 3667)
Cluster 18	Location: CM000666.2 Homo sapiens chromosome 4, GRCh38 reference primary assembly	Coordinates: 56421233-56422520	Size [bp]: 1288	Hits (absolute): 24	Hits (normalized): 604.181203124455	Hits (normalized) per kb: 493.421052631579	Normalized hits with 1T: 100%	Normalized hits with 10A: 0%	Normalized hits 24-32 nt: 100%	Normalized hits on the main strand(s): 100%	Predicted directionality: mono:minus	Binding sites: FOXO1 (AAAAACAAG: 1197) RHOXF1 (GGCTTA: 351)
Cluster 19	Location: CM000666.2 Homo sapiens chromosome 4, GRCh38 reference primary assembly	Coordinates: 74299385-74301560	Size [bp]: 2176	Hits (absolute): 16	Hits (normalized): 940.990158592783	Hits (normalized) per kb: 411.184210526316	Normalized hits with 1T: 81.9%	Normalized hits with 10A: 14.6%	Normalized hits 24-32 nt: 100%	Normalized hits on the main strand(s): 96.5%	Predicted directionality: mono:minus	Binding sites: FOXO1 (AAAAACAAC: 371) RHOXF1 (AGCTTA: 148) RHOXF1 (AGCTCA: 199) RHOXF1 (AGCTTA: 221) RHOXF1 (AGATTA: 366) RHOXF1 (AGCTTA: 890) RHOXF1 (AGATTA: 1149) RHOXF1 (AGATCA: 1440) RHOXF1 (GGCTTA: 1592) Sox5 (AACAAT: 916) Gata4 (GTTATCT: 1326) FOXP1 (TGTTTAC: 241) FOXO3_mmu (TGTTTACA: 241) Sox5 (ATTGTT: 239) Sox5 (ATTGTT: 1886) RHOXF1 (TGATCC: 614) RHOXF1 (TAAGCT: 888) RHOXF1 (TGAGCT: 1097)…
Cluster 20	Location: CM000667.2 Homo sapiens chromosome 5, GRCh38 reference primary assembly	Coordinates: 172587910-172597460	Size [bp]: 9551	Hits (absolute): 2	Hits (normalized): 939.84962406015	Hits (normalized) per kb: 82.2368421052632	Normalized hits with 1T: 87.5%	Normalized hits with 10A: 12.5%	Normalized hits 24-32 nt: 100%	Normalized hits on the main strand(s): 100%	Predicted directionality: bi:plus-minus (split between 172587910 and 172597432)	Binding sites: FOXO1 (GAAAACAGG: 4426) FOXO3_mmu (TGAAAACA: 4425) RHOXF1 (AGCTCA: 228) RHOXF1 (AGCTCA: 288) RHOXF1 (GGCTTA: 571) RHOXF1 (GGATCA: 2130) RHOXF1 (AGCTCA: 4899) RHOXF1 (GGCTCA: 5216) RHOXF1 (AGATCA: 5293) RHOXF1 (GGATCA: 6181) RHOXF1 (GGCTCA: 6783) RHOXF1 (GGCTCA: 7097) RHOXF1 (AGATCA: 7301) RHOXF1 (GGCTTA: 7494) Nobox (ACTAATTA: 1334) Lhx8 (CTAATTAG: 1335) Sox5 (AACAAT: 300) Sox5 (AA…
Cluster 21	Location: CM000668.2 Homo sapiens chromosome 6, GRCh38 reference primary assembly	Coordinates: 19563443-19564771	Size [bp]: 1329	Hits (absolute): 10	Hits (normalized): 73.6530662868931	Hits (normalized) per kb: 82.2368421052632	Normalized hits with 1T: 100%	Normalized hits with 10A: 100%	Normalized hits 24-32 nt: 100%	Normalized hits on the main strand(s): 100%	Predicted directionality: mono:minus	Binding sites: RHOXF1 (GGCTCA: 63) Gata4 (CTTATCT: 748) Rhox11 (TGGTGTATT: 654) Nobox (TAATTGGC: 1011)
Cluster 22	Location: CM000668.2 Homo sapiens chromosome 6, GRCh38 reference primary assembly	Coordinates: 24207275-24210096	Size [bp]: 2822	Hits (absolute): 26	Hits (normalized): 203.415903304005	Hits (normalized) per kb: 82.2368421052632	Normalized hits with 1T: 86.9%	Normalized hits with 10A: 0%	Normalized hits 24-32 nt: 100%	Normalized hits on the main strand(s): 100%	Predicted directionality: bi:minus-plus (split between 24207289 and 24210019)	Binding sites: SPZ1 (CTGTAACCCC: 1041) FOXO1 (AAAAACAGG: 2217) FOXO3_mmu (TGAAAACA: 137) RHOXF1 (GGCTCA: 986) RHOXF1 (AGATTA: 2650) Lhx8 (TTAATTAA: 177) Sox5 (AACAAT: 1590) FOXP1 (TGTTTAC: 356) Rhox11 (TAAACACCA: 1609) Rhox11 (ATAACAGCA: 2633) FOXO3_mmu (TGTTTTCC: 408) Rhox11 (TGCTGTATA: 527) RHOXF1 (TAATCT: 496) RHOXF1 (TGAGCC: 739) RHOXF1 (TGATCT: 1031) RHOXF1 (TGATCC: 2263) RHOXF1 (TGAGCT: 250…
Cluster 23	Location: CM000668.2 Homo sapiens chromosome 6, GRCh38 reference primary assembly	Coordinates: 27824308-27831344	Size [bp]: 7037	Hits (absolute): 2	Hits (normalized): 411.184210526316	Hits (normalized) per kb: 82.2368421052632	Normalized hits with 1T: 100%	Normalized hits with 10A: 100%	Normalized hits 24-32 nt: 100%	Normalized hits on the main strand(s): 100%	Predicted directionality: bi:plus-minus (split between 27824308 and 27831318)	Binding sites: RHOXF1 (AGCTTA: 860) RHOXF1 (AGATTA: 4769) RHOXF1 (GGATCA: 7019) POU5F1 (TTTGCAT: 1109) Nobox (ACTAATTA: 319) Nobox (AGTAATTA: 1423) Sox5 (AACAAT: 4792) FOXP1 (TGTTTAC: 366) Sox5 (ATTGTT: 991) RHOXF1 (TGATCC: 14) RHOXF1 (TAAGCT: 360) RHOXF1 (TGAGCT: 437) RHOXF1 (TGATCT: 823) RHOXF1 (TAAGCC: 4842) RHOXF1 (TAATCT: 5781) RHOXF1 (TAAGCT: 6224) RHOXF1 (TAAGCT: 6682) Nobox (TAATTACC: 142…
Cluster 24	Location: CM000668.2 Homo sapiens chromosome 6, GRCh38 reference primary assembly	Coordinates: 28941599-28951053	Size [bp]: 9455	Hits (absolute): 3	Hits (normalized): 171.509991556431	Hits (normalized) per kb: 0	Normalized hits with 1T: 56.4%	Normalized hits with 10A: 100%	Normalized hits 24-32 nt: 100%	Normalized hits on the main strand(s): 100%	Predicted directionality: bi:minus-plus (split between 28941600 and 28951028)	Binding sites: FOXO1 (GTAAACAAG: 4991) FOXO3_mmu (TGAAAACA: 1784) RHOXF1 (GGCTCA: 207) RHOXF1 (AGCTCA: 606) RHOXF1 (AGCTTA: 698) RHOXF1 (GGATCA: 1395) RHOXF1 (GGCTTA: 1695) RHOXF1 (GGCTTA: 3527) RHOXF1 (AGATCA: 5058) RHOXF1 (AGATCA: 5630) RHOXF1 (AGATTA: 7001) RHOXF1 (AGATTA: 7018) RHOXF1 (AGCTCA: 9439) POU5F1 (TTTGCAT: 6328) Nobox (AGTAATTA: 4912) Sox5 (AACAAT: 4043) Gata4 (GTTATCT: 1889) Gata4 …
Cluster 25	Location: CM000668.2 Homo sapiens chromosome 6, GRCh38 reference primary assembly	Coordinates: 89885573-89888201	Size [bp]: 2629	Hits (absolute): 94	Hits (normalized): 823.597827249635	Hits (normalized) per kb: 328.947368421053	Normalized hits with 1T: 100%	Normalized hits with 10A: 0%	Normalized hits 24-32 nt: 100%	Normalized hits on the main strand(s): 99.9%	Predicted directionality: mono:minus	Binding sites: RHOXF1 (GGATCA: 2096) RHOXF1 (TAATCT: 524) RHOXF1 (TGAGCT: 530) RHOXF1 (TAAGCT: 967) RHOXF1 (TGAGCC: 1170) RHOXF1 (TGAGCT: 2017)
Cluster 26	Location: CM000668.2 Homo sapiens chromosome 6, GRCh38 reference primary assembly	Coordinates: 96237591-96239293	Size [bp]: 1703	Hits (absolute): 7	Hits (normalized): 41.9787819227691	Hits (normalized) per kb: 0	Normalized hits with 1T: 100%	Normalized hits with 10A: 100%	Normalized hits 24-32 nt: 100%	Normalized hits on the main strand(s): 100%	Predicted directionality: bi:plus-minus (split between 96237591 and 96238060)	Binding sites: RHOXF1 (AGATTA: 84) RHOXF1 (AGATTA: 167) Nobox (AGTAATTA: 1586) Sox5 (AACAAT: 180) POU2F1 (TATTCAAAT: 234)
Cluster 27	Location: CM000669.2 Homo sapiens chromosome 7, GRCh38 reference primary assembly	Coordinates: 52608040-52609307	Size [bp]: 1268	Hits (absolute): 6	Hits (normalized): 468.174758729387	Hits (normalized) per kb: 328.947368421053	Normalized hits with 1T: 82.4%	Normalized hits with 10A: 0%	Normalized hits 24-32 nt: 100%	Normalized hits on the main strand(s): 100%	Predicted directionality: mono:plus	Binding sites: Gata4 (CTTATCT: 221) RHOXF1 (TGAGCC: 441) RHOXF1 (TAATCT: 1172)
Cluster 28	Location: CM000669.2 Homo sapiens chromosome 7, GRCh38 reference primary assembly	Coordinates: 91292278-91297263	Size [bp]: 4986	Hits (absolute): 6	Hits (normalized): 106.504698378694	Hits (normalized) per kb: 0	Normalized hits with 1T: 100%	Normalized hits with 10A: 0%	Normalized hits 24-32 nt: 100%	Normalized hits on the main strand(s): 100%	Predicted directionality: mono:minus	Binding sites: RFX4_1 (GTTGCCAGG: 976) FOXO3_mmu (GCTAAACA: 2279) RHOXF1 (AGATTA: 471) RHOXF1 (AGCTTA: 671) RHOXF1 (GGCTTA: 1667) RHOXF1 (GGCTCA: 2950) RHOXF1 (AGATCA: 4230) RHOXF1 (AGATTA: 4406) Sox5 (AACAAT: 348) Gata4 (CTTATCT: 691) FIGLA (AACAGCTGGT: 1637) POU2F1 (ATTTAAATA: 4455) POU2F1 (ATTTGAATA: 4558) RHOXF1 (TGAGCC: 968) RHOXF1 (TAATCC: 1438) RHOXF1 (TAATCT: 2433) RHOXF1 (TGATCC: 2503) R…
Cluster 29	Location: CM000669.2 Homo sapiens chromosome 7, GRCh38 reference primary assembly	Coordinates: 133195397-133196831	Size [bp]: 1435	Hits (absolute): 7	Hits (normalized): 47.0028488730907	Hits (normalized) per kb: 0	Normalized hits with 1T: 100%	Normalized hits with 10A: 58.3%	Normalized hits 24-32 nt: 100%	Normalized hits on the main strand(s): 100%	Predicted directionality: mono:plus	Binding sites: Nobox (AGCAATTA: 314) Gata4 (GTTATCT: 350) RHOXF1 (TAATCT: 580) RHOXF1 (TAATCT: 850)
Cluster 30	Location: CM000671.2 Homo sapiens chromosome 9, GRCh38 reference primary assembly	Coordinates: 133564302-133565875	Size [bp]: 1574	Hits (absolute): 23	Hits (normalized): 32.2932825439343	Hits (normalized) per kb: 0	Normalized hits with 1T: 100%	Normalized hits with 10A: 0%	Normalized hits 24-32 nt: 100%	Normalized hits on the main strand(s): 100%	Predicted directionality: mono:minus	Binding sites: RHOXF1 (AGATCA: 634) RHOXF1 (GGCTCA: 743) RHOXF1 (GGCTCA: 869) POU5F1 (TTTGCAT: 528) RFX4_1 (CATAGCAAC: 712) RHOXF1 (TGAGCT: 648) RHOXF1 (TGAGCT: 1040)
Cluster 31	Location: CM000672.2 Homo sapiens chromosome 10, GRCh38 reference primary assembly	Coordinates: 7335580-7336694	Size [bp]: 1115	Hits (absolute): 53	Hits (normalized): 469.4420606836	Hits (normalized) per kb: 411.184210526316	Normalized hits with 1T: 100%	Normalized hits with 10A: 0%	Normalized hits 24-32 nt: 100%	Normalized hits on the main strand(s): 99.5%	Predicted directionality: bi:minus-plus (split between 7336660 and 7336660)	Binding sites: RHOXF1 (GGATTA: 222) POU2F1 (TATGTTAAT: 578) Rhox11 (CGCTGTAAA: 568) Sox5 (ATTGTT: 276) RHOXF1 (TGAGCC: 135)
Cluster 32	Location: CM000672.2 Homo sapiens chromosome 10, GRCh38 reference primary assembly	Coordinates: 14124674-14125735	Size [bp]: 1062	Hits (absolute): 4	Hits (normalized): 45.3156091123484	Hits (normalized) per kb: 82.2368421052632	Normalized hits with 1T: 21.1%	Normalized hits with 10A: 78.9%	Normalized hits 24-32 nt: 100%	Normalized hits on the main strand(s): 99.3%	Predicted directionality: bi:minus-plus (split between 14125707 and 14125708)	Binding sites: RFX4_1 (GTTGCCATG: 466) RHOXF1 (GGCTCA: 55) Sox5 (AACAAT: 569) Sox5 (AACAAT: 579) Sox5 (AACAAT: 861) Sox5 (AACAAT: 1001) Gata4 (GTTATCT: 929) FOXO3_mmu (TGTTTAGA: 179) Rhox11 (TGCTGTTTT: 353) RHOXF1 (TGAGCC: 212) SOX9 (AACAATAA: 1001) FOXO1 (GCTGTTTTC: 354)
Cluster 33	Location: CM000672.2 Homo sapiens chromosome 10, GRCh38 reference primary assembly	Coordinates: 46140633-46141813	Size [bp]: 1181	Hits (absolute): 10	Hits (normalized): 47.0091225556498	Hits (normalized) per kb: 0	Normalized hits with 1T: 100%	Normalized hits with 10A: 58.3%	Normalized hits 24-32 nt: 100%	Normalized hits on the main strand(s): 100%	Predicted directionality: mono:minus	Binding sites: RHOXF1 (AGCTCA: 338) RHOXF1 (AGCTTA: 342) RHOXF1 (GGCTCA: 595) RHOXF1 (AGATCA: 974) RHOXF1 (TGATCT: 913) RHOXF1 (TGATCT: 1078) Gata4 (AGATAAC: 428)
Cluster 34	Location: CM000672.2 Homo sapiens chromosome 10, GRCh38 reference primary assembly	Coordinates: 46207742-46208908	Size [bp]: 1167	Hits (absolute): 3	Hits (normalized): 46.9943405787475	Hits (normalized) per kb: 0	Normalized hits with 1T: 100%	Normalized hits with 10A: 58.3%	Normalized hits 24-32 nt: 100%	Normalized hits on the main strand(s): 100%	Predicted directionality: mono:plus	Binding sites: RHOXF1 (AGATCA: 99) RHOXF1 (AGATCA: 264) Gata4 (GTTATCT: 748) RHOXF1 (TGATCT: 203) RHOXF1 (TGAGCC: 582) RHOXF1 (TGAGCT: 839) RHOXF1 (TAAGCT: 841)
Cluster 35	Location: CM000672.2 Homo sapiens chromosome 10, GRCh38 reference primary assembly	Coordinates: 46847116-46848279	Size [bp]: 1164	Hits (absolute): 21	Hits (normalized): 47.0319826741026	Hits (normalized) per kb: 0	Normalized hits with 1T: 100%	Normalized hits with 10A: 58.3%	Normalized hits 24-32 nt: 100%	Normalized hits on the main strand(s): 99.9%	Predicted directionality: mono:minus	Binding sites: RHOXF1 (AGCTCA: 336) RHOXF1 (AGCTTA: 340) RHOXF1 (GGCTCA: 593) RHOXF1 (AGATCA: 957) RHOXF1 (TGATCT: 1061) Gata4 (AGATAAC: 426)
Cluster 36	Location: CM000673.2 Homo sapiens chromosome 11, GRCh38 reference primary assembly	Coordinates: 116938641-116944665	Size [bp]: 6025	Hits (absolute): 3	Hits (normalized): 1192.43421052632	Hits (normalized) per kb: 164.473684210526	Normalized hits with 1T: 100%	Normalized hits with 10A: 0%	Normalized hits 24-32 nt: 100%	Normalized hits on the main strand(s): 100%	Predicted directionality: bi:minus-plus (split between 116944460 and 116944640)	Binding sites: FOXO3_mmu (GCTAAACA: 1346) RHOXF1 (AGCTCA: 136) RHOXF1 (GGATCA: 892) RHOXF1 (AGATTA: 924) RHOXF1 (AGCTCA: 4234) RHOXF1 (GGCTTA: 4361) RHOXF1 (GGATTA: 4826) RHOXF1 (AGATCA: 5331) RHOXF1 (AGATCA: 5810) Nobox (ACCAATTA: 3395) Lhx8 (TTAATTAG: 2242) Sox5 (AACAAT: 906) Sox5 (AACAAT: 4864) Gata4 (CTTATCT: 5180) FOXO3_mmu (TGTTTTGA: 1324) FOXO3_mmu (TGTTTTGA: 1427) Sox5 (ATTGTT: 5738) RHOX…
Cluster 37	Location: CM000674.2 Homo sapiens chromosome 12, GRCh38 reference primary assembly	Coordinates: 2719806-2721140	Size [bp]: 1335	Hits (absolute): 44	Hits (normalized): 96.7190124259649	Hits (normalized) per kb: 82.2368421052632	Normalized hits with 1T: 82.6%	Normalized hits with 10A: 0%	Normalized hits 24-32 nt: 100%	Normalized hits on the main strand(s): 100%	Predicted directionality: mono:minus
Cluster 38	Location: CM000674.2 Homo sapiens chromosome 12, GRCh38 reference primary assembly	Coordinates: 32116433-32117736	Size [bp]: 1304	Hits (absolute): 11	Hits (normalized): 39.0488468846039	Hits (normalized) per kb: 0	Normalized hits with 1T: 100%	Normalized hits with 10A: 0%	Normalized hits 24-32 nt: 100%	Normalized hits on the main strand(s): 100%	Predicted directionality: mono:plus	Binding sites: FOXO3_mmu (TGTAAACA: 987) RHOXF1 (GGCTCA: 290) RHOXF1 (GGATCA: 651) FOXO3_hsa (GTAAACAT: 988) FIGLA (TCCAGGTGTT: 863) FOXO3_mmu (TGTTTTCA: 576) FOXO3_mmu (TGTTTTCA: 1002) Sox5 (ATTGTT: 944) RHOXF1 (TGATCT: 536) RHOXF1 (TGAGCC: 756) RHOXF1 (TGATCT: 816) FOXP1 (GTAAACA: 988)
Cluster 39	Location: CM000674.2 Homo sapiens chromosome 12, GRCh38 reference primary assembly	Coordinates: 93456289-93458011	Size [bp]: 1723	Hits (absolute): 11	Hits (normalized): 63.2784996084135	Hits (normalized) per kb: 0	Normalized hits with 1T: 100%	Normalized hits with 10A: 0.2%	Normalized hits 24-32 nt: 100%	Normalized hits on the main strand(s): 99.8%	Predicted directionality: mono:plus	Binding sites: Nobox (GGTAATTA: 1495) Sox5 (ATTGTT: 715) RHOXF1 (TGATCT: 392) RHOXF1 (TAAGCC: 1676) SOX9 (TCATTGTT: 713)
Cluster 40	Location: CM000674.2 Homo sapiens chromosome 12, GRCh38 reference primary assembly	Coordinates: 101670121-101671355	Size [bp]: 1235	Hits (absolute): 26	Hits (normalized): 28.7978923743822	Hits (normalized) per kb: 0	Normalized hits with 1T: 100%	Normalized hits with 10A: 0%	Normalized hits 24-32 nt: 100%	Normalized hits on the main strand(s): 100%	Predicted directionality: mono:minus	Binding sites: FOXO3_mmu (GGAAAACA: 667) RHOXF1 (GGATTA: 330) RHOXF1 (AGCTCA: 536) Sox5 (AACAAT: 773) Sox5 (ATTGTT: 787) SOX9 (TCATTGTT: 785) RFX4_2 (GTAACTAGG: 1038)
Cluster 41	Location: CM000676.2 Homo sapiens chromosome 14, GRCh38 reference primary assembly	Coordinates: 67044772-67045773	Size [bp]: 1002	Hits (absolute): 8	Hits (normalized): 32.458917921798	Hits (normalized) per kb: 0	Normalized hits with 1T: 100%	Normalized hits with 10A: 0%	Normalized hits 24-32 nt: 100%	Normalized hits on the main strand(s): 100%	Predicted directionality: mono:plus	Binding sites: RHOXF1 (TAATCC: 153) RHOXF1 (TGATCC: 327) RHOXF1 (TAAGCC: 567)
Cluster 42	Location: CM000676.2 Homo sapiens chromosome 14, GRCh38 reference primary assembly	Coordinates: 103140616-103148401	Size [bp]: 7786	Hits (absolute): 19	Hits (normalized): 81.943545657911	Hits (normalized) per kb: 0	Normalized hits with 1T: 100%	Normalized hits with 10A: 0%	Normalized hits 24-32 nt: 100%	Normalized hits on the main strand(s): 95.9%	Predicted directionality: bi:plus-minus (split between 103140616 and 103148364)	Binding sites: FOXO1 (ATAAACAAG: 708) FOXO1 (GAAAACAAG: 1193) RFX4_1 (GTTGCCAAG: 7099) FOXO3_mmu (TGAAAACA: 1192) RHOXF1 (GGCTCA: 235) RHOXF1 (AGCTCA: 1705) RHOXF1 (AGATCA: 2412) RHOXF1 (AGATTA: 2731) RHOXF1 (AGATCA: 3041) RHOXF1 (AGATTA: 3319) RHOXF1 (AGATTA: 3726) RHOXF1 (AGCTCA: 3845) RHOXF1 (GGCTCA: 5654) RHOXF1 (GGCTCA: 6216) RHOXF1 (AGCTTA: 6589) RHOXF1 (GGATTA: 7340) Nobox (GGTAATTA: 3308)…
Cluster 43	Location: CM000676.2 Homo sapiens chromosome 14, GRCh38 reference primary assembly	Coordinates: 105693470-105695084	Size [bp]: 1615	Hits (absolute): 9	Hits (normalized): 165.69566601244	Hits (normalized) per kb: 82.2368421052632	Normalized hits with 1T: 100%	Normalized hits with 10A: 0%	Normalized hits 24-32 nt: 100%	Normalized hits on the main strand(s): 100%	Predicted directionality: mono:minus	Binding sites: Gata4 (AGATAAG: 1392)
Cluster 44	Location: CM000677.2 Homo sapiens chromosome 15, GRCh38 reference primary assembly	Coordinates: 55051976-55059008	Size [bp]: 7033	Hits (absolute): 27	Hits (normalized): 1029.42020542491	Hits (normalized) per kb: 164.473684210526	Normalized hits with 1T: 100%	Normalized hits with 10A: 0%	Normalized hits 24-32 nt: 100%	Normalized hits on the main strand(s): 100%	Predicted directionality: bi:plus-minus (split between 55051976 and 55058952)	Binding sites: RHOXF1 (GGCTCA: 778) RHOXF1 (AGCTTA: 3351) RHOXF1 (AGATTA: 3682) RHOXF1 (AGATCA: 3721) RHOXF1 (AGATTA: 3889) RHOXF1 (AGCTTA: 4148) RHOXF1 (GGATTA: 4537) RHOXF1 (AGATTA: 5148) RHOXF1 (AGCTCA: 5167) RHOXF1 (AGCTCA: 5546) RHOXF1 (AGCTCA: 6004) RHOXF1 (AGCTCA: 6505) Nobox (AGCAATTA: 3646) Sox5 (AACAAT: 4614) POU2F1 (TATTTAAAT: 1174) POU2F1 (TATTCAAAT: 2416) FOXP1 (TGTTTAC: 2297) Rhox11…
Cluster 45	Location: CM000677.2 Homo sapiens chromosome 15, GRCh38 reference primary assembly	Coordinates: 73879872-73885941	Size [bp]: 6070	Hits (absolute): 13	Hits (normalized): 97.1741523089415	Hits (normalized) per kb: 0	Normalized hits with 1T: 100%	Normalized hits with 10A: 0%	Normalized hits 24-32 nt: 100%	Normalized hits on the main strand(s): 100%	Predicted directionality: bi:plus-minus (split between 73879881 and 73880302)	Binding sites: SPZ1 (CTCTTACCCC: 2116) FOXO1 (GTAAACAAC: 1219) FOXO3_mmu (TGTAAACA: 1218) RHOXF1 (AGCTCA: 525) RHOXF1 (GGCTCA: 1852) RHOXF1 (GGCTCA: 2880) RHOXF1 (GGATCA: 2884) RHOXF1 (AGCTCA: 4738) RHOXF1 (AGCTCA: 5249) RHOXF1 (GGCTCA: 5896) RHOXF1 (AGATCA: 6021) POU5F1 (TTTGCAT: 356) Sox5 (AACAAT: 2851) POU2F1 (TATTCTAAT: 3857) FOXO3_hsa (GTAAACAA: 1219) Rhox11 (AAAACACCG: 3875) FIGLA (TCCACCTG…
Cluster 46	Location: CM000678.2 Homo sapiens chromosome 16, GRCh38 reference primary assembly	Coordinates: 12380461-12381628	Size [bp]: 1168	Hits (absolute): 7	Hits (normalized): 130.831339712919	Hits (normalized) per kb: 82.2368421052632	Normalized hits with 1T: 100%	Normalized hits with 10A: 0%	Normalized hits 24-32 nt: 100%	Normalized hits on the main strand(s): 100%	Predicted directionality: mono:minus
Cluster 47	Location: CM000678.2 Homo sapiens chromosome 16, GRCh38 reference primary assembly	Coordinates: 86107800-86108854	Size [bp]: 1055	Hits (absolute): 9	Hits (normalized): 1554.54081745784	Hits (normalized) per kb: 1480.26315789474	Normalized hits with 1T: 100%	Normalized hits with 10A: 0%	Normalized hits 24-32 nt: 100%	Normalized hits on the main strand(s): 100%	Predicted directionality: mono:plus
Cluster 48	Location: CM000679.2 Homo sapiens chromosome 17, GRCh38 reference primary assembly	Coordinates: 8205298-8207359	Size [bp]: 2062	Hits (absolute): 2	Hits (normalized): 1644.73684210526	Hits (normalized) per kb: 822.368421052632	Normalized hits with 1T: 100%	Normalized hits with 10A: 50%	Normalized hits 24-32 nt: 100%	Normalized hits on the main strand(s): 100%	Predicted directionality: mono:minus	Binding sites: RHOXF1 (GGATCA: 788) RHOXF1 (GGCTCA: 1769) RHOXF1 (GGCTCA: 1855) RHOXF1 (TGAGCC: 272) RHOXF1 (TGAGCC: 1249) RHOXF1 (TGATCT: 1339)
Cluster 49	Location: CM000680.2 Homo sapiens chromosome 18, GRCh38 reference primary assembly	Coordinates: 64756233-64757479	Size [bp]: 1247	Hits (absolute): 2	Hits (normalized): 43.9738669590643	Hits (normalized) per kb: 0	Normalized hits with 1T: 100%	Normalized hits with 10A: 0%	Normalized hits 24-32 nt: 100%	Normalized hits on the main strand(s): 100%	Predicted directionality: bi:minus-plus (split between 64756233 and 64757454)	Binding sites: RHOXF1 (AGCTTA: 70) POU2F1 (ATTAAAATA: 837) Sox5 (ATTGTT: 820) RHOXF1 (TAAGCT: 560) RHOXF1 (TGAGCC: 730) Nobox (TAATTGGC: 517) Nobox (TAATTACT: 787) SOX9 (CTATTGTT: 818)
Cluster 50	Location: CM000681.2 Homo sapiens chromosome 19, GRCh38 reference primary assembly	Coordinates: 3475446-3477304	Size [bp]: 1859	Hits (absolute): 14	Hits (normalized): 58.7838476598073	Hits (normalized) per kb: 0	Normalized hits with 1T: 96.4%	Normalized hits with 10A: 0%	Normalized hits 24-32 nt: 100%	Normalized hits on the main strand(s): 99%	Predicted directionality: mono:plus	Binding sites: RHOXF1 (GGATCA: 572) RHOXF1 (AGATTA: 718) RHOXF1 (AGATCA: 927) RHOXF1 (TGAGCT: 824) RHOXF1 (TGAGCC: 1140)
Cluster 51	Location: CM000681.2 Homo sapiens chromosome 19, GRCh38 reference primary assembly	Coordinates: 16874526-16875891	Size [bp]: 1366	Hits (absolute): 19	Hits (normalized): 1581.9771468144	Hits (normalized) per kb: 1151.31578947368	Normalized hits with 1T: 100%	Normalized hits with 10A: 0%	Normalized hits 24-32 nt: 100%	Normalized hits on the main strand(s): 100%	Predicted directionality: mono:plus	Binding sites: RHOXF1 (TGATCT: 116) RHOXF1 (TAATCT: 223) RHOXF1 (TGATCT: 278) RHOXF1 (TAATCT: 381) RHOXF1 (TGATCT: 421) RHOXF1 (TGATCT: 575)
Cluster 52	Location: CM000681.2 Homo sapiens chromosome 19, GRCh38 reference primary assembly	Coordinates: 48834509-48835712	Size [bp]: 1204	Hits (absolute): 6	Hits (normalized): 2467.10526315789	Hits (normalized) per kb: 2055.92105263158	Normalized hits with 1T: 100%	Normalized hits with 10A: 100%	Normalized hits 24-32 nt: 100%	Normalized hits on the main strand(s): 100%	Predicted directionality: mono:plus
Cluster 53	Location: CM000681.2 Homo sapiens chromosome 19, GRCh38 reference primary assembly	Coordinates: 50549252-50550658	Size [bp]: 1407	Hits (absolute): 2	Hits (normalized): 32.3617202729045	Hits (normalized) per kb: 0	Normalized hits with 1T: 100%	Normalized hits with 10A: 0%	Normalized hits 24-32 nt: 100%	Normalized hits on the main strand(s): 100%	Predicted directionality: mono:minus	Binding sites: RHOXF1 (GGCTCA: 1249) Sox5 (AACAAT: 791) RHOXF1 (TGAGCC: 817) RHOXF1 (TGAGCC: 860) SOX9 (AACAATAG: 791)
Cluster 54	Location: CM000682.2 Homo sapiens chromosome 20, GRCh38 reference primary assembly	Coordinates: 20467562-20468992	Size [bp]: 1431	Hits (absolute): 24	Hits (normalized): 36.248569113653	Hits (normalized) per kb: 0	Normalized hits with 1T: 100%	Normalized hits with 10A: 0%	Normalized hits 24-32 nt: 100%	Normalized hits on the main strand(s): 93.9%	Predicted directionality: mono:plus	Binding sites: RHOXF1 (AGCTCA: 507) RHOXF1 (GGATTA: 750) POU5F1 (TTTGCAT: 599) FOXO3_mmu (TGTTTAGA: 737)
Cluster 55	Location: CM000682.2 Homo sapiens chromosome 20, GRCh38 reference primary assembly	Coordinates: 30501487-30504530	Size [bp]: 3044	Hits (absolute): 11	Hits (normalized): 55.590137096873	Hits (normalized) per kb: 0	Normalized hits with 1T: 100%	Normalized hits with 10A: 0%	Normalized hits 24-32 nt: 100%	Normalized hits on the main strand(s): 100%	Predicted directionality: mono:minus
Cluster 56	Location: CM000683.2 Homo sapiens chromosome 21, GRCh38 reference primary assembly	Coordinates: 8228804-8237771	Size [bp]: 8968	Hits (absolute): 36	Hits (normalized): 270.275579593107	Hits (normalized) per kb: 0	Normalized hits with 1T: 90.2%	Normalized hits with 10A: 0%	Normalized hits 24-32 nt: 100%	Normalized hits on the main strand(s): 100%	Predicted directionality: mono:plus	Binding sites: RHOXF1 (GGCTCA: 2945) POU5F1 (TTTGCAT: 7541) FOXP1 (TGTTTAC: 8133) FOXO3_mmu (TGTTTTCA: 8269) Sox5 (ATTGTT: 7247) RHOXF1 (TAAGCT: 2220) RHOXF1 (TGAGCC: 3066) RHOXF1 (TAAGCT: 6757) FOXO3_hsa (ATGTTTAC: 8132) SOX9 (CTATTGTT: 7245)
Cluster 57	Location: CM000683.2 Homo sapiens chromosome 21, GRCh38 reference primary assembly	Coordinates: 8415192-8420795	Size [bp]: 5604	Hits (absolute): 40	Hits (normalized): 251.407754691857	Hits (normalized) per kb: 82.2368421052632	Normalized hits with 1T: 85.1%	Normalized hits with 10A: 0%	Normalized hits 24-32 nt: 100%	Normalized hits on the main strand(s): 100%	Predicted directionality: mono:plus	Binding sites: POU5F1 (TTTGCAT: 3556) FOXP1 (TGTTTAC: 4148) FOXO3_mmu (TGTTTTCA: 4284) Sox5 (ATTGTT: 3262) RHOXF1 (TAAGCT: 2772) FOXO3_hsa (ATGTTTAC: 4147) SOX9 (CTATTGTT: 3260)
Cluster 58	Location: CM000683.2 Homo sapiens chromosome 21, GRCh38 reference primary assembly	Coordinates: 8455944-8465378	Size [bp]: 9435	Hits (absolute): 50	Hits (normalized): 365.982182307147	Hits (normalized) per kb: 0	Normalized hits with 1T: 82.5%	Normalized hits with 10A: 0%	Normalized hits 24-32 nt: 100%	Normalized hits on the main strand(s): 100%	Predicted directionality: mono:plus	Binding sites: RHOXF1 (GGCTCA: 2959) POU5F1 (TTTGCAT: 7366) FOXP1 (TGTTTAC: 7958) FOXO3_mmu (TGTTTTCA: 8094) Sox5 (ATTGTT: 7073) RHOXF1 (TAAGCT: 2218) RHOXF1 (TGAGCC: 3080) RHOXF1 (TAAGCT: 6583) FOXO3_hsa (ATGTTTAC: 7957) SOX9 (CTATTGTT: 7071)
Cluster 59	Location: CM000683.2 Homo sapiens chromosome 21, GRCh38 reference primary assembly	Coordinates: 19186892-19187984	Size [bp]: 1093	Hits (absolute): 26	Hits (normalized): 75.5242978849643	Hits (normalized) per kb: 82.2368421052632	Normalized hits with 1T: 100%	Normalized hits with 10A: 0%	Normalized hits 24-32 nt: 100%	Normalized hits on the main strand(s): 100%	Predicted directionality: mono:minus	Binding sites: RHOXF1 (TAAGCC: 224) RHOXF1 (TAATCT: 234) FOXO1 (CCTGTTTTT: 254)
Cluster 60	Location: CM000683.2 Homo sapiens chromosome 21, GRCh38 reference primary assembly	Coordinates: 45980545-45985104	Size [bp]: 4560	Hits (absolute): 26	Hits (normalized): 116.8197027318	Hits (normalized) per kb: 0	Normalized hits with 1T: 100%	Normalized hits with 10A: 0%	Normalized hits 24-32 nt: 100%	Normalized hits on the main strand(s): 100%	Predicted directionality: bi:plus-minus (split between 45981084 and 45984792)	Binding sites: RHOXF1 (AGCTCA: 722) RHOXF1 (GGCTCA: 1594) RHOXF1 (GGCTCA: 2549) RHOXF1 (AGCTTA: 2910) RHOXF1 (AGCTTA: 3077) RHOXF1 (GGCTCA: 3372) RHOXF1 (AGATCA: 3790) Sox5 (AACAAT: 714) FIGLA (ACCACCTGGA: 2607) RHOXF1 (TGAGCC: 771) RHOXF1 (TGAGCC: 1369) RHOXF1 (TGAGCT: 2405) RHOXF1 (TGAGCC: 2415) RHOXF1 (TGAGCT: 2441) RHOXF1 (TGAGCT: 3075)
Cluster 61	Location: CM000684.2 Homo sapiens chromosome 22, GRCh38 reference primary assembly	Coordinates: 11266307-11267764	Size [bp]: 1458	Hits (absolute): 8	Hits (normalized): 29.8700640936273	Hits (normalized) per kb: 0	Normalized hits with 1T: 100%	Normalized hits with 10A: 0%	Normalized hits 24-32 nt: 100%	Normalized hits on the main strand(s): 100%	Predicted directionality: mono:minus
Cluster 62	Location: CM000685.2 Homo sapiens chromosome X, GRCh38 reference primary assembly	Coordinates: 1159581-1163964	Size [bp]: 4384	Hits (absolute): 22	Hits (normalized): 91.4709033854306	Hits (normalized) per kb: 0	Normalized hits with 1T: 100%	Normalized hits with 10A: 0%	Normalized hits 24-32 nt: 100%	Normalized hits on the main strand(s): 100%	Predicted directionality: mono:minus	Binding sites: FIGLA (AACAGGTGTT: 2695) RHOXF1 (TGATCT: 2605) POU5F1 (ATGCAAA: 3670)
Cluster 63	Location: CM000685.2 Homo sapiens chromosome X, GRCh38 reference primary assembly	Coordinates: 1894252-1895911	Size [bp]: 1660	Hits (absolute): 8	Hits (normalized): 36.0841479539225	Hits (normalized) per kb: 0	Normalized hits with 1T: 100%	Normalized hits with 10A: 0%	Normalized hits 24-32 nt: 100%	Normalized hits on the main strand(s): 100%	Predicted directionality: bi:plus-minus (split between 1894432 and 1895507)	Binding sites: POU2F1 (ATTTGAATA: 765)
Cluster 64	Location: CM000685.2 Homo sapiens chromosome X, GRCh38 reference primary assembly	Coordinates: 32948111-32950212	Size [bp]: 2102	Hits (absolute): 72	Hits (normalized): 898.777847740525	Hits (normalized) per kb: 411.184210526316	Normalized hits with 1T: 90.8%	Normalized hits with 10A: 0.2%	Normalized hits 24-32 nt: 100%	Normalized hits on the main strand(s): 99.8%	Predicted directionality: mono:minus	Binding sites: RFX4_1 (GTTGCTAAG: 510) RHOXF1 (AGCTCA: 221) RHOXF1 (GGATTA: 254) RHOXF1 (AGATTA: 974) RHOXF1 (AGCTCA: 1754) RHOXF1 (GGATTA: 2033) Sox5 (AACAAT: 1710) Gata4 (GTTATCT: 647) RHOXF1 (TAAGCT: 219) RHOXF1 (TAATCT: 566) RHOXF1 (TGATCC: 1319)
Cluster 65	Location: CM000686.2 Homo sapiens chromosome Y, GRCh38 reference primary assembly	Coordinates: 1159581-1163964	Size [bp]: 4384	Hits (absolute): 22	Hits (normalized): 91.4709033854306	Hits (normalized) per kb: 0	Normalized hits with 1T: 100%	Normalized hits with 10A: 0%	Normalized hits 24-32 nt: 100%	Normalized hits on the main strand(s): 100%	Predicted directionality: mono:minus	Binding sites: FIGLA (AACAGGTGTT: 2695) RHOXF1 (TGATCT: 2605) POU5F1 (ATGCAAA: 3670)
Cluster 66	Location: CM000686.2 Homo sapiens chromosome Y, GRCh38 reference primary assembly	Coordinates: 1894252-1895911	Size [bp]: 1660	Hits (absolute): 8	Hits (normalized): 36.0841479539225	Hits (normalized) per kb: 0	Normalized hits with 1T: 100%	Normalized hits with 10A: 0%	Normalized hits 24-32 nt: 100%	Normalized hits on the main strand(s): 100%	Predicted directionality: bi:plus-minus (split between 1894432 and 1895507)	Binding sites: POU2F1 (ATTTGAATA: 765)
Cluster 67	Location: GL000220.1 Homo sapiens unplaced genomic contig, GRCh38 reference primary assembly	Coordinates: 127402-136836	Size [bp]: 9435	Hits (absolute): 50	Hits (normalized): 365.982182307147	Hits (normalized) per kb: 0	Normalized hits with 1T: 82.5%	Normalized hits with 10A: 0%	Normalized hits 24-32 nt: 100%	Normalized hits on the main strand(s): 100%	Predicted directionality: mono:plus	Binding sites: RHOXF1 (GGCTCA: 2959) POU5F1 (TTTGCAT: 7366) FOXP1 (TGTTTAC: 7958) FOXO3_mmu (TGTTTTCA: 8094) Sox5 (ATTGTT: 7073) RHOXF1 (TAAGCT: 2218) RHOXF1 (TGAGCC: 3080) RHOXF1 (TAAGCT: 6583) FOXO3_hsa (ATGTTTAC: 7957) SOX9 (CTATTGTT: 7071)
Cluster 68	Location: GL000251.2 Homo sapiens chromosome 6 genomic contig, GRCh38 reference assembly alternate locus group ALT_REF_LOCI_2	Coordinates: 428005-437460	Size [bp]: 9456	Hits (absolute): 3	Hits (normalized): 171.509991556431	Hits (normalized) per kb: 0	Normalized hits with 1T: 56.4%	Normalized hits with 10A: 100%	Normalized hits 24-32 nt: 100%	Normalized hits on the main strand(s): 100%	Predicted directionality: bi:minus-plus (split between 428006 and 437435)	Binding sites: FOXO1 (GTAAACAAG: 4990) FOXO3_mmu (TGAAAACA: 1784) RHOXF1 (GGCTCA: 207) RHOXF1 (AGCTCA: 606) RHOXF1 (AGCTTA: 698) RHOXF1 (GGATCA: 1395) RHOXF1 (GGCTTA: 1695) RHOXF1 (GGCTTA: 3526) RHOXF1 (AGATCA: 5057) RHOXF1 (AGATCA: 5630) RHOXF1 (AGATTA: 7002) RHOXF1 (AGATTA: 7019) RHOXF1 (AGCTCA: 9440) POU5F1 (TTTGCAT: 6329) Nobox (AGTAATTA: 4911) Sox5 (AACAAT: 4042) Gata4 (GTTATCT: 1889) Gata4 …
Cluster 69	Location: GL000253.2 Homo sapiens chromosome 6 genomic contig, GRCh38 reference assembly alternate locus group ALT_REF_LOCI_4	Coordinates: 207162-216615	Size [bp]: 9454	Hits (absolute): 3	Hits (normalized): 171.509991556431	Hits (normalized) per kb: 0	Normalized hits with 1T: 56.4%	Normalized hits with 10A: 100%	Normalized hits 24-32 nt: 100%	Normalized hits on the main strand(s): 100%	Predicted directionality: bi:minus-plus (split between 207163 and 216590)	Binding sites: FOXO1 (GTAAACAAG: 4990) FOXO3_mmu (TGAAAACA: 1784) RHOXF1 (GGCTCA: 207) RHOXF1 (AGCTCA: 606) RHOXF1 (AGCTTA: 698) RHOXF1 (GGATCA: 1395) RHOXF1 (GGCTTA: 1695) RHOXF1 (GGCTTA: 3526) RHOXF1 (AGATCA: 5057) RHOXF1 (AGATCA: 5629) RHOXF1 (AGATTA: 7000) RHOXF1 (AGATTA: 7017) RHOXF1 (AGCTCA: 9438) POU5F1 (TTTGCAT: 6327) Nobox (AGTAATTA: 4911) Sox5 (AACAAT: 4042) Gata4 (GTTATCT: 1889) Gata4 …
Cluster 70	Location: GL000254.2 Homo sapiens chromosome 6 genomic contig, GRCh38 reference assembly alternate locus group ALT_REF_LOCI_5	Coordinates: 207352-216798	Size [bp]: 9447	Hits (absolute): 3	Hits (normalized): 171.509991556431	Hits (normalized) per kb: 0	Normalized hits with 1T: 56.4%	Normalized hits with 10A: 100%	Normalized hits 24-32 nt: 100%	Normalized hits on the main strand(s): 100%	Predicted directionality: bi:minus-plus (split between 207353 and 216773)	Binding sites: FOXO1 (GTAAACAAG: 4984) FOXO3_mmu (TGAAAACA: 1784) RHOXF1 (GGCTCA: 207) RHOXF1 (AGCTCA: 606) RHOXF1 (AGCTTA: 698) RHOXF1 (GGATCA: 1395) RHOXF1 (GGCTTA: 1695) RHOXF1 (GGCTTA: 3520) RHOXF1 (AGATCA: 5051) RHOXF1 (AGATCA: 5624) RHOXF1 (AGATTA: 6993) RHOXF1 (AGATTA: 7010) RHOXF1 (AGCTCA: 9431) POU5F1 (TTTGCAT: 6323) Nobox (AGTAATTA: 4905) Sox5 (AACAAT: 4036) Gata4 (GTTATCT: 1889) Gata4 …
Cluster 71	Location: GL000255.2 Homo sapiens chromosome 6 genomic contig, GRCh38 reference assembly alternate locus group ALT_REF_LOCI_6	Coordinates: 207181-216634	Size [bp]: 9454	Hits (absolute): 3	Hits (normalized): 171.509991556431	Hits (normalized) per kb: 0	Normalized hits with 1T: 56.4%	Normalized hits with 10A: 100%	Normalized hits 24-32 nt: 100%	Normalized hits on the main strand(s): 100%	Predicted directionality: bi:minus-plus (split between 207182 and 216609)	Binding sites: FOXO1 (GTAAACAAG: 4990) FOXO3_mmu (TGAAAACA: 1784) RHOXF1 (GGCTCA: 207) RHOXF1 (AGCTCA: 606) RHOXF1 (AGCTTA: 698) RHOXF1 (GGATCA: 1395) RHOXF1 (GGCTTA: 1695) RHOXF1 (GGCTTA: 3526) RHOXF1 (AGATCA: 5057) RHOXF1 (AGATCA: 5629) RHOXF1 (AGATTA: 7000) RHOXF1 (AGATTA: 7017) RHOXF1 (AGCTCA: 9438) POU5F1 (TTTGCAT: 6327) Nobox (AGTAATTA: 4911) Sox5 (AACAAT: 4042) Gata4 (GTTATCT: 1889) Gata4 …
Cluster 72	Location: GL000256.2 Homo sapiens chromosome 6 genomic contig, GRCh38 reference assembly alternate locus group ALT_REF_LOCI_7	Coordinates: 250993-260439	Size [bp]: 9447	Hits (absolute): 3	Hits (normalized): 171.509991556431	Hits (normalized) per kb: 0	Normalized hits with 1T: 56.4%	Normalized hits with 10A: 100%	Normalized hits 24-32 nt: 100%	Normalized hits on the main strand(s): 100%	Predicted directionality: bi:minus-plus (split between 250994 and 260414)	Binding sites: FOXO1 (GTAAACAAG: 4984) FOXO3_mmu (TGAAAACA: 1784) RHOXF1 (GGCTCA: 207) RHOXF1 (AGCTCA: 606) RHOXF1 (AGCTTA: 698) RHOXF1 (GGATCA: 1395) RHOXF1 (GGCTTA: 1695) RHOXF1 (GGCTTA: 3520) RHOXF1 (AGATCA: 5051) RHOXF1 (AGATCA: 5624) RHOXF1 (AGATTA: 6993) RHOXF1 (AGATTA: 7010) RHOXF1 (AGCTCA: 9431) POU5F1 (TTTGCAT: 6323) Nobox (AGTAATTA: 4905) Sox5 (AACAAT: 4036) Gata4 (GTTATCT: 1889) Gata4 …
Cluster 73	Location: KI270442.1 Homo sapiens unplaced genomic contig, GRCh38 reference primary assembly	Coordinates: 223199-233750	Size [bp]: 10552	Hits (absolute): 10	Hits (normalized): 133.806139650391	Hits (normalized) per kb: 0	Normalized hits with 1T: 100%	Normalized hits with 10A: 0%	Normalized hits 24-32 nt: 100%	Normalized hits on the main strand(s): 100%	Predicted directionality: bi:plus-minus (split between 223199 and 229629)	Binding sites: FOXO1 (AAAAACAGC: 2210) FOXO1 (GAAAACAAC: 7122) FOXO3_mmu (TCTAAACA: 1609) FOXO3_mmu (TGAAAACA: 7121) RHOXF1 (GGATCA: 1259) RHOXF1 (GGCTTA: 1281) RHOXF1 (AGATTA: 1531) RHOXF1 (GGATTA: 3942) RHOXF1 (GGATTA: 4243) RHOXF1 (GGCTCA: 5255) RHOXF1 (AGATCA: 5832) RHOXF1 (GGATTA: 5879) RHOXF1 (AGCTTA: 8636) Nobox (GGTAATTA: 3841) Sox5 (AACAAT: 4023) Sox5 (AACAAT: 8091) Gata4 (GTTATCT: 3829)…
Cluster 74	Location: KI270773.1 Homo sapiens chromosome 2 genomic contig, GRCh38 reference assembly alternate locus group ALT_REF_LOCI_1	Coordinates: 16519-18014	Size [bp]: 1496	Hits (absolute): 16	Hits (normalized): 84.5762159248117	Hits (normalized) per kb: 82.2368421052632	Normalized hits with 1T: 100%	Normalized hits with 10A: 0%	Normalized hits 24-32 nt: 100%	Normalized hits on the main strand(s): 100%	Predicted directionality: mono:plus
Cluster 75	Location: KI270846.1 Homo sapiens chromosome 14 genomic contig, GRCh38 reference assembly alternate locus group ALT_REF_LOCI_1	Coordinates: 161239-162853	Size [bp]: 1615	Hits (absolute): 9	Hits (normalized): 165.69566601244	Hits (normalized) per kb: 82.2368421052632	Normalized hits with 1T: 100%	Normalized hits with 10A: 0%	Normalized hits 24-32 nt: 100%	Normalized hits on the main strand(s): 100%	Predicted directionality: mono:minus	Binding sites: Gata4 (AGATAAG: 1392)
Cluster 76	Location: KQ090022.1 Homo sapiens chromosome 11 genomic contig HG2116_PATCH, GRC reference assembly FIX PATCH for GRCh38	Coordinates: 57188-58813	Size [bp]: 1626	Hits (absolute): 47	Hits (normalized): 29.1670407303637	Hits (normalized) per kb: 0	Normalized hits with 1T: 78.6%	Normalized hits with 10A: 0%	Normalized hits 24-32 nt: 100%	Normalized hits on the main strand(s): 100%	Predicted directionality: mono:minus	Binding sites: FOXO3_mmu (TCAAAACA: 387) RHOXF1 (AGATCA: 195) RHOXF1 (GGATTA: 268) RHOXF1 (GGCTCA: 610) RHOXF1 (AGATTA: 809) POU5F1 (TTTGCAT: 726) POU2F1 (TATTCAAAT: 636) Gata4 (CTTATCT: 664) Sox5 (ATTGTT: 147) RHOXF1 (TAATCC: 226) RHOXF1 (TGAGCC: 831) RHOXF1 (TAAGCC: 873) RHOXF1 (TAAGCT: 1551)
Cluster 77	Location: KZ208906.1 Homo sapiens chromosome 1 genomic contig HG2002_PATCH, GRC reference assembly FIX PATCH for GRCh38	Coordinates: 138978-223419	Size [bp]: 84442	Hits (absolute): 213	Hits (normalized): 2110.60650939452	Hits (normalized) per kb: 0	Normalized hits with 1T: 77.5%	Normalized hits with 10A: 46.8%	Normalized hits 24-32 nt: 100%	Normalized hits on the main strand(s): 98.7%	Predicted directionality: mono:minus	Binding sites: RHOXF1 (AGATCA: 931) RHOXF1 (GGCTTA: 4316) RHOXF1 (GGATCA: 7485) Lhx8 (TTAATTAG: 4366) POU2F1 (ATTAGAATA: 1408) POU2F1 (ATTAAAATA: 3393) POU2F1 (ATTAAAATA: 5886) POU2F1 (ATTAAAATA: 7141) FOXO3_mmu (TGTTTTGC: 8857) FOXO3_mmu (TGTTTTCC: 9708) FOXO3_mmu (TGTTTTGC: 11098) FOXO3_mmu (TGTTTTCC: 11948) FOXO3_mmu (TGTTTTGC: 13338) FOXO3_mmu (TGTTTTCC: 14189) FOXO3_mmu (TGTTTTGC: 15577) FOX…
Cluster 78	Location: ML143377.1 Homo sapiens chromosome 21 genomic contig HG2513_PATCH, GRC reference assembly FIX PATCH for GRCh38	Coordinates: 462317-467920	Size [bp]: 5604	Hits (absolute): 40	Hits (normalized): 251.407754691857	Hits (normalized) per kb: 82.2368421052632	Normalized hits with 1T: 85.1%	Normalized hits with 10A: 0%	Normalized hits 24-32 nt: 100%	Normalized hits on the main strand(s): 100%	Predicted directionality: mono:plus	Binding sites: POU5F1 (TTTGCAT: 3556) FOXP1 (TGTTTAC: 4148) FOXO3_mmu (TGTTTTCA: 4284) Sox5 (ATTGTT: 3262) RHOXF1 (TAAGCT: 2772) FOXO3_hsa (ATGTTTAC: 4147) SOX9 (CTATTGTT: 3260)
Cluster 79	Location: ML143377.1 Homo sapiens chromosome 21 genomic contig HG2513_PATCH, GRC reference assembly FIX PATCH for GRCh38	Coordinates: 503069-512503	Size [bp]: 9435	Hits (absolute): 50	Hits (normalized): 365.982182307147	Hits (normalized) per kb: 0	Normalized hits with 1T: 82.5%	Normalized hits with 10A: 0%	Normalized hits 24-32 nt: 100%	Normalized hits on the main strand(s): 100%	Predicted directionality: mono:plus	Binding sites: RHOXF1 (GGCTCA: 2959) POU5F1 (TTTGCAT: 7366) FOXP1 (TGTTTAC: 7958) FOXO3_mmu (TGTTTTCA: 8094) Sox5 (ATTGTT: 7073) RHOXF1 (TAAGCT: 2218) RHOXF1 (TGAGCC: 3080) RHOXF1 (TAAGCT: 6583) FOXO3_hsa (ATGTTTAC: 7957) SOX9 (CTATTGTT: 7071)
Total size of 79 predicted piRNA clusters: 410505 bp (0.013%)
Non identical sequences that can be assigned to clusters: 155 (12.747%)
Sequence reads that can be assigned to clusters: 155 (12.747%)
