# Supplementary material for: Transcriptome analysis revealed gene expression feminization of testis after exogenous tetrodotoxin administration in pufferfish Takifugu flavidus
Source: BMC Genomics. 2022 Aug 3;23:553. doi: 10.1186/s12864-022-08787-z (PMC9347094; doi:10.1186/s12864-022-08787-z)
Supplement: Supplementary file 3 — Additional file 3: Table S3. List of preidicted target genes of DEpiRNAs. [file 12864_2022_8787_MOESM3_ESM.xlsx]

## Sheet: FTG vs FCG
Table S3 List of preidicted target genes of DEpiRNAs
piRNA-id	its pridicted target genes(Accession Number)
uniq_1247058	NM_001032725.1;	XM_003961117.3;	XM_003962820.3;	XM_003963482.3;	XM_003963519.3;	XM_003965462.3;	XM_003965564.3;	XM_003966321.3;	XM_003967287.2;	XM_003968033.2;	XM_003969015.3;	XM_003969774.3;	XM_003971007.3;	XM_003972671.3;	XM_003975390.3;	XM_003975700.3;	XM_003977866.3;	XM_011603884.2;	XM_011604028.2;	XM_011604029.2;	XM_011604811.2;	XM_011605905.2;	XM_011605906.2;	XM_011605907.2;	XM_011605938.2;	XM_011606690.2;	XM_011606885.2;	XM_011607289.2;	XM_011607290.2;	XM_011608547.2;	XM_011608548.2;	XM_011609364.2;	XM_011609369.2;	XM_011611674.2;	XM_011611676.2;	XM_011611677.2;	XM_011611678.2;	XM_011612086.2;	XM_011612087.2;	XM_011613012.2;	XM_011615479.2;	XM_011616233.2;	XM_011616245.2;	XM_011617057.2;	XM_011619091.2;	XM_029825276.1;	XM_029828342.1;	XM_029828343.1;	XM_029828344.1;
uniq_1110428	NM_001190364.1;	NM_001305604.1;	NM_001308671.1;	XM_003961331.3;	XM_003962682.3;	XM_003962898.2;	XM_003964164.3;	XM_003965803.3;	XM_003969141.3;	XM_003971897.3;	XM_003971909.2;	XM_003972278.3;	XM_003973094.3;	XM_003974535.3;	XM_003975661.3;	XM_003976992.3;	XM_011603696.2;	XM_011604757.2;	XM_011604869.2;	XM_011606633.2;	XM_011607202.2;	XM_011607562.2;	XM_011607568.2;	XM_011607569.2;	XM_011607576.2;	XM_011608214.2;	XM_011610174.2;	XM_011611486.2;	XM_011612202.2;	XM_011612207.2;	XM_011612208.2;	XM_011613079.2;	XM_011615287.2;	XM_011617706.2;	XM_011617710.2;	XM_011618835.2;	XM_029826020.1;	XM_029826739.1;	XM_029827305.1;	XM_029827306.1;	XM_029827307.1;	XM_029827308.1;	XM_029827309.1;	XM_029827312.1;	XM_029827313.1;	XM_029827314.1;	XM_029827315.1;	XM_029827316.1;	XM_029827320.1;
uniq_1137493	XM_003961331.3;	XM_003961518.3;	XM_003961624.3;	XM_003963857.3;	XM_003963889.3;	XM_003964615.3;	XM_003965088.3;	XM_003965729.3;	XM_003968727.3;	XM_003970406.3;	XM_003972998.3;	XM_003973195.3;	XM_003973932.3;	XM_003976186.3;	XM_003977830.3;	XM_011602642.2;	XM_011603134.2;	XM_011606248.2;	XM_011606249.2;	XM_011608731.2;	XM_011608864.2;	XM_011608888.2;	XM_011608889.2;	XM_011609671.2;	XM_011609989.2;	XM_011609990.2;	XM_011609991.2;	XM_011609992.2;	XM_011610631.2;	XM_011610636.2;	XM_011610926.2;	XM_011612618.2;	XM_011612865.2;	XM_011615243.2;	XM_011615245.2;	XM_011615252.2;	XM_011615257.2;	XM_011615262.2;	XM_011616113.2;	XM_011616538.2;	XM_011618608.2;	XM_011618652.2;	XM_011618653.2;	XM_011618655.2;	XM_011619040.2;	XM_011619041.2;	XM_011619702.2;	XM_011621508.2;	XM_011621515.2;
uniq_892965	XM_003966742.3;	XM_003967354.3;	XM_003974294.3;	XM_003974374.3;	XM_011606544.2;	XM_011614973.2;	XM_011614975.2;	XM_011616871.2;	XM_011616877.2;	XM_011616882.2;	XM_011618466.2;	XM_029828559.1;	XM_029832311.1;	XM_029832329.1;	XM_029832337.1;	XM_029832508.1;	XM_029842387.1;	XM_029842388.1;	XM_029843995.1;	XM_029844525.1;
uniq_2685375	NM_001032724.1;	NM_001032749.1;	NM_001037959.1;	NM_001246298.1;	XM_003961056.3;	XM_003961082.3;	XM_003961114.3;	XM_003961168.3;	XM_003961245.3;	XM_003961531.3;	XM_003961605.3;	XM_003961811.3;	XM_003961874.3;	XM_003962030.3;	XM_003962094.3;	XM_003962351.3;	XM_003962452.3;	XM_003962671.3;	XM_003962701.3;	XM_003962715.3;	XM_003962897.3;	XM_003963162.3;	XM_003963225.3;	XM_003963353.3;	XM_003963374.3;	XM_003963400.3;	XM_003963775.3;	XM_003963874.3;	XM_003963912.3;	XM_003964026.3;	XM_003964043.3;	XM_003964079.3;	XM_003964409.3;	XM_003964516.2;	XM_003964526.3;	XM_003964653.3;	XM_003964705.3;	XM_003964724.3;	XM_003964757.3;	XM_003964805.3;	XM_003964807.2;	XM_003964857.3;	XM_003964995.3;	XM_003965043.3;	XM_003965050.3;	XM_003965138.2;	XM_003965173.3;	XM_003965331.3;	XM_003966126.3;
uniq_1327986	NM_001038226.1;	XM_003962195.3;	XM_003962685.3;	XM_003963049.3;	XM_003963780.3;	XM_003964072.3;	XM_003964805.3;	XM_003965273.3;	XM_003965692.3;	XM_003965873.3;	XM_003966028.3;	XM_003966763.3;	XM_003967376.3;	XM_003967555.3;	XM_003968347.3;	XM_003968703.3;	XM_003969067.2;	XM_003969194.3;	XM_003970474.3;	XM_003971591.3;	XM_003972156.3;	XM_003972585.3;	XM_003974267.3;	XM_003974671.3;	XM_003975098.3;	XM_003977031.3;	XM_003977203.3;	XM_003977934.3;	XM_003978181.3;	XM_011603677.2;	XM_011603865.2;	XM_011604157.2;	XM_011604172.2;	XM_011605132.2;	XM_011605899.2;	XM_011606091.2;	XM_011606092.2;	XM_011606094.2;	XM_011606287.2;	XM_011606498.2;	XM_011606499.2;	XM_011606500.2;	XM_011606697.2;	XM_011606698.2;	XM_011608345.2;	XM_011609334.2;	XM_011609907.2;	XM_011610299.2;	XM_011610300.2;
uniq_1366051	XM_003961156.2;	XM_003961761.3;	XM_003962253.3;	XM_003963534.3;	XM_003963872.3;	XM_003963885.3;	XM_003964647.3;	XM_003965390.3;	XM_003965958.3;	XM_003966159.3;	XM_003966283.3;	XM_003966781.3;	XM_003970495.3;	XM_003970496.3;	XM_003971125.3;	XM_003973200.3;	XM_003974574.3;	XM_003975765.3;	XM_003977142.3;	XM_003978475.3;	XM_003978559.3;	XM_011602756.2;	XM_011603035.2;	XM_011603036.2;	XM_011603037.2;	XM_011603673.2;	XM_011603988.2;	XM_011604701.2;	XM_011604717.2;	XM_011604719.2;	XM_011604752.2;	XM_011605706.2;	XM_011605707.2;	XM_011605708.2;	XM_011605709.2;	XM_011606521.2;	XM_011607360.2;	XM_011608723.2;	XM_011611618.2;	XM_011611619.2;	XM_011611887.2;	XM_011612916.2;	XM_011613239.2;	XM_011613240.2;	XM_011613241.2;	XM_011613242.2;	XM_011613466.2;	XM_011613557.2;	XM_011613742.2;
uniq_748563	XM_003961055.3;	XM_003964119.3;	XM_003964650.3;	XM_003966371.3;	XM_003968403.3;	XM_003969809.3;	XM_003970238.3;	XM_003971625.3;	XM_003972191.3;	XM_003974509.3;	XM_003974938.3;	XM_003975019.3;	XM_003975878.3;	XM_003976165.3;	XM_003976258.3;	XM_003978488.3;	XM_003978685.3;	XM_003978723.3;	XM_011602405.2;	XM_011602523.2;	XM_011602576.2;	XM_011602872.2;	XM_011603881.2;	XM_011604104.2;	XM_011604105.2;	XM_011604129.2;	XM_011604131.2;	XM_011604132.2;	XM_011605289.2;	XM_011606214.2;	XM_011606325.2;	XM_011610016.2;	XM_011610097.2;	XM_011610098.2;	XM_011611058.2;	XM_011611690.2;	XM_011611692.2;	XM_011611979.2;	XM_011613020.2;	XM_011615216.2;	XM_011615217.2;	XM_011615417.2;	XM_011616062.2;	XM_011616082.2;	XM_011616753.2;	XM_011617129.2;	XM_011617651.2;	XM_011618666.2;	XM_029825832.1;
uniq_1702078	XM_003968738.3;	XM_003970119.3;	XM_011613413.2;	XM_029844087.1;	XM_029850173.1;	XM_029850176.1;	XM_029850188.1;	XM_029850444.1;	XM_029850445.1;	XM_029850446.1;	XM_029850447.1;
uniq_569999	XM_003961124.3;	XM_003962187.3;	XM_003967150.3;	XM_003970775.3;	XM_003971522.3;	XM_003971524.3;	XM_003972103.3;	XM_003975853.3;	XM_003977046.2;	XM_011602885.2;	XM_011603450.2;	XM_011605253.2;	XM_011609523.2;	XM_011612138.1;	XM_011612791.2;	XM_011612901.2;	XM_011612946.2;	XM_011612958.2;	XM_011613697.2;	XM_011614676.2;	XM_011614753.2;	XM_011615469.2;	XM_011616267.2;	XM_011616274.2;	XM_011616284.2;	XM_011616775.2;	XM_011617490.2;	XM_011619075.2;	XM_029825296.1;	XM_029825297.1;	XM_029825298.1;	XM_029825299.1;	XM_029825301.1;	XM_029825302.1;	XM_029825500.1;	XM_029827655.1;	XM_029828506.1;	XM_029828507.1;	XM_029828508.1;	XM_029828510.1;	XM_029828511.1;	XM_029828512.1;	XM_029830507.1;	XM_029830508.1;	XM_029830510.1;	XM_029832312.1;	XM_029832737.1;	XM_029832739.1;	XM_029834165.1;
uniq_1812573	NM_001032581.1;	XM_003963063.3;	XM_003968168.3;	XM_003977177.3;	XM_011603062.2;	XM_011606941.2;	XM_011608125.2;	XM_011608373.2;	XM_011612240.2;	XM_011612959.2;	XM_011618708.2;	XM_011618791.2;	XM_011618942.2;	XM_029825575.1;	XM_029827808.1;	XM_029827809.1;	XM_029827811.1;	XM_029833408.1;	XM_029834834.1;	XM_029834837.1;	XM_029834841.1;	XM_029834847.1;	XM_029834850.1;	XM_029834854.1;	XM_029838486.1;	XM_029838487.1;	XM_029838488.1;	XM_029838489.1;	XM_029838490.1;	XM_029838491.1;	XM_029841922.1;	XM_029842298.1;	XM_029842601.1;	XM_029848800.1;	XM_029848802.1;	XM_029848803.1;	XM_029848804.1;	XM_029848927.1;	XM_029848928.1;	XM_029848929.1;	XM_029848930.1;	XM_029851059.1;	XM_029851060.1;	XM_029851062.1;	XM_029851063.1;	XM_029851064.1;	XM_029851065.1;	XM_029851066.1;
uniq_1149401	NM_001037849.1;	NM_001308241.1;	XM_003961919.3;	XM_003964396.3;	XM_003964652.3;	XM_003964765.3;	XM_003965365.3;	XM_003965726.3;	XM_003966636.3;	XM_003967390.3;	XM_003967864.3;	XM_003968513.3;	XM_003968692.3;	XM_003968830.3;	XM_003969828.3;	XM_003969953.3;	XM_003970408.2;	XM_003971586.3;	XM_003972216.3;	XM_003972744.3;	XM_003973043.3;	XM_003973359.2;	XM_003973829.3;	XM_003974095.3;	XM_003974099.3;	XM_003976474.3;	XM_003977088.3;	XM_003977273.3;	XM_003977876.2;	XM_003978542.3;	XM_003978565.3;	XM_003978987.3;	XM_011602658.2;	XM_011602659.2;	XM_011602750.2;	XM_011602751.2;	XM_011603116.2;	XM_011603117.2;	XM_011603346.2;	XM_011603996.2;	XM_011604063.2;	XM_011604742.2;	XM_011604743.2;	XM_011605899.2;	XM_011607153.2;	XM_011607338.2;	XM_011607440.2;	XM_011607804.2;	XM_011608428.2;
uniq_1523961	XM_003962253.3;	XM_003962788.3;	XM_003962872.3;	XM_003963337.3;	XM_003964884.3;	XM_003965050.3;	XM_003965111.3;	XM_003966845.3;	XM_003968401.3;	XM_003968737.3;	XM_003969962.3;	XM_003970179.3;	XM_003971131.3;	XM_003971531.3;	XM_003971612.3;	XM_003972724.2;	XM_003973097.3;	XM_003974502.3;	XM_003975308.3;	XM_003975347.3;	XM_003976469.3;	XM_003976566.3;	XM_003977020.3;	XM_003977721.3;	XM_003977922.2;	XM_003978194.3;	XM_003978380.3;	XM_003978986.3;	XM_003979130.3;	XM_011603991.2;	XM_011604477.2;	XM_011606916.2;	XM_011606917.2;	XM_011606919.2;	XM_011608127.2;	XM_011609166.2;	XM_011609167.2;	XM_011610008.2;	XM_011610238.2;	XM_011610239.2;	XM_011611538.2;	XM_011611637.2;	XM_011612378.2;	XM_011612532.2;	XM_011613815.2;	XM_011613816.2;	XM_011613817.2;	XM_011613818.2;	XM_011613819.2;
uniq_1024296	NM_001098651.1;	NM_001099605.1;	NM_001305599.1;	NM_001305605.1;	XM_003961013.2;	XM_003961032.2;	XM_003961566.3;	XM_003961963.3;	XM_003962619.3;	XM_003962680.3;	XM_003962694.3;	XM_003963094.3;	XM_003963284.3;	XM_003963308.3;	XM_003963336.3;	XM_003963421.3;	XM_003963567.3;	XM_003963763.3;	XM_003963774.3;	XM_003963903.3;	XM_003964118.3;	XM_003964525.3;	XM_003965520.3;	XM_003965798.3;	XM_003966572.3;	XM_003966744.3;	XM_003967318.3;	XM_003967657.3;	XM_003968285.3;	XM_003968520.3;	XM_003969144.3;	XM_003969175.3;	XM_003969181.3;	XM_003970000.3;	XM_003970282.2;	XM_003970381.3;	XM_003970476.3;	XM_003970814.3;	XM_003970829.2;	XM_003971804.3;	XM_003971962.3;	XM_003972029.3;	XM_003972673.3;	XM_003973021.3;	XM_003973080.3;	XM_003973120.2;	XM_003973628.3;	XM_003973770.3;	XM_003973815.3;
uniq_1720106	XM_029829793.1;
uniq_1402888	NM_001032701.1;	NM_001170361.1;	XM_003961750.3;	XM_003961880.2;	XM_003963028.3;	XM_003963711.3;	XM_003963997.3;	XM_003964011.3;	XM_003964145.3;	XM_003965095.3;	XM_003965544.3;	XM_003968274.3;	XM_003968760.3;	XM_003968958.3;	XM_003972720.3;	XM_003974991.3;	XM_003975415.3;	XM_003976364.3;	XM_003977789.3;	XM_003978296.3;	XM_011603165.2;	XM_011603166.2;	XM_011603167.2;	XM_011604481.2;	XM_011604673.2;	XM_011604736.2;	XM_011604897.2;	XM_011605838.2;	XM_011607474.2;	XM_011608428.2;	XM_011608756.2;	XM_011608758.2;	XM_011608759.2;	XM_011609144.2;	XM_011609546.2;	XM_011610036.2;	XM_011610037.2;	XM_011610038.2;	XM_011611107.2;	XM_011611322.2;	XM_011612368.2;	XM_011612904.2;	XM_011613642.2;	XM_011614375.2;	XM_011614379.2;	XM_011614577.2;	XM_011615088.2;	XM_011615089.2;	XM_011615509.2;
uniq_1283365	XM_003965775.3;	XM_003979460.3;	XM_011602595.2;	XM_011608745.2;	XM_029829393.1;	XM_029829707.1;	XM_029836540.1;	XM_029836541.1;	XM_029836542.1;	XM_029836543.1;	XM_029836544.1;	XM_029837858.1;	XM_029837859.1;	XM_029837861.1;	XM_029837862.1;	XM_029837955.1;	XM_029837956.1;	XM_029842494.1;	XM_029850428.1;	XM_029850429.1;	XM_029850430.1;	XM_029850431.1;	XM_029850432.1;	XM_029850433.1;	XM_029850434.1;
uniq_1420514	XM_003964147.3;	XM_003967877.3;	XM_003974976.2;	XM_011607296.2;	XM_011613105.2;	XM_011615676.2;	XM_011620604.2;	XM_011620859.2;	XM_029827525.1;	XM_029827563.1;	XM_029827582.1;	XM_029830705.1;	XM_029832914.1;	XM_029832917.1;	XM_029834947.1;	XM_029836927.1;	XM_029842961.1;	XM_029842962.1;	XM_029844672.1;	XM_029848543.1;
uniq_2528606	NM_001011696.2;	NM_001105227.1;	NM_001173496.1;	XM_003961414.3;	XM_003961633.3;	XM_003961775.2;	XM_003961845.3;	XM_003961964.3;	XM_003962480.3;	XM_003962724.3;	XM_003962896.3;	XM_003964280.3;	XM_003964313.3;	XM_003964409.3;	XM_003964720.3;	XM_003965145.3;	XM_003965273.3;	XM_003965462.3;	XM_003965618.3;	XM_003965636.3;	XM_003965969.3;	XM_003966272.3;	XM_003967126.3;	XM_003967283.3;	XM_003968750.3;	XM_003969585.3;	XM_003969650.3;	XM_003969665.3;	XM_003969807.3;	XM_003970235.3;	XM_003970755.3;	XM_003970993.3;	XM_003971049.3;	XM_003971239.3;	XM_003971362.2;	XM_003971432.3;	XM_003972286.3;	XM_003972873.3;	XM_003973461.3;	XM_003973971.3;	XM_003974507.3;	XM_003974591.3;	XM_003974593.3;	XM_003974660.3;	XM_003974919.2;	XM_003975302.3;	XM_003975347.3;	XM_003975635.3;	XM_003977394.3;
uniq_2225353	NM_001032710.1;	XM_003961331.3;	XM_003966926.3;	XM_003967402.3;	XM_003971141.3;	XM_003971995.3;	XM_003973491.3;	XM_003975814.3;	XM_003976272.3;	XM_003977447.3;	XM_011603540.2;	XM_011603546.2;	XM_011603798.2;	XM_011606452.2;	XM_011606453.2;	XM_011606482.2;	XM_011606483.2;	XM_011607273.2;	XM_011607274.2;	XM_011607275.2;	XM_011607612.2;	XM_011609565.2;	XM_029825794.1;	XM_029825795.1;	XM_029825796.1;	XM_029825797.1;	XM_029825798.1;	XM_029825799.1;	XM_029825800.1;	XM_029825801.1;	XM_029825802.1;	XM_029825803.1;	XM_029825804.1;	XM_029825805.1;	XM_029825806.1;	XM_029825807.1;	XM_029825808.1;	XM_029825809.1;	XM_029825810.1;	XM_029825811.1;	XM_029829561.1;	XM_029832848.1;	XM_029832849.1;	XM_029832850.1;	XM_029832852.1;	XM_029832853.1;	XM_029832854.1;	XM_029832855.1;	XM_029839100.1;
uniq_1016722	NM_001037870.1;	XM_003961547.3;	XM_003967520.3;	XM_003968232.3;	XM_003972103.3;	XM_003972656.3;	XM_003974684.3;	XM_011602788.2;	XM_011607559.2;	XM_011610868.2;	XM_011610869.2;	XM_011610870.2;	XM_011612050.2;	XM_011612086.2;	XM_029825242.1;	XM_029829172.1;	XM_029833503.1;	XM_029833504.1;	XM_029847510.1;	XM_029847511.1;	XM_029847512.1;	XM_029849413.1;	XM_029851015.1;
uniq_1883239	NM_001032679.1;	NM_001032692.1;	NM_001032769.1;	NM_001037958.1;	NM_001037962.1;	NM_001037963.1;	NM_001170359.1;	NM_001173492.1;	NM_001305611.1;	XM_003961027.3;	XM_003961071.3;	XM_003961195.3;	XM_003961301.3;	XM_003961385.3;	XM_003961496.3;	XM_003961518.3;	XM_003962030.3;	XM_003962280.3;	XM_003962456.3;	XM_003962468.3;	XM_003962508.3;	XM_003962624.3;	XM_003962726.3;	XM_003962788.3;	XM_003962805.3;	XM_003962859.3;	XM_003963395.3;	XM_003963737.3;	XM_003963946.3;	XM_003964071.3;	XM_003964079.3;	XM_003964080.3;	XM_003964100.3;	XM_003964260.3;	XM_003964291.3;	XM_003964615.3;	XM_003964658.3;	XM_003964684.3;	XM_003964815.3;	XM_003964818.3;	XM_003964819.3;	XM_003964884.3;	XM_003964928.3;	XM_003965003.3;	XM_003965045.3;	XM_003965241.3;	XM_003965410.3;	XM_003965423.3;	XM_003965656.3;
uniq_295604	XM_003964002.3;	XM_011602830.2;	XM_029834231.1;
uniq_33767	XM_003961208.3;	XM_003961297.3;	XM_003961321.3;	XM_003961632.3;	XM_003961657.3;	XM_003961964.3;	XM_003962210.3;	XM_003962724.3;	XM_003962956.3;	XM_003963018.3;	XM_003963291.3;	XM_003963317.3;	XM_003964032.3;	XM_003964041.3;	XM_003964341.3;	XM_003965412.3;	XM_003965866.3;	XM_003966195.3;	XM_003966227.3;	XM_003966296.3;	XM_003966360.3;	XM_003966519.3;	XM_003966566.3;	XM_003966885.3;	XM_003967367.3;	XM_003967790.3;	XM_003967869.3;	XM_003967937.3;	XM_003967966.3;	XM_003970028.3;	XM_003970161.3;	XM_003970406.3;	XM_003970708.3;	XM_003970778.3;	XM_003970985.3;	XM_003971186.2;	XM_003971283.3;	XM_003971570.3;	XM_003972186.3;	XM_003972555.3;	XM_003972914.3;	XM_003973604.3;	XM_003973628.3;	XM_003974042.3;	XM_003974331.3;	XM_003974601.3;	XM_003975108.3;	XM_003975365.3;	XM_003975537.3;
uniq_865925	NM_001011696.2;	NM_001032546.1;	NM_001032642.1;	NM_001032676.1;	NM_001032760.1;	NM_001033844.1;	NM_001033846.1;	NM_001033849.1;	NM_001037951.1;	NM_001048040.1;	NM_001097627.1;	NM_001170352.1;	NM_001280009.1;	XM_003961051.3;	XM_003961056.3;	XM_003961061.3;	XM_003961062.3;	XM_003961063.3;	XM_003961064.3;	XM_003961065.3;	XM_003961077.3;	XM_003961082.3;	XM_003961101.3;	XM_003961137.2;	XM_003961227.2;	XM_003961294.3;	XM_003961304.3;	XM_003961420.2;	XM_003961442.3;	XM_003961521.3;	XM_003961688.3;	XM_003961692.3;	XM_003961880.2;	XM_003961895.3;	XM_003962079.3;	XM_003962219.3;	XM_003962402.3;	XM_003962437.2;	XM_003962496.3;	XM_003962561.3;	XM_003962604.3;	XM_003962646.3;	XM_003962726.3;	XM_003962952.3;	XM_003963082.3;	XM_003963146.3;	XM_003963207.3;	XM_003963246.3;	XM_003963270.3;
uniq_1620468	NM_001098660.1;	XM_003963209.3;	XM_003966360.3;	XM_003968927.2;	XM_003972045.3;	XM_003974824.3;	XM_003977665.3;	XM_011604419.2;	XM_011609130.2;	XM_011614303.2;	XM_011615561.2;	XM_011615562.2;	XM_011616747.2;	XM_011619072.2;	XM_029826627.1;	XM_029831843.1;	XM_029836699.1;	XM_029840131.1;	XM_029840132.1;	XM_029842788.1;	XM_029842789.1;	XM_029842790.1;	XM_029844502.1;	XM_029844503.1;	XM_029844504.1;	XM_029844505.1;	XM_029844506.1;
uniq_2325015	XM_029828467.1;	XM_029845194.1;
uniq_299173	XM_003974980.3;	XM_011612947.2;	XM_011616653.2;	XM_029831459.1;	XM_029831460.1;	XM_029831461.1;	XM_029831463.1;	XM_029851356.1;
uniq_233155	XM_003961473.3;	XM_003971625.3;	XM_003973962.3;	XM_003974984.3;	XM_003975967.3;	XM_011604923.2;	XM_011604924.2;	XM_011605651.2;	XM_011607299.2;	XM_011609098.2;	XM_011611979.2;	XM_011613831.2;	XM_011614579.2;	XM_011619918.2;	XM_029826526.1;	XM_029826527.1;	XM_029830736.1;	XM_029830737.1;	XM_029830738.1;	XM_029833098.1;	XM_029833099.1;	XM_029833100.1;	XM_029834076.1;	XM_029834077.1;	XM_029834078.1;	XM_029834079.1;	XM_029834080.1;	XM_029834081.1;	XM_029834082.1;	XM_029834084.1;	XM_029834085.1;	XM_029834086.1;	XM_029834087.1;	XM_029836392.1;	XM_029837599.1;	XM_029837689.1;	XM_029837935.1;	XM_029838428.1;	XM_029838429.1;	XM_029838430.1;	XM_029838431.1;	XM_029840045.1;	XM_029841925.1;	XM_029847625.1;	XM_029848090.1;	XM_029848091.1;
uniq_2869513	XM_003972950.3;	XM_003974909.3;	XM_003975264.3;	XM_011604767.2;	XM_011612534.2;	XM_029828282.1;	XM_029830390.1;	XM_029830391.1;	XM_029830392.1;	XM_029830394.1;	XM_029830395.1;	XM_029830396.1;	XM_029830397.1;	XM_029830398.1;	XM_029832315.1;	XM_029836855.1;	XM_029836860.1;	XM_029836870.1;	XM_029837373.1;	XM_029837374.1;	XM_029837375.1;	XM_029837376.1;	XM_029837818.1;	XM_029837819.1;	XM_029837820.1;	XM_029850648.1;
uniq_1855137	XM_003962925.3;	XM_003966499.3;	XM_003970137.3;	XM_003974925.3;	XM_011604151.2;	XM_011604715.2;	XM_011611218.2;	XM_011611221.2;	XM_011613921.2;	XM_011615791.2;	XM_011618564.2;	XM_011619122.2;	XM_011619123.2;	XM_011619124.2;	XM_011619125.2;	XM_011619126.2;	XM_011619381.2;	XM_011619382.2;	XM_011620604.2;	XM_029829506.1;	XM_029829507.1;	XM_029830115.1;	XM_029830116.1;	XM_029830487.1;	XM_029830488.1;	XM_029836272.1;	XM_029836273.1;	XM_029836274.1;	XM_029837384.1;	XM_029837385.1;	XM_029837577.1;	XM_029844097.1;	XM_029844098.1;	XM_029844100.1;	XM_029844101.1;	XM_029844797.1;	XM_029847509.1;	XM_029847912.1;	XM_029849899.1;	XM_029849900.1;	XM_029849901.1;	XM_029849902.1;	XM_029849903.1;	XM_029849904.1;	XM_029849905.1;
uniq_916652	NM_001078637.1;	NM_001098640.1;	NM_001105233.1;	NM_001173496.1;	NM_001280100.1;	NM_001305610.1;	XM_003961020.3;	XM_003961151.3;	XM_003961184.2;	XM_003961192.3;	XM_003961204.3;	XM_003961277.3;	XM_003961702.3;	XM_003961885.3;	XM_003962136.3;	XM_003962232.3;	XM_003962334.3;	XM_003962538.3;	XM_003962820.3;	XM_003962879.3;	XM_003962904.3;	XM_003963156.3;	XM_003963343.3;	XM_003963408.3;	XM_003963464.3;	XM_003963503.3;	XM_003963574.3;	XM_003963730.3;	XM_003963779.3;	XM_003964212.3;	XM_003964240.3;	XM_003964483.3;	XM_003965267.3;	XM_003965500.3;	XM_003965847.3;	XM_003965945.3;	XM_003966175.3;	XM_003966245.3;	XM_003966510.3;	XM_003966641.3;	XM_003966709.3;	XM_003966905.3;	XM_003966913.3;	XM_003966979.3;	XM_003967019.3;	XM_003967249.3;	XM_003967500.3;	XM_003967668.3;	XM_003967944.3;
uniq_8127	XM_003963727.3;	XM_011602936.2;	XM_011602937.2;	XM_011611859.2;	XM_011619854.2;	XM_029834004.1;	XM_029834190.1;	XM_029834191.1;	XM_029834849.1;	XM_029835770.1;	XM_029836966.1;	XM_029845934.1;	XM_029845935.1;	XM_029845936.1;	XM_029845937.1;	XM_029845938.1;	XM_029845939.1;	XM_029845940.1;	XM_029849398.1;
uniq_1875896	NM_001032570.1;	NM_001037958.1;	NM_001078594.1;	NM_001170351.1;	NM_001246297.1;	NM_001305605.1;	XM_003961012.3;	XM_003961114.3;	XM_003961163.3;	XM_003961240.3;	XM_003961372.3;	XM_003961423.3;	XM_003961494.3;	XM_003961543.3;	XM_003962051.3;	XM_003962123.3;	XM_003962136.3;	XM_003962254.3;	XM_003962327.3;	XM_003962425.3;	XM_003962594.3;	XM_003962796.3;	XM_003962896.3;	XM_003963006.3;	XM_003963023.3;	XM_003963082.3;	XM_003963274.3;	XM_003963530.3;	XM_003963620.3;	XM_003963736.3;	XM_003963870.3;	XM_003963889.3;	XM_003963976.2;	XM_003964136.3;	XM_003964493.3;	XM_003964639.3;	XM_003964667.3;	XM_003964861.3;	XM_003965149.2;	XM_003965337.3;	XM_003965368.3;	XM_003965463.3;	XM_003965480.3;	XM_003965508.3;	XM_003965562.3;	XM_003965826.3;	XM_003965847.3;	XM_003966387.2;	XM_003966587.3;
uniq_1210148	NM_001032604.1;	NM_001032606.1;	NM_001032712.1;	NM_001032713.1;	NM_001032748.1;	NM_001032770.1;	NM_001037854.1;	NM_001037959.1;	NM_001040062.1;	NM_001078582.1;	NM_001122860.1;	NM_001136146.1;	NM_001305608.1;	NM_001308261.1;	XM_003961126.3;	XM_003961145.3;	XM_003961209.3;	XM_003961371.3;	XM_003961496.3;	XM_003961538.3;	XM_003961748.3;	XM_003961772.3;	XM_003961816.3;	XM_003962006.2;	XM_003962020.2;	XM_003962165.3;	XM_003962254.3;	XM_003962294.3;	XM_003962401.3;	XM_003962426.3;	XM_003962508.3;	XM_003962726.3;	XM_003963347.3;	XM_003963466.3;	XM_003963484.3;	XM_003963595.3;	XM_003963603.3;	XM_003963698.3;	XM_003964056.3;	XM_003964120.3;	XM_003964143.3;	XM_003964456.3;	XM_003964483.3;	XM_003964836.3;	XM_003965256.3;	XM_003965273.3;	XM_003965300.3;	XM_003965337.3;	XM_003965652.3;
uniq_1125530	XM_003973259.3;	XM_011610009.2;	XM_011610010.2;	XM_011610011.2;	XM_011610012.2;	XM_011612476.2;	XM_011619256.2;	XM_011619261.2;	XM_029834394.1;	XM_029837364.1;	XM_029837365.1;	XM_029837366.1;	XM_029837777.1;	XM_029837778.1;	XM_029837779.1;	XM_029846060.1;	XM_029846187.1;
uniq_1518239	XM_003964795.3;	XM_003964796.3;	XM_003972189.3;	XM_003973614.3;	XM_011604164.2;	XM_011606766.2;	XM_011609682.2;	XM_011610145.2;	XM_011610147.2;	XM_011614291.2;	XM_011621955.2;	XM_011621956.2;	XM_029835666.1;	XM_029837347.1;	XM_029837351.1;	XM_029837358.1;	XM_029837363.1;	XM_029837370.1;	XM_029837372.1;	XM_029837378.1;	XM_029837383.1;	XM_029837386.1;	XM_029837391.1;	XM_029837395.1;	XM_029837404.1;	XM_029837406.1;	XM_029837409.1;	XM_029837413.1;	XM_029837417.1;	XM_029837425.1;	XM_029837430.1;	XM_029837434.1;	XM_029837438.1;	XM_029837447.1;	XM_029837452.1;	XM_029845789.1;	XM_029846789.1;	XM_029846790.1;	XM_029846791.1;
uniq_1873621	XM_003965391.2;	XM_003974357.2;	XM_029828628.1;	XM_029828629.1;	XM_029838097.1;	XM_029844232.1;
uniq_1701821	XM_003961486.3;	XM_003962279.3;	XM_003963647.3;	XM_003963700.3;	XM_003964624.3;	XM_003966609.3;	XM_003967287.2;	XM_003968323.3;	XM_003968379.3;	XM_003969983.3;	XM_003970972.3;	XM_003971412.2;	XM_003971425.3;	XM_003972155.3;	XM_003972724.2;	XM_003975537.3;	XM_003977496.2;	XM_003977887.3;	XM_003978489.3;	XM_003978621.3;	XM_011602566.2;	XM_011602791.2;	XM_011603207.2;	XM_011604401.2;	XM_011604954.2;	XM_011605322.2;	XM_011606296.2;	XM_011606626.2;	XM_011606950.2;	XM_011607366.2;	XM_011607367.2;	XM_011607368.2;	XM_011608459.2;	XM_011608918.2;	XM_011608922.2;	XM_011609724.2;	XM_011609929.2;	XM_011609930.2;	XM_011609931.2;	XM_011609932.2;	XM_011609933.2;	XM_011609934.2;	XM_011611327.2;	XM_011611486.2;	XM_011612562.2;	XM_011612563.2;	XM_011612565.2;	XM_011613609.2;	XM_011614982.2;
uniq_456208	NM_001032771.1;	NM_001037946.1;	NM_001038227.1;	NM_001078601.1;	NM_001078625.1;	NM_001098653.1;	NM_001099605.1;	NM_001113195.1;	NM_001177892.1;	NM_001305610.1;	XM_003961006.3;	XM_003961073.3;	XM_003961182.3;	XM_003961202.3;	XM_003961213.3;	XM_003961253.2;	XM_003961328.3;	XM_003961403.3;	XM_003961426.3;	XM_003961468.3;	XM_003961515.3;	XM_003961571.3;	XM_003961621.3;	XM_003961729.3;	XM_003961743.3;	XM_003961748.3;	XM_003961772.3;	XM_003961773.3;	XM_003962006.2;	XM_003962048.3;	XM_003962078.3;	XM_003962171.2;	XM_003962359.3;	XM_003962377.3;	XM_003962407.3;	XM_003962447.3;	XM_003962448.3;	XM_003962523.3;	XM_003962599.3;	XM_003962651.2;	XM_003962701.3;	XM_003962715.3;	XM_003962733.3;	XM_003962859.3;	XM_003962932.3;	XM_003963054.3;	XM_003963060.3;	XM_003963118.3;	XM_003963136.3;
uniq_1093415	XM_003970867.3;	XM_029834190.1;	XM_029834191.1;
uniq_1373987	NM_001032643.2;	NM_001037873.1;	NM_001042448.1;	NM_001078642.1;	NM_001098650.1;	NM_001098656.1;	NM_001098664.1;	NM_001105221.1;	NM_001280051.1;	NM_001280057.1;	NM_001280100.1;	XM_003961088.3;	XM_003961101.3;	XM_003961168.3;	XM_003961252.3;	XM_003961639.2;	XM_003961712.3;	XM_003961837.2;	XM_003961854.3;	XM_003961883.3;	XM_003961905.3;	XM_003961907.2;	XM_003962024.3;	XM_003962081.3;	XM_003962094.3;	XM_003962167.3;	XM_003962242.3;	XM_003962281.3;	XM_003962407.3;	XM_003962452.3;	XM_003962538.3;	XM_003962668.3;	XM_003962680.3;	XM_003962689.3;	XM_003962731.3;	XM_003962965.3;	XM_003963016.3;	XM_003963080.3;	XM_003963333.3;	XM_003963340.3;	XM_003963351.2;	XM_003963738.3;	XM_003963951.3;	XM_003963982.3;	XM_003964045.3;	XM_003964102.3;	XM_003964103.3;	XM_003964396.3;	XM_003964481.2;
uniq_882470	NM_001032723.1;	XM_003961485.3;	XM_003962095.3;	XM_003962766.3;	XM_003963572.2;	XM_003963576.2;	XM_003963581.3;	XM_003964260.3;	XM_003966072.3;	XM_003966383.3;	XM_003966586.3;	XM_003967150.3;	XM_003967198.3;	XM_003967531.2;	XM_003968685.2;	XM_003968846.3;	XM_003969893.3;	XM_003969963.3;	XM_003970775.3;	XM_003972103.3;	XM_003972413.3;	XM_003972845.3;	XM_003973191.3;	XM_003974017.3;	XM_003975120.3;	XM_003976814.3;	XM_003977866.3;	XM_011602548.2;	XM_011602549.2;	XM_011602770.2;	XM_011602771.2;	XM_011603647.2;	XM_011604618.2;	XM_011604619.2;	XM_011604620.2;	XM_011605677.2;	XM_011605994.2;	XM_011605995.2;	XM_011606219.2;	XM_011606266.2;	XM_011606325.2;	XM_011606494.2;	XM_011607218.2;	XM_011608664.2;	XM_011609299.2;	XM_011609300.2;	XM_011609301.2;	XM_011609302.2;	XM_011609374.2;
uniq_619611	XM_011603139.2;	XM_011617765.2;	XM_029827474.1;	XM_029827475.1;	XM_029827476.1;	XM_029827477.1;	XM_029837082.1;
uniq_1929003	XM_003968132.2;	XM_003973686.3;	XM_003976302.3;	XM_011606064.2;	XM_011606203.2;	XM_011606204.2;	XM_011617227.2;	XM_011617228.2;	XM_029826116.1;	XM_029826558.1;	XM_029826812.1;	XM_029826813.1;	XM_029826817.1;	XM_029826818.1;	XM_029826820.1;	XM_029826829.1;	XM_029826830.1;	XM_029826832.1;	XM_029826839.1;	XM_029826840.1;	XM_029829737.1;	XM_029829738.1;	XM_029829739.1;	XM_029832529.1;	XM_029832530.1;	XM_029832531.1;	XM_029832575.1;	XM_029832579.1;	XM_029832580.1;	XM_029833373.1;	XM_029833377.1;	XM_029834155.1;	XM_029834398.1;	XM_029834400.1;	XM_029839203.1;	XM_029840243.1;	XM_029849039.1;	XM_029850209.1;
uniq_1936180	XM_003962169.3;	XM_003963351.2;	XM_003963443.3;	XM_003963640.3;	XM_003964313.3;	XM_003964757.3;	XM_003965617.3;	XM_003966895.3;	XM_003967989.3;	XM_003969240.3;	XM_003970110.3;	XM_003972389.3;	XM_003973072.2;	XM_003973511.3;	XM_003975713.3;	XM_003978300.3;	XM_011602454.2;	XM_011602455.2;	XM_011602456.2;	XM_011602645.2;	XM_011602963.2;	XM_011603586.2;	XM_011603587.2;	XM_011603646.2;	XM_011603775.2;	XM_011605015.2;	XM_011606111.2;	XM_011606309.2;	XM_011606329.2;	XM_011606736.2;	XM_011607562.2;	XM_011607568.2;	XM_011607569.2;	XM_011607576.2;	XM_011607631.2;	XM_011608611.2;	XM_011608937.2;	XM_011608943.2;	XM_011610087.2;	XM_011613020.2;	XM_011614013.2;	XM_011614547.2;	XM_011616051.2;	XM_011616577.2;	XM_011617755.2;	XM_011618056.2;	XM_011619103.2;	XM_011619104.2;	XM_011619627.2;
uniq_1309193	XM_003967323.3;	XM_003970885.3;	XM_011606078.2;	XM_011606080.2;	XM_011606084.2;	XM_011606085.2;	XM_011613300.2;	XM_011613976.2;	XM_029826721.1;	XM_029826722.1;	XM_029829333.1;	XM_029829334.1;	XM_029829335.1;	XM_029829601.1;	XM_029835071.1;	XM_029835073.1;	XM_029835077.1;	XM_029836787.1;	XM_029839737.1;	XM_029839738.1;	XM_029839739.1;	XM_029839740.1;	XM_029839741.1;	XM_029839742.1;	XM_029839743.1;	XM_029839744.1;	XM_029839746.1;	XM_029839747.1;	XM_029846856.1;
uniq_1235631	NM_001037988.1;	XM_011610576.2;	XM_011612697.2;	XM_011619402.2;	XM_011619403.2;	XM_011619404.2;	XM_029828962.1;	XM_029828964.1;	XM_029828965.1;	XM_029847233.1;	XM_029850740.1;	XM_029850743.1;
uniq_3646097	NM_001037871.1;	NM_001105231.1;	NM_001308233.1;	XM_003961184.2;	XM_003961208.3;	XM_003961222.2;	XM_003961315.3;	XM_003961435.3;	XM_003961539.3;	XM_003961633.3;	XM_003962200.3;	XM_003962359.3;	XM_003962388.3;	XM_003962458.3;	XM_003962710.3;	XM_003962740.3;	XM_003962898.2;	XM_003962947.3;	XM_003962995.3;	XM_003963486.3;	XM_003963687.3;	XM_003964042.3;	XM_003964267.3;	XM_003964415.3;	XM_003964479.3;	XM_003964520.3;	XM_003964529.3;	XM_003964797.3;	XM_003965509.3;	XM_003965572.3;	XM_003966126.3;	XM_003966472.2;	XM_003966605.3;	XM_003966625.3;	XM_003966989.3;	XM_003966990.3;	XM_003967009.3;	XM_003967344.3;	XM_003967542.3;	XM_003967665.3;	XM_003967786.3;	XM_003967863.2;	XM_003968152.2;	XM_003968951.2;	XM_003969767.2;	XM_003969845.2;	XM_003970136.2;	XM_003970194.3;	XM_003970719.3;
uniq_3508792	XM_011605689.2;	XM_029829548.1;	XM_029839238.1;	XM_029839239.1;
uniq_1896455	XM_003962391.3;	XM_011609130.2;	XM_011621306.2;	XM_029834005.1;	XM_029844502.1;	XM_029844503.1;	XM_029844504.1;	XM_029844506.1;
uniq_1474990	NM_001078582.1;	NM_001245095.1;	NM_001280019.1;	XM_003961625.2;	XM_003961772.3;	XM_003961950.3;	XM_003962460.3;	XM_003962600.3;	XM_003963049.3;	XM_003963323.3;	XM_003964227.3;	XM_003964522.2;	XM_003964871.3;	XM_003965516.3;	XM_003965805.2;	XM_003965892.3;	XM_003966441.3;	XM_003966452.3;	XM_003966729.3;	XM_003967153.3;	XM_003967398.3;	XM_003967773.3;	XM_003968499.3;	XM_003968941.3;	XM_003969079.3;	XM_003969233.2;	XM_003969234.2;	XM_003969237.3;	XM_003969513.3;	XM_003970255.3;	XM_003970410.3;	XM_003971691.3;	XM_003971698.3;	XM_003972537.3;	XM_003972972.3;	XM_003973096.3;	XM_003973460.3;	XM_003973560.3;	XM_003973760.3;	XM_003973762.2;	XM_003973845.2;	XM_003973875.3;	XM_003973896.3;	XM_003974261.3;	XM_003974314.3;	XM_003974357.2;	XM_003975522.2;	XM_003975650.3;	XM_003975761.3;
uniq_3307786	XM_011609955.2;	XM_011609959.2;	XM_011609969.2;	XM_011609975.2;
uniq_3292130	XM_003964267.3;	XM_003967704.3;	XM_003972155.3;	XM_003972301.3;	XM_003973342.2;	XM_011606326.2;	XM_011607562.2;	XM_011607568.2;	XM_011607569.2;	XM_011607576.2;	XM_011607629.2;	XM_011612952.2;	XM_011613228.2;	XM_011613333.2;	XM_011616770.2;	XM_029825417.1;	XM_029825419.1;	XM_029825420.1;	XM_029825421.1;	XM_029825422.1;	XM_029825423.1;	XM_029825424.1;	XM_029829550.1;	XM_029836809.1;	XM_029836810.1;	XM_029836811.1;	XM_029836812.1;	XM_029836813.1;	XM_029836814.1;	XM_029836815.1;	XM_029836816.1;	XM_029836817.1;	XM_029836818.1;	XM_029836819.1;	XM_029836820.1;	XM_029836821.1;	XM_029836822.1;	XM_029836823.1;	XM_029845739.1;	XM_029847942.1;	XM_029847943.1;	XM_029847944.1;	XM_029847945.1;	XM_029847946.1;	XM_029847947.1;	XM_029847950.1;	XM_029847954.1;	XM_029850149.1;	XM_029850150.1;
uniq_1672807	XM_003964072.3;	XM_003964805.3;	XM_003965692.3;	XM_003965873.3;	XM_003966763.3;	XM_003967555.3;	XM_003968703.3;	XM_003969067.2;	XM_003971607.3;	XM_003972100.3;	XM_003974267.3;	XM_003974756.3;	XM_003976719.3;	XM_003977031.3;	XM_003977203.3;	XM_003977934.3;	XM_003978225.3;	XM_011603677.2;	XM_011604172.2;	XM_011605132.2;	XM_011606287.2;	XM_011606498.2;	XM_011606499.2;	XM_011606500.2;	XM_011609907.2;	XM_011611952.2;	XM_011612496.2;	XM_011612778.2;	XM_011614519.2;	XM_011615350.2;	XM_011615830.2;	XM_029826774.1;	XM_029826775.1;	XM_029826778.1;	XM_029826779.1;	XM_029826780.1;	XM_029827217.1;	XM_029827221.1;	XM_029828785.1;	XM_029829160.1;	XM_029829166.1;	XM_029829171.1;	XM_029829173.1;	XM_029829178.1;	XM_029829181.1;	XM_029829464.1;	XM_029829465.1;	XM_029832371.1;	XM_029833113.1;
uniq_3557917	XM_003962470.3;	XM_003963877.3;	XM_003964662.3;	XM_003965120.3;	XM_003967468.3;	XM_003967641.2;	XM_003970364.3;	XM_003970414.3;	XM_003971540.3;	XM_003971551.3;	XM_003974562.3;	XM_003975115.3;	XM_003975751.3;	XM_003976366.3;	XM_003977841.2;	XM_011602633.2;	XM_011602821.2;	XM_011602822.2;	XM_011604459.2;	XM_011604532.2;	XM_011605268.2;	XM_011605269.2;	XM_011605270.2;	XM_011605271.2;	XM_011605272.2;	XM_011605273.2;	XM_011605274.2;	XM_011605277.2;	XM_011605279.2;	XM_011605689.2;	XM_011607835.2;	XM_011607987.2;	XM_011607988.2;	XM_011608074.2;	XM_011608562.2;	XM_011611057.2;	XM_011611196.2;	XM_011615385.2;	XM_011615429.2;	XM_011617287.2;	XM_011618485.2;	XM_011618486.2;	XM_029826804.1;	XM_029826814.1;	XM_029826819.1;	XM_029826826.1;	XM_029826828.1;	XM_029826831.1;	XM_029827124.1;
uniq_1817746	XM_003966746.3;	XM_003967857.3;	XM_003971534.3;	XM_003972540.3;	XM_003973265.3;	XM_011603584.2;	XM_011607762.2;	XM_011607795.2;	XM_011607797.2;	XM_011610589.2;	XM_011611940.2;	XM_011619618.2;	XM_011619619.2;	XM_011619900.2;	XM_029825370.1;	XM_029825371.1;	XM_029825372.1;	XM_029825373.1;	XM_029825374.1;	XM_029825375.1;	XM_029825376.1;	XM_029826543.1;	XM_029830146.1;	XM_029831826.1;	XM_029832459.1;	XM_029832994.1;	XM_029832995.1;	XM_029832996.1;	XM_029832997.1;	XM_029832998.1;	XM_029833562.1;	XM_029833563.1;	XM_029834158.1;	XM_029834159.1;	XM_029836567.1;	XM_029839186.1;	XM_029839795.1;	XM_029839797.1;	XM_029839799.1;	XM_029841822.1;	XM_029841823.1;	XM_029841824.1;	XM_029842947.1;	XM_029842955.1;	XM_029842956.1;	XM_029844582.1;	XM_029845564.1;	XM_029845565.1;	XM_029845566.1;
uniq_1114822	NM_001032682.1;	NM_001033844.1;	NM_001037953.1;	NM_001122859.1;	NM_001122864.1;	XM_003961034.3;	XM_003961137.2;	XM_003961305.3;	XM_003961874.3;	XM_003961949.3;	XM_003962030.3;	XM_003962209.3;	XM_003962216.3;	XM_003962788.3;	XM_003962820.3;	XM_003963076.3;	XM_003963164.3;	XM_003963432.3;	XM_003963567.3;	XM_003963848.3;	XM_003963859.3;	XM_003963872.3;	XM_003964049.3;	XM_003964102.3;	XM_003964211.3;	XM_003964524.3;	XM_003964563.3;	XM_003964662.3;	XM_003964853.3;	XM_003965153.3;	XM_003966279.3;	XM_003966801.3;	XM_003967075.3;	XM_003967379.3;	XM_003967492.3;	XM_003967513.3;	XM_003967990.3;	XM_003968024.3;	XM_003968103.3;	XM_003968428.3;	XM_003968575.3;	XM_003968651.3;	XM_003969203.3;	XM_003969520.3;	XM_003969562.3;	XM_003969676.3;	XM_003969691.3;	XM_003970145.3;	XM_003970208.3;
uniq_1967544	XM_029825663.1;	XM_029825664.1;	XM_029825665.1;	XM_029825666.1;	XM_029825856.1;	XM_029825857.1;	XM_029825858.1;	XM_029825860.1;	XM_029825861.1;	XM_029825862.1;	XM_029825863.1;	XM_029832472.1;	XM_029835159.1;	XM_029841542.1;	XM_029850930.1;	XM_029850931.1;	XM_029850932.1;
uniq_241517	NM_001032695.1;	NM_001305609.1;	XM_003961546.3;	XM_003962351.3;	XM_003962445.3;	XM_003962539.3;	XM_003962601.3;	XM_003963016.3;	XM_003963037.3;	XM_003963120.3;	XM_003963339.3;	XM_003963438.3;	XM_003963468.3;	XM_003963545.3;	XM_003963729.3;	XM_003963771.3;	XM_003963857.3;	XM_003964328.3;	XM_003964653.3;	XM_003964820.3;	XM_003965006.3;	XM_003965067.3;	XM_003965237.3;	XM_003965595.3;	XM_003965880.3;	XM_003966189.3;	XM_003966451.3;	XM_003966608.3;	XM_003967009.3;	XM_003967434.3;	XM_003968013.3;	XM_003968201.3;	XM_003968672.3;	XM_003968706.3;	XM_003969309.3;	XM_003969638.3;	XM_003969643.3;	XM_003969767.2;	XM_003969830.3;	XM_003969885.3;	XM_003970000.3;	XM_003970534.2;	XM_003971273.2;	XM_003971500.3;	XM_003971553.3;	XM_003971586.3;	XM_003971894.3;	XM_003971914.3;	XM_003972285.3;
uniq_2952140	XM_029826541.1;	XM_029826542.1;	XM_029839161.1;	XM_029839206.1;	XM_029839248.1;
uniq_1529486	NM_001105221.1;	NM_001305599.1;	XM_003961909.3;	XM_003962388.3;	XM_003962445.3;	XM_003962481.3;	XM_003962604.3;	XM_003964374.3;	XM_003964570.3;	XM_003964857.3;	XM_003965893.3;	XM_003967094.3;	XM_003967379.3;	XM_003968175.3;	XM_003968246.3;	XM_003968703.3;	XM_003969090.2;	XM_003969270.3;	XM_003970462.3;	XM_003970746.3;	XM_003971414.3;	XM_003974996.3;	XM_003976599.3;	XM_003977800.2;	XM_003978242.3;	XM_003978377.3;	XM_011602489.2;	XM_011602613.2;	XM_011602614.2;	XM_011602615.2;	XM_011602616.2;	XM_011602617.2;	XM_011602618.2;	XM_011603042.2;	XM_011603157.2;	XM_011603899.2;	XM_011603900.2;	XM_011603901.2;	XM_011603902.2;	XM_011604081.2;	XM_011604272.2;	XM_011604273.2;	XM_011604274.2;	XM_011604275.2;	XM_011604279.2;	XM_011604286.2;	XM_011604294.2;	XM_011604796.2;	XM_011605020.2;
uniq_143071	XM_003962538.3;	XM_003964107.3;	XM_003964924.3;	XM_003964973.3;	XM_003965241.3;	XM_003965657.3;	XM_003965738.3;	XM_003965924.3;	XM_003967448.3;	XM_003968285.3;	XM_003969585.3;	XM_003970208.3;	XM_003971672.3;	XM_003973655.3;	XM_003975384.3;	XM_003975956.3;	XM_003977293.3;	XM_003977294.3;	XM_003977866.3;	XM_003978112.3;	XM_011604345.1;	XM_011604346.2;	XM_011604673.2;	XM_011606835.2;	XM_011606840.2;	XM_011606846.2;	XM_011606853.2;	XM_011608266.2;	XM_011608267.2;	XM_011608925.2;	XM_011608931.2;	XM_011612796.2;	XM_011613210.2;	XM_011614294.2;	XM_011614577.2;	XM_011616596.2;	XM_011616940.2;	XM_011616944.2;	XM_011617021.2;	XM_011617447.2;	XM_011617448.2;	XM_011618063.2;	XM_011618336.2;	XM_011618911.2;	XM_011619091.2;	XM_011619139.2;	XM_011619423.2;	XM_011620066.2;	XM_011620067.2;
uniq_1813049	NM_001032643.2;	NM_001032733.1;	NM_001037871.1;	NM_001098650.1;	NM_001098659.1;	NM_001105231.1;	NM_001135881.2;	XM_003961118.3;	XM_003961158.3;	XM_003961209.3;	XM_003961222.2;	XM_003961949.3;	XM_003962200.3;	XM_003962359.3;	XM_003962421.3;	XM_003962726.3;	XM_003962898.2;	XM_003963035.3;	XM_003963041.3;	XM_003963074.2;	XM_003963184.3;	XM_003963486.3;	XM_003963583.3;	XM_003963687.3;	XM_003963758.3;	XM_003963966.3;	XM_003964267.3;	XM_003964520.3;	XM_003964529.3;	XM_003964771.3;	XM_003964887.3;	XM_003965349.3;	XM_003965400.3;	XM_003965572.3;	XM_003965632.3;	XM_003965824.3;	XM_003965892.3;	XM_003966126.3;	XM_003966340.3;	XM_003966702.3;	XM_003966990.3;	XM_003967143.3;	XM_003967344.3;	XM_003967542.3;	XM_003967665.3;	XM_003967786.3;	XM_003967863.2;	XM_003967864.3;	XM_003967920.3;
uniq_1410633	NM_001037870.1;	NM_001048040.1;	XM_003961167.3;	XM_003961550.3;	XM_003962680.3;	XM_003964376.3;	XM_003964385.2;	XM_003964922.3;	XM_003965256.3;	XM_003965635.3;	XM_003966404.3;	XM_003967766.3;	XM_003968108.3;	XM_003969181.3;	XM_003969419.3;	XM_003971465.3;	XM_003971503.3;	XM_003971800.3;	XM_003972428.3;	XM_003972720.3;	XM_003973693.3;	XM_003974140.2;	XM_003974212.3;	XM_003974451.3;	XM_003974503.3;	XM_003974599.3;	XM_003974919.2;	XM_003975406.2;	XM_003975763.3;	XM_003976417.3;	XM_003977517.2;	XM_003977795.3;	XM_003978258.3;	XM_003978565.3;	XM_003979590.3;	XM_003979865.3;	XM_003979942.3;	XM_011602678.2;	XM_011602679.2;	XM_011603650.2;	XM_011603651.2;	XM_011604073.2;	XM_011604583.2;	XM_011604584.2;	XM_011604585.2;	XM_011604586.2;	XM_011604612.2;	XM_011604623.2;	XM_011605428.2;
uniq_3328079	XM_003970925.3;	XM_003978655.3;	XM_011602933.2;	XM_011611273.2;	XM_011612179.2;	XM_011612181.2;	XM_011613788.2;	XM_029834890.1;	XM_029837549.1;	XM_029849946.1;
uniq_103313	XM_003961038.3;	XM_003961684.3;	XM_003962210.3;	XM_003963015.3;	XM_003965763.3;	XM_003967485.3;	XM_003967854.3;	XM_003968428.3;	XM_003971028.3;	XM_003971122.3;	XM_003971609.3;	XM_003972272.3;	XM_003974427.3;	XM_003976700.3;	XM_003977371.3;	XM_011603967.2;	XM_011606708.2;	XM_011610466.2;	XM_011611421.2;	XM_011611513.2;	XM_011611736.2;	XM_011611737.2;	XM_011611738.2;	XM_011611869.2;	XM_011611955.2;	XM_011613925.2;	XM_011614013.2;	XM_011614443.2;	XM_011614645.2;	XM_011614646.2;	XM_011615092.2;	XM_011615094.2;	XM_011618054.2;	XM_011618575.2;	XM_011618924.2;	XM_029826846.1;	XM_029828779.1;	XM_029828781.1;	XM_029831215.1;	XM_029832271.1;	XM_029833968.1;	XM_029834029.1;	XM_029838615.1;	XM_029838616.1;	XM_029840291.1;	XM_029841277.1;	XM_029841279.1;	XM_029842393.1;	XM_029842647.1;
uniq_910588	XM_003961826.3;	XM_003963868.3;	XM_003965916.3;	XM_003967292.3;	XM_003969555.3;	XM_003973191.3;	XM_003975619.3;	XM_011603272.2;	XM_011604631.2;	XM_011605901.2;	XM_011606623.2;	XM_011611354.2;	XM_011616463.2;	XM_011616480.2;	XM_011621487.2;	XM_011621829.2;	XM_011621830.2;	XM_011621832.2;	XM_011621833.2;	XM_029827062.1;	XM_029827063.1;	XM_029830647.1;	XM_029833433.1;	XM_029834802.1;	XM_029835972.1;	XM_029836276.1;	XM_029836281.1;	XM_029836910.1;	XM_029836912.1;	XM_029838707.1;	XM_029839225.1;	XM_029839227.1;	XM_029841575.1;	XM_029844421.1;	XM_029844841.1;	XM_029845027.1;	XM_029845028.1;	XM_029847144.1;	XM_029847145.1;	XM_029847146.1;	XM_029847147.1;	XM_029847148.1;	XM_029847149.1;	XM_029847150.1;	XM_029847151.1;	XM_029847152.1;	XM_029847153.1;	XM_029847154.1;	XM_029847719.1;
uniq_1266076	XM_003961848.3;	XM_003965096.3;	XM_003965172.3;	XM_003965933.3;	XM_003966059.3;	XM_003971612.3;	XM_003974971.3;	XM_003977385.3;	XM_011603092.2;	XM_011603619.2;	XM_011603620.2;	XM_011603983.2;	XM_011604434.2;	XM_011604435.2;	XM_011604570.2;	XM_011605404.2;	XM_011605541.2;	XM_011606164.2;	XM_011606165.2;	XM_011606167.2;	XM_011609599.2;	XM_011613749.2;	XM_011613751.2;	XM_011614731.2;	XM_011614929.2;	XM_011614930.2;	XM_011614931.2;	XM_011615551.2;	XM_011616292.2;	XM_011616429.2;	XM_011617442.2;	XM_011618541.2;	XM_011621244.2;	XM_029825319.1;	XM_029828969.1;	XM_029828970.1;	XM_029828971.1;	XM_029829039.1;	XM_029829040.1;	XM_029829044.1;	XM_029829048.1;	XM_029829052.1;	XM_029829058.1;	XM_029829067.1;	XM_029829072.1;	XM_029829077.1;	XM_029829079.1;	XM_029829081.1;	XM_029829084.1;
uniq_51418	XM_003969943.3;	XM_011605451.2;	XM_011606523.2;	XM_011606530.2;	XM_011607523.2;	XM_011607787.2;	XM_029830489.1;	XM_029830490.1;	XM_029830491.1;	XM_029834097.1;	XM_029834098.1;	XM_029834099.1;	XM_029834100.1;	XM_029834102.1;	XM_029834103.1;	XM_029834104.1;	XM_029834105.1;	XM_029834106.1;	XM_029834107.1;	XM_029841283.1;	XM_029841284.1;	XM_029841285.1;	XM_029841389.1;	XM_029843159.1;	XM_029845102.1;	XM_029847382.1;	XM_029849218.1;	XM_029850377.1;	XM_029850889.1;
uniq_1535247	XM_029832529.1;	XM_029832530.1;	XM_029836847.1;	XM_029848960.1;
uniq_1048764	XM_003969779.3;	XM_003973433.3;	XM_003974849.3;	XM_003978384.3;	XM_011604369.2;	XM_011611612.2;	XM_011613139.2;	XM_011615401.2;	XM_011615402.2;	XM_011617405.2;	XM_011619707.2;	XM_029834222.1;	XM_029834223.1;	XM_029834224.1;	XM_029845799.1;	XM_029849746.1;	XM_029849747.1;	XM_029849748.1;	XM_029849749.1;	XM_029849750.1;
uniq_276616	XM_003961354.3;	XM_003965154.3;	XM_003966374.2;	XM_003977230.3;	XM_011604246.2;	XM_011614860.2;	XM_011614861.2;	XM_011614862.2;	XM_011614863.2;	XM_011618365.2;	XM_029827656.1;	XM_029828408.1;	XM_029829436.1;	XM_029836750.1;	XM_029836751.1;
uniq_988037	NM_001037949.1;	XM_003961035.2;	XM_003961213.3;	XM_003961254.3;	XM_003961369.3;	XM_003961579.3;	XM_003962067.3;	XM_003963234.3;	XM_003963754.2;	XM_003967437.3;	XM_003968022.3;	XM_003968376.3;	XM_003968978.3;	XM_003972099.3;	XM_003972474.3;	XM_003973736.3;	XM_003973880.3;	XM_003974541.3;	XM_003974793.3;	XM_003975075.3;	XM_003975492.3;	XM_003975635.3;	XM_003976048.3;	XM_003977112.3;	XM_003977922.2;	XM_011602667.2;	XM_011603542.2;	XM_011603543.2;	XM_011603781.2;	XM_011604581.2;	XM_011604582.2;	XM_011604773.2;	XM_011604958.2;	XM_011605125.2;	XM_011605740.2;	XM_011607360.2;	XM_011607931.2;	XM_011608380.2;	XM_011608445.2;	XM_011609726.2;	XM_011611604.2;	XM_011611631.2;	XM_011612493.2;	XM_011613609.2;	XM_011615952.2;	XM_011615953.2;	XM_011615954.2;	XM_011616547.2;	XM_011616867.2;
uniq_1849248	XM_003961651.3;	XM_003961883.3;	XM_003964291.3;	XM_003964591.3;	XM_003965986.3;	XM_003966413.3;	XM_003966414.3;	XM_003966427.3;	XM_003967395.3;	XM_003967568.3;	XM_003967599.3;	XM_003967641.2;	XM_003967924.3;	XM_003969223.3;	XM_003969431.3;	XM_003971040.2;	XM_003971331.3;	XM_003972077.3;	XM_003972189.3;	XM_003972614.3;	XM_003972760.3;	XM_003972948.3;	XM_003975039.2;	XM_003975378.3;	XM_003977073.3;	XM_003977388.3;	XM_003977471.3;	XM_011602960.2;	XM_011602965.2;	XM_011602971.2;	XM_011603671.2;	XM_011603672.2;	XM_011604198.2;	XM_011604527.2;	XM_011605452.2;	XM_011605453.2;	XM_011605569.2;	XM_011605874.2;	XM_011606064.2;	XM_011606452.2;	XM_011606453.2;	XM_011606701.2;	XM_011607267.2;	XM_011607680.2;	XM_011608067.2;	XM_011609963.2;	XM_011610051.2;	XM_011610052.2;	XM_011610526.2;
uniq_1733809	XM_003963804.3;	XM_003964042.3;	XM_003965377.3;	XM_003965409.3;	XM_003966905.3;	XM_003971512.3;	XM_003973861.3;	XM_003977342.3;	XM_011603302.2;	XM_011603303.2;	XM_011603425.2;	XM_011604755.2;	XM_011605648.2;	XM_011605650.2;	XM_011607072.2;	XM_011610145.2;	XM_011610147.2;	XM_011610471.2;	XM_011610481.2;	XM_011610510.2;	XM_011613674.2;	XM_011613677.2;	XM_011613679.2;	XM_011613680.2;	XM_011613683.2;	XM_011613943.2;	XM_011619624.2;	XM_029825769.1;	XM_029825951.1;	XM_029827632.1;	XM_029827633.1;	XM_029830404.1;	XM_029830405.1;	XM_029830406.1;	XM_029830407.1;	XM_029831209.1;	XM_029831410.1;	XM_029831983.1;	XM_029831989.1;	XM_029832888.1;	XM_029832889.1;	XM_029832890.1;	XM_029833558.1;	XM_029835078.1;	XM_029835612.1;	XM_029835613.1;	XM_029842042.1;	XM_029846789.1;	XM_029846790.1;
uniq_660947	NM_001032643.2;	XM_003969521.3;	XM_011609658.2;	XM_011612693.2;	XM_011612694.2;	XM_011612695.2;	XM_029828599.1;	XM_029834777.1;	XM_029834778.1;	XM_029834779.1;	XM_029834780.1;	XM_029843306.1;	XM_029849085.1;	XM_029850730.1;	XM_029850731.1;
uniq_1174711	NM_001032604.1;	NM_001032764.1;	NM_001104602.1;	XM_003962005.3;	XM_003963735.3;	XM_003965325.3;	XM_003966555.3;	XM_003971417.3;	XM_003975878.3;	XM_003978379.3;	XM_011605726.2;	XM_011607255.2;	XM_011607562.2;	XM_011607568.2;	XM_011607569.2;	XM_011607576.2;	XM_011607724.2;	XM_011609471.2;	XM_011609472.2;	XM_011609537.2;	XM_011612881.2;	XM_011612882.2;	XM_011615401.2;	XM_011615402.2;	XM_011615551.2;	XM_011615762.2;	XM_011615763.2;	XM_011615764.2;	XM_011615766.2;	XM_011618328.2;	XM_011618329.2;	XM_029826774.1;	XM_029826775.1;	XM_029826778.1;	XM_029826779.1;	XM_029826780.1;	XM_029827010.1;	XM_029827011.1;	XM_029827012.1;	XM_029827013.1;	XM_029827014.1;	XM_029827015.1;	XM_029827016.1;	XM_029827017.1;	XM_029828969.1;	XM_029828970.1;	XM_029828971.1;	XM_029829185.1;	XM_029830528.1;
uniq_1465712	XM_003961004.3;	XM_003961469.3;	XM_003962847.3;	XM_003963519.3;	XM_003968021.2;	XM_003968205.3;	XM_003968657.3;	XM_003969566.3;	XM_003969774.3;	XM_003971911.3;	XM_011602482.2;	XM_011602483.2;	XM_011603437.2;	XM_011603438.2;	XM_011603439.2;	XM_011603440.2;	XM_011603441.2;	XM_011603442.2;	XM_011603444.2;	XM_011604246.2;	XM_011606110.2;	XM_011607693.2;	XM_011607838.2;	XM_011607839.2;	XM_011608638.2;	XM_011609357.2;	XM_011611282.2;	XM_011611283.2;	XM_011611286.2;	XM_011611491.2;	XM_011612372.2;	XM_011612373.2;	XM_011613180.2;	XM_011615314.2;	XM_011618019.2;	XM_011618020.2;	XM_029825377.1;	XM_029825378.1;	XM_029825379.1;	XM_029825380.1;	XM_029825381.1;	XM_029825382.1;	XM_029825383.1;	XM_029829353.1;	XM_029830078.1;	XM_029832727.1;	XM_029833351.1;	XM_029833352.1;	XM_029833353.1;
uniq_29407	XM_003964004.3;	XM_003967358.3;	XM_003969181.3;	XM_003970665.3;	XM_003970755.3;	XM_003970958.3;	XM_003971005.2;	XM_003972036.3;	XM_003974409.3;	XM_003975739.2;	XM_003975999.3;	XM_003978149.3;	XM_011602361.2;	XM_011603132.2;	XM_011606327.2;	XM_011606328.2;	XM_011608040.2;	XM_011608043.2;	XM_011609284.2;	XM_011609285.2;	XM_011611406.2;	XM_011612534.2;	XM_011614796.2;	XM_011614823.2;	XM_029826587.1;	XM_029826588.1;	XM_029826589.1;	XM_029826590.1;	XM_029826591.1;	XM_029828243.1;	XM_029830848.1;	XM_029831147.1;	XM_029831148.1;	XM_029833118.1;	XM_029834354.1;	XM_029834355.1;	XM_029834356.1;	XM_029834357.1;	XM_029835180.1;	XM_029835186.1;	XM_029835196.1;	XM_029835203.1;	XM_029835206.1;	XM_029835708.1;	XM_029835709.1;	XM_029835710.1;	XM_029838276.1;	XM_029841118.1;	XM_029844941.1;
uniq_1156248	NM_001011879.2;	NM_001032693.1;	NM_001032704.1;	NM_001033846.1;	NM_001098659.1;	NM_001105229.1;	NM_001105233.1;	NM_001130869.1;	NM_001173496.1;	NM_001280050.1;	XM_003961037.3;	XM_003961038.3;	XM_003961066.3;	XM_003961098.3;	XM_003961153.2;	XM_003961187.3;	XM_003961208.3;	XM_003961236.3;	XM_003961305.3;	XM_003961518.3;	XM_003961840.3;	XM_003961906.3;	XM_003962056.3;	XM_003962146.3;	XM_003962221.3;	XM_003962278.3;	XM_003962342.3;	XM_003962488.3;	XM_003962605.3;	XM_003962820.3;	XM_003962932.3;	XM_003963016.3;	XM_003963019.3;	XM_003963078.2;	XM_003963081.3;	XM_003963092.3;	XM_003963094.3;	XM_003963111.3;	XM_003963159.3;	XM_003963184.3;	XM_003963214.3;	XM_003963253.3;	XM_003963317.3;	XM_003963337.3;	XM_003963352.3;	XM_003963408.3;	XM_003963455.3;	XM_003963495.3;	XM_003963496.3;
uniq_1043484	XM_003977613.3;	XM_011618811.2;
uniq_1139102	NM_001032691.1;	XM_003961350.3;	XM_003961651.3;	XM_003961904.3;	XM_003962304.2;	XM_003962396.3;	XM_003962485.3;	XM_003962680.3;	XM_003962685.3;	XM_003963253.3;	XM_003963560.3;	XM_003963766.3;	XM_003963805.3;	XM_003963917.3;	XM_003964420.3;	XM_003964545.3;	XM_003964787.3;	XM_003964965.2;	XM_003965088.3;	XM_003965326.3;	XM_003965496.3;	XM_003965595.3;	XM_003965821.2;	XM_003966448.3;	XM_003967867.3;	XM_003968169.3;	XM_003969258.3;	XM_003969545.3;	XM_003969779.3;	XM_003969904.3;	XM_003969907.3;	XM_003970061.3;	XM_003970145.3;	XM_003970373.3;	XM_003970664.3;	XM_003970885.3;	XM_003971093.3;	XM_003971643.3;	XM_003971879.3;	XM_003972464.3;	XM_003972760.3;	XM_003972894.3;	XM_003972938.3;	XM_003973079.3;	XM_003973470.3;	XM_003973932.3;	XM_003974404.3;	XM_003974541.3;	XM_003974627.3;
uniq_1747296	NM_001032545.1;	NM_001032705.1;	NM_001032708.1;	NM_001032748.1;	NM_001032769.1;	NM_001098665.2;	NM_001104604.1;	NM_001280079.1;	NM_001285950.1;	XM_003961487.3;	XM_003961799.3;	XM_003962190.3;	XM_003962468.3;	XM_003962498.2;	XM_003963105.3;	XM_003963156.3;	XM_003963494.3;	XM_003963613.3;	XM_003963806.3;	XM_003964305.3;	XM_003964510.3;	XM_003964745.3;	XM_003964811.3;	XM_003965388.3;	XM_003965567.3;	XM_003965741.3;	XM_003966360.3;	XM_003966618.3;	XM_003966744.3;	XM_003966997.2;	XM_003967366.3;	XM_003967424.3;	XM_003967632.3;	XM_003967644.3;	XM_003968430.3;	XM_003968491.3;	XM_003969379.3;	XM_003969583.3;	XM_003969850.3;	XM_003970266.3;	XM_003970455.3;	XM_003970514.3;	XM_003970624.3;	XM_003970874.3;	XM_003971125.3;	XM_003971237.2;	XM_003971267.3;	XM_003971407.3;	XM_003971408.3;
uniq_1710765	XM_003967569.3;	XM_003972351.3;	XM_003974699.3;	XM_011605677.2;	XM_011607392.2;	XM_011607672.2;	XM_011608857.2;	XM_011612818.2;	XM_011621425.2;	XM_011621428.2;	XM_011621907.2;	XM_029829993.1;	XM_029831704.1;	XM_029831808.1;	XM_029833717.1;	XM_029833718.1;	XM_029835919.1;	XM_029842079.1;	XM_029845526.1;	XM_029845527.1;	XM_029845528.1;	XM_029848844.1;	XM_029848845.1;	XM_029848846.1;	XM_029848847.1;	XM_029848848.1;	XM_029848849.1;	XM_029848850.1;	XM_029850554.1;
uniq_1713020	NM_001032676.1;	NM_001032711.1;	NM_001032758.1;	NM_001032768.1;	NM_001037849.1;	NM_001037989.1;	NM_001044373.1;	NM_001078625.1;	NM_001097627.1;	NM_001097628.1;	NM_001100604.1;	NM_001122862.1;	NM_001160185.1;	NM_001170360.1;	NM_001246300.1;	NM_001305606.1;	XM_003961012.3;	XM_003961110.3;	XM_003961118.3;	XM_003961228.2;	XM_003961236.3;	XM_003961403.3;	XM_003961456.3;	XM_003961583.3;	XM_003961618.3;	XM_003961646.3;	XM_003961749.3;	XM_003961919.3;	XM_003962000.3;	XM_003962030.3;	XM_003962056.3;	XM_003962137.3;	XM_003962219.3;	XM_003962245.3;	XM_003962316.3;	XM_003962365.3;	XM_003962383.3;	XM_003962551.3;	XM_003962710.3;	XM_003962724.3;	XM_003962903.3;	XM_003963067.3;	XM_003963116.3;	XM_003963156.3;	XM_003963340.3;	XM_003963378.3;	XM_003963482.3;	XM_003963510.3;	XM_003963521.3;
uniq_1866908	XM_029839017.1;	XM_029839018.1;	XM_029841720.1;	XM_029841721.1;	XM_029841722.1;	XM_029841723.1;	XM_029841724.1;	XM_029841725.1;	XM_029850656.1;
uniq_1408986	NM_001305607.1;	XM_003961308.3;	XM_003962563.3;	XM_003962978.3;	XM_003964573.2;	XM_003964975.2;	XM_003965241.3;	XM_003965365.3;	XM_003965581.3;	XM_003966361.3;	XM_003966943.3;	XM_003971553.3;	XM_003971853.2;	XM_003973084.3;	XM_003973100.3;	XM_003973732.3;	XM_003974020.3;	XM_003974359.3;	XM_003975733.3;	XM_003977743.3;	XM_003978622.3;	XM_011604198.2;	XM_011605658.2;	XM_011605742.2;	XM_011607636.2;	XM_011607638.2;	XM_011607807.2;	XM_011607808.2;	XM_011607810.2;	XM_011607811.2;	XM_011607835.2;	XM_011608967.2;	XM_011608968.2;	XM_011609250.2;	XM_011609331.2;	XM_011609900.2;	XM_011609901.2;	XM_011609902.2;	XM_011611967.2;	XM_011612257.2;	XM_011612522.2;	XM_011612523.2;	XM_011612524.2;	XM_011612830.2;	XM_011613257.2;	XM_011614851.2;	XM_011614852.2;	XM_011615065.2;	XM_011615066.2;
uniq_2262137	NM_001032642.1;	NM_001032665.1;	XM_003961114.3;	XM_003962409.3;	XM_003963035.3;	XM_003963485.3;	XM_003964049.3;	XM_003964102.3;	XM_003964278.2;	XM_003965248.3;	XM_003965509.3;	XM_003965540.3;	XM_003965601.3;	XM_003965656.3;	XM_003965978.3;	XM_003966452.3;	XM_003966583.3;	XM_003966679.3;	XM_003968994.3;	XM_003969943.3;	XM_003970353.3;	XM_003970585.2;	XM_003971093.3;	XM_003971124.3;	XM_003971226.3;	XM_003971412.2;	XM_003971748.3;	XM_003971761.3;	XM_003971764.3;	XM_003971888.3;	XM_003972706.3;	XM_003972707.3;	XM_003972720.3;	XM_003973427.3;	XM_003973692.3;	XM_003973741.3;	XM_003974075.3;	XM_003974524.3;	XM_003975367.3;	XM_003976048.3;	XM_003976808.2;	XM_003977727.3;	XM_003978225.3;	XM_003979914.3;	XM_011602640.2;	XM_011602641.2;	XM_011602654.2;	XM_011602933.2;	XM_011603289.2;
uniq_1506732	NM_001032710.1;	XM_003961495.3;	XM_003961825.3;	XM_003962221.3;	XM_003963737.3;	XM_003964322.3;	XM_003965125.3;	XM_003966361.3;	XM_003967016.3;	XM_003967945.3;	XM_003971162.3;	XM_003977643.3;	XM_003977658.3;	XM_003978035.3;	XM_011602610.2;	XM_011604590.2;	XM_011604650.2;	XM_011605082.2;	XM_011606216.2;	XM_011606218.2;	XM_011606702.2;	XM_011606705.2;	XM_011606799.2;	XM_011607066.2;	XM_011607067.2;	XM_011607418.2;	XM_011608611.2;	XM_011609111.2;	XM_011609112.2;	XM_011609955.2;	XM_011609959.2;	XM_011609969.2;	XM_011609975.2;	XM_011610612.2;	XM_011611057.2;	XM_011611523.2;	XM_011614438.2;	XM_011614458.2;	XM_011614639.2;	XM_011615043.2;	XM_011615144.2;	XM_011616468.2;	XM_011616800.2;	XM_011617255.2;	XM_011617404.2;	XM_011618468.2;	XM_011618778.2;	XM_011618836.2;	XM_011618846.2;
uniq_1708400	XM_003962391.3;	XM_011609130.2;	XM_029844502.1;	XM_029844503.1;	XM_029844504.1;	XM_029844506.1;
uniq_654384	NM_001122863.1;	XM_003961056.3;	XM_003961531.3;	XM_003962411.3;	XM_003962502.2;	XM_003963090.3;	XM_003963672.3;	XM_003963674.3;	XM_003963711.3;	XM_003964328.3;	XM_003964371.3;	XM_003964456.3;	XM_003965051.3;	XM_003965486.2;	XM_003965530.3;	XM_003965829.3;	XM_003965964.3;	XM_003966446.3;	XM_003967210.3;	XM_003967285.3;	XM_003969661.3;	XM_003969957.3;	XM_003970318.2;	XM_003970400.3;	XM_003970536.2;	XM_003970728.3;	XM_003970920.3;	XM_003970948.2;	XM_003971677.3;	XM_003972425.3;	XM_003972904.3;	XM_003973359.2;	XM_003974314.3;	XM_003974436.3;	XM_003974534.3;	XM_003974575.3;	XM_003974685.3;	XM_003975036.3;	XM_003975390.3;	XM_003975463.3;	XM_003975664.3;	XM_003975678.3;	XM_003976383.3;	XM_003976427.3;	XM_003977345.2;	XM_003977538.3;	XM_003978317.3;	XM_003978535.3;	XM_011602917.2;
uniq_1319230	NM_001032646.1;	XM_003961113.2;	XM_003962149.3;	XM_003962150.3;	XM_003962334.3;	XM_003962638.3;	XM_003963577.3;	XM_003963662.3;	XM_003964592.3;	XM_003964681.3;	XM_003965047.3;	XM_003965166.3;	XM_003965205.3;	XM_003967050.3;	XM_003967298.3;	XM_003967626.3;	XM_003967765.3;	XM_003968220.3;	XM_003968241.3;	XM_003968265.3;	XM_003968690.3;	XM_003968750.3;	XM_003969064.3;	XM_003969473.3;	XM_003969909.2;	XM_003971439.3;	XM_003971602.3;	XM_003971645.3;	XM_003972425.3;	XM_003973189.3;	XM_003973666.3;	XM_003974464.3;	XM_003974811.3;	XM_003975271.3;	XM_003975731.3;	XM_003977110.3;	XM_003977516.3;	XM_003977802.3;	XM_003977803.3;	XM_003977855.2;	XM_011602668.2;	XM_011602670.2;	XM_011602671.2;	XM_011603020.2;	XM_011603267.2;	XM_011603884.2;	XM_011604341.2;	XM_011604342.2;	XM_011604561.2;
uniq_1013268	NM_001305610.1;	XM_003961085.3;	XM_003961296.3;	XM_003961623.3;	XM_003961722.3;	XM_003962319.3;	XM_003962452.3;	XM_003963317.3;	XM_003963334.3;	XM_003963522.3;	XM_003963583.3;	XM_003963737.3;	XM_003965209.3;	XM_003965244.3;	XM_003965286.3;	XM_003967017.3;	XM_003967311.3;	XM_003967811.3;	XM_003968350.3;	XM_003968593.2;	XM_003969664.3;	XM_003969871.3;	XM_003971530.3;	XM_003971909.2;	XM_003972542.3;	XM_003973669.3;	XM_003973860.3;	XM_003974047.2;	XM_003974590.3;	XM_003976104.3;	XM_003976141.3;	XM_003977459.2;	XM_003977866.3;	XM_003978374.3;	XM_003979597.3;	XM_011603298.2;	XM_011603299.2;	XM_011604126.2;	XM_011604127.2;	XM_011604287.2;	XM_011604345.1;	XM_011604346.2;	XM_011604807.2;	XM_011604808.2;	XM_011605476.2;	XM_011605477.2;	XM_011605481.2;	XM_011605883.2;	XM_011606502.2;
uniq_3209866	NM_001032644.1;	NM_001032679.1;	NM_001037952.1;	NM_001048039.1;	NM_001098659.1;	NM_001280038.1;	XM_003961012.3;	XM_003961056.3;	XM_003961057.2;	XM_003961118.3;	XM_003961157.2;	XM_003961253.2;	XM_003961483.3;	XM_003961555.3;	XM_003961611.3;	XM_003961614.3;	XM_003961626.3;	XM_003961716.3;	XM_003961906.3;	XM_003962204.3;	XM_003962391.3;	XM_003962396.3;	XM_003962415.3;	XM_003962426.3;	XM_003962671.3;	XM_003962680.3;	XM_003962795.3;	XM_003962820.3;	XM_003962983.3;	XM_003963037.3;	XM_003963161.3;	XM_003963193.3;	XM_003963234.3;	XM_003963256.3;	XM_003963283.3;	XM_003963351.2;	XM_003963374.3;	XM_003963468.3;	XM_003963483.3;	XM_003963495.3;	XM_003963629.3;	XM_003963763.3;	XM_003963775.3;	XM_003963944.3;	XM_003964026.3;	XM_003964043.3;	XM_003964213.3;	XM_003964284.3;	XM_003964450.3;
uniq_1884897	NM_001032552.1;	NM_001032624.1;	NM_001032723.1;	XM_003961098.3;	XM_003962062.3;	XM_003962135.3;	XM_003962365.3;	XM_003962527.3;	XM_003962685.3;	XM_003962766.3;	XM_003963028.3;	XM_003963210.3;	XM_003963225.3;	XM_003963270.3;	XM_003963572.2;	XM_003963576.2;	XM_003963630.2;	XM_003963632.3;	XM_003963685.3;	XM_003964209.3;	XM_003964260.3;	XM_003964662.3;	XM_003964727.2;	XM_003964895.3;	XM_003965120.3;	XM_003965177.3;	XM_003965251.3;	XM_003965260.3;	XM_003965652.3;	XM_003966811.3;	XM_003967198.3;	XM_003967531.2;	XM_003967717.3;	XM_003968171.3;	XM_003968238.3;	XM_003968313.3;	XM_003968603.3;	XM_003968685.2;	XM_003968748.3;	XM_003968836.3;	XM_003968889.3;	XM_003968948.3;	XM_003968968.3;	XM_003968979.3;	XM_003969274.3;	XM_003969624.3;	XM_003969724.3;	XM_003969759.3;	XM_003969893.3;
uniq_904526	NM_001037871.1;	NM_001098659.1;	XM_003961118.3;	XM_003961315.3;	XM_003962359.3;	XM_003962388.3;	XM_003962898.2;	XM_003962995.3;	XM_003963035.3;	XM_003963041.3;	XM_003963074.2;	XM_003963184.3;	XM_003963486.3;	XM_003963687.3;	XM_003963758.3;	XM_003963966.3;	XM_003964267.3;	XM_003964520.3;	XM_003964771.3;	XM_003964797.3;	XM_003965349.3;	XM_003965400.3;	XM_003965572.3;	XM_003965892.3;	XM_003966126.3;	XM_003966340.3;	XM_003966625.3;	XM_003966990.3;	XM_003967317.3;	XM_003967344.3;	XM_003967542.3;	XM_003967665.3;	XM_003967786.3;	XM_003967863.2;	XM_003967920.3;	XM_003967945.3;	XM_003967983.3;	XM_003968383.2;	XM_003969009.3;	XM_003969162.3;	XM_003971057.3;	XM_003971192.3;	XM_003971237.2;	XM_003971448.3;	XM_003971567.3;	XM_003973198.3;	XM_003973230.3;	XM_003973313.2;	XM_003973780.3;
uniq_3740182	XM_003964067.3;	XM_011612982.2;
uniq_1331555	XM_003979150.3;	XM_011607224.2;	XM_029831637.1;	XM_029831638.1;	XM_029831639.1;	XM_029831640.1;	XM_029831641.1;	XM_029832109.1;	XM_029835179.1;	XM_029835181.1;	XM_029835182.1;	XM_029842701.1;	XM_029842706.1;
uniq_1610475	NM_001032682.1;	XM_003965409.3;	XM_003967006.3;	XM_003970843.3;	XM_003971816.3;	XM_003977584.3;	XM_011602416.2;	XM_011602839.2;	XM_011604755.2;	XM_011605659.2;	XM_011605998.2;	XM_011606773.2;	XM_011610442.2;	XM_029826829.1;	XM_029826830.1;	XM_029826832.1;	XM_029826837.1;	XM_029826838.1;	XM_029826839.1;	XM_029826840.1;	XM_029826841.1;	XM_029832503.1;	XM_029832505.1;	XM_029835098.1;	XM_029835099.1;	XM_029835280.1;	XM_029835281.1;	XM_029835282.1;	XM_029839395.1;	XM_029839397.1;	XM_029839398.1;	XM_029839952.1;	XM_029840885.1;	XM_029842225.1;	XM_029842416.1;	XM_029842711.1;	XM_029847528.1;	XM_029847529.1;	XM_029847530.1;	XM_029848374.1;	XM_029850019.1;	XM_029850024.1;	XM_029850030.1;	XM_029850033.1;	XM_029850035.1;	XM_029850079.1;	XM_029850080.1;
uniq_3704664	NM_001032665.1;	NM_001122867.1;	NM_001280090.1;	XM_003961016.3;	XM_003961829.3;	XM_003961938.3;	XM_003961940.3;	XM_003961976.3;	XM_003962194.3;	XM_003962204.3;	XM_003962704.2;	XM_003962767.3;	XM_003962900.3;	XM_003962909.3;	XM_003962965.3;	XM_003963015.3;	XM_003963454.3;	XM_003963788.3;	XM_003963806.3;	XM_003964010.3;	XM_003964025.3;	XM_003964072.3;	XM_003964456.3;	XM_003964479.3;	XM_003964761.3;	XM_003964819.3;	XM_003965327.3;	XM_003965461.3;	XM_003965562.3;	XM_003965779.3;	XM_003965826.3;	XM_003966196.3;	XM_003966590.3;	XM_003966695.3;	XM_003966756.3;	XM_003966912.3;	XM_003966933.3;	XM_003966990.3;	XM_003967150.3;	XM_003967248.3;	XM_003967302.3;	XM_003967389.3;	XM_003968047.3;	XM_003968156.3;	XM_003968401.3;	XM_003968575.3;	XM_003969050.3;	XM_003969084.3;	XM_003969170.3;
uniq_619026	XM_003965741.3;	XM_003965930.3;	XM_003972653.3;	XM_003975069.3;	XM_011603025.2;	XM_011605098.2;	XM_011605393.2;	XM_011607027.2;	XM_011607219.2;	XM_011607536.2;	XM_011607537.2;	XM_011611733.2;	XM_011611872.2;	XM_011612603.2;	XM_011613158.2;	XM_011613159.2;	XM_011613160.2;	XM_011615908.2;	XM_011620304.2;	XM_011620305.2;	XM_011620306.2;	XM_029825366.1;	XM_029825367.1;	XM_029825368.1;	XM_029825369.1;	XM_029831132.1;	XM_029831515.1;	XM_029831516.1;	XM_029833769.1;	XM_029833774.1;	XM_029833779.1;	XM_029833782.1;	XM_029833790.1;	XM_029833800.1;	XM_029833807.1;	XM_029833810.1;	XM_029835080.1;	XM_029835081.1;	XM_029835082.1;	XM_029836896.1;	XM_029836897.1;	XM_029839564.1;	XM_029839566.1;	XM_029841627.1;	XM_029841628.1;	XM_029841629.1;	XM_029848570.1;	XM_029850154.1;	XM_029850156.1;
uniq_1674818	XM_003961981.3;	XM_003964887.3;	XM_003966674.3;	XM_003966988.3;	XM_003968129.3;	XM_003968132.2;	XM_003968521.3;	XM_003970826.3;	XM_003973605.3;	XM_003973736.3;	XM_003976249.3;	XM_003976384.3;	XM_003978423.2;	XM_003978515.3;	XM_011603246.2;	XM_011606610.2;	XM_011606611.2;	XM_011606612.2;	XM_011606662.2;	XM_011607323.2;	XM_011607936.2;	XM_011608089.2;	XM_011611107.2;	XM_011611618.2;	XM_011611619.2;	XM_011615289.2;	XM_011617539.2;	XM_011617614.2;	XM_011618593.2;	XM_011619185.2;	XM_011619704.2;	XM_011619709.2;	XM_029825653.1;	XM_029826227.1;	XM_029826228.1;	XM_029826231.1;	XM_029826232.1;	XM_029827802.1;	XM_029827810.1;	XM_029828180.1;	XM_029829560.1;	XM_029830600.1;	XM_029830604.1;	XM_029831816.1;	XM_029831817.1;	XM_029832051.1;	XM_029832700.1;	XM_029834140.1;	XM_029835097.1;
uniq_3591223	NM_001032592.1;	NM_001032657.1;	NM_001078630.1;	NM_001174172.1;	XM_003961243.3;	XM_003961299.3;	XM_003961557.2;	XM_003961605.3;	XM_003961624.3;	XM_003961694.3;	XM_003961712.3;	XM_003961816.3;	XM_003961825.3;	XM_003962250.3;	XM_003962477.3;	XM_003962526.3;	XM_003962702.3;	XM_003963009.3;	XM_003963020.3;	XM_003963249.3;	XM_003963270.3;	XM_003963317.3;	XM_003963410.3;	XM_003963622.2;	XM_003963702.3;	XM_003963875.2;	XM_003963930.3;	XM_003964110.3;	XM_003964211.3;	XM_003964376.3;	XM_003964681.3;	XM_003964771.3;	XM_003964858.3;	XM_003965597.3;	XM_003965922.3;	XM_003966001.3;	XM_003966016.2;	XM_003966246.3;	XM_003966462.3;	XM_003966490.3;	XM_003966574.3;	XM_003966684.3;	XM_003966926.3;	XM_003967058.3;	XM_003967059.3;	XM_003967128.3;	XM_003967163.3;	XM_003967456.3;	XM_003967512.3;
uniq_970151	XM_003964886.3;	XM_003967389.3;	XM_011607262.2;	XM_011608668.2;	XM_011611367.2;	XM_011619381.2;	XM_011619382.2;	XM_029835471.1;	XM_029835472.1;	XM_029835473.1;	XM_029839668.1;	XM_029839669.1;	XM_029839670.1;	XM_029839671.1;	XM_029839672.1;	XM_029839673.1;	XM_029839674.1;	XM_029839675.1;	XM_029839676.1;	XM_029839677.1;	XM_029839678.1;	XM_029839679.1;	XM_029839680.1;	XM_029839681.1;	XM_029839682.1;	XM_029839683.1;	XM_029839684.1;	XM_029839686.1;	XM_029839687.1;	XM_029839688.1;	XM_029841304.1;	XM_029841487.1;
uniq_1913685	XM_003962793.3;	XM_003967710.3;	XM_003968272.3;	XM_003969320.3;	XM_003969399.3;	XM_011603882.2;	XM_011609394.2;	XM_011611574.2;	XM_011612223.2;	XM_011615551.2;	XM_011619829.2;	XM_029827997.1;	XM_029827998.1;	XM_029827999.1;	XM_029828000.1;	XM_029828001.1;	XM_029828969.1;	XM_029828970.1;	XM_029828971.1;	XM_029831240.1;	XM_029831764.1;	XM_029831765.1;	XM_029832581.1;	XM_029832582.1;	XM_029832583.1;	XM_029833264.1;	XM_029835526.1;	XM_029835621.1;	XM_029844480.1;	XM_029846019.1;	XM_029850528.1;	XM_029850529.1;
uniq_1695089	NM_001032723.1;	XM_003961055.3;	XM_003961150.3;	XM_003961254.3;	XM_003961455.3;	XM_003962807.3;	XM_003963153.2;	XM_003963374.3;	XM_003963404.3;	XM_003963537.3;	XM_003963749.3;	XM_003964136.3;	XM_003965569.3;	XM_003965977.3;	XM_003966091.3;	XM_003967305.3;	XM_003967599.3;	XM_003967683.3;	XM_003968024.3;	XM_003968749.3;	XM_003970381.3;	XM_003971220.3;	XM_003971726.3;	XM_003972646.3;	XM_003972969.3;	XM_003973038.3;	XM_003973152.3;	XM_003973427.3;	XM_003973648.3;	XM_003974223.3;	XM_003974704.3;	XM_003974991.3;	XM_003976702.3;	XM_003976810.3;	XM_003977349.3;	XM_003978036.3;	XM_003978687.3;	XM_011602406.2;	XM_011602498.2;	XM_011602507.2;	XM_011602509.2;	XM_011602558.2;	XM_011602560.2;	XM_011602766.2;	XM_011602767.2;	XM_011602955.2;	XM_011603958.2;	XM_011604027.2;	XM_011604192.2;
uniq_3123617	NM_001032624.1;	NM_001032657.1;	NM_001032686.1;	NM_001032700.1;	NM_001032756.1;	NM_001037949.1;	NM_001037960.1;	NM_001042448.1;	NM_001044372.1;	NM_001098657.1;	NM_001098664.1;	NM_001173494.1;	NM_001174173.1;	NM_001246290.1;	NM_001246298.1;	XM_003961072.3;	XM_003961075.3;	XM_003961083.3;	XM_003961267.3;	XM_003961270.3;	XM_003961370.3;	XM_003961378.3;	XM_003961384.3;	XM_003961493.3;	XM_003961498.3;	XM_003961524.3;	XM_003961566.3;	XM_003961598.3;	XM_003961758.3;	XM_003961772.3;	XM_003961786.3;	XM_003961907.2;	XM_003961913.3;	XM_003961986.3;	XM_003962041.3;	XM_003962136.3;	XM_003962210.3;	XM_003962216.3;	XM_003962245.3;	XM_003962311.3;	XM_003962315.3;	XM_003962365.3;	XM_003962423.3;	XM_003962508.3;	XM_003962602.2;	XM_003962607.3;	XM_003962610.2;	XM_003962614.3;	XM_003962724.3;
uniq_1959808	XM_003971679.3;	XM_003971680.3;	XM_003971830.3;	XM_011606400.2;	XM_011606462.2;	XM_011617218.2;	XM_011617220.2;	XM_011617221.2;	XM_011618802.2;	XM_011618894.2;	XM_011618895.2;	XM_011618896.2;	XM_011618897.2;	XM_029825884.1;	XM_029826521.1;	XM_029826522.1;	XM_029832020.1;	XM_029838666.1;	XM_029841094.1;	XM_029844862.1;	XM_029844863.1;	XM_029849218.1;	XM_029849219.1;	XM_029849220.1;	XM_029849221.1;	XM_029849222.1;	XR_003888930.1;
uniq_482619	XM_003963333.3;	XM_011609223.2;	XM_029844549.1;
uniq_2914299	XM_003967428.3;	XM_003967515.3;	XM_003968539.3;	XM_003971750.3;	XM_011606157.2;	XM_011606158.2;	XM_011609286.2;	XM_011609287.2;	XM_029840616.1;	XM_029842307.1;	XM_029845480.1;	XM_029850401.1;
uniq_485604	NM_001032746.1;	NM_001037959.1;	NM_001048040.1;	XM_003961123.3;	XM_003961748.3;	XM_003962160.3;	XM_003962164.3;	XM_003963758.3;	XM_003963788.3;	XM_003963965.3;	XM_003964152.3;	XM_003964326.3;	XM_003964775.2;	XM_003965682.3;	XM_003965775.3;	XM_003967301.3;	XM_003967466.3;	XM_003967717.3;	XM_003969318.3;	XM_003969943.3;	XM_003970519.3;	XM_003970660.3;	XM_003971245.3;	XM_003971847.3;	XM_003972561.3;	XM_003973596.3;	XM_003974281.3;	XM_003974439.3;	XM_003975075.3;	XM_003975401.3;	XM_003975537.3;	XM_003975932.3;	XM_003976275.3;	XM_003976427.3;	XM_003976536.3;	XM_003977033.3;	XM_003977073.3;	XM_011602411.2;	XM_011602802.2;	XM_011603062.2;	XM_011604361.2;	XM_011604368.2;	XM_011605602.2;	XM_011606347.2;	XM_011606653.2;	XM_011606773.2;	XM_011607266.2;	XM_011608040.2;	XM_011608043.2;
uniq_1088625	XM_003961236.3;	XM_003969408.3;	XM_003974685.3;	XM_011602788.2;	XM_011605517.2;	XM_011606400.2;	XM_011607440.2;	XM_011609523.2;	XM_011612368.2;	XM_011615022.2;	XM_011619618.2;	XM_011619619.2;	XM_029827776.1;	XM_029828172.1;	XM_029828177.1;	XM_029828186.1;	XM_029829370.1;	XM_029829372.1;	XM_029829373.1;	XM_029829374.1;	XM_029829375.1;	XM_029829376.1;	XM_029829551.1;	XM_029833503.1;	XM_029833504.1;	XM_029835248.1;	XM_029836724.1;	XM_029837616.1;	XM_029842066.1;	XM_029842202.1;	XM_029846418.1;	XM_029846419.1;	XM_029847601.1;	XM_029848788.1;	XM_029848793.1;	XM_029848795.1;	XM_029848801.1;	XM_029848807.1;	XM_029848811.1;	XM_029848816.1;	XM_029848825.1;	XM_029848828.1;	XM_029848829.1;	XM_029848833.1;	XM_029848837.1;	XM_029848842.1;	XM_029851128.1;
uniq_1123786	NM_001032622.1;	NM_001032643.2;	NM_001032665.1;	NM_001032676.1;	NM_001032683.1;	NM_001032746.1;	NM_001037951.1;	NM_001048040.1;	NM_001078582.1;	NM_001078644.1;	NM_001170359.1;	NM_001280019.1;	XM_003961012.3;	XM_003961027.3;	XM_003961081.3;	XM_003961084.3;	XM_003961184.2;	XM_003961192.3;	XM_003961282.3;	XM_003961297.3;	XM_003961385.3;	XM_003961624.3;	XM_003961684.3;	XM_003961748.3;	XM_003961787.3;	XM_003961882.3;	XM_003961950.3;	XM_003962169.3;	XM_003962206.3;	XM_003962279.3;	XM_003962351.3;	XM_003962361.3;	XM_003962383.3;	XM_003962437.2;	XM_003962717.3;	XM_003962898.2;	XM_003962931.3;	XM_003963017.3;	XM_003963094.3;	XM_003963116.3;	XM_003963156.3;	XM_003963210.3;	XM_003963442.3;	XM_003963469.3;	XM_003963474.3;	XM_003963622.2;	XM_003963659.1;	XM_003963702.3;	XM_003963954.3;
uniq_1481162	NM_001173493.1;	NM_001246298.1;	NM_001280029.1;	NM_001280087.1;	NM_001305598.1;	NM_001305600.1;	XM_003961145.3;	XM_003961328.3;	XM_003961360.3;	XM_003961378.3;	XM_003961455.3;	XM_003961486.3;	XM_003961611.3;	XM_003961697.3;	XM_003961707.3;	XM_003961748.3;	XM_003961817.3;	XM_003962030.3;	XM_003962077.3;	XM_003962144.3;	XM_003962149.3;	XM_003962205.3;	XM_003962285.3;	XM_003962306.3;	XM_003962329.3;	XM_003962332.3;	XM_003962387.3;	XM_003962462.3;	XM_003962552.3;	XM_003962569.3;	XM_003962728.3;	XM_003962776.3;	XM_003962832.3;	XM_003962890.3;	XM_003962896.3;	XM_003963018.3;	XM_003963161.3;	XM_003963283.3;	XM_003963421.3;	XM_003963623.3;	XM_003963628.2;	XM_003963715.3;	XM_003963749.3;	XM_003963759.3;	XM_003963830.3;	XM_003963873.3;	XM_003963902.3;	XM_003963961.3;	XM_003964012.3;
uniq_902425	XM_003964002.3;	XM_003966845.3;	XM_003969352.3;	XM_003972340.3;	XM_011602830.2;	XM_011608997.2;	XM_011609525.2;	XM_011609526.2;	XM_011609527.2;	XM_011610657.2;	XM_011610658.2;	XM_011610659.2;	XM_029833867.1;	XM_029834231.1;	XM_029843113.1;	XM_029843114.1;	XM_029843115.1;	XM_029843116.1;	XM_029843117.1;	XM_029846567.1;	XM_029850526.1;	XM_029850527.1;
uniq_571980	XM_003963171.3;	XM_003963494.3;	XM_003965241.3;	XM_003965883.3;	XM_003966398.3;	XM_003966424.3;	XM_003966566.3;	XM_003967000.3;	XM_003967355.3;	XM_003968830.3;	XM_003968941.3;	XM_003969254.3;	XM_003969476.3;	XM_003969915.3;	XM_003970159.3;	XM_003971771.3;	XM_003972082.3;	XM_003972290.3;	XM_003973000.3;	XM_003973693.3;	XM_003974372.3;	XM_003976757.2;	XM_003976980.3;	XM_003978207.3;	XM_003978956.3;	XM_003979865.3;	XM_011602666.2;	XM_011602791.2;	XM_011602802.2;	XM_011603213.2;	XM_011604055.2;	XM_011604334.2;	XM_011604700.2;	XM_011605318.2;	XM_011606074.2;	XM_011606259.2;	XM_011606370.2;	XM_011606799.2;	XM_011607258.2;	XM_011607259.2;	XM_011607260.2;	XM_011607598.2;	XM_011607599.2;	XM_011607600.2;	XM_011608651.2;	XM_011608652.2;	XM_011608653.2;	XM_011608902.2;	XM_011609025.2;
uniq_3280198	NM_001032581.1;	NM_001032642.1;	NM_001032657.1;	NM_001032683.1;	NM_001032700.1;	NM_001032711.1;	NM_001032712.1;	NM_001032713.1;	NM_001032714.1;	NM_001032732.1;	NM_001032739.1;	NM_001032748.1;	NM_001032761.1;	NM_001037870.1;	NM_001037945.1;	NM_001037960.1;	NM_001037986.1;	NM_001037991.1;	NM_001037995.1;	NM_001078581.1;	NM_001078583.1;	NM_001078638.2;	NM_001097628.1;	NM_001104600.1;	NM_001105217.1;	NM_001113194.1;	NM_001122865.1;	NM_001170355.1;	NM_001246292.1;	NM_001280079.1;	XM_003961034.3;	XM_003961055.3;	XM_003961072.3;	XM_003961098.3;	XM_003961143.3;	XM_003961144.3;	XM_003961205.3;	XM_003961213.3;	XM_003961243.3;	XM_003961253.2;	XM_003961267.3;	XM_003961296.3;	XM_003961331.3;	XM_003961332.3;	XM_003961357.2;	XM_003961365.3;	XM_003961371.3;	XM_003961391.3;	XM_003961394.3;
uniq_672224	NM_001032624.1;	NM_001032739.1;	NM_001078583.1;	NM_001174173.1;	XM_003962216.3;	XM_003962445.3;	XM_003963248.3;	XM_003963698.3;	XM_003963735.3;	XM_003964045.3;	XM_003964345.3;	XM_003964539.3;	XM_003964624.3;	XM_003965531.3;	XM_003965594.3;	XM_003965778.3;	XM_003965996.3;	XM_003966255.3;	XM_003966674.3;	XM_003967171.3;	XM_003967378.2;	XM_003967668.3;	XM_003967856.3;	XM_003968422.3;	XM_003968833.3;	XM_003968969.3;	XM_003968974.3;	XM_003970004.3;	XM_003970132.3;	XM_003970450.3;	XM_003970580.2;	XM_003970758.3;	XM_003970777.3;	XM_003970935.3;	XM_003971049.3;	XM_003971117.3;	XM_003971450.3;	XM_003971961.3;	XM_003972047.3;	XM_003972539.3;	XM_003972634.3;	XM_003972720.3;	XM_003974224.3;	XM_003974622.3;	XM_003974993.2;	XM_003975381.3;	XM_003975456.3;	XM_003975630.3;	XM_003977497.3;
uniq_1417948	XM_029837082.1;
uniq_288124	XM_003963890.3;	XM_003964002.3;	XM_011602830.2;	XM_011603140.2;	XM_011610657.2;	XM_011610658.2;	XM_011610659.2;	XM_029834231.1;	XM_029848646.1;	XM_029848965.1;
uniq_1437591	XM_003961804.3;	XM_003962294.3;	XM_003965313.3;	XM_003967263.2;	XM_003967388.3;	XM_003967426.3;	XM_003968349.3;	XM_003969650.3;	XM_003970616.3;	XM_003973666.3;	XM_003974300.3;	XM_003977069.2;	XM_003977298.3;	XM_003977871.3;	XM_011606099.2;	XM_011606409.2;	XM_011606410.2;	XM_011606411.2;	XM_011606999.2;	XM_011608224.2;	XM_011608937.2;	XM_011608943.2;	XM_011610885.2;	XM_011611218.2;	XM_011611221.2;	XM_011611406.2;	XM_011611634.2;	XM_011612279.2;	XM_011612280.2;	XM_011612281.2;	XM_011612786.2;	XM_011614221.2;	XM_011615215.2;	XM_011618451.2;	XM_011619256.2;	XM_011619261.2;	XM_011621340.2;	XM_011621345.2;	XM_011621348.2;	XM_011621351.2;	XM_011621600.2;	XM_029826187.1;	XM_029826188.1;	XM_029829786.1;	XM_029831117.1;	XM_029831118.1;	XM_029832848.1;	XM_029832849.1;	XM_029832850.1;
uniq_2617271	XM_003962530.3;	XM_003971750.3;	XM_003972947.3;	XM_003975551.3;	XM_003975661.3;	XM_003976339.3;	XM_003977364.3;	XM_011603058.2;	XM_011603059.2;	XM_011603060.2;	XM_011603061.2;	XM_011607622.2;	XM_011610934.2;	XM_011613510.2;	XM_011614283.2;	XM_011614798.2;	XM_011616399.2;	XM_011617609.2;	XM_011621906.2;	XM_029825458.1;	XM_029825459.1;	XM_029825461.1;	XM_029825463.1;	XM_029825464.1;	XM_029826363.1;	XM_029826364.1;	XM_029826365.1;	XM_029826366.1;	XM_029826367.1;	XM_029826368.1;	XM_029826369.1;	XM_029826370.1;	XM_029826371.1;	XM_029826372.1;	XM_029826373.1;	XM_029826374.1;	XM_029826376.1;	XM_029826521.1;	XM_029826522.1;	XM_029827043.1;	XM_029827044.1;	XM_029827659.1;	XM_029828244.1;	XM_029828417.1;	XM_029830502.1;	XM_029830719.1;	XM_029831807.1;	XM_029833374.1;	XM_029833793.1;
uniq_1755925	XM_003962904.3;	XM_003963078.2;	XM_003965695.3;	XM_003967740.3;	XM_003968726.3;	XM_003972280.3;	XM_003973217.3;	XM_003973641.3;	XM_003974061.3;	XM_003974214.3;	XM_003974425.3;	XM_003974960.3;	XM_003975274.3;	XM_003976471.3;	XM_003978529.3;	XM_011604151.2;	XM_011604880.2;	XM_011606157.2;	XM_011606158.2;	XM_011607643.2;	XM_011608323.2;	XM_011612749.2;	XM_011612750.2;	XM_011612985.2;	XM_011614083.2;	XM_011614084.2;	XM_011614085.2;	XM_011614088.2;	XM_011614675.2;	XM_011616083.2;	XM_011616084.2;	XM_011617229.2;	XM_011617473.2;	XM_011619266.2;	XM_011619267.2;	XM_011619268.2;	XM_011619269.2;	XM_011619270.2;	XM_029828919.1;	XM_029829480.1;	XM_029829481.1;	XM_029829482.1;	XM_029829483.1;	XM_029829484.1;	XM_029829485.1;	XM_029829486.1;	XM_029829487.1;	XM_029829726.1;	XM_029829727.1;
uniq_486224	NM_001280015.1;	XM_003962279.3;	XM_003962407.3;	XM_003963567.3;	XM_003963966.3;	XM_003964531.3;	XM_003964562.3;	XM_003965241.3;	XM_003965584.3;	XM_003966787.3;	XM_003967363.3;	XM_003967485.3;	XM_003968900.3;	XM_003969797.3;	XM_003970098.3;	XM_003971049.3;	XM_003971107.3;	XM_003971909.2;	XM_003972127.3;	XM_003974183.3;	XM_003974725.3;	XM_003975393.3;	XM_003975784.3;	XM_003977406.3;	XM_003977898.3;	XM_003977900.2;	XM_003978035.3;	XM_011602405.2;	XM_011603221.2;	XM_011603848.2;	XM_011604698.2;	XM_011606422.2;	XM_011606546.2;	XM_011608866.2;	XM_011609314.2;	XM_011609315.2;	XM_011609316.2;	XM_011609317.2;	XM_011609318.2;	XM_011611147.2;	XM_011611586.2;	XM_011611587.2;	XM_011612119.2;	XM_011612123.2;	XM_011612128.2;	XM_011612947.2;	XM_011613016.2;	XM_011613641.2;	XM_011614591.2;
uniq_3350938	NM_001037860.1;	NM_001104602.1;	NM_001136149.1;	XM_003961351.3;	XM_003961437.3;	XM_003961595.3;	XM_003961707.3;	XM_003961791.3;	XM_003962407.3;	XM_003962426.3;	XM_003962479.3;	XM_003963669.3;	XM_003964566.3;	XM_003964808.3;	XM_003964846.3;	XM_003965047.3;	XM_003966495.3;	XM_003967513.3;	XM_003967578.3;	XM_003967668.3;	XM_003968158.3;	XM_003968600.3;	XM_003968912.3;	XM_003969515.3;	XM_003969609.3;	XM_003969906.3;	XM_003970318.2;	XM_003971106.3;	XM_003971247.3;	XM_003971254.3;	XM_003971376.3;	XM_003972228.3;	XM_003972809.3;	XM_003973527.3;	XM_003973618.3;	XM_003973625.3;	XM_003974002.3;	XM_003975492.3;	XM_003976299.3;	XM_003977579.3;	XM_003977590.3;	XM_003977893.3;	XM_003978163.3;	XM_003979127.3;	XM_003979531.2;	XM_011602413.2;	XM_011602910.2;	XM_011603191.2;	XM_011603428.2;
uniq_2583930	NM_001032618.1;	NM_001032732.1;	NM_001032733.1;	NM_001032743.1;	NM_001032749.1;	NM_001033639.1;	NM_001037960.1;	NM_001048040.1;	NM_001098649.1;	NM_001099604.3;	XM_003961024.3;	XM_003961037.3;	XM_003961038.3;	XM_003961081.3;	XM_003961083.3;	XM_003961127.3;	XM_003961131.3;	XM_003961200.3;	XM_003961761.3;	XM_003961775.2;	XM_003961832.2;	XM_003962020.2;	XM_003962107.3;	XM_003962227.3;	XM_003962228.3;	XM_003962347.3;	XM_003962416.3;	XM_003962458.3;	XM_003962487.3;	XM_003962551.3;	XM_003962579.3;	XM_003962638.3;	XM_003962724.3;	XM_003962799.3;	XM_003962832.3;	XM_003963027.3;	XM_003963082.3;	XM_003963090.3;	XM_003963094.3;	XM_003963105.3;	XM_003963253.3;	XM_003963383.3;	XM_003963389.3;	XM_003963410.3;	XM_003963577.3;	XM_003963728.3;	XM_003963889.3;	XM_003963911.3;	XM_003963949.3;
uniq_1694274	NM_001122863.1;	XM_003961469.3;	XM_003966964.3;	XM_003971541.3;	XM_003971542.3;	XM_003973425.3;	XM_011603435.2;	XM_011603436.2;	XM_011606799.2;	XM_011606978.2;	XM_011611468.2;	XM_011612046.2;	XM_011613249.2;	XM_011614055.2;	XM_011616023.2;	XM_029825562.1;	XM_029826024.1;	XM_029826029.1;	XM_029826040.1;	XM_029829746.1;	XM_029830746.1;	XM_029841230.1;	XM_029842235.1;	XM_029842236.1;	XM_029842237.1;	XM_029848303.1;	XM_029849349.1;	XM_029849350.1;
uniq_671648	NM_001032604.1;	NM_001032693.1;	NM_001033712.1;	NM_001038226.1;	NM_001044375.1;	NM_001122862.1;	NM_001142486.1;	NM_001190362.1;	NM_001280009.1;	NM_001280050.1;	NM_001280087.1;	XM_003961010.3;	XM_003961012.3;	XM_003961048.3;	XM_003961058.3;	XM_003961137.2;	XM_003961150.3;	XM_003961171.3;	XM_003961213.3;	XM_003961239.3;	XM_003961319.3;	XM_003961495.3;	XM_003961684.3;	XM_003961736.3;	XM_003961927.3;	XM_003962245.3;	XM_003962491.3;	XM_003962526.3;	XM_003962571.3;	XM_003962814.3;	XM_003962820.3;	XM_003962881.3;	XM_003962907.3;	XM_003963088.3;	XM_003963284.3;	XM_003963289.3;	XM_003963534.3;	XM_003963616.3;	XM_003963803.3;	XM_003963860.3;	XM_003963894.3;	XM_003963958.3;	XM_003963959.3;	XM_003964056.3;	XM_003964126.3;	XM_003964143.3;	XM_003964349.3;	XM_003964379.3;	XM_003964481.2;
uniq_3263075	NM_001032704.1;	NM_001032734.1;	NM_001032762.1;	NM_001305611.1;	XM_003961078.3;	XM_003961632.3;	XM_003961681.3;	XM_003962110.2;	XM_003962308.3;	XM_003962381.3;	XM_003962422.3;	XM_003962498.2;	XM_003962723.3;	XM_003963049.3;	XM_003963085.3;	XM_003963131.3;	XM_003963167.3;	XM_003963252.3;	XM_003963333.3;	XM_003963486.3;	XM_003963592.3;	XM_003963643.3;	XM_003964469.3;	XM_003964482.3;	XM_003964846.3;	XM_003964891.3;	XM_003964930.3;	XM_003965019.3;	XM_003965300.3;	XM_003965329.3;	XM_003965377.3;	XM_003965509.3;	XM_003965703.3;	XM_003966404.3;	XM_003966683.3;	XM_003966780.3;	XM_003966791.3;	XM_003966846.3;	XM_003966853.3;	XM_003967150.3;	XM_003967635.3;	XM_003967641.2;	XM_003967710.3;	XM_003967765.3;	XM_003968080.3;	XM_003968450.3;	XM_003969056.3;	XM_003969108.3;	XM_003969122.3;
uniq_681796	XM_003968313.3;	XM_003978319.3;	XM_003978628.3;	XM_011606441.2;	XM_011608286.2;	XM_029840966.1;	XM_029840967.1;
uniq_3633403	XM_011618019.2;	XM_011618020.2;	XM_029829468.1;	XM_029829470.1;	XM_029829471.1;	XM_029848764.1;	XM_029848765.1;	XM_029848766.1;	XM_029848767.1;	XM_029848768.1;	XM_029848769.1;	XM_029848770.1;	XM_029848771.1;	XM_029848772.1;	XM_029848773.1;	XM_029848774.1;	XM_029848775.1;	XM_029848776.1;	XM_029848777.1;	XM_029848778.1;	XM_029848779.1;
uniq_224039	NM_001032556.1;	XM_003961142.3;	XM_003961363.2;	XM_003961585.3;	XM_003961825.3;	XM_003962165.3;	XM_003962327.3;	XM_003962487.3;	XM_003963028.3;	XM_003963811.3;	XM_003964381.2;	XM_003964823.2;	XM_003964843.2;	XM_003964854.2;	XM_003965144.3;	XM_003965633.3;	XM_003965702.3;	XM_003965861.3;	XM_003966109.3;	XM_003966239.2;	XM_003966309.3;	XM_003966347.3;	XM_003966374.2;	XM_003966898.3;	XM_003967151.3;	XM_003967568.3;	XM_003967808.3;	XM_003968287.3;	XM_003969287.3;	XM_003969665.3;	XM_003970029.3;	XM_003970162.3;	XM_003970406.3;	XM_003970574.3;	XM_003970943.3;	XM_003971087.3;	XM_003971236.3;	XM_003971274.3;	XM_003971724.3;	XM_003972393.3;	XM_003972614.3;	XM_003972653.3;	XM_003973614.3;	XM_003973833.3;	XM_003973909.3;	XM_003974322.3;	XM_003974344.3;	XM_003974414.3;	XM_003974537.3;
uniq_1909936	XM_029839635.1;
uniq_1960552	XM_003974138.3;	XM_003974523.3;	XM_003979118.3;	XM_011606150.2;	XM_011606452.2;	XM_011606453.2;	XM_011614819.2;	XM_011620590.2;	XM_029828563.1;	XM_029830119.1;	XM_029836430.1;	XM_029836436.1;	XM_029836443.1;	XM_029836445.1;	XM_029836446.1;	XM_029836449.1;	XM_029836454.1;	XM_029837697.1;	XM_029837698.1;	XM_029837699.1;	XM_029837700.1;	XM_029837701.1;	XM_029840286.1;
uniq_1407988	XM_003961050.3;	XM_003961284.2;	XM_003961344.3;	XM_003961904.3;	XM_003961950.3;	XM_003962095.3;	XM_003962466.3;	XM_003962859.3;	XM_003963120.3;	XM_003963125.3;	XM_003963249.3;	XM_003963572.2;	XM_003963576.2;	XM_003963713.3;	XM_003963721.3;	XM_003963859.3;	XM_003963911.3;	XM_003964162.3;	XM_003964728.3;	XM_003964828.3;	XM_003964846.3;	XM_003965215.3;	XM_003965249.3;	XM_003965347.3;	XM_003965689.3;	XM_003966072.3;	XM_003966374.2;	XM_003966427.3;	XM_003966846.3;	XM_003967027.2;	XM_003967126.3;	XM_003967302.3;	XM_003967451.3;	XM_003967513.3;	XM_003967531.2;	XM_003967740.3;	XM_003968436.3;	XM_003969227.3;	XM_003969733.3;	XM_003969907.3;	XM_003969963.3;	XM_003970372.3;	XM_003970598.3;	XM_003970932.2;	XM_003970975.3;	XM_003972103.3;	XM_003972243.3;	XM_003972353.3;	XM_003972414.3;
uniq_612566	NM_001078593.1;	XM_003961039.3;	XM_003961058.3;	XM_003964126.3;	XM_003970006.3;	XM_011603356.2;	XM_011603357.2;	XM_011603929.2;	XM_011604004.2;	XM_011606156.2;	XM_011607641.2;	XM_011607642.2;	XM_011610240.2;	XM_011610241.2;	XM_011611086.2;	XM_011611088.2;	XM_011611089.2;	XM_011611090.2;	XM_011612257.2;	XM_011613382.2;	XM_011616568.2;	XM_011620681.2;	XM_029825711.1;	XM_029829713.1;	XM_029831900.1;	XM_029832474.1;	XM_029832482.1;	XM_029832493.1;	XM_029832496.1;	XM_029832504.1;	XM_029832509.1;	XM_029834888.1;	XM_029834889.1;	XM_029836112.1;	XM_029836113.1;	XM_029836642.1;	XM_029836647.1;	XM_029836656.1;	XM_029836662.1;	XM_029836669.1;	XM_029836675.1;	XM_029836678.1;	XM_029836681.1;	XM_029836685.1;	XM_029836687.1;	XM_029836694.1;	XM_029836697.1;	XM_029836701.1;	XM_029836705.1;
uniq_1789313	XM_003964310.3;	XM_003966683.3;	XM_003969885.3;	XM_003977714.3;	XM_011602750.2;	XM_011602751.2;	XM_011604009.2;	XM_011607069.2;	XM_011607070.2;	XM_011610999.2;	XM_011613345.2;	XM_011617713.2;	XM_011618658.2;	XM_011619661.2;	XM_029825324.1;	XM_029825325.1;	XM_029825640.1;	XM_029825641.1;	XM_029825642.1;	XM_029825643.1;	XM_029827225.1;	XM_029827230.1;	XM_029827237.1;	XM_029827244.1;	XM_029827248.1;	XM_029827256.1;	XM_029827265.1;	XM_029827277.1;	XM_029827282.1;	XM_029827289.1;	XM_029827298.1;	XM_029830485.1;	XM_029831096.1;	XM_029832733.1;	XM_029836104.1;	XM_029837009.1;	XM_029837837.1;	XM_029837838.1;	XM_029837839.1;	XM_029837840.1;	XM_029841310.1;
uniq_1508059	XM_003963162.3;	XM_003964269.3;	XM_003967284.2;	XM_003972753.3;	XM_003973654.3;	XM_003978602.3;	XM_011605582.2;	XM_011605583.2;	XM_011605585.2;	XM_011605587.2;	XM_011605624.2;	XM_011606543.2;	XM_011614019.2;	XM_011618601.2;	XM_011618602.2;	XM_029826877.1;	XM_029827539.1;	XM_029827540.1;	XM_029830310.1;	XM_029832474.1;	XM_029832482.1;	XM_029832493.1;	XM_029832496.1;	XM_029832504.1;	XM_029832509.1;	XM_029837082.1;	XM_029837482.1;	XM_029838827.1;	XM_029840371.1;	XM_029841809.1;	XM_029846815.1;
uniq_1958827	NM_001032750.1;	NM_001099604.3;	XM_003961055.3;	XM_003961236.3;	XM_003961372.3;	XM_003961564.3;	XM_003961837.2;	XM_003963586.3;	XM_003963596.3;	XM_003964177.2;	XM_003964481.2;	XM_003964734.3;	XM_003964815.3;	XM_003964854.2;	XM_003965323.2;	XM_003965695.3;	XM_003966106.3;	XM_003966933.3;	XM_003966949.3;	XM_003967452.3;	XM_003967803.3;	XM_003968885.3;	XM_003968902.3;	XM_003968943.3;	XM_003968964.3;	XM_003969396.3;	XM_003971580.3;	XM_003971764.3;	XM_003972374.2;	XM_003973019.3;	XM_003973488.3;	XM_003973563.3;	XM_003973669.3;	XM_003973941.3;	XM_003974270.3;	XM_003974569.3;	XM_003974712.3;	XM_003975096.3;	XM_003975231.3;	XM_003975260.2;	XM_003975262.3;	XM_003975854.3;	XM_003976612.3;	XM_003976906.3;	XM_003977253.3;	XM_003977291.3;	XM_003977446.3;	XM_003977589.3;	XM_003977835.3;
uniq_1340990	NM_001032666.1;	XM_003961435.3;	XM_003962518.3;	XM_003964695.3;	XM_003965488.3;	XM_003965536.3;	XM_003965950.3;	XM_003966780.3;	XM_003968434.3;	XM_003968920.3;	XM_003969662.3;	XM_003971237.2;	XM_003974479.3;	XM_003974699.3;	XM_003977135.3;	XM_003978399.3;	XM_003979118.3;	XM_003979792.3;	XM_011603387.2;	XM_011604879.2;	XM_011605675.2;	XM_011605676.2;	XM_011606518.2;	XM_011606519.2;	XM_011607592.2;	XM_011607593.2;	XM_011607594.2;	XM_011607595.2;	XM_011607596.2;	XM_011608394.2;	XM_011608568.2;	XM_011608654.2;	XM_011614306.2;	XM_011614315.2;	XM_011615883.2;	XM_011617804.2;	XM_011619471.2;	XM_011620590.2;	XM_011621596.2;	XM_011621813.2;	XM_011621941.2;	XM_029827816.1;	XM_029827817.1;	XM_029827818.1;	XM_029827819.1;	XM_029827820.1;	XM_029827821.1;	XM_029827822.1;	XM_029829940.1;
uniq_726198	NM_001032674.1;	NM_001032752.1;	NM_001037869.1;	NM_001037948.1;	NM_001136147.1;	NM_001245095.1;	XM_003961020.3;	XM_003961224.3;	XM_003961257.3;	XM_003961265.3;	XM_003961345.3;	XM_003961496.3;	XM_003961610.3;	XM_003961615.2;	XM_003961880.2;	XM_003962342.3;	XM_003962668.3;	XM_003962669.3;	XM_003962776.3;	XM_003962788.3;	XM_003962965.3;	XM_003963090.3;	XM_003963187.3;	XM_003963388.3;	XM_003963408.3;	XM_003963528.3;	XM_003963623.3;	XM_003963888.3;	XM_003963930.3;	XM_003964002.3;	XM_003964251.3;	XM_003964281.2;	XM_003964526.3;	XM_003964643.3;	XM_003964720.3;	XM_003964749.3;	XM_003964819.3;	XM_003964868.3;	XM_003965100.3;	XM_003965218.3;	XM_003965359.3;	XM_003965412.3;	XM_003965569.3;	XM_003965630.2;	XM_003965910.3;	XM_003966248.3;	XM_003966586.3;	XM_003966907.3;	XM_003967049.3;
uniq_1345834	XM_003961651.3;	XM_003962792.3;	XM_003965594.3;	XM_003966799.3;	XM_003973592.3;	XM_003975966.3;	XM_011604044.2;	XM_011604539.2;	XM_011610692.2;	XM_011614201.2;	XM_011616837.2;	XM_011616838.2;	XM_011618404.2;	XM_011618405.2;	XM_011619820.2;	XM_029827427.1;	XM_029831018.1;	XM_029831127.1;	XM_029831128.1;	XM_029832873.1;	XM_029832874.1;	XM_029832875.1;	XM_029839316.1;	XM_029840765.1;	XM_029842757.1;	XM_029842758.1;	XM_029848001.1;	XM_029848125.1;
uniq_1679523	NM_001280012.1;	XM_003961364.3;	XM_003961743.3;	XM_003963687.3;	XM_003964238.3;	XM_003965986.3;	XM_003969432.3;	XM_003970157.3;	XM_003970731.3;	XM_003971419.2;	XM_003973655.3;	XM_003974725.3;	XM_003975733.3;	XM_003976123.3;	XM_003976816.3;	XM_003977020.3;	XM_003977622.3;	XM_003977898.3;	XM_003979600.3;	XM_011602494.2;	XM_011603426.2;	XM_011605051.2;	XM_011605052.2;	XM_011605155.2;	XM_011605156.2;	XM_011605452.2;	XM_011605453.2;	XM_011605841.2;	XM_011605842.2;	XM_011607181.2;	XM_011611034.2;	XM_011611624.2;	XM_011612630.2;	XM_011614294.2;	XM_011614386.2;	XM_011614392.2;	XM_011614396.2;	XM_011616138.2;	XM_011617984.2;	XM_011618532.2;	XM_011618778.2;	XM_011618799.2;	XM_011619001.2;	XM_029825450.1;	XM_029825451.1;	XM_029825452.1;	XM_029825453.1;	XM_029825985.1;	XM_029826085.1;
uniq_1832318	NM_001032677.1;	NM_001173492.1;	XM_003961804.3;	XM_003961898.3;	XM_003962101.2;	XM_003962532.3;	XM_003963225.3;	XM_003963779.3;	XM_003965910.3;	XM_003966713.3;	XM_003967263.2;	XM_003967388.3;	XM_003967426.3;	XM_003968034.3;	XM_003968153.2;	XM_003968349.3;	XM_003968692.3;	XM_003969650.3;	XM_003970616.3;	XM_003972147.3;	XM_003972329.3;	XM_003972489.3;	XM_003972878.3;	XM_003974300.3;	XM_003974317.3;	XM_003974771.3;	XM_003975057.3;	XM_003975843.3;	XM_003977298.3;	XM_003977871.3;	XM_003978438.3;	XM_011602773.2;	XM_011603426.2;	XM_011604468.2;	XM_011604934.2;	XM_011605428.2;	XM_011605582.2;	XM_011605583.2;	XM_011605585.2;	XM_011605587.2;	XM_011606099.2;	XM_011606409.2;	XM_011606410.2;	XM_011606411.2;	XM_011606999.2;	XM_011607937.2;	XM_011608084.2;	XM_011608085.2;	XM_011608155.2;
uniq_1597417	XM_011613850.2;
uniq_1839500	XM_003963581.3;	XM_003966943.3;	XM_011611684.2;	XM_011611686.2;	XM_029837426.1;	XM_029848987.1;	XM_029848988.1;
uniq_926203	NM_001032642.1;	NM_001032645.1;	XM_003962534.3;	XM_003962535.3;	XM_003962850.3;	XM_003963339.3;	XM_003963700.3;	XM_003967865.3;	XM_003970585.2;	XM_003971876.3;	XM_003973330.3;	XM_003974132.3;	XM_003974171.2;	XM_003975117.3;	XM_003975596.3;	XM_011603743.2;	XM_011605514.2;	XM_011608937.2;	XM_011608943.2;	XM_011612125.2;	XM_011612942.2;	XM_011613968.2;	XM_011614615.2;	XM_011614659.2;	XM_011614661.2;	XM_011614662.2;	XM_011616405.2;	XM_011616612.2;	XM_011616617.2;	XM_011617009.2;	XM_011618514.2;	XM_011618515.2;	XM_011619446.2;	XM_011619622.2;	XM_011620165.2;	XM_029828009.1;	XM_029828010.1;	XM_029828011.1;	XM_029828012.1;	XM_029828143.1;	XM_029828156.1;	XM_029828161.1;	XM_029828646.1;	XM_029828647.1;	XM_029828953.1;	XM_029832920.1;	XM_029833216.1;	XM_029833217.1;	XM_029833218.1;
uniq_905895	XM_003967765.3;	XM_003968221.3;	XM_003968860.3;	XM_003969258.3;	XM_003972065.3;	XM_003978859.3;	XM_011602489.2;	XM_011605475.2;	XM_011606230.2;	XM_011607148.2;	XM_011609383.2;	XM_011609384.2;	XM_011609387.2;	XM_011609388.2;	XM_011609389.2;	XM_011610389.2;	XM_011615509.2;	XM_011615510.2;	XM_011615511.2;	XM_011615512.2;	XM_011615513.2;	XM_011615515.2;	XM_011615516.2;	XM_011615517.2;	XM_011615518.2;	XM_011615886.2;	XM_011619087.2;	XM_011619088.2;	XM_029830290.1;	XM_029830292.1;	XM_029833170.1;	XM_029833171.1;	XM_029833172.1;	XM_029833174.1;	XM_029833175.1;	XM_029837875.1;	XM_029837876.1;	XM_029839141.1;	XM_029841166.1;	XM_029841167.1;	XM_029841168.1;	XM_029841169.1;	XM_029841348.1;	XM_029843097.1;	XM_029846406.1;	XM_029850804.1;	XM_029851286.1;
uniq_281244	XM_003971528.3;	XM_011611933.2;	XM_011613217.2;	XM_029825320.1;	XM_029825321.1;	XM_029834718.1;	XM_029836835.1;	XM_029836836.1;	XM_029836837.1;	XM_029836838.1;	XM_029845436.1;
uniq_144966	XM_011609034.2;	XM_029845435.1;
uniq_972562	NM_001032653.1;	NM_001032712.1;	NM_001037989.1;	XM_003961078.3;	XM_003961157.2;	XM_003961729.3;	XM_003961772.3;	XM_003962005.3;	XM_003962315.3;	XM_003962462.3;	XM_003962682.3;	XM_003963077.2;	XM_003963442.3;	XM_003963485.3;	XM_003963528.3;	XM_003963759.3;	XM_003963932.3;	XM_003964102.3;	XM_003964797.3;	XM_003964973.3;	XM_003965130.3;	XM_003965810.3;	XM_003965812.3;	XM_003965824.3;	XM_003965845.3;	XM_003966044.3;	XM_003966321.3;	XM_003966774.3;	XM_003966872.3;	XM_003967126.3;	XM_003967447.3;	XM_003967492.3;	XM_003967959.2;	XM_003968021.2;	XM_003968221.3;	XM_003968251.3;	XM_003968259.3;	XM_003968341.3;	XM_003968344.3;	XM_003968371.3;	XM_003968540.3;	XM_003968613.3;	XM_003969228.3;	XM_003969420.3;	XM_003969830.3;	XM_003969967.3;	XM_003970004.3;	XM_003970008.3;	XM_003970203.3;
uniq_1846268	XM_003972607.3;	XM_003978203.3;	XM_011604419.2;	XM_011613487.2;	XM_011614303.2;	XM_029826627.1;	XM_029831843.1;	XM_029836699.1;	XM_029842788.1;	XM_029842789.1;	XM_029842790.1;	XM_029848133.1;	XM_029848134.1;
uniq_621544	XM_003966838.3;	XM_003968191.2;	XM_003973767.3;	XM_003975239.3;	XM_003977088.3;	XM_003979734.3;	XM_011603468.2;	XM_011609290.2;	XM_011609441.2;	XM_011609446.2;	XM_011614268.2;	XM_011614269.2;	XM_011614380.2;	XM_011614381.2;	XM_011614742.2;	XM_011614844.2;	XM_011614845.2;	XM_011617195.2;	XM_011617196.2;	XM_029828269.1;	XM_029828270.1;	XM_029828271.1;	XM_029828272.1;	XM_029828487.1;	XM_029828488.1;	XM_029828489.1;	XM_029830085.1;	XM_029835541.1;	XM_029835542.1;	XM_029835543.1;	XM_029835545.1;	XM_029839317.1;	XM_029839318.1;	XM_029839319.1;	XM_029839322.1;	XM_029842867.1;	XM_029842869.1;	XM_029842870.1;	XM_029843215.1;	XM_029843216.1;	XM_029843217.1;	XM_029844793.1;	XM_029844798.1;	XM_029844827.1;	XM_029849314.1;	XM_029849317.1;	XM_029849323.1;	XM_029849328.1;	XM_029849338.1;
uniq_1940046	NM_001032611.1;	NM_001032708.1;	NM_001032768.1;	NM_001037950.1;	NM_001037982.1;	NM_001078601.1;	NM_001083622.1;	NM_001104602.1;	NM_001105236.1;	NM_001246296.1;	NM_001246300.1;	NM_001305599.1;	NM_001305606.1;	XM_003961085.3;	XM_003961115.3;	XM_003961127.3;	XM_003961143.3;	XM_003961144.3;	XM_003961195.3;	XM_003961496.3;	XM_003961531.3;	XM_003961585.3;	XM_003961611.3;	XM_003961753.3;	XM_003961756.3;	XM_003961921.3;	XM_003962025.3;	XM_003962095.3;	XM_003962144.3;	XM_003962159.3;	XM_003962169.3;	XM_003962187.3;	XM_003962203.3;	XM_003962251.3;	XM_003962252.2;	XM_003962365.3;	XM_003962420.3;	XM_003962448.3;	XM_003962475.3;	XM_003962538.3;	XM_003962602.2;	XM_003962636.3;	XM_003962662.3;	XM_003962729.3;	XM_003962806.3;	XM_003962915.3;	XM_003963066.3;	XM_003963113.3;	XM_003963167.3;
uniq_156377	XM_003961162.3;	XM_011611331.2;	XM_011611334.2;	XM_011611336.2;	XM_011612191.2;	XM_011612192.2;	XM_011612193.2;	XM_011614020.2;	XM_011614576.2;	XM_011621999.2;	XM_029833978.1;	XM_029833979.1;	XM_029833980.1;	XM_029833982.1;	XM_029834846.1;	XM_029839641.1;	XM_029839643.1;	XM_029844941.1;	XM_029844944.1;	XM_029847614.1;	XM_029847622.1;	XM_029847626.1;	XM_029847630.1;	XM_029848751.1;	XM_029848752.1;
uniq_1717423	XM_003961626.3;	XM_003963311.3;	XM_003963700.3;	XM_003963812.3;	XM_003964868.3;	XM_003965095.3;	XM_003965993.3;	XM_003966051.3;	XM_003966148.3;	XM_003966346.3;	XM_003966566.3;	XM_003966602.3;	XM_003966927.3;	XM_003969369.3;	XM_003969606.3;	XM_003970416.3;	XM_003973359.2;	XM_003973906.3;	XM_003974096.3;	XM_003974171.2;	XM_003974578.3;	XM_003975848.3;	XM_003976496.3;	XM_003977983.3;	XM_003978493.3;	XM_011602443.2;	XM_011602478.2;	XM_011603142.2;	XM_011604549.2;	XM_011605227.2;	XM_011605668.2;	XM_011605862.2;	XM_011605863.2;	XM_011605865.2;	XM_011605866.2;	XM_011605955.2;	XM_011605956.2;	XM_011605957.2;	XM_011606150.2;	XM_011606259.2;	XM_011606677.2;	XM_011606678.2;	XM_011606679.2;	XM_011606696.2;	XM_011606843.2;	XM_011606943.2;	XM_011607054.2;	XM_011607055.2;	XM_011607078.2;
uniq_3668567	XM_011618106.2;
uniq_2790302	XM_003966608.3;	XM_011604222.2;	XM_011612569.2;	XM_011612570.2;	XM_029831614.1;	XM_029831615.1;	XM_029831616.1;	XM_029836123.1;	XM_029836603.1;	XM_029836605.1;	XM_029851036.1;	XM_029851037.1;
uniq_1887794	XM_003962487.3;	XM_011617860.2;	XM_029837008.1;
uniq_678205	NM_001130869.1;	XM_003963037.3;	XM_003967488.3;	XM_003968539.3;	XM_003969651.3;	XM_003971640.3;	XM_003976447.3;	XM_003978063.3;	XM_003978996.3;	XM_003979152.3;	XM_011602912.2;	XM_011602913.2;	XM_011602915.2;	XM_011604768.2;	XM_011606408.2;	XM_011606942.2;	XM_011608870.2;	XM_011608987.2;	XM_011609861.2;	XM_011610526.2;	XM_011610527.2;	XM_011610528.2;	XM_011610529.2;	XM_011611255.2;	XM_011611256.2;	XM_011611257.2;	XM_011613091.2;	XM_011615071.2;	XM_011615563.2;	XM_011616907.2;	XM_011618489.2;	XM_011618532.2;	XM_011619138.2;	XM_029827020.1;	XM_029827573.1;	XM_029827574.1;	XM_029827849.1;	XM_029829710.1;	XM_029832374.1;	XM_029832634.1;	XM_029832635.1;	XM_029832891.1;	XM_029835658.1;	XM_029837900.1;	XM_029837901.1;	XM_029837902.1;	XM_029837903.1;	XM_029837904.1;	XM_029840143.1;
uniq_999658	NM_001032707.1;	NM_001048040.1;	NM_001048041.1;	NM_001078590.1;	XM_003961071.3;	XM_003961496.3;	XM_003961565.3;	XM_003961938.3;	XM_003961949.3;	XM_003962054.3;	XM_003962500.3;	XM_003962691.3;	XM_003962952.3;	XM_003963020.3;	XM_003963736.3;	XM_003963875.2;	XM_003964254.3;	XM_003964479.3;	XM_003964639.3;	XM_003964818.3;	XM_003964823.2;	XM_003965008.3;	XM_003965237.3;	XM_003965506.3;	XM_003965974.3;	XM_003965981.3;	XM_003966240.3;	XM_003966266.3;	XM_003966702.3;	XM_003967151.3;	XM_003967390.3;	XM_003967542.3;	XM_003967873.3;	XM_003968092.3;	XM_003968168.3;	XM_003968259.3;	XM_003969013.3;	XM_003969196.3;	XM_003970107.3;	XM_003970175.3;	XM_003970250.3;	XM_003970444.3;	XM_003970599.3;	XM_003970893.3;	XM_003971049.3;	XM_003971155.3;	XM_003971530.3;	XM_003972464.3;	XM_003972677.3;
uniq_114951	XM_003969635.3;	XM_011602819.2;	XM_011603716.2;	XM_029833347.1;	XM_029833348.1;	XM_029845657.1;	XM_029845658.1;
uniq_1961883	XM_029826360.1;	XM_029835157.1;
uniq_231314	XM_003968031.3;	XM_011609656.2;	XM_011615342.2;	XM_029829729.1;	XM_029834771.1;	XM_029834772.1;	XM_029842461.1;	XM_029842462.1;
uniq_1097641	NM_001097626.1;	XM_003961354.3;	XM_003961761.3;	XM_003962531.3;	XM_003962685.3;	XM_003962812.3;	XM_003964324.3;	XM_003965095.3;	XM_003966272.3;	XM_003966347.3;	XM_003966494.3;	XM_003967020.3;	XM_003967561.3;	XM_003967635.3;	XM_003968005.2;	XM_003968212.3;	XM_003968221.3;	XM_003968750.3;	XM_003969008.3;	XM_003969478.3;	XM_003970220.3;	XM_003971112.3;	XM_003971291.2;	XM_003971660.3;	XM_003971768.3;	XM_003972201.3;	XM_003973937.3;	XM_003973986.3;	XM_003975224.3;	XM_003975337.3;	XM_003976201.3;	XM_003976276.3;	XM_003977732.3;	XM_003977866.3;	XM_003977934.3;	XM_003977946.3;	XM_011602441.2;	XM_011602831.2;	XM_011603717.2;	XM_011603719.2;	XM_011603720.2;	XM_011604104.2;	XM_011604105.2;	XM_011604715.2;	XM_011606278.2;	XM_011606948.2;	XM_011607157.2;	XM_011607286.2;	XM_011608763.2;
uniq_29586	XM_029842712.1;	XM_029842713.1;	XM_029842714.1;	XM_029842715.1;
uniq_2765519	NM_001032640.1;	NM_001308261.1;	XM_003961124.3;	XM_003961395.3;	XM_003961684.3;	XM_003961761.3;	XM_003962219.3;	XM_003962293.2;	XM_003962401.3;	XM_003962452.3;	XM_003962624.3;	XM_003963296.3;	XM_003963581.3;	XM_003963678.3;	XM_003963975.2;	XM_003964107.3;	XM_003964284.3;	XM_003964665.3;	XM_003964950.3;	XM_003965494.3;	XM_003965694.3;	XM_003965794.3;	XM_003966130.3;	XM_003966354.2;	XM_003966488.3;	XM_003966630.3;	XM_003967057.3;	XM_003967310.3;	XM_003967363.3;	XM_003967379.3;	XM_003967561.3;	XM_003968672.3;	XM_003968683.3;	XM_003969807.3;	XM_003970462.3;	XM_003970856.2;	XM_003971233.3;	XM_003971283.3;	XM_003972086.3;	XM_003972614.3;	XM_003972790.3;	XM_003973240.3;	XM_003973469.3;	XM_003973839.3;	XM_003974068.2;	XM_003974079.3;	XM_003974214.3;	XM_003974318.3;	XM_003974409.3;
uniq_1402570	XM_029829488.1;	XM_029829489.1;	XM_029829490.1;	XM_029829491.1;	XM_029829492.1;	XM_029829494.1;	XM_029834626.1;	XM_029834627.1;	XM_029834628.1;	XM_029834629.1;	XM_029834630.1;	XM_029835249.1;
uniq_486539	NM_001032763.1;	NM_001037959.1;	XM_003961012.3;	XM_003961294.3;	XM_003961585.3;	XM_003961751.3;	XM_003962006.2;	XM_003962227.3;	XM_003962420.3;	XM_003962834.3;	XM_003964204.2;	XM_003964320.3;	XM_003964451.3;	XM_003964961.3;	XM_003965165.3;	XM_003965807.3;	XM_003965969.3;	XM_003966729.3;	XM_003966848.3;	XM_003967456.3;	XM_003967490.3;	XM_003968030.3;	XM_003968270.2;	XM_003968569.2;	XM_003968697.3;	XM_003969660.3;	XM_003970529.3;	XM_003970642.3;	XM_003971369.3;	XM_003971702.3;	XM_003972029.3;	XM_003974033.3;	XM_003974271.3;	XM_003974685.3;	XM_003974837.3;	XM_003975040.3;	XM_003975041.3;	XM_003975285.3;	XM_003975606.3;	XM_003976227.3;	XM_003976847.3;	XM_003977099.3;	XM_003977406.3;	XM_003977593.3;	XM_003977622.3;	XM_003977647.3;	XM_003978626.3;	XM_003979873.2;	XM_003979910.3;
uniq_1905332	NM_001130869.1;	XM_003961169.3;	XM_003961182.3;	XM_003962275.3;	XM_003964728.3;	XM_003964965.2;	XM_003967019.3;	XM_003968169.3;	XM_003969767.2;	XM_003971149.3;	XM_003973903.3;	XM_003974281.3;	XM_003974606.3;	XM_003977302.3;	XM_003977555.3;	XM_003977556.3;	XM_003977717.3;	XM_011603025.2;	XM_011604041.2;	XM_011604043.2;	XM_011605051.2;	XM_011605052.2;	XM_011605075.2;	XM_011605629.2;	XM_011605630.2;	XM_011605689.2;	XM_011606714.2;	XM_011606715.2;	XM_011606716.2;	XM_011606717.2;	XM_011606820.2;	XM_011606821.2;	XM_011606822.2;	XM_011606916.2;	XM_011606917.2;	XM_011606919.2;	XM_011608135.2;	XM_011608839.2;	XM_011613931.2;	XM_011615071.2;	XM_011615202.2;	XM_011615388.2;	XM_011615389.2;	XM_029825928.1;	XM_029827260.1;	XM_029827261.1;	XM_029827452.1;	XM_029827453.1;	XM_029827454.1;
uniq_1852693	NM_001037986.1;	NM_001104601.1;	XM_003961296.3;	XM_003961394.3;	XM_003962245.3;	XM_003962384.2;	XM_003963049.3;	XM_003963182.3;	XM_003963416.3;	XM_003964271.3;	XM_003965015.3;	XM_003965974.3;	XM_003966652.3;	XM_003966786.3;	XM_003967092.3;	XM_003967296.3;	XM_003967427.3;	XM_003967717.3;	XM_003968047.3;	XM_003968428.3;	XM_003968656.3;	XM_003970396.3;	XM_003971540.3;	XM_003972147.3;	XM_003972276.3;	XM_003972305.2;	XM_003973183.3;	XM_003973297.3;	XM_003973740.2;	XM_003973774.3;	XM_003973848.3;	XM_003974047.2;	XM_003974076.3;	XM_003974656.3;	XM_003974742.3;	XM_003974861.3;	XM_003975295.3;	XM_003975784.3;	XM_003977088.3;	XM_003977193.3;	XM_003977390.2;	XM_003977406.3;	XM_003977978.3;	XM_003978136.3;	XM_003978252.3;	XM_003978565.3;	XM_003978628.3;	XM_003979655.2;	XM_011602565.2;
uniq_1174013	XM_003961197.3;	XM_003973629.3;	XM_003973825.3;	XM_011618023.2;	XM_011621953.2;	XM_029827164.1;	XM_029828112.1;	XM_029828136.1;	XM_029828913.1;	XM_029847048.1;	XM_029847753.1;	XM_029847758.1;
uniq_554482	NM_001032602.1;	NM_001032698.1;	NM_001032699.1;	NM_001032713.1;	NM_001033844.1;	NM_001037869.1;	NM_001037871.1;	NM_001078637.1;	NM_001097629.1;	NM_001104604.1;	NM_001110005.1;	NM_001170361.1;	NM_001173492.1;	NM_001174172.1;	NM_001280028.1;	NM_001280057.1;	NM_001280068.1;	NM_001280069.1;	NM_001305609.1;	XM_003961032.2;	XM_003961083.3;	XM_003961084.3;	XM_003961103.3;	XM_003961110.3;	XM_003961140.3;	XM_003961146.2;	XM_003961255.3;	XM_003961296.3;	XM_003961321.3;	XM_003961470.3;	XM_003961498.3;	XM_003961595.3;	XM_003961625.2;	XM_003961626.3;	XM_003961646.3;	XM_003961793.3;	XM_003961829.3;	XM_003961832.2;	XM_003961884.3;	XM_003961905.3;	XM_003961933.3;	XM_003962171.2;	XM_003962194.3;	XM_003962252.2;	XM_003962285.3;	XM_003962435.3;	XM_003962493.3;	XM_003962501.3;	XM_003962505.3;
uniq_1362172	XM_003961803.3;	XM_003962044.3;	XM_003964211.3;	XM_003964653.3;	XM_003965172.3;	XM_003968752.3;	XM_003969013.3;	XM_003969455.3;	XM_003970536.2;	XM_003975907.3;	XM_003978707.3;	XM_011602839.2;	XM_011603997.2;	XM_011604099.2;	XM_011604100.2;	XM_011604569.2;	XM_011604570.2;	XM_011606266.2;	XM_011608210.2;	XM_011608576.2;	XM_011608586.2;	XM_011610750.2;	XM_011610754.2;	XM_011610762.2;	XM_011610763.2;	XM_011610764.2;	XM_011612791.2;	XM_011613239.2;	XM_011613240.2;	XM_011613241.2;	XM_011613242.2;	XM_011617498.2;	XM_029825346.1;	XM_029827156.1;	XM_029829465.1;	XM_029830612.1;	XM_029830834.1;	XM_029830835.1;	XM_029835098.1;	XM_029835099.1;	XM_029835227.1;	XM_029835228.1;	XM_029835230.1;	XM_029835231.1;	XM_029835232.1;	XM_029835233.1;	XM_029835280.1;	XM_029835281.1;	XM_029835282.1;
uniq_1450210	NM_001104603.1;	NM_001280019.1;	XM_003961637.3;	XM_003962498.2;	XM_003963320.3;	XM_003963484.3;	XM_003963668.2;	XM_003964094.3;	XM_003964409.3;	XM_003964799.3;	XM_003965365.3;	XM_003967012.3;	XM_003967190.3;	XM_003968835.3;	XM_003969370.2;	XM_003969446.3;	XM_003969513.3;	XM_003971821.3;	XM_003972103.3;	XM_003972228.3;	XM_003972347.3;	XM_003972516.3;	XM_003972582.3;	XM_003973711.3;	XM_003973931.3;	XM_003974312.3;	XM_003974331.3;	XM_003975469.3;	XM_003975977.3;	XM_003976090.3;	XM_003976319.3;	XM_011603034.2;	XM_011603387.2;	XM_011603406.2;	XM_011603689.2;	XM_011604027.2;	XM_011605678.2;	XM_011607108.2;	XM_011607109.2;	XM_011607111.2;	XM_011607394.2;	XM_011607395.2;	XM_011607977.2;	XM_011608190.2;	XM_011608191.2;	XM_011608192.2;	XM_011608193.2;	XM_011608428.2;	XM_011608908.2;
uniq_1645290	NM_001011879.2;	NM_001032715.1;	NM_001037959.1;	XM_003962190.3;	XM_003962668.3;	XM_003963632.3;	XM_003965554.2;	XM_003968885.3;	XM_003968986.3;	XM_003969382.3;	XM_003970935.3;	XM_003971477.2;	XM_003971713.3;	XM_003971834.3;	XM_003973074.2;	XM_003973371.2;	XM_003973896.3;	XM_003974181.3;	XM_003974364.3;	XM_003974550.3;	XM_003975711.3;	XM_003976389.3;	XM_003977593.3;	XM_003977717.3;	XM_003977898.3;	XM_003978636.3;	XM_011603573.2;	XM_011603574.2;	XM_011604112.2;	XM_011604481.2;	XM_011604839.2;	XM_011604840.2;	XM_011604842.2;	XM_011604843.2;	XM_011604870.2;	XM_011605706.2;	XM_011605707.2;	XM_011605709.2;	XM_011605742.2;	XM_011606408.2;	XM_011606916.2;	XM_011606917.2;	XM_011606919.2;	XM_011607862.2;	XM_011608236.2;	XM_011608619.2;	XM_011608620.2;	XM_011608621.2;	XM_011608622.2;
uniq_1464819	XM_003962079.3;	XM_003964484.3;	XM_003964797.3;	XM_003969084.3;	XM_003969979.3;	XM_003970529.3;	XM_003971574.2;	XM_003972203.3;	XM_003974971.3;	XM_011604166.2;	XM_011608086.2;	XM_011608867.2;	XM_011609133.2;	XM_011610859.2;	XM_011610860.2;	XM_011610926.2;	XM_011617153.2;	XM_011617665.2;	XM_011617682.2;	XM_011618485.2;	XM_011618486.2;	XM_011621880.2;	XM_029826804.1;	XM_029826814.1;	XM_029826819.1;	XM_029826826.1;	XM_029826828.1;	XM_029826831.1;	XM_029828524.1;	XM_029828525.1;	XM_029828526.1;	XM_029828527.1;	XM_029829477.1;	XM_029829542.1;	XM_029832082.1;	XM_029832083.1;	XM_029832084.1;	XM_029832597.1;	XM_029833847.1;	XM_029833848.1;	XM_029833849.1;	XM_029833850.1;	XM_029833851.1;	XM_029833853.1;	XM_029834337.1;	XM_029835940.1;	XM_029836719.1;	XM_029836722.1;	XM_029841338.1;
uniq_1553035	NM_001032675.1;	NM_001032771.1;	NM_001037990.1;	NM_001048039.1;	NM_001078580.1;	NM_001078621.1;	NM_001098644.1;	NM_001098645.1;	NM_001099605.1;	NM_001105235.2;	NM_001305600.1;	XM_003961050.3;	XM_003961083.3;	XM_003961346.3;	XM_003961372.3;	XM_003961423.3;	XM_003961595.3;	XM_003961623.3;	XM_003961727.3;	XM_003961981.3;	XM_003961985.3;	XM_003962145.3;	XM_003962162.3;	XM_003962165.3;	XM_003962254.3;	XM_003962268.3;	XM_003962574.3;	XM_003962642.2;	XM_003962725.3;	XM_003962729.3;	XM_003962775.3;	XM_003962807.3;	XM_003962947.3;	XM_003963035.3;	XM_003963255.3;	XM_003963631.3;	XM_003963660.2;	XM_003963672.3;	XM_003963808.3;	XM_003963811.3;	XM_003963887.3;	XM_003964061.3;	XM_003964163.3;	XM_003964167.3;	XM_003964213.3;	XM_003964235.2;	XM_003964257.3;	XM_003964377.3;	XM_003964454.3;
uniq_1130745	XM_003961691.3;	XM_003962135.3;	XM_003962521.3;	XM_003962983.3;	XM_003963629.3;	XM_003963761.3;	XM_003968574.3;	XM_003969515.3;	XM_003969914.3;	XM_003971830.3;	XM_003972414.3;	XM_003973187.3;	XM_003973270.3;	XM_003973678.3;	XM_003974568.3;	XM_003975019.3;	XM_003975219.3;	XM_003976931.3;	XM_003977291.3;	XM_011604470.2;	XM_011604471.2;	XM_011604623.2;	XM_011606132.2;	XM_011607353.2;	XM_011608132.2;	XM_011608140.2;	XM_011608327.2;	XM_011608400.2;	XM_011609651.2;	XM_011613606.2;	XM_011615593.2;	XM_011615731.2;	XM_011615998.2;	XM_011615999.2;	XM_011616001.2;	XM_011616003.2;	XM_011616004.2;	XM_011617825.2;	XM_011617831.2;	XM_011618447.2;	XM_011620742.2;	XM_011621560.2;	XM_029826160.1;	XM_029826585.1;	XM_029826586.1;	XM_029828096.1;	XM_029828250.1;	XM_029828251.1;	XM_029828252.1;
uniq_1215749	XM_011614303.2;	XM_029826627.1;
uniq_1018951	XM_003973309.3;	XM_011616653.2;	XM_029831459.1;	XM_029831460.1;	XM_029831461.1;	XM_029831463.1;	XM_029832101.1;	XM_029832102.1;	XM_029832103.1;	XM_029832104.1;	XM_029832105.1;
uniq_693326	XM_003962480.3;	XM_011611566.2;	XM_011612643.2;	XM_029830371.1;	XM_029831339.1;	XM_029831341.1;	XM_029844572.1;	XM_029844573.1;	XM_029844575.1;	XM_029844576.1;	XM_029850137.1;	XM_029850138.1;
uniq_1477039	NM_001032624.1;	NM_001078591.1;	NM_001078620.2;	NM_001280069.1;	XM_003961051.3;	XM_003961282.3;	XM_003961718.3;	XM_003961733.3;	XM_003961750.3;	XM_003962047.3;	XM_003962146.3;	XM_003962368.2;	XM_003962407.3;	XM_003962444.3;	XM_003962479.3;	XM_003962609.3;	XM_003962637.2;	XM_003962702.3;	XM_003962772.3;	XM_003963207.3;	XM_003963234.3;	XM_003963665.3;	XM_003963692.3;	XM_003963967.2;	XM_003964032.3;	XM_003964101.3;	XM_003964458.3;	XM_003964951.3;	XM_003965185.3;	XM_003965191.3;	XM_003965537.3;	XM_003965685.2;	XM_003965845.3;	XM_003967087.3;	XM_003967476.3;	XM_003967492.3;	XM_003967635.3;	XM_003967668.3;	XM_003967766.3;	XM_003967838.3;	XM_003968108.3;	XM_003968422.3;	XM_003968612.3;	XM_003968913.3;	XM_003969160.3;	XM_003969244.3;	XM_003969732.3;	XM_003970000.3;	XM_003970132.3;
uniq_1323470	NM_001032665.1;	NM_001032691.1;	NM_001037952.1;	NM_001038003.1;	NM_001078596.1;	NM_001078628.1;	NM_001078644.1;	NM_001105219.1;	NM_001122862.1;	NM_001190363.1;	NM_001280078.1;	NM_001305609.1;	XM_003961013.2;	XM_003961034.3;	XM_003961249.3;	XM_003961363.2;	XM_003961411.3;	XM_003961520.3;	XM_003961521.3;	XM_003961571.3;	XM_003961723.3;	XM_003962047.3;	XM_003962149.3;	XM_003962200.3;	XM_003962205.3;	XM_003962327.3;	XM_003962368.2;	XM_003962445.3;	XM_003962493.3;	XM_003962574.3;	XM_003962779.3;	XM_003962945.3;	XM_003963035.3;	XM_003963077.2;	XM_003963118.3;	XM_003963146.3;	XM_003963282.3;	XM_003963453.3;	XM_003963455.3;	XM_003963494.3;	XM_003963784.3;	XM_003963813.3;	XM_003963826.2;	XM_003963889.3;	XM_003963982.3;	XM_003964004.3;	XM_003964080.3;	XM_003964110.3;	XM_003964209.3;
uniq_940708	NM_001032704.1;	NM_001280015.1;	NM_001308671.1;	XM_003961012.3;	XM_003961218.3;	XM_003961352.3;	XM_003961473.3;	XM_003961816.3;	XM_003961921.3;	XM_003961992.3;	XM_003962150.3;	XM_003962533.3;	XM_003963023.3;	XM_003963133.3;	XM_003963638.3;	XM_003963878.3;	XM_003963989.3;	XM_003964259.3;	XM_003965278.3;	XM_003965888.3;	XM_003966599.3;	XM_003967183.3;	XM_003967256.3;	XM_003967437.3;	XM_003967477.3;	XM_003967583.3;	XM_003967698.3;	XM_003967800.3;	XM_003968015.3;	XM_003968021.2;	XM_003968069.3;	XM_003968108.3;	XM_003968242.3;	XM_003968423.3;	XM_003968552.3;	XM_003968632.3;	XM_003968829.3;	XM_003969318.3;	XM_003969321.3;	XM_003969521.3;	XM_003970014.3;	XM_003970082.3;	XM_003970083.3;	XM_003970271.3;	XM_003970361.3;	XM_003970600.2;	XM_003970689.3;	XM_003970728.3;	XM_003971167.3;
uniq_535644	NM_001032552.1;	NM_001032556.1;	NM_001032640.1;	NM_001032677.1;	NM_001032679.1;	NM_001032700.1;	NM_001173495.1;	NM_001280069.1;	NM_001305599.1;	NM_001305605.1;	XM_003961129.3;	XM_003961158.3;	XM_003961277.3;	XM_003961354.3;	XM_003961549.3;	XM_003961583.3;	XM_003961803.3;	XM_003961811.3;	XM_003961836.3;	XM_003961905.3;	XM_003962023.3;	XM_003962149.3;	XM_003962164.3;	XM_003962168.3;	XM_003962210.3;	XM_003962253.3;	XM_003962383.3;	XM_003962788.3;	XM_003962872.3;	XM_003963337.3;	XM_003963496.3;	XM_003963506.3;	XM_003963632.3;	XM_003963660.2;	XM_003963944.3;	XM_003964084.3;	XM_003964086.3;	XM_003964163.3;	XM_003964236.3;	XM_003964269.3;	XM_003964708.3;	XM_003964771.3;	XM_003964805.3;	XM_003964807.2;	XM_003964884.3;	XM_003964961.3;	XM_003965050.3;	XM_003965136.2;	XM_003965153.3;
uniq_1178046	NM_001032545.1;	NM_001032620.1;	NM_001032665.1;	NM_001037950.1;	NM_001048041.1;	XM_003961017.3;	XM_003961067.3;	XM_003961081.3;	XM_003961166.2;	XM_003961623.3;	XM_003961793.3;	XM_003961963.3;	XM_003962880.3;	XM_003962987.3;	XM_003963779.3;	XM_003964070.3;	XM_003964436.3;	XM_003964566.3;	XM_003964971.2;	XM_003964991.3;	XM_003965294.3;	XM_003965329.3;	XM_003965410.3;	XM_003965902.3;	XM_003966321.3;	XM_003966852.3;	XM_003966896.3;	XM_003967112.3;	XM_003967310.3;	XM_003967497.3;	XM_003968118.3;	XM_003968286.3;	XM_003969148.3;	XM_003969317.3;	XM_003969322.3;	XM_003970072.2;	XM_003971440.3;	XM_003971955.3;	XM_003972440.3;	XM_003972987.3;	XM_003973183.3;	XM_003973202.3;	XM_003973619.3;	XM_003973648.3;	XM_003974138.3;	XM_003974432.3;	XM_003975665.3;	XM_003975718.3;	XM_003975802.3;
uniq_2140482	NM_001032706.1;	XM_003961600.2;	XM_003964470.3;	XM_003964716.3;	XM_003967988.3;	XM_003970091.3;	XM_003970599.3;	XM_003973388.3;	XM_003973415.3;	XM_003973449.3;	XM_003974261.3;	XM_003975169.3;	XM_003976870.3;	XM_003977808.3;	XM_011603116.2;	XM_011603117.2;	XM_011604023.2;	XM_011605689.2;	XM_011605870.2;	XM_011606482.2;	XM_011606483.2;	XM_011607346.2;	XM_011607347.2;	XM_011607934.2;	XM_011608858.2;	XM_011608912.2;	XM_011609851.2;	XM_011610057.2;	XM_011610058.2;	XM_011610059.2;	XM_011610381.2;	XM_011610857.2;	XM_011610858.2;	XM_011612347.2;	XM_011614164.2;	XM_011615506.2;	XM_011615694.2;	XM_011617904.2;	XM_011619767.2;	XM_029826379.1;	XM_029826504.1;	XM_029826734.1;	XM_029827883.1;	XM_029828174.1;	XM_029828175.1;	XM_029828176.1;	XM_029828178.1;	XM_029828179.1;	XM_029828419.1;
uniq_1073353	NM_001032604.1;	NM_001032706.1;	NM_001078595.1;	XM_003961364.3;	XM_003961546.3;	XM_003961680.2;	XM_003961725.3;	XM_003961748.3;	XM_003961849.3;	XM_003962194.3;	XM_003962203.3;	XM_003962788.3;	XM_003963162.3;	XM_003963293.3;	XM_003963404.3;	XM_003963603.3;	XM_003964018.2;	XM_003964280.3;	XM_003964310.3;	XM_003964657.3;	XM_003965043.3;	XM_003965361.2;	XM_003965819.3;	XM_003965998.3;	XM_003966383.3;	XM_003966990.3;	XM_003967513.3;	XM_003967698.3;	XM_003967747.3;	XM_003967950.3;	XM_003968726.3;	XM_003968901.3;	XM_003969820.3;	XM_003970632.3;	XM_003970789.3;	XM_003970997.3;	XM_003971007.3;	XM_003971318.3;	XM_003971604.3;	XM_003971618.3;	XM_003971816.3;	XM_003971877.3;	XM_003972127.3;	XM_003972340.3;	XM_003972458.3;	XM_003972593.3;	XM_003973198.3;	XM_003973321.3;	XM_003973358.3;
uniq_315161	NM_001305609.1;	XM_003961589.3;	XM_003965855.3;	XM_003967299.3;	XM_003968108.3;	XM_003968676.3;	XM_003977340.3;	XM_003978514.3;	XM_011606099.2;	XM_011606319.2;	XM_011607592.2;	XM_011607908.2;	XM_011609323.2;	XM_011609765.2;	XM_011611825.2;	XM_011612630.2;	XM_011614777.2;	XM_011614778.2;	XM_029825843.1;	XM_029828424.1;	XM_029829094.1;	XM_029831055.1;	XM_029832727.1;	XM_029836171.1;	XM_029836172.1;	XM_029836173.1;	XM_029839186.1;	XM_029839187.1;	XM_029839188.1;	XM_029839967.1;	XM_029842521.1;	XM_029842522.1;	XM_029842523.1;	XM_029842524.1;	XM_029842525.1;	XM_029842526.1;	XM_029842527.1;	XM_029842528.1;	XM_029842529.1;	XM_029842530.1;	XM_029842531.1;	XM_029842533.1;	XM_029842534.1;	XM_029842535.1;	XM_029842537.1;	XM_029842538.1;	XM_029846341.1;	XM_029849571.1;
uniq_1534940	XM_003962211.3;	XM_003962445.3;	XM_003968835.3;	XM_003970618.3;	XM_003971879.3;	XM_011608908.2;	XM_011610894.2;	XM_011618392.2;	XM_029829569.1;	XM_029829570.1;	XM_029829571.1;	XM_029829572.1;	XM_029835471.1;	XM_029835472.1;	XM_029835473.1;	XM_029837053.1;	XM_029837054.1;	XM_029844627.1;	XM_029845338.1;	XM_029845339.1;	XM_029846088.1;	XM_029848551.1;	XM_029848552.1;	XM_029848553.1;	XM_029848554.1;	XM_029848555.1;	XM_029849709.1;
uniq_919962	XM_003964643.3;	XM_003968216.3;	XM_003970395.3;	XM_003972027.3;	XM_003974376.3;	XM_003976494.3;	XM_003977739.3;	XM_011603975.2;	XM_011604182.2;	XM_011604649.2;	XM_011606538.2;	XM_011606539.2;	XM_011606540.2;	XM_011606541.2;	XM_011606844.2;	XM_011606845.2;	XM_011609679.2;	XM_011610051.2;	XM_011610052.2;	XM_011610436.2;	XM_011610707.2;	XM_011610906.2;	XM_011611956.2;	XM_011612364.2;	XM_011617947.2;	XM_011618054.2;	XM_011621851.2;	XM_029827692.1;	XM_029828541.1;	XM_029835583.1;	XM_029835777.1;	XM_029835778.1;	XM_029835779.1;	XM_029835780.1;	XM_029835781.1;	XM_029835782.1;	XM_029835783.1;	XM_029835784.1;	XM_029835785.1;	XM_029835786.1;	XM_029835787.1;	XM_029835788.1;	XM_029835789.1;	XM_029835790.1;	XM_029835791.1;	XM_029835792.1;	XM_029835793.1;	XM_029835795.1;	XM_029835796.1;
uniq_870481	XM_003964025.3;	XM_003965182.3;	XM_003968810.3;	XM_003968855.3;	XM_003970095.3;	XM_003970220.3;	XM_003972789.3;	XM_011602484.2;	XM_011603294.2;	XM_011603295.2;	XM_011603296.2;	XM_011605196.2;	XM_011605318.2;	XM_011610382.2;	XM_011612722.2;	XM_011612723.2;	XM_011613697.2;	XM_011616506.2;	XM_029828362.1;	XM_029828363.1;	XM_029828364.1;	XM_029829502.1;	XM_029835178.1;	XM_029838893.1;	XM_029844240.1;	XM_029844241.1;	XM_029844242.1;	XM_029844243.1;	XM_029845126.1;	XM_029845127.1;	XM_029847556.1;	XM_029847557.1;	XM_029847558.1;	XM_029847559.1;	XM_029847560.1;	XM_029847561.1;	XM_029847562.1;	XM_029847563.1;	XM_029850609.1;	XM_029851648.1;
uniq_1465957	NM_001032725.1;	NM_001048037.1;	NM_001078621.1;	NM_001105223.1;	NM_001173496.1;	NM_001280028.1;	NM_001305608.1;	XM_003961295.3;	XM_003961880.2;	XM_003961934.2;	XM_003962168.3;	XM_003962226.2;	XM_003962244.3;	XM_003962381.3;	XM_003962796.3;	XM_003962925.3;	XM_003963031.3;	XM_003963094.3;	XM_003963265.3;	XM_003963366.3;	XM_003963418.3;	XM_003963615.3;	XM_003963630.2;	XM_003963742.3;	XM_003964013.2;	XM_003964320.3;	XM_003964505.3;	XM_003964508.2;	XM_003964608.3;	XM_003964614.3;	XM_003964701.3;	XM_003964739.3;	XM_003964792.3;	XM_003964864.3;	XM_003964929.3;	XM_003965140.3;	XM_003965223.3;	XM_003965362.3;	XM_003965564.3;	XM_003965738.3;	XM_003965830.3;	XM_003965873.3;	XM_003965910.3;	XM_003965932.3;	XM_003966227.3;	XM_003966361.3;	XM_003966631.3;	XM_003966744.3;	XM_003966824.2;
uniq_479370	NM_001032604.1;	NM_001032687.1;	NM_001032739.1;	NM_001032746.1;	NM_001037868.1;	NM_001048039.1;	NM_001078583.1;	NM_001078644.1;	NM_001105217.1;	NM_001280069.1;	XM_003961024.3;	XM_003961061.3;	XM_003961062.3;	XM_003961063.3;	XM_003961064.3;	XM_003961065.3;	XM_003961101.3;	XM_003961168.3;	XM_003961249.3;	XM_003961621.3;	XM_003961844.2;	XM_003961914.3;	XM_003962171.2;	XM_003962201.3;	XM_003962245.3;	XM_003962342.3;	XM_003962465.3;	XM_003962480.3;	XM_003962501.3;	XM_003962563.3;	XM_003962646.3;	XM_003962846.3;	XM_003963351.2;	XM_003963493.3;	XM_003963632.3;	XM_003963679.3;	XM_003963889.3;	XM_003964261.3;	XM_003964292.2;	XM_003964667.3;	XM_003964708.3;	XM_003964812.3;	XM_003964861.3;	XM_003965043.3;	XM_003965153.3;	XM_003965273.3;	XM_003965432.3;	XM_003965803.3;	XM_003966182.3;
uniq_978548	NM_001122862.1;	XM_003961082.3;	XM_003961253.2;	XM_003961365.3;	XM_003961690.3;	XM_003961712.3;	XM_003961788.2;	XM_003962594.3;	XM_003962726.3;	XM_003962791.2;	XM_003963650.3;	XM_003964025.3;	XM_003964328.3;	XM_003964415.3;	XM_003964447.3;	XM_003964713.3;	XM_003964849.3;	XM_003965208.3;	XM_003965463.3;	XM_003965729.3;	XM_003965936.3;	XM_003966460.3;	XM_003966558.3;	XM_003967188.3;	XM_003967305.3;	XM_003967408.3;	XM_003967727.3;	XM_003967783.3;	XM_003967892.3;	XM_003967935.3;	XM_003968193.3;	XM_003968531.3;	XM_003968886.3;	XM_003968940.3;	XM_003969037.3;	XM_003969455.3;	XM_003969706.3;	XM_003969822.3;	XM_003969991.3;	XM_003970534.2;	XM_003970630.2;	XM_003971095.2;	XM_003971511.3;	XM_003971576.3;	XM_003971607.3;	XM_003972272.3;	XM_003972280.3;	XM_003972292.3;	XM_003972374.2;
uniq_1477110	XM_003961694.3;	XM_003966545.3;	XM_003969094.3;	XM_003971036.2;	XM_003971279.3;	XM_011602704.2;	XM_011604740.2;	XM_011606166.2;	XM_011606185.2;	XM_011606229.2;	XM_011606719.2;	XM_011607517.2;	XM_011607518.2;	XM_011607519.2;	XM_011612865.2;	XM_011614921.2;	XM_011615081.2;	XM_011615084.2;	XM_011616330.2;	XM_011616472.2;	XM_011616473.2;	XM_011617958.2;	XM_011619555.2;	XM_029828222.1;	XM_029828223.1;	XM_029828224.1;	XM_029828902.1;	XM_029828903.1;	XM_029831123.1;	XM_029831124.1;	XM_029831342.1;	XM_029831343.1;	XM_029832087.1;	XM_029832549.1;	XM_029834073.1;	XM_029835660.1;	XM_029839834.1;	XM_029840434.1;	XM_029841478.1;	XM_029841511.1;	XM_029841545.1;	XM_029841585.1;	XM_029841640.1;	XM_029841739.1;	XM_029841815.1;	XM_029845958.1;	XM_029846094.1;	XM_029846095.1;	XM_029846096.1;
uniq_488041	NM_001170351.1;	XM_003961010.3;	XM_003961027.3;	XM_003961198.3;	XM_003961365.3;	XM_003962211.3;	XM_003962255.3;	XM_003962268.3;	XM_003962529.3;	XM_003962733.3;	XM_003962909.3;	XM_003963106.3;	XM_003964313.3;	XM_003964371.3;	XM_003964864.3;	XM_003965520.3;	XM_003965540.3;	XM_003965692.3;	XM_003965760.3;	XM_003965931.3;	XM_003966666.3;	XM_003967311.3;	XM_003967334.3;	XM_003967657.3;	XM_003968162.3;	XM_003968263.3;	XM_003968309.3;	XM_003968338.3;	XM_003968408.3;	XM_003968750.3;	XM_003968835.3;	XM_003968888.3;	XM_003969079.3;	XM_003969162.3;	XM_003969180.3;	XM_003969668.3;	XM_003969942.2;	XM_003970023.3;	XM_003970200.3;	XM_003970711.3;	XM_003970728.3;	XM_003970942.3;	XM_003971080.2;	XM_003971501.3;	XM_003971894.3;	XM_003972370.3;	XM_003972618.3;	XM_003973072.2;	XM_003973149.2;
uniq_1718335	NM_001032604.1;	NM_001032679.1;	NM_001160185.1;	NM_001173496.1;	NM_001246292.1;	NM_001305600.1;	XM_003961056.3;	XM_003961081.3;	XM_003961150.3;	XM_003961249.3;	XM_003961351.3;	XM_003961496.3;	XM_003961783.3;	XM_003961808.3;	XM_003961938.3;	XM_003962050.3;	XM_003962080.3;	XM_003962137.3;	XM_003962498.2;	XM_003962508.3;	XM_003962740.3;	XM_003962766.3;	XM_003963014.3;	XM_003963035.3;	XM_003963360.3;	XM_003963383.3;	XM_003963483.3;	XM_003963627.2;	XM_003963864.3;	XM_003964032.3;	XM_003964400.3;	XM_003964781.3;	XM_003964973.3;	XM_003965390.3;	XM_003965507.3;	XM_003965589.3;	XM_003965652.3;	XM_003965724.3;	XM_003966243.3;	XM_003966326.3;	XM_003966422.3;	XM_003966473.2;	XM_003966683.3;	XM_003966687.3;	XM_003966827.3;	XM_003966949.3;	XM_003966975.3;	XM_003967095.3;	XM_003967405.3;
uniq_1543843	NM_001032706.1;	XM_003962466.3;	XM_003962820.3;	XM_003963340.3;	XM_003964056.3;	XM_003964562.3;	XM_003964755.3;	XM_003965039.3;	XM_003966109.3;	XM_003968033.2;	XM_003968821.3;	XM_003969476.3;	XM_003971252.3;	XM_003971273.2;	XM_003973712.3;	XM_003973997.3;	XM_003975943.3;	XM_003977741.3;	XM_011602405.2;	XM_011603284.2;	XM_011603316.2;	XM_011603542.2;	XM_011603543.2;	XM_011604797.2;	XM_011605257.2;	XM_011605268.2;	XM_011605269.2;	XM_011605270.2;	XM_011605271.2;	XM_011605272.2;	XM_011605273.2;	XM_011605274.2;	XM_011605277.2;	XM_011605279.2;	XM_011605378.2;	XM_011605735.2;	XM_011606474.2;	XM_011606948.2;	XM_011606976.2;	XM_011608377.2;	XM_011608378.2;	XM_011608526.2;	XM_011609710.2;	XM_011610612.2;	XM_011611057.2;	XM_011611473.2;	XM_011611474.2;	XM_011611509.2;	XM_011611559.2;
uniq_1903083	XM_003967394.3;	XM_003971273.2;	XM_003971607.3;	XM_003971897.3;	XM_003978595.3;	XM_011604104.2;	XM_011604105.2;	XM_011605253.2;	XM_011607838.2;	XM_011607839.2;	XM_011610069.2;	XM_011610070.2;	XM_011610071.2;	XM_011610073.2;	XM_011610074.2;	XM_011610075.2;	XM_011610076.2;	XM_011610077.2;	XM_011610078.2;	XM_011611952.2;	XM_011616092.2;	XM_011616093.2;	XM_029826842.1;	XM_029826847.1;	XM_029831344.1;	XM_029831345.1;	XM_029836345.1;	XM_029836346.1;	XM_029837337.1;	XM_029837338.1;	XM_029838300.1;	XM_029841558.1;	XM_029841559.1;	XM_029841560.1;	XM_029841568.1;	XM_029842209.1;	XM_029842210.1;	XM_029842211.1;	XM_029842828.1;	XM_029843929.1;	XM_029846814.1;	XM_029847035.1;	XM_029847041.1;	XM_029848432.1;	XM_029848433.1;	XM_029848961.1;	XM_029848964.1;	XM_029849230.1;	XM_029851137.1;
uniq_3442260	NM_001032696.1;	XM_029838055.1;	XM_029843003.1;	XM_029843004.1;	XM_029843276.1;
uniq_1976760	NM_001078633.1;	NM_001098658.1;	NM_001305598.1;	XM_003962329.3;	XM_003962846.3;	XM_003965241.3;	XM_003965962.3;	XM_003967427.3;	XM_003968413.3;	XM_003968939.3;	XM_003969430.3;	XM_003969943.3;	XM_003970999.3;	XM_003972083.3;	XM_003972266.3;	XM_003973572.3;	XM_003973673.3;	XM_003974598.3;	XM_003974992.3;	XM_003977311.3;	XM_003978112.3;	XM_011602837.2;	XM_011602846.2;	XM_011603451.2;	XM_011603753.2;	XM_011604768.2;	XM_011605125.2;	XM_011606156.2;	XM_011606536.2;	XM_011606631.2;	XM_011607323.2;	XM_011607337.2;	XM_011608863.2;	XM_011610461.2;	XM_011610462.2;	XM_011611307.2;	XM_011611369.2;	XM_011612518.2;	XM_011612959.2;	XM_011613466.2;	XM_011614202.2;	XM_011614507.2;	XM_011615350.2;	XM_011615425.2;	XM_011615478.2;	XM_011615769.2;	XM_011615770.2;	XM_011616051.2;	XM_011616656.2;
uniq_3527782	NM_001032650.1;	NM_001032750.1;	NM_001037994.1;	NM_001040062.1;	NM_001113194.1;	XM_003961076.3;	XM_003961403.3;	XM_003962014.3;	XM_003962240.3;	XM_003962293.2;	XM_003962531.3;	XM_003963283.3;	XM_003963574.3;	XM_003964298.2;	XM_003964330.3;	XM_003964526.3;	XM_003964618.3;	XM_003964930.3;	XM_003964951.3;	XM_003965043.3;	XM_003965078.3;	XM_003965201.3;	XM_003965226.3;	XM_003965503.3;	XM_003965594.3;	XM_003965597.3;	XM_003965747.3;	XM_003965952.3;	XM_003965982.3;	XM_003966036.3;	XM_003966759.3;	XM_003967087.3;	XM_003967263.2;	XM_003967657.3;	XM_003968246.3;	XM_003969181.3;	XM_003969491.3;	XM_003969559.3;	XM_003970398.3;	XM_003970406.3;	XM_003970628.3;	XM_003970667.3;	XM_003971264.3;	XM_003971640.3;	XM_003972753.3;	XM_003972788.3;	XM_003972815.3;	XM_003973361.3;	XM_003973367.3;
uniq_486864	NM_001078595.1;	XM_003961385.3;	XM_003961493.3;	XM_003962219.3;	XM_003963692.3;	XM_003963731.3;	XM_003964328.3;	XM_003964680.2;	XM_003964773.2;	XM_003965146.3;	XM_003965199.3;	XM_003965237.3;	XM_003965562.3;	XM_003966166.3;	XM_003966443.3;	XM_003968214.3;	XM_003968886.3;	XM_003968939.3;	XM_003969734.2;	XM_003970358.3;	XM_003970536.2;	XM_003970920.3;	XM_003971152.3;	XM_003971543.3;	XM_003971778.3;	XM_003972652.3;	XM_003972907.3;	XM_003973380.3;	XM_003974039.3;	XM_003974570.3;	XM_003974725.3;	XM_003975197.3;	XM_003975682.3;	XM_003976093.3;	XM_003976172.3;	XM_003976316.3;	XM_003977603.3;	XM_003978004.3;	XM_003978644.3;	XM_011602633.2;	XM_011602957.2;	XM_011602958.2;	XM_011603003.2;	XM_011603004.2;	XM_011603040.2;	XM_011603267.2;	XM_011603425.2;	XM_011603645.2;	XM_011603684.2;
uniq_1681628	XM_003973492.3;	XM_003975109.3;	XM_003976345.3;	XM_003977273.3;	XM_003978343.3;	XM_003978547.3;	XM_011606950.2;	XM_011610145.2;	XM_011610147.2;	XM_011619678.2;	XM_029826574.1;	XM_029826672.1;	XM_029826673.1;	XM_029826677.1;	XM_029828196.1;	XM_029828197.1;	XM_029828198.1;	XM_029828571.1;	XM_029828572.1;	XM_029828573.1;	XM_029828574.1;	XM_029828575.1;	XM_029828576.1;	XM_029828577.1;	XM_029828578.1;	XM_029828579.1;	XM_029828580.1;	XM_029828581.1;	XM_029828582.1;	XM_029828583.1;	XM_029828584.1;	XM_029828585.1;	XM_029829640.1;	XM_029829675.1;	XM_029830904.1;	XM_029830906.1;	XM_029830907.1;	XM_029831466.1;	XM_029832943.1;	XM_029832944.1;	XM_029832945.1;	XM_029832946.1;	XM_029846789.1;	XM_029846790.1;	XM_029846791.1;
uniq_2576417	NM_001037960.1;	NM_001098644.1;	XM_003961036.3;	XM_003961750.3;	XM_003963874.3;	XM_003964643.3;	XM_003965015.3;	XM_003965708.3;	XM_003968431.3;	XM_003970580.2;	XM_003971333.3;	XM_003972189.3;	XM_003973454.3;	XM_003973626.3;	XM_003974141.3;	XM_003974893.3;	XM_003975999.3;	XM_003977238.3;	XM_003977887.3;	XM_011603545.2;	XM_011603697.2;	XM_011603699.2;	XM_011603975.2;	XM_011604231.2;	XM_011604285.2;	XM_011604969.2;	XM_011604973.2;	XM_011604979.2;	XM_011604983.2;	XM_011606307.2;	XM_011607159.2;	XM_011607160.2;	XM_011607386.2;	XM_011607422.2;	XM_011607657.2;	XM_011608693.2;	XM_011608987.2;	XM_011609652.2;	XM_011609867.2;	XM_011609869.2;	XM_011610591.2;	XM_011612370.2;	XM_011612574.2;	XM_011612611.2;	XM_011613333.2;	XM_011614013.2;	XM_011614059.2;	XM_011614060.2;	XM_011614524.2;
uniq_2217517	NM_001360834.1;	XM_003961049.3;	XM_003961069.3;	XM_003961574.3;	XM_003962142.3;	XM_003962146.3;	XM_003962336.3;	XM_003962368.2;	XM_003962767.3;	XM_003963093.3;	XM_003963366.3;	XM_003963775.3;	XM_003963859.3;	XM_003964510.3;	XM_003964643.3;	XM_003965299.3;	XM_003965680.3;	XM_003965996.3;	XM_003966141.3;	XM_003966374.2;	XM_003967000.3;	XM_003967095.3;	XM_003967290.3;	XM_003968627.3;	XM_003968994.3;	XM_003969056.3;	XM_003969392.3;	XM_003969897.3;	XM_003969967.3;	XM_003970451.3;	XM_003970703.3;	XM_003970815.3;	XM_003971069.3;	XM_003971733.3;	XM_003971821.3;	XM_003972286.3;	XM_003972736.3;	XM_003972760.3;	XM_003972801.3;	XM_003972918.3;	XM_003973167.3;	XM_003973323.3;	XM_003973371.2;	XM_003973723.2;	XM_003973887.2;	XM_003974191.3;	XM_003974463.3;	XM_003974557.3;	XM_003975302.3;
uniq_1601819	XM_003961748.3;	XM_003963288.3;	XM_003963317.3;	XM_003965562.3;	XM_003967414.3;	XM_003970732.2;	XM_003972027.3;	XM_003972509.3;	XM_003972594.3;	XM_003977450.3;	XM_003977906.3;	XM_011602405.2;	XM_011604252.2;	XM_011604754.2;	XM_011604925.2;	XM_011605755.2;	XM_011605756.2;	XM_011605757.2;	XM_011605758.2;	XM_011605759.2;	XM_011605760.2;	XM_011605762.2;	XM_011605763.2;	XM_011605764.2;	XM_011609272.2;	XM_011611282.2;	XM_011611283.2;	XM_011611286.2;	XM_011615172.2;	XM_011620066.2;	XM_011620067.2;	XM_011620068.2;	XM_029829141.1;	XM_029830571.1;	XM_029830572.1;	XM_029830573.1;	XM_029830574.1;	XM_029830575.1;	XM_029830576.1;	XM_029831466.1;	XM_029831517.1;	XM_029834006.1;	XM_029834007.1;	XM_029834008.1;	XM_029834009.1;	XM_029834010.1;	XM_029834011.1;	XM_029834012.1;	XM_029834013.1;
uniq_649371	NM_001037988.1;	NM_001078601.1;	XM_003961230.3;	XM_003961425.3;	XM_003961524.3;	XM_003961604.3;	XM_003961812.3;	XM_003961837.2;	XM_003962172.3;	XM_003962174.3;	XM_003962241.2;	XM_003962342.3;	XM_003962504.3;	XM_003962617.3;	XM_003962709.3;	XM_003962807.3;	XM_003963017.3;	XM_003963034.3;	XM_003963225.3;	XM_003963248.3;	XM_003963296.3;	XM_003963346.3;	XM_003963383.3;	XM_003963629.3;	XM_003963808.3;	XM_003963869.3;	XM_003963877.3;	XM_003963960.3;	XM_003964203.3;	XM_003964447.3;	XM_003964608.3;	XM_003964795.3;	XM_003964796.3;	XM_003964851.3;	XM_003965382.3;	XM_003965456.3;	XM_003965479.3;	XM_003965507.3;	XM_003965580.3;	XM_003965660.3;	XM_003965743.3;	XM_003965850.3;	XM_003965942.3;	XM_003966276.3;	XM_003966641.3;	XM_003966742.3;	XM_003967029.3;	XM_003967103.3;	XM_003967106.3;
uniq_3416932	XM_003961832.2;	XM_003964570.3;	XM_003966778.3;	XM_003972245.3;	XM_003978785.3;	XM_011603052.2;	XM_011604205.2;	XM_011604206.2;	XM_011604209.2;	XM_011604210.2;	XM_011604213.2;	XM_011605640.2;	XM_011610770.2;	XM_011612679.2;	XM_011612681.2;	XM_011617819.2;	XM_011617820.2;	XM_011617847.2;	XM_011618645.2;	XM_011618646.2;	XM_029827595.1;	XM_029827598.1;	XM_029827601.1;	XM_029827603.1;	XM_029827620.1;	XM_029836181.1;	XM_029836182.1;	XM_029836183.1;	XM_029837850.1;	XM_029840919.1;	XM_029840921.1;	XM_029840922.1;	XM_029840923.1;	XM_029840924.1;	XM_029840925.1;	XM_029840926.1;	XM_029840927.1;	XM_029840928.1;	XM_029840929.1;	XM_029840930.1;	XM_029840932.1;	XM_029840933.1;	XM_029840934.1;	XM_029840935.1;	XM_029840936.1;	XM_029840937.1;	XM_029840938.1;	XM_029840939.1;	XM_029840940.1;
uniq_1917534	XM_003963502.3;	XM_003964168.3;	XM_003968130.3;	XM_011608093.2;	XM_029833145.1;	XM_029833146.1;	XM_029833147.1;	XM_029843757.1;	XM_029843758.1;	XM_029843759.1;	XM_029843760.1;	XM_029843978.1;	XM_029846328.1;	XM_029849894.1;	XM_029849895.1;
uniq_1075536	XM_003961231.3;	XM_003968422.3;	XM_003968886.3;	XM_003969072.3;	XM_003969536.3;	XM_003973850.3;	XM_011602930.2;	XM_011603835.2;	XM_011605391.2;	XM_011605405.2;	XM_011605410.2;	XM_011605426.2;	XM_011608380.2;	XM_011608897.2;	XM_011608898.2;	XM_011610868.2;	XM_011610869.2;	XM_011610870.2;	XM_011612096.2;	XM_011613074.2;	XM_011614559.2;	XM_011616884.2;	XM_011617375.2;	XM_011618821.2;	XM_011619284.2;	XM_011619694.2;	XM_029825877.1;	XM_029828366.1;	XM_029828367.1;	XM_029830145.1;	XM_029832920.1;	XM_029833483.1;	XM_029833484.1;	XM_029834272.1;	XM_029834273.1;	XM_029834275.1;	XM_029834276.1;	XM_029835879.1;	XM_029835887.1;	XM_029836556.1;	XM_029838689.1;	XM_029838690.1;	XM_029838691.1;	XM_029842719.1;	XM_029843256.1;	XM_029844601.1;	XM_029844602.1;	XM_029844603.1;	XM_029844604.1;
uniq_1678437	XM_003961038.3;	XM_003961239.3;	XM_003961253.2;	XM_003962621.3;	XM_003962888.3;	XM_003963014.3;	XM_003964084.3;	XM_003964086.3;	XM_003965242.3;	XM_003965898.3;	XM_003969978.3;	XM_003970740.3;	XM_003971364.3;	XM_003977858.3;	XM_011603203.2;	XM_011603991.2;	XM_011606480.2;	XM_011607097.2;	XM_011607098.2;	XM_011612527.2;	XM_011613352.2;	XM_011613622.2;	XM_011618910.2;	XM_011619095.2;	XM_011619731.2;	XM_011620331.2;	XM_011620793.2;	XM_011620798.2;	XM_011620802.2;	XM_029825399.1;	XM_029825929.1;	XM_029825930.1;	XM_029825931.1;	XM_029825932.1;	XM_029825933.1;	XM_029825934.1;	XM_029825935.1;	XM_029825936.1;	XM_029825937.1;	XM_029825938.1;	XM_029825939.1;	XM_029825940.1;	XM_029825941.1;	XM_029825942.1;	XM_029825943.1;	XM_029825944.1;	XM_029825945.1;	XM_029825947.1;	XM_029825948.1;
uniq_618038	XM_003961341.3;	XM_003961702.3;	XM_003962023.3;	XM_003962145.3;	XM_003963451.3;	XM_003963580.2;	XM_003965086.3;	XM_003965342.3;	XM_003966692.2;	XM_003966729.3;	XM_003966744.3;	XM_003968023.3;	XM_003968323.3;	XM_003968423.3;	XM_003968983.3;	XM_003970084.3;	XM_003970218.3;	XM_003971125.3;	XM_003972249.3;	XM_003973165.3;	XM_003973220.3;	XM_003973794.3;	XM_003974248.3;	XM_003975276.3;	XM_003975322.3;	XM_003977756.3;	XM_003978069.2;	XM_003978357.3;	XM_003978537.2;	XM_003978622.3;	XM_003978641.3;	XM_003979943.3;	XM_011603640.2;	XM_011604907.2;	XM_011605901.2;	XM_011607023.2;	XM_011608166.2;	XM_011608168.2;	XM_011609209.2;	XM_011609594.2;	XM_011610842.2;	XM_011610843.2;	XM_011611141.2;	XM_011611604.2;	XM_011611834.2;	XM_011611835.2;	XM_011611931.2;	XM_011612688.2;	XM_011613273.2;
uniq_2674702	NM_001048039.1;	NM_001130869.1;	XM_003961254.3;	XM_003962730.3;	XM_003965636.3;	XM_003969254.3;	XM_003978535.3;	XM_003978644.3;	XM_011609381.2;	XM_011609382.2;	XM_011615071.2;	XM_011619871.2;	XM_011620002.2;	XM_011621084.2;	XM_029827573.1;	XM_029827574.1;	XM_029828112.1;	XM_029828134.1;	XM_029830815.1;	XM_029830816.1;	XM_029830817.1;	XM_029830818.1;	XM_029836004.1;	XM_029841691.1;	XM_029842950.1;	XM_029842951.1;	XM_029842952.1;	XM_029842953.1;	XM_029844932.1;	XM_029848750.1;	XM_029850906.1;	XM_029850907.1;	XM_029850908.1;
uniq_1870593	XM_003967043.2;	XM_003972312.3;	XM_003973314.3;	XM_003975324.3;	XM_011609143.2;	XM_011611307.2;	XM_011616183.2;	XM_011619679.2;	XM_011619680.2;	XM_011619681.2;	XM_029827723.1;	XM_029827724.1;	XM_029827725.1;	XM_029827726.1;	XM_029827727.1;	XM_029827728.1;	XM_029827729.1;	XM_029827730.1;	XM_029827731.1;	XM_029827732.1;	XM_029827733.1;	XM_029827734.1;	XM_029827735.1;	XM_029827736.1;	XM_029827737.1;	XM_029827738.1;	XM_029827739.1;	XM_029829039.1;	XM_029829040.1;	XM_029829044.1;	XM_029829048.1;	XM_029829052.1;	XM_029829058.1;	XM_029829067.1;	XM_029829072.1;	XM_029829077.1;	XM_029829079.1;	XM_029829081.1;	XM_029829084.1;	XM_029829085.1;	XM_029831125.1;	XM_029831131.1;	XM_029831134.1;	XM_029842380.1;	XM_029844629.1;	XM_029847832.1;	XM_029847833.1;	XM_029847834.1;	XM_029850132.1;
uniq_1051894	XM_003961033.3;	XM_003961445.3;	XM_003961804.3;	XM_003964449.3;	XM_003967193.3;	XM_003967211.3;	XM_003967212.3;	XM_003968201.3;	XM_003968241.3;	XM_003968854.2;	XM_003969050.3;	XM_003969056.3;	XM_003971586.3;	XM_003972455.3;	XM_003973203.3;	XM_003973241.3;	XM_003973450.3;	XM_003973459.3;	XM_003977914.3;	XM_003978446.3;	XM_011603112.2;	XM_011603113.2;	XM_011603114.2;	XM_011603115.2;	XM_011604436.2;	XM_011604437.2;	XM_011605862.2;	XM_011605863.2;	XM_011605865.2;	XM_011605866.2;	XM_011606566.2;	XM_011606567.2;	XM_011606934.2;	XM_011606937.2;	XM_011607002.2;	XM_011607003.2;	XM_011607004.2;	XM_011607006.2;	XM_011607008.2;	XM_011607009.2;	XM_011607380.2;	XM_011608171.2;	XM_011608172.2;	XM_011608295.2;	XM_011608296.2;	XM_011608297.2;	XM_011608298.2;	XM_011608899.2;	XM_011608900.2;
uniq_2776881	NM_001032616.1;	NM_001032734.1;	NM_001097626.1;	XM_003961012.3;	XM_003961035.2;	XM_003961293.2;	XM_003962535.3;	XM_003963455.3;	XM_003964244.3;	XM_003965346.3;	XM_003965581.3;	XM_003968310.3;	XM_003969091.3;	XM_003969467.3;	XM_003970754.3;	XM_003972474.3;	XM_003973919.3;	XM_003975428.3;	XM_011602687.2;	XM_011603451.2;	XM_011603533.2;	XM_011603687.2;	XM_011604082.2;	XM_011606408.2;	XM_011606634.2;	XM_011606635.2;	XM_011606710.2;	XM_011607017.2;	XM_011608188.2;	XM_011608209.2;	XM_011608271.2;	XM_011608415.2;	XM_011610206.2;	XM_011610523.2;	XM_011612116.2;	XM_011612117.2;	XM_011612118.2;	XM_011612521.2;	XM_011613233.2;	XM_011613234.2;	XM_011614986.2;	XM_011615136.2;	XM_011615454.2;	XM_011615455.2;	XM_011615645.2;	XM_011616437.2;	XM_011619618.2;	XM_011619619.2;	XM_029825437.1;
uniq_1495850	XM_003962000.3;	XM_003966227.3;	XM_011604821.2;	XM_011604823.2;	XM_011604824.2;	XM_011604825.2;	XM_011604826.2;	XM_011604827.2;	XM_011607393.2;	XM_011610410.2;	XM_011610828.2;	XM_011610836.2;	XM_029834252.1;	XM_029834256.1;	XM_029844997.1;	XM_029847004.1;	XM_029847005.1;	XM_029847006.1;
uniq_860187	XM_003974814.3;	XM_011607807.2;	XM_011607808.2;	XM_011607810.2;	XM_029829886.1;	XM_029842423.1;
uniq_1329936	XM_003961229.3;	XM_003963359.2;	XM_003964522.2;	XM_003964607.3;	XM_003965340.3;	XM_003966404.3;	XM_003970625.3;	XM_003972836.3;	XM_003972920.3;	XM_003973602.3;	XM_003973847.3;	XM_003978126.3;	XM_003978856.3;	XM_003979150.3;	XM_011603354.2;	XM_011603828.2;	XM_011603925.2;	XM_011604027.2;	XM_011604659.2;	XM_011604661.2;	XM_011604667.2;	XM_011604674.2;	XM_011604741.2;	XM_011605807.2;	XM_011605808.2;	XM_011605810.2;	XM_011605935.2;	XM_011606156.2;	XM_011607097.2;	XM_011607098.2;	XM_011611038.2;	XM_011611058.2;	XM_011611204.2;	XM_011614218.2;	XM_011614552.2;	XM_011615807.2;	XM_011619111.2;	XM_011619371.2;	XM_011619372.2;	XM_011619441.2;	XM_011619704.2;	XM_011619709.2;	XM_011620634.2;	XM_029825477.1;	XM_029825683.1;	XM_029828070.1;	XM_029828071.1;	XM_029828072.1;	XM_029828073.1;
uniq_1814735	NM_001011729.2;	XM_003961823.3;	XM_003965377.3;	XM_003967263.2;	XM_003967445.3;	XM_003967447.3;	XM_003967934.3;	XM_003968052.3;	XM_003969353.3;	XM_003969420.3;	XM_003969455.3;	XM_003971731.3;	XM_003973838.3;	XM_003974300.3;	XM_003975065.3;	XM_003976613.3;	XM_011602416.2;	XM_011602996.2;	XM_011603446.2;	XM_011603556.2;	XM_011603641.2;	XM_011604802.2;	XM_011604803.2;	XM_011607894.2;	XM_011607993.2;	XM_011609536.2;	XM_011609537.2;	XM_011609538.2;	XM_011609728.2;	XM_011609729.2;	XM_011609941.2;	XM_011609942.2;	XM_011609995.2;	XM_011610256.2;	XM_011611761.2;	XM_011611762.2;	XM_011611763.2;	XM_011612099.2;	XM_011612100.2;	XM_011612101.2;	XM_011612625.2;	XM_011613024.2;	XM_011613323.2;	XM_011614629.2;	XM_011614630.2;	XM_011615581.2;	XM_011615942.2;	XM_011615943.2;	XM_011615944.2;
uniq_2570383	XM_003968474.3;	XM_003978035.3;	XM_011618665.2;	XM_029833186.1;	XM_029833187.1;	XM_029844482.1;	XM_029850213.1;
uniq_1413988	XM_003961442.3;	XM_003962745.3;	XM_003965237.3;	XM_003965434.3;	XM_003966113.3;	XM_003967425.2;	XM_003970942.3;	XM_003972308.3;	XM_003974037.3;	XM_003974261.3;	XM_003977070.3;	XM_011603195.2;	XM_011603196.2;	XM_011603632.2;	XM_011604629.2;	XM_011605754.2;	XM_011606950.2;	XM_011610087.2;	XM_011612796.2;	XM_011612934.2;	XM_011613416.2;	XM_011614518.2;	XM_011614627.2;	XM_011615196.2;	XM_011616526.2;	XM_011616527.2;	XM_011616895.2;	XM_011617177.2;	XM_011617255.2;	XM_011618582.2;	XM_029828167.1;	XM_029828168.1;	XM_029828169.1;	XM_029828170.1;	XM_029828895.1;	XM_029829026.1;	XM_029829027.1;	XM_029829028.1;	XM_029829029.1;	XM_029829030.1;	XM_029829664.1;	XM_029829665.1;	XM_029829666.1;	XM_029829667.1;	XM_029829668.1;	XM_029829669.1;	XM_029830427.1;	XM_029831763.1;	XM_029834272.1;
uniq_2770795	XM_003964891.3;	XM_003978921.2;	XM_011603660.2;	XM_011604175.2;	XM_011604176.2;	XM_029825903.1;	XM_029836074.1;	XM_029836075.1;	XM_029836249.1;	XM_029836250.1;	XM_029840326.1;	XM_029840345.1;	XM_029840350.1;	XM_029847821.1;	XM_029847911.1;	XM_029847941.1;	XM_029848054.1;	XM_029848055.1;	XM_029848056.1;	XM_029848057.1;	XM_029848058.1;	XM_029848059.1;	XM_029848060.1;	XM_029848061.1;
uniq_1618355	NM_001032651.1;	XM_003962280.3;	XM_003969632.3;	XM_003971676.3;	XM_003972589.3;	XM_011606283.2;	XM_011606290.2;	XM_011606574.2;	XM_011606842.2;	XM_011610700.2;	XM_011610701.2;	XM_011611350.2;	XM_011613595.2;	XM_011614117.2;	XM_011615489.2;	XM_011617847.2;	XM_011618703.2;	XM_011618704.2;	XM_011619849.2;	XM_029825646.1;	XM_029825647.1;	XM_029825648.1;	XM_029825649.1;	XM_029825650.1;	XM_029825897.1;	XM_029825898.1;	XM_029826744.1;	XM_029826745.1;	XM_029827595.1;	XM_029827598.1;	XM_029827601.1;	XM_029827603.1;	XM_029827620.1;	XM_029827890.1;	XM_029832088.1;	XM_029832089.1;	XM_029836693.1;	XM_029839049.1;	XM_029839050.1;	XM_029839777.1;	XM_029839781.1;	XM_029839784.1;	XM_029841897.1;	XM_029841898.1;	XM_029846792.1;	XM_029846793.1;	XM_029846929.1;	XM_029846930.1;	XM_029851236.1;
uniq_1510023	NM_001011729.2;	NM_001160185.1;	XM_003966052.3;	XM_003968785.3;	XM_003969561.3;	XM_003973736.3;	XM_003975163.3;	XM_003975537.3;	XM_003976572.3;	XM_003976585.3;	XM_003977238.3;	XM_003977596.3;	XM_003978488.3;	XM_003979341.3;	XM_011605290.2;	XM_011605291.2;	XM_011607140.2;	XM_011607195.2;	XM_011607196.2;	XM_011607197.2;	XM_011607394.2;	XM_011607395.2;	XM_011609045.2;	XM_011609046.2;	XM_011609711.2;	XM_011609712.2;	XM_011610914.2;	XM_011610915.2;	XM_011610917.2;	XM_011614096.2;	XM_011614877.2;	XM_011615480.2;	XM_011615481.2;	XM_011615581.2;	XM_011617736.2;	XM_011618783.2;	XM_011620890.2;	XM_029825532.1;	XM_029825533.1;	XM_029825534.1;	XM_029826286.1;	XM_029828114.1;	XM_029828182.1;	XM_029828183.1;	XM_029829393.1;	XM_029829495.1;	XM_029829707.1;	XM_029829774.1;	XM_029830399.1;
uniq_2550719	NM_001032554.1;	NM_001032643.2;	NM_001033639.1;	NM_001037860.1;	NM_001044372.1;	NM_001078594.1;	NM_001098650.1;	NM_001098665.2;	NM_001136144.1;	NM_001305600.1;	XM_003961113.2;	XM_003961239.3;	XM_003961252.3;	XM_003961357.2;	XM_003961455.3;	XM_003961925.3;	XM_003961977.3;	XM_003962078.3;	XM_003962164.3;	XM_003962341.3;	XM_003962563.3;	XM_003962582.3;	XM_003962680.3;	XM_003962724.3;	XM_003962805.3;	XM_003963220.3;	XM_003963459.3;	XM_003963860.3;	XM_003963888.3;	XM_003963944.3;	XM_003963982.3;	XM_003964091.3;	XM_003964203.3;	XM_003964403.3;	XM_003964455.3;	XM_003964457.3;	XM_003964765.3;	XM_003964891.3;	XM_003965290.3;	XM_003965301.3;	XM_003965366.3;	XM_003965695.3;	XM_003965787.2;	XM_003966006.3;	XM_003966054.3;	XM_003966180.2;	XM_003966240.3;	XM_003966310.3;	XM_003966673.3;
uniq_1264831	XM_003963212.3;	XM_003977802.3;	XM_003977803.3;	XM_011607761.2;	XM_011614386.2;	XM_011614392.2;	XM_011614396.2;	XM_011619036.2;	XM_011620604.2;	XM_011620859.2;	XM_029828283.1;	XM_029832460.1;	XM_029832461.1;	XM_029832462.1;	XM_029832463.1;	XM_029834017.1;	XM_029834018.1;	XM_029834019.1;	XM_029834020.1;	XM_029840973.1;	XM_029841009.1;	XM_029841052.1;
uniq_3050518	XM_003962801.3;	XM_003965294.3;	XM_011604654.2;	XM_011604655.2;	XM_011606016.2;	XM_011606017.2;	XM_011606018.2;	XM_011606076.2;	XM_011606672.2;	XM_011609198.2;	XM_011609199.2;	XM_011609613.2;	XM_011617609.2;	XM_029831704.1;	XM_029831979.1;	XM_029837770.1;	XM_029837771.1;	XM_029839756.1;	XM_029839757.1;	XM_029840988.1;	XM_029845660.1;	XM_029845661.1;	XM_029845662.1;	XM_029846824.1;
uniq_801850	XM_003962508.3;	XM_003964472.3;	XM_003964525.3;	XM_003965596.3;	XM_003967143.3;	XM_003967349.3;	XM_003968383.2;	XM_003968830.3;	XM_003973252.3;	XM_003974336.3;	XM_003974493.2;	XM_003974808.2;	XM_003975720.3;	XM_011603779.2;	XM_011605971.2;	XM_011607229.2;	XM_011607230.2;	XM_011607636.2;	XM_011607638.2;	XM_011608428.2;	XM_011608902.2;	XM_011611460.2;	XM_011611510.2;	XM_011612402.2;	XM_011615551.2;	XM_011616786.2;	XM_011616793.2;	XM_011617336.2;	XM_011617728.2;	XM_011619393.2;	XM_011619395.2;	XM_011619396.2;	XM_029825448.1;	XM_029825449.1;	XM_029825716.1;	XM_029826008.1;	XM_029826010.1;	XM_029827020.1;	XM_029827423.1;	XM_029827648.1;	XM_029827696.1;	XM_029827856.1;	XM_029827857.1;	XM_029828765.1;	XM_029828969.1;	XM_029828970.1;	XM_029828971.1;	XM_029829032.1;	XM_029829556.1;
uniq_1952326	XM_029835568.1;	XM_029835569.1;	XM_029835570.1;	XM_029835571.1;	XM_029835825.1;
uniq_1470295	NM_001011879.2;	NM_001098651.1;	NM_001105219.1;	XM_003961083.3;	XM_003961194.3;	XM_003961887.3;	XM_003962152.3;	XM_003962201.3;	XM_003962473.3;	XM_003962890.3;	XM_003963004.3;	XM_003963393.3;	XM_003963496.3;	XM_003963622.2;	XM_003963794.3;	XM_003963894.3;	XM_003964258.3;	XM_003964268.2;	XM_003964790.3;	XM_003964867.3;	XM_003964973.3;	XM_003965246.2;	XM_003965874.3;	XM_003965890.3;	XM_003965977.3;	XM_003966017.3;	XM_003966602.3;	XM_003966702.3;	XM_003967204.3;	XM_003967457.3;	XM_003967530.3;	XM_003968039.3;	XM_003968121.3;	XM_003968168.3;	XM_003968221.3;	XM_003968305.3;	XM_003968430.3;	XM_003968599.3;	XM_003968998.3;	XM_003969050.3;	XM_003969136.3;	XM_003969236.3;	XM_003969362.3;	XM_003969385.3;	XM_003969618.3;	XM_003969635.3;	XM_003969875.3;	XM_003970534.2;	XM_003970606.3;
uniq_2877395	NM_001032604.1;	NM_001037989.1;	XM_003961213.3;	XM_003961253.2;	XM_003961463.3;	XM_003961729.3;	XM_003962047.3;	XM_003962085.3;	XM_003962200.3;	XM_003962459.3;	XM_003962563.3;	XM_003962890.3;	XM_003963448.3;	XM_003963595.3;	XM_003964220.3;	XM_003964255.2;	XM_003964258.3;	XM_003964379.3;	XM_003964483.3;	XM_003964912.3;	XM_003964930.3;	XM_003965183.3;	XM_003965215.3;	XM_003965256.3;	XM_003965410.3;	XM_003965433.3;	XM_003965500.3;	XM_003965608.3;	XM_003965803.3;	XM_003966188.2;	XM_003966416.3;	XM_003966473.2;	XM_003967283.3;	XM_003967314.3;	XM_003967325.3;	XM_003967392.3;	XM_003967988.3;	XM_003968216.3;	XM_003968232.3;	XM_003968312.3;	XM_003968371.3;	XM_003968951.2;	XM_003969194.3;	XM_003969722.3;	XM_003969887.3;	XM_003970371.3;	XM_003970444.3;	XM_003970843.3;	XM_003971131.3;
uniq_1132583	XM_003961750.3;	XM_003967646.3;	XM_003969417.2;	XM_003969597.3;	XM_003971167.3;	XM_003971877.3;	XM_011602759.2;	XM_011603157.2;	XM_011603437.2;	XM_011603438.2;	XM_011603439.2;	XM_011603440.2;	XM_011603441.2;	XM_011603442.2;	XM_011603444.2;	XM_011603907.2;	XM_011603908.2;	XM_011606356.2;	XM_011612266.2;	XM_011613642.2;	XM_011619704.2;	XM_011619709.2;	XM_029830600.1;	XM_029830604.1;	XM_029831280.1;	XM_029831282.1;	XM_029831283.1;	XM_029831284.1;	XM_029834480.1;	XM_029834481.1;	XM_029834482.1;	XM_029834599.1;	XM_029834600.1;	XM_029834601.1;	XM_029834602.1;	XM_029834604.1;	XM_029834605.1;	XM_029834606.1;	XM_029834607.1;	XM_029834608.1;	XM_029834609.1;	XM_029834610.1;	XM_029834611.1;	XM_029834612.1;	XM_029834613.1;	XM_029834614.1;	XM_029834615.1;	XM_029834616.1;	XM_029834617.1;
uniq_1392923	XM_003962740.3;	XM_003964522.2;	XM_003968348.3;	XM_003968541.3;	XM_003970542.3;	XM_003972430.3;	XM_003975206.3;	XM_003978942.3;	XM_011603034.2;	XM_011603722.2;	XM_011603723.2;	XM_011612928.2;	XM_011615939.2;	XM_011615978.2;	XM_011615979.2;	XM_011618499.2;	XM_011618509.2;	XM_011621737.2;	XM_029826544.1;	XM_029827396.1;	XM_029827397.1;	XM_029827398.1;	XM_029827399.1;	XM_029829611.1;	XM_029831733.1;	XM_029832599.1;	XM_029832658.1;	XM_029836222.1;	XM_029837082.1;	XM_029837763.1;	XM_029837769.1;	XM_029837774.1;	XM_029840270.1;	XM_029841298.1;	XM_029841299.1;	XM_029843223.1;	XM_029844388.1;	XM_029844392.1;	XM_029844583.1;	XM_029844584.1;	XM_029846753.1;	XM_029850856.1;
uniq_1518983	NM_001032663.1;	NM_001032746.1;	NM_001032766.1;	NM_001098662.1;	NM_001105215.1;	NM_001170360.1;	NM_001173494.1;	NM_001308665.1;	NM_001360766.1;	XM_003961083.3;	XM_003961085.3;	XM_003961114.3;	XM_003961276.3;	XM_003961463.3;	XM_003961555.3;	XM_003961651.3;	XM_003961712.3;	XM_003961817.3;	XM_003961827.3;	XM_003961835.3;	XM_003961882.3;	XM_003961949.3;	XM_003962024.3;	XM_003962056.3;	XM_003962140.3;	XM_003962169.3;	XM_003962381.3;	XM_003962462.3;	XM_003962473.3;	XM_003962531.3;	XM_003962571.3;	XM_003962772.3;	XM_003962896.3;	XM_003963333.3;	XM_003963531.3;	XM_003963693.3;	XM_003963812.3;	XM_003964056.3;	XM_003964067.3;	XM_003964126.3;	XM_003964212.3;	XM_003964430.3;	XM_003964526.3;	XM_003964541.3;	XM_003964673.3;	XM_003964771.3;	XM_003965149.2;	XM_003965433.3;	XM_003965485.3;
uniq_1726122	NM_001032604.1;	NM_001032732.1;	NM_001037989.1;	NM_001078596.1;	XM_003961213.3;	XM_003961253.2;	XM_003961463.3;	XM_003961527.3;	XM_003961558.2;	XM_003961729.3;	XM_003961887.3;	XM_003961949.3;	XM_003962085.3;	XM_003962200.3;	XM_003962413.3;	XM_003962459.3;	XM_003962563.3;	XM_003962765.2;	XM_003962890.3;	XM_003963351.2;	XM_003963381.3;	XM_003963448.3;	XM_003964255.2;	XM_003964259.3;	XM_003964332.3;	XM_003964379.3;	XM_003964483.3;	XM_003964912.3;	XM_003964930.3;	XM_003965183.3;	XM_003965215.3;	XM_003965410.3;	XM_003965500.3;	XM_003965502.3;	XM_003965618.3;	XM_003965803.3;	XM_003965958.3;	XM_003966188.2;	XM_003966416.3;	XM_003966454.3;	XM_003967299.3;	XM_003967314.3;	XM_003967392.3;	XM_003967945.3;	XM_003967988.3;	XM_003968216.3;	XM_003968232.3;	XM_003968951.2;	XM_003969194.3;
uniq_3130487	NM_001032622.1;	NM_001037956.1;	XM_003961076.3;	XM_003961425.3;	XM_003961617.3;	XM_003961694.3;	XM_003961832.2;	XM_003961938.3;	XM_003961942.3;	XM_003962076.3;	XM_003962132.2;	XM_003962152.3;	XM_003962165.3;	XM_003962306.3;	XM_003962388.3;	XM_003962399.2;	XM_003962475.3;	XM_003962480.3;	XM_003962728.3;	XM_003962788.3;	XM_003963023.3;	XM_003963038.3;	XM_003963144.3;	XM_003963159.3;	XM_003963410.3;	XM_003963464.3;	XM_003963682.3;	XM_003963809.3;	XM_003964200.3;	XM_003964255.2;	XM_003964526.3;	XM_003964661.3;	XM_003964695.3;	XM_003964735.3;	XM_003964765.3;	XM_003965110.3;	XM_003965176.3;	XM_003965237.3;	XM_003965266.3;	XM_003965267.3;	XM_003965307.3;	XM_003965351.3;	XM_003965412.3;	XM_003965423.3;	XM_003965547.2;	XM_003965596.3;	XM_003965620.3;	XM_003965644.3;	XM_003965726.3;
uniq_6338	XM_003961014.3;	XM_003961192.3;	XM_003961384.3;	XM_003962368.2;	XM_003962624.3;	XM_003964572.3;	XM_003965179.3;	XM_003965294.3;	XM_003965416.3;	XM_003966320.3;	XM_003966719.3;	XM_003966951.3;	XM_003967152.3;	XM_003968655.3;	XM_003968754.3;	XM_003969240.3;	XM_003969870.3;	XM_003970203.3;	XM_003970266.3;	XM_003970994.3;	XM_003972906.3;	XM_003973162.3;	XM_003973220.3;	XM_003973543.3;	XM_003973786.3;	XM_003973804.3;	XM_003973853.3;	XM_003973931.3;	XM_003974357.2;	XM_003974563.3;	XM_003975168.3;	XM_003976121.3;	XM_003977325.3;	XM_003977405.3;	XM_003978003.3;	XM_003978173.3;	XM_003978328.3;	XM_003978683.3;	XM_011602552.2;	XM_011602553.2;	XM_011602554.2;	XM_011602739.2;	XM_011604036.2;	XM_011604037.2;	XM_011604038.2;	XM_011604039.2;	XM_011604603.2;	XM_011604654.2;	XM_011604655.2;
uniq_1829862	XM_003968463.3;	XM_003970331.3;	XM_003974720.3;	XM_003975276.3;	XM_003978036.3;	XM_011605807.2;	XM_011605808.2;	XM_011606842.2;	XM_011610820.2;	XM_011617791.2;	XM_011618427.2;	XM_011619341.2;	XM_029826177.1;	XM_029827746.1;	XM_029827747.1;	XM_029827748.1;	XM_029827749.1;	XM_029827750.1;	XM_029827751.1;	XM_029831106.1;	XM_029831107.1;	XM_029841897.1;	XM_029841898.1;	XM_029843166.1;	XM_029845686.1;	XM_029847651.1;	XM_029847652.1;
uniq_1364266	NM_001032642.1;	NM_001037946.1;	NM_001122862.1;	XM_003961038.3;	XM_003961077.3;	XM_003961085.3;	XM_003961238.3;	XM_003962062.3;	XM_003962163.3;	XM_003962407.3;	XM_003962435.3;	XM_003962925.3;	XM_003963034.3;	XM_003963035.3;	XM_003963116.3;	XM_003963131.3;	XM_003963182.3;	XM_003963611.3;	XM_003964324.3;	XM_003964851.3;	XM_003964973.3;	XM_003965205.3;	XM_003965535.3;	XM_003965881.3;	XM_003965977.3;	XM_003966478.3;	XM_003966589.3;	XM_003966830.3;	XM_003967794.3;	XM_003967910.2;	XM_003968246.3;	XM_003968494.3;	XM_003969250.3;	XM_003969345.2;	XM_003969581.3;	XM_003969623.2;	XM_003970011.3;	XM_003970097.3;	XM_003970337.3;	XM_003970661.3;	XM_003970732.2;	XM_003970819.3;	XM_003970897.3;	XM_003971061.3;	XM_003971084.2;	XM_003971101.3;	XM_003971150.3;	XM_003971417.3;	XM_003971486.3;
uniq_1582515	XM_003962254.3;	XM_003962604.3;	XM_003962680.3;	XM_003962941.3;	XM_003962948.3;	XM_003964456.3;	XM_003965114.3;	XM_003968428.3;	XM_003968656.3;	XM_003970156.3;	XM_003970255.3;	XM_003971330.3;	XM_003971595.3;	XM_003971962.3;	XM_003973120.2;	XM_003973538.3;	XM_003974271.3;	XM_003975401.3;	XM_003977811.3;	XM_003978163.3;	XM_003979639.2;	XM_011602976.2;	XM_011603767.2;	XM_011603768.2;	XM_011603778.2;	XM_011604241.2;	XM_011604242.2;	XM_011604305.2;	XM_011604385.2;	XM_011604386.2;	XM_011604387.2;	XM_011608522.2;	XM_011608524.2;	XM_011609679.2;	XM_011609981.2;	XM_011609982.2;	XM_011609983.2;	XM_011610544.2;	XM_011610672.2;	XM_011610673.2;	XM_011610782.2;	XM_011610783.2;	XM_011611307.2;	XM_011611504.2;	XM_011611505.2;	XM_011611506.2;	XM_011611854.2;	XM_011612142.2;	XM_011612865.2;
uniq_926259	NM_001032610.1;	NM_001032745.1;	NM_001104603.1;	NM_001113193.1;	NM_001190363.1;	NM_001305598.1;	NM_001305600.1;	XM_003961143.3;	XM_003961144.3;	XM_003961192.3;	XM_003961540.2;	XM_003961588.3;	XM_003961702.3;	XM_003961914.3;	XM_003962095.3;	XM_003962139.3;	XM_003962211.3;	XM_003962252.2;	XM_003962332.3;	XM_003962401.3;	XM_003962447.3;	XM_003962474.3;	XM_003962552.3;	XM_003962766.3;	XM_003963111.3;	XM_003963374.3;	XM_003963774.3;	XM_003964110.3;	XM_003964268.2;	XM_003964284.3;	XM_003964395.3;	XM_003964420.3;	XM_003964775.2;	XM_003964823.2;	XM_003964918.3;	XM_003964923.3;	XM_003965036.3;	XM_003965499.3;	XM_003965652.3;	XM_003965810.3;	XM_003966165.3;	XM_003966729.3;	XM_003966740.3;	XM_003967190.3;	XM_003967456.3;	XM_003967712.3;	XM_003967924.3;	XM_003968022.3;	XM_003968168.3;
uniq_611406	NM_001032684.1;	NM_001033844.1;	NM_001042447.1;	XM_003961058.3;	XM_003961168.3;	XM_003961600.2;	XM_003961765.2;	XM_003962092.3;	XM_003962240.3;	XM_003962387.3;	XM_003962626.3;	XM_003962662.3;	XM_003962872.3;	XM_003963028.3;	XM_003964043.3;	XM_003964211.3;	XM_003965015.3;	XM_003965165.3;	XM_003965205.3;	XM_003965237.3;	XM_003965495.3;	XM_003966392.3;	XM_003966519.3;	XM_003966545.3;	XM_003967085.3;	XM_003967165.3;	XM_003967256.3;	XM_003967344.3;	XM_003967641.2;	XM_003968077.3;	XM_003968277.3;	XM_003968415.3;	XM_003968540.3;	XM_003969216.3;	XM_003969419.3;	XM_003969977.3;	XM_003971252.3;	XM_003971392.3;	XM_003971602.3;	XM_003971688.3;	XM_003971779.3;	XM_003971786.3;	XM_003972804.3;	XM_003972815.3;	XM_003972969.3;	XM_003973984.2;	XM_003974171.2;	XM_003974335.3;	XM_003974367.3;
uniq_1569747	XM_029831235.1;	XM_029831236.1;	XM_029843056.1;	XM_029843057.1;	XM_029845863.1;	XM_029845864.1;	XM_029845865.1;	XM_029845866.1;	XM_029845867.1;	XM_029845868.1;	XM_029845869.1;	XM_029845870.1;
uniq_2840885	NM_001032706.1;	XM_003961082.3;	XM_003961126.3;	XM_003961798.3;	XM_003962551.3;	XM_003963924.2;	XM_003965591.3;	XM_003967276.3;	XM_003967803.3;	XM_003968376.3;	XM_003968941.3;	XM_003970606.3;	XM_003971883.3;	XM_003973148.3;	XM_003974027.3;	XM_003974506.3;	XM_011604126.2;	XM_011604539.2;	XM_011604550.2;	XM_011605615.2;	XM_011607129.2;	XM_011607864.2;	XM_011608371.2;	XM_011608445.2;	XM_011608619.2;	XM_011608620.2;	XM_011608621.2;	XM_011608622.2;	XM_011609513.2;	XM_011609514.2;	XM_011609515.2;	XM_011610202.2;	XM_011614164.2;	XM_011614268.2;	XM_011614269.2;	XM_011615549.2;	XM_011619687.2;	XM_011619688.2;	XM_011620304.2;	XM_011620305.2;	XM_011620306.2;	XM_011621229.2;	XM_029826822.1;	XM_029826823.1;	XM_029826824.1;	XM_029826825.1;	XM_029826827.1;	XM_029826988.1;	XM_029826989.1;
uniq_1087736	NM_001280028.1;	XM_003962145.3;	XM_003962610.2;	XM_003962681.3;	XM_003963065.3;	XM_003964004.3;	XM_003965620.3;	XM_003965741.3;	XM_003965902.3;	XM_003966274.3;	XM_003967335.2;	XM_003968703.3;	XM_003969225.3;	XM_003969254.3;	XM_003969729.3;	XM_003972086.3;	XM_003974295.3;	XM_003974892.2;	XM_003975439.3;	XM_003976995.3;	XM_003978569.3;	XM_011603280.2;	XM_011603281.2;	XM_011603282.2;	XM_011603354.2;	XM_011604500.2;	XM_011604501.2;	XM_011604502.2;	XM_011604503.2;	XM_011604504.2;	XM_011604505.2;	XM_011605020.2;	XM_011605022.2;	XM_011605329.2;	XM_011606697.2;	XM_011606698.2;	XM_011607172.2;	XM_011607346.2;	XM_011607347.2;	XM_011608538.2;	XM_011609381.2;	XM_011609382.2;	XM_011609737.2;	XM_011609806.2;	XM_011610526.2;	XM_011610527.2;	XM_011610528.2;	XM_011610529.2;	XM_011611109.2;
uniq_290197	XM_003961913.3;	XM_003963289.3;	XM_003963359.2;	XM_003964843.2;	XM_003966508.3;	XM_003967445.3;	XM_003968242.3;	XM_003969660.3;	XM_003971422.3;	XM_003971815.3;	XM_003973107.3;	XM_003974372.3;	XM_003976965.3;	XM_011602963.2;	XM_011603170.2;	XM_011604754.2;	XM_011604969.2;	XM_011604973.2;	XM_011604979.2;	XM_011604983.2;	XM_011605371.2;	XM_011606064.2;	XM_011607188.2;	XM_011607189.2;	XM_011607190.2;	XM_011607191.2;	XM_011610095.2;	XM_011610264.2;	XM_011611127.2;	XM_011611531.2;	XM_011611532.2;	XM_011612560.2;	XM_011613067.2;	XM_011614176.2;	XM_011614280.2;	XM_011614282.2;	XM_011614303.2;	XM_011615043.2;	XM_011615120.2;	XM_011615127.2;	XM_011615129.2;	XM_011615467.2;	XM_011616656.2;	XM_011618715.2;	XM_011618727.2;	XM_011619547.2;	XM_011619548.2;	XM_011619811.2;	XM_011619814.2;
uniq_1312506	NM_001011706.2;	NM_001032560.1;	NM_001032570.1;	NM_001032589.1;	NM_001032624.1;	NM_001032626.1;	NM_001032645.1;	NM_001032682.1;	NM_001032683.1;	NM_001032734.1;	NM_001032755.1;	NM_001032760.1;	NM_001033846.1;	NM_001078583.1;	NM_001078589.1;	NM_001078591.1;	NM_001078595.1;	NM_001078600.1;	NM_001078603.1;	NM_001097627.1;	NM_001098656.1;	NM_001098660.1;	NM_001105215.1;	NM_001105218.1;	NM_001122861.1;	NM_001305610.1;	XM_003961020.3;	XM_003961024.3;	XM_003961055.3;	XM_003961074.3;	XM_003961096.3;	XM_003961127.3;	XM_003961129.3;	XM_003961145.3;	XM_003961213.3;	XM_003961239.3;	XM_003961255.3;	XM_003961277.3;	XM_003961284.2;	XM_003961319.3;	XM_003961331.3;	XM_003961346.3;	XM_003961391.3;	XM_003961403.3;	XM_003961415.3;	XM_003961457.3;	XM_003961493.3;	XM_003961496.3;	XM_003961532.3;
uniq_1730856	NM_001032710.1;	NM_001032749.1;	NM_001032758.1;	NM_001037946.1;	NM_001048039.1;	NM_001078578.1;	NM_001078579.1;	NM_001098652.1;	NM_001098659.1;	NM_001105217.1;	NM_001105233.1;	NM_001160185.1;	NM_001190366.1;	NM_001305597.1;	NM_001308261.1;	XM_003961055.3;	XM_003961066.3;	XM_003961110.3;	XM_003961114.3;	XM_003961117.3;	XM_003961148.3;	XM_003961266.3;	XM_003961298.3;	XM_003961322.3;	XM_003961420.2;	XM_003961469.3;	XM_003961585.3;	XM_003961725.3;	XM_003961733.3;	XM_003961808.3;	XM_003961868.3;	XM_003961898.3;	XM_003961941.2;	XM_003961992.3;	XM_003962172.3;	XM_003962187.3;	XM_003962216.3;	XM_003962332.3;	XM_003962339.3;	XM_003962340.3;	XM_003962341.3;	XM_003962415.3;	XM_003962425.3;	XM_003962430.3;	XM_003962446.3;	XM_003962533.3;	XM_003962690.2;	XM_003962800.3;	XM_003962820.3;
uniq_1179801	XM_003963009.3;	XM_003963116.3;	XM_003965802.3;	XM_003966717.3;	XM_003967290.3;	XM_003970014.3;	XM_003971625.3;	XM_003972677.3;	XM_003972696.3;	XM_003972752.3;	XM_003976217.3;	XM_003976474.3;	XM_003977298.3;	XM_003977932.3;	XM_003978025.3;	XM_003978212.3;	XM_011604241.2;	XM_011604242.2;	XM_011605229.2;	XM_011605904.2;	XM_011606440.2;	XM_011606714.2;	XM_011606715.2;	XM_011606716.2;	XM_011606717.2;	XM_011607307.2;	XM_011608906.2;	XM_011608990.2;	XM_011611969.2;	XM_011611979.2;	XM_011612198.2;	XM_011612203.2;	XM_011612206.2;	XM_011612212.2;	XM_011613733.2;	XM_011613734.2;	XM_011614480.2;	XM_011614487.2;	XM_011615038.2;	XM_011616200.2;	XM_011616465.2;	XM_011617210.2;	XM_011618451.2;	XM_011618468.2;	XM_011618517.2;	XM_011619181.2;	XM_011621964.2;	XM_011621965.2;	XM_011621966.2;
uniq_1205379	NM_001280029.1;	XM_003961162.3;	XM_003963448.3;	XM_003963694.3;	XM_003964416.3;	XM_003965688.3;	XM_003967712.3;	XM_003968540.3;	XM_003968966.2;	XM_003969970.3;	XM_003970000.3;	XM_003970480.3;	XM_003970861.3;	XM_003971069.3;	XM_003971602.3;	XM_003973165.3;	XM_003973612.3;	XM_003976816.3;	XM_003977096.3;	XM_011602636.2;	XM_011602638.2;	XM_011602639.2;	XM_011603207.2;	XM_011603743.2;	XM_011604252.2;	XM_011605119.2;	XM_011605217.2;	XM_011605218.2;	XM_011606502.2;	XM_011606536.2;	XM_011606862.2;	XM_011608084.2;	XM_011608085.2;	XM_011608510.2;	XM_011608742.2;	XM_011609202.2;	XM_011609204.2;	XM_011609205.2;	XM_011610256.2;	XM_011610263.2;	XM_011611182.2;	XM_011612242.2;	XM_011612568.2;	XM_011613228.2;	XM_011613642.2;	XM_011613763.2;	XM_011614458.2;	XM_011614565.2;	XM_011614823.2;
uniq_2939247	NM_001032581.1;	NM_001032681.1;	NM_001032692.1;	NM_001098650.1;	XM_003961184.2;	XM_003961423.3;	XM_003962078.3;	XM_003963340.3;	XM_003963343.3;	XM_003963730.3;	XM_003963812.3;	XM_003964294.3;	XM_003965205.3;	XM_003966028.3;	XM_003966669.3;	XM_003966742.3;	XM_003967344.3;	XM_003967363.3;	XM_003969528.3;	XM_003969605.3;	XM_003970024.3;	XM_003970049.3;	XM_003970876.3;	XM_003970899.3;	XM_003971150.3;	XM_003971672.3;	XM_003972003.3;	XM_003972043.3;	XM_003972331.3;	XM_003972343.3;	XM_003972727.3;	XM_003973040.3;	XM_003973430.2;	XM_003974368.3;	XM_003974390.3;	XM_003974999.3;	XM_003975111.3;	XM_003976507.3;	XM_003977291.3;	XM_003978446.3;	XM_011602513.2;	XM_011602515.2;	XM_011602516.2;	XM_011603122.2;	XM_011603123.2;	XM_011603124.2;	XM_011603404.2;	XM_011603558.2;	XM_011603559.2;
uniq_3583360	NM_001032705.1;	NM_001032706.1;	NM_001032709.1;	NM_001032758.1;	NM_001078585.1;	NM_001078587.1;	NM_001104601.1;	NM_001170353.1;	NM_001246299.1;	NM_001305606.1;	XM_003961016.3;	XM_003961150.3;	XM_003961726.3;	XM_003961921.3;	XM_003962301.3;	XM_003962447.3;	XM_003962642.2;	XM_003962654.3;	XM_003962903.3;	XM_003963162.3;	XM_003963583.3;	XM_003963638.3;	XM_003963692.3;	XM_003963890.3;	XM_003963932.3;	XM_003963990.3;	XM_003964848.3;	XM_003964931.3;	XM_003965064.3;	XM_003965376.3;	XM_003965383.3;	XM_003965488.3;	XM_003965761.3;	XM_003966053.3;	XM_003966130.3;	XM_003966421.3;	XM_003966428.3;	XM_003966712.3;	XM_003967090.3;	XM_003967287.2;	XM_003967301.3;	XM_003967877.3;	XM_003968049.3;	XM_003968139.3;	XM_003968331.3;	XM_003968334.3;	XM_003968607.3;	XM_003968742.3;	XM_003968748.3;
uniq_1108226	NM_001033849.1;	NM_001100604.1;	XM_003962219.3;	XM_003962621.3;	XM_003963167.3;	XM_003963553.3;	XM_003964061.3;	XM_003964599.3;	XM_003965165.3;	XM_003965660.3;	XM_003966323.3;	XM_003966346.3;	XM_003966729.3;	XM_003966902.3;	XM_003967361.3;	XM_003967839.3;	XM_003968593.2;	XM_003969312.3;	XM_003970564.3;	XM_003970830.3;	XM_003970945.3;	XM_003971258.3;	XM_003971571.3;	XM_003972043.3;	XM_003972166.3;	XM_003972249.3;	XM_003972266.3;	XM_003972357.3;	XM_003972555.3;	XM_003973481.3;	XM_003973763.3;	XM_003973799.3;	XM_003973937.3;	XM_003974752.3;	XM_003974866.3;	XM_003975118.3;	XM_003975364.3;	XM_003975619.3;	XM_003975858.3;	XM_003977058.2;	XM_003977501.3;	XM_003977671.3;	XM_003978385.3;	XM_011602678.2;	XM_011602679.2;	XM_011603324.2;	XM_011603752.2;	XM_011603881.2;	XM_011603977.2;
uniq_337387	NM_001032753.1;	XM_003961252.3;	XM_003961570.3;	XM_003961824.3;	XM_003961905.3;	XM_003962163.3;	XM_003962407.3;	XM_003962410.3;	XM_003962800.3;	XM_003963352.3;	XM_003964368.3;	XM_003964727.2;	XM_003964929.3;	XM_003965102.3;	XM_003965388.3;	XM_003965477.3;	XM_003965758.3;	XM_003965900.3;	XM_003966091.3;	XM_003966293.3;	XM_003966347.3;	XM_003966991.3;	XM_003967078.3;	XM_003967249.3;	XM_003968420.2;	XM_003968745.3;	XM_003968833.3;	XM_003968877.3;	XM_003969073.3;	XM_003969181.3;	XM_003969345.2;	XM_003970082.3;	XM_003970137.3;	XM_003970218.3;	XM_003970552.3;	XM_003970642.3;	XM_003970835.3;	XM_003971104.3;	XM_003972103.3;	XM_003972112.3;	XM_003973120.2;	XM_003973187.3;	XM_003973690.3;	XM_003973970.3;	XM_003974027.3;	XM_003974140.2;	XM_003974546.2;	XM_003975362.3;	XM_003975962.3;
uniq_1163081	NM_001032695.1;	NM_001032705.1;	NM_001360766.1;	XM_003961143.3;	XM_003961524.3;	XM_003961694.3;	XM_003961791.3;	XM_003961817.3;	XM_003962050.3;	XM_003962210.3;	XM_003962216.3;	XM_003962610.2;	XM_003962683.3;	XM_003962743.3;	XM_003963021.3;	XM_003963156.3;	XM_003963210.3;	XM_003963300.3;	XM_003963454.3;	XM_003963463.3;	XM_003963603.3;	XM_003963922.3;	XM_003963976.2;	XM_003964160.3;	XM_003964508.2;	XM_003964657.3;	XM_003964775.2;	XM_003964958.3;	XM_003965045.3;	XM_003965050.3;	XM_003965095.3;	XM_003965155.3;	XM_003965241.3;	XM_003965242.3;	XM_003965500.3;	XM_003965824.3;	XM_003965937.2;	XM_003966021.3;	XM_003966141.3;	XM_003966143.3;	XM_003966179.3;	XM_003966602.3;	XM_003967323.3;	XM_003967579.3;	XM_003967665.3;	XM_003968377.2;	XM_003968576.3;	XM_003968898.3;	XM_003969189.3;
uniq_1432046	NM_001011706.2;	NM_001032629.1;	NM_001032686.1;	NM_001037942.1;	NM_001037991.1;	NM_001098664.1;	NM_001280015.1;	XM_003961286.3;	XM_003961296.3;	XM_003961298.3;	XM_003961303.3;	XM_003961384.3;	XM_003961495.3;	XM_003961527.3;	XM_003961718.3;	XM_003961729.3;	XM_003961749.3;	XM_003961940.3;	XM_003961946.3;	XM_003962351.3;	XM_003962624.3;	XM_003962642.2;	XM_003962691.3;	XM_003962767.3;	XM_003963018.3;	XM_003963088.3;	XM_003963284.3;	XM_003963340.3;	XM_003963628.2;	XM_003963662.3;	XM_003963708.3;	XM_003963737.3;	XM_003963762.3;	XM_003963875.2;	XM_003963877.3;	XM_003964079.3;	XM_003964196.3;	XM_003964724.3;	XM_003964793.3;	XM_003964858.3;	XM_003964976.3;	XM_003965046.3;	XM_003965050.3;	XM_003965144.3;	XM_003965340.3;	XM_003965683.3;	XM_003965826.3;	XM_003965928.3;	XM_003966028.3;
uniq_2733917	NM_001037853.1;	NM_001078634.1;	NM_001078642.1;	NM_001246296.1;	XM_003961371.3;	XM_003961882.3;	XM_003962327.3;	XM_003962381.3;	XM_003963009.3;	XM_003963065.3;	XM_003963069.3;	XM_003963162.3;	XM_003963351.2;	XM_003963484.3;	XM_003963728.3;	XM_003963835.3;	XM_003965468.3;	XM_003966323.3;	XM_003966446.3;	XM_003967511.3;	XM_003968463.3;	XM_003969270.3;	XM_003970137.3;	XM_003970442.3;	XM_003970495.3;	XM_003970496.3;	XM_003970622.3;	XM_003971093.3;	XM_003971251.3;	XM_003971520.3;	XM_003971684.3;	XM_003973120.2;	XM_003973245.3;	XM_003973804.3;	XM_003973838.3;	XM_003974959.3;	XM_003975206.3;	XM_003975458.3;	XM_003976195.3;	XM_003976217.3;	XM_003976383.3;	XM_003976401.3;	XM_003976593.3;	XM_003978023.3;	XM_003978137.3;	XM_003978553.3;	XM_011602901.2;	XM_011602902.2;	XM_011602940.2;
uniq_91522	XM_003961306.3;	XM_003961562.3;	XM_003964168.3;	XM_011603808.2;	XM_011605706.2;	XM_011605707.2;	XM_011605708.2;	XM_011605709.2;	XM_011606066.2;	XM_011606081.2;	XM_011614900.2;	XM_011619256.2;	XM_011619261.2;	XM_029837777.1;	XM_029837778.1;	XM_029837779.1;	XM_029838282.1;	XM_029838283.1;	XM_029838284.1;	XM_029838285.1;	XM_029838286.1;	XM_029838287.1;	XM_029849964.1;
uniq_1709252	NM_001305611.1;	XM_003961055.3;	XM_003961297.3;	XM_003961323.3;	XM_003961483.3;	XM_003961611.3;	XM_003962165.3;	XM_003962448.3;	XM_003962471.3;	XM_003963077.2;	XM_003963603.3;	XM_003963660.2;	XM_003963813.3;	XM_003963827.3;	XM_003964084.3;	XM_003964086.3;	XM_003964163.3;	XM_003964268.2;	XM_003964401.3;	XM_003964800.3;	XM_003965043.3;	XM_003965215.3;	XM_003965293.3;	XM_003965365.3;	XM_003965414.3;	XM_003965429.3;	XM_003965467.3;	XM_003965651.3;	XM_003965703.3;	XM_003965733.3;	XM_003966086.3;	XM_003966346.3;	XM_003966454.3;	XM_003966564.3;	XM_003966669.3;	XM_003966673.3;	XM_003966683.3;	XM_003967075.3;	XM_003967263.2;	XM_003967836.3;	XM_003967864.3;	XM_003968079.3;	XM_003968211.3;	XM_003968287.3;	XM_003968352.3;	XM_003968368.3;	XM_003968428.3;	XM_003969160.3;	XM_003969253.3;
uniq_2792727	NM_001033712.1;	NM_001105233.1;	XM_003962308.3;	XM_003967378.2;	XM_003974976.2;	XM_003975665.3;	XM_003975931.3;	XM_011602487.2;	XM_011603042.2;	XM_011607042.2;	XM_011607372.2;	XM_011607373.2;	XM_011607430.2;	XM_011611235.2;	XM_011611468.2;	XM_011612323.2;	XM_011612324.2;	XM_011613161.2;	XM_011613162.2;	XM_011613163.2;	XM_011613164.2;	XM_011613165.2;	XM_011613167.2;	XM_011614029.2;	XM_011616508.2;	XM_011616884.2;	XM_011617375.2;	XM_011617410.2;	XM_011619076.2;	XM_011619122.2;	XM_011619123.2;	XM_011619124.2;	XM_011619125.2;	XM_011619126.2;	XM_011619674.2;	XM_029825313.1;	XM_029825315.1;	XM_029825316.1;	XM_029826708.1;	XM_029826879.1;	XM_029828088.1;	XM_029828928.1;	XM_029828929.1;	XM_029828930.1;	XM_029828931.1;	XM_029828932.1;	XM_029828934.1;	XM_029828935.1;	XM_029828936.1;
uniq_3223960	NM_001032560.1;	NM_001040062.1;	NM_001136145.1;	NM_001280028.1;	XM_003961058.3;	XM_003961096.3;	XM_003961140.3;	XM_003963016.3;	XM_003963947.2;	XM_003965688.3;	XM_003966595.3;	XM_003967438.3;	XM_003967491.3;	XM_003967857.3;	XM_003968682.3;	XM_003968830.3;	XM_003969094.3;	XM_003969432.3;	XM_003969665.3;	XM_003970082.3;	XM_003970360.3;	XM_003970933.3;	XM_003971166.3;	XM_003971636.3;	XM_003971993.3;	XM_003972479.3;	XM_003972481.3;	XM_003974039.3;	XM_003974325.3;	XM_003974526.3;	XM_003974606.3;	XM_003974614.3;	XM_003975336.3;	XM_003975640.2;	XM_003977039.3;	XM_003978383.3;	XM_003978644.3;	XM_011603052.2;	XM_011603056.2;	XM_011603057.2;	XM_011604528.2;	XM_011605111.2;	XM_011605119.2;	XM_011605627.2;	XM_011607132.2;	XM_011607216.2;	XM_011607550.2;	XM_011607795.2;	XM_011607797.2;
uniq_1671867	NM_001011731.2;	NM_001032626.1;	NM_001078595.1;	XM_003962502.2;	XM_003962640.2;	XM_003962753.3;	XM_003963580.2;	XM_003963615.3;	XM_003963754.2;	XM_003963869.3;	XM_003963875.2;	XM_003963889.3;	XM_003964143.3;	XM_003964163.3;	XM_003964324.3;	XM_003964449.3;	XM_003964472.3;	XM_003964541.3;	XM_003964735.3;	XM_003964857.3;	XM_003964974.3;	XM_003965050.3;	XM_003965201.3;	XM_003965326.3;	XM_003965354.3;	XM_003965451.3;	XM_003965502.3;	XM_003965709.3;	XM_003965741.3;	XM_003965812.3;	XM_003965977.3;	XM_003966239.2;	XM_003966494.3;	XM_003966717.3;	XM_003966725.3;	XM_003967425.2;	XM_003967632.3;	XM_003967739.3;	XM_003967818.3;	XM_003967886.3;	XM_003968153.2;	XM_003968171.3;	XM_003968373.3;	XM_003968691.3;	XM_003968760.3;	XM_003969090.2;	XM_003969237.3;	XM_003969363.3;	XM_003969565.3;
uniq_1747377	XM_003963808.3;	XM_003969545.3;	XM_003975044.3;	XM_011603082.2;	XM_011610133.2;	XM_011610134.2;	XM_029847222.1;
uniq_1217034	NM_001078596.1;	XM_003961350.3;	XM_003964483.3;	XM_003965569.3;	XM_003969369.3;	XM_003969960.3;	XM_011606432.2;	XM_011613521.2;	XM_011613522.2;	XM_011615969.2;	XM_011616661.2;	XM_029826118.1;	XM_029832313.1;	XM_029837469.1;	XM_029837470.1;	XM_029838439.1;	XM_029839315.1;	XM_029840434.1;	XM_029845523.1;
uniq_624162	XM_003972414.3;	XM_003976075.3;	XM_011605700.2;	XM_029829652.1;	XM_029829676.1;	XM_029829677.1;	XM_029829679.1;	XM_029830390.1;	XM_029830391.1;	XM_029830392.1;	XM_029830394.1;	XM_029830395.1;	XM_029830396.1;	XM_029830397.1;	XM_029830398.1;	XM_029832315.1;	XM_029834842.1;	XM_029834843.1;	XM_029834844.1;	XM_029834845.1;	XM_029836317.1;	XM_029839198.1;	XM_029849893.1;
uniq_2916052	XM_003962806.3;	XM_003966668.3;	XM_003966845.3;	XM_003970516.3;	XM_003971607.3;	XM_003973633.3;	XM_003974492.3;	XM_003977697.3;	XM_003979543.3;	XM_011606634.2;	XM_011606635.2;	XM_011608347.2;	XM_011608625.2;	XM_011609038.2;	XM_011609594.2;	XM_011609850.2;	XM_011609855.2;	XM_011609863.2;	XM_011610171.2;	XM_011611952.2;	XM_011614236.2;	XM_011615886.2;	XM_011616518.2;	XM_011616519.2;	XM_029826349.1;	XM_029829517.1;	XM_029830871.1;	XM_029830872.1;	XM_029831222.1;	XM_029839316.1;	XM_029840520.1;	XM_029840521.1;	XM_029840522.1;	XM_029840523.1;	XM_029840524.1;	XM_029841488.1;	XM_029843925.1;	XM_029845931.1;	XM_029845932.1;	XM_029849230.1;	XM_029850623.1;	XM_029850624.1;	XM_029850625.1;	XM_029850627.1;	XM_029850628.1;
uniq_2708247	NM_001032545.1;	NM_001078582.1;	XM_003961006.3;	XM_003961208.3;	XM_003961496.3;	XM_003962921.3;	XM_003962993.3;	XM_003963410.3;	XM_003966165.3;	XM_003966766.3;	XM_003968218.3;	XM_003968228.3;	XM_003969652.3;	XM_003969897.3;	XM_003970373.3;	XM_003972066.3;	XM_003972289.3;	XM_003973012.3;	XM_003973381.3;	XM_003974463.3;	XM_003974915.2;	XM_003975931.3;	XM_011602574.2;	XM_011602575.2;	XM_011604412.2;	XM_011604413.2;	XM_011604540.2;	XM_011604545.2;	XM_011604625.2;	XM_011604626.2;	XM_011604627.2;	XM_011604628.2;	XM_011606110.2;	XM_011606511.2;	XM_011606785.2;	XM_011606843.2;	XM_011606856.2;	XM_011608194.2;	XM_011610884.2;	XM_011614203.2;	XM_011614799.2;	XM_011614800.2;	XM_011617980.2;	XM_011617981.2;	XM_029825609.1;	XM_029825610.1;	XM_029825611.1;	XM_029825612.1;	XM_029825613.1;
uniq_1054378	XM_003962231.3;	XM_003964265.3;	XM_003964925.2;	XM_003966105.3;	XM_003966933.3;	XM_003967452.3;	XM_003968749.3;	XM_003971761.3;	XM_003972957.3;	XM_003972995.3;	XM_003973281.3;	XM_003974317.3;	XM_003974712.3;	XM_003975555.3;	XM_003975790.3;	XM_003975848.3;	XM_003977386.2;	XM_003978212.3;	XM_003978565.3;	XM_011603763.2;	XM_011604329.2;	XM_011604330.2;	XM_011604332.2;	XM_011604333.2;	XM_011604360.2;	XM_011604581.2;	XM_011604582.2;	XM_011605603.2;	XM_011606157.2;	XM_011606158.2;	XM_011607867.2;	XM_011608096.2;	XM_011608562.2;	XM_011610847.2;	XM_011611254.2;	XM_011611956.2;	XM_011613567.2;	XM_011613568.2;	XM_011614375.2;	XM_011614379.2;	XM_011616681.2;	XM_011616682.2;	XM_011618075.2;	XM_011618076.2;	XM_011618077.2;	XM_011620355.2;	XM_011620360.2;	XM_011620363.2;	XM_011620382.2;
uniq_3375421	NM_001032706.1;	NM_001032723.1;	NM_001033844.1;	NM_001037874.1;	NM_001037948.1;	NM_001037958.1;	NM_001037992.1;	NM_001037994.1;	NM_001078602.1;	NM_001098662.1;	NM_001122865.1;	NM_001160185.1;	NM_001170359.1;	NM_001174172.1;	NM_001305609.1;	NM_001305611.1;	NM_001308261.1;	XM_003961012.3;	XM_003961034.3;	XM_003961048.3;	XM_003961113.2;	XM_003961119.3;	XM_003961157.2;	XM_003961182.3;	XM_003961213.3;	XM_003961255.3;	XM_003961297.3;	XM_003961315.3;	XM_003961374.3;	XM_003961420.2;	XM_003961473.3;	XM_003961493.3;	XM_003961533.3;	XM_003961555.3;	XM_003961574.3;	XM_003961610.3;	XM_003961626.3;	XM_003961690.3;	XM_003961691.3;	XM_003961824.3;	XM_003961827.3;	XM_003961882.3;	XM_003961906.3;	XM_003961964.3;	XM_003962132.2;	XM_003962163.3;	XM_003962165.3;	XM_003962219.3;	XM_003962221.3;
uniq_3471111	XM_003964258.3;	XM_003964421.3;	XM_003965266.3;	XM_003965267.3;	XM_003967034.3;	XM_003968991.3;	XM_003969762.3;	XM_003972166.3;	XM_003974024.3;	XM_011602980.2;	XM_011604969.2;	XM_011604973.2;	XM_011604979.2;	XM_011604983.2;	XM_011605568.2;	XM_011606254.2;	XM_011606255.2;	XM_011606839.2;	XM_011608349.2;	XM_011609853.2;	XM_011612207.2;	XM_011612208.2;	XM_011612585.2;	XM_011613981.2;	XM_011613982.2;	XM_011614243.2;	XM_011614244.2;	XM_011615201.2;	XM_011619266.2;	XM_011619267.2;	XM_011619268.2;	XM_011619269.2;	XM_011619270.2;	XM_011620857.2;	XM_029826257.1;	XM_029826258.1;	XM_029826259.1;	XM_029826260.1;	XM_029826262.1;	XM_029829170.1;	XM_029832216.1;	XM_029832220.1;	XM_029832222.1;	XM_029833139.1;	XM_029833141.1;	XM_029833142.1;	XM_029833143.1;	XM_029833442.1;	XM_029833443.1;
uniq_2846215	XM_003966341.3;	XM_003971189.3;	XM_003971549.3;	XM_003973262.3;	XM_003979642.3;	XM_011603144.2;	XM_011605677.2;	XM_011605940.2;	XM_011605942.2;	XM_011605943.2;	XM_011605944.2;	XM_011609404.2;	XM_011609405.2;	XM_011612987.2;	XM_011613668.2;	XM_011614484.2;	XM_011614485.2;	XM_011619153.2;	XM_029826534.1;	XM_029827112.1;	XM_029831554.1;	XM_029831804.1;	XM_029832733.1;	XM_029833157.1;	XM_029833173.1;	XM_029833628.1;	XM_029833629.1;	XM_029833630.1;	XM_029833631.1;	XM_029834380.1;	XM_029834775.1;	XM_029835531.1;	XM_029835532.1;	XM_029835533.1;	XM_029835534.1;	XM_029835536.1;	XM_029840710.1;	XM_029842415.1;	XM_029844240.1;	XM_029844241.1;	XM_029844242.1;	XM_029844243.1;	XM_029844669.1;	XM_029844712.1;	XM_029844767.1;	XM_029845049.1;	XM_029849967.1;	XM_029849968.1;	XM_029850191.1;
uniq_1329921	NM_001032589.1;	XM_003961143.3;	XM_003961144.3;	XM_003963073.3;	XM_003963976.2;	XM_003965327.3;	XM_003969170.3;	XM_003970618.3;	XM_003975264.3;	XM_003975446.3;	XM_011603298.2;	XM_011603299.2;	XM_011605257.2;	XM_011609244.2;	XM_011610894.2;	XM_011614274.2;	XM_011615203.2;	XM_011615204.2;	XM_011615558.2;	XM_011615646.2;	XM_011615707.2;	XM_029827922.1;	XM_029830121.1;	XM_029830122.1;	XM_029830123.1;	XM_029830124.1;	XM_029830125.1;	XM_029831406.1;	XM_029831407.1;	XM_029833758.1;	XM_029835700.1;	XM_029835701.1;	XM_029835702.1;	XM_029835703.1;	XM_029835704.1;	XM_029839310.1;	XM_029839372.1;	XM_029844084.1;	XM_029844089.1;	XM_029844094.1;	XM_029844099.1;	XM_029844104.1;	XM_029844108.1;	XM_029844579.1;	XM_029844580.1;	XM_029848720.1;	XM_029848788.1;	XM_029848793.1;	XM_029848795.1;
uniq_2869484	XM_011608262.2;	XM_029844278.1;	XM_029844279.1;
uniq_94801	XM_003962753.3;	XM_003963234.3;	XM_029833983.1;	XM_029836140.1;	XM_029839886.1;	XM_029845986.1;
uniq_9178	NM_001032678.1;	XM_003966731.3;	XM_003968038.3;	XM_003969441.2;	XM_003970135.3;	XM_003970575.3;	XM_003972302.2;	XM_003973832.3;	XM_003976298.3;	XM_011604415.2;	XM_011604416.2;	XM_011606354.2;	XM_011606355.2;	XM_011608720.2;	XM_011609537.2;	XM_011610062.2;	XM_011610871.2;	XM_011610872.2;	XM_011610873.2;	XM_011610939.2;	XM_011610940.2;	XM_011613062.2;	XM_011613194.2;	XM_029825504.1;	XM_029825505.1;	XM_029829945.1;	XM_029829946.1;	XM_029829947.1;	XM_029829948.1;	XM_029829949.1;	XM_029829950.1;	XM_029829951.1;	XM_029830120.1;	XM_029830585.1;	XM_029830586.1;	XM_029830805.1;	XM_029831691.1;	XM_029831692.1;	XM_029835471.1;	XM_029835472.1;	XM_029835473.1;	XM_029837347.1;	XM_029837351.1;	XM_029837358.1;	XM_029837363.1;	XM_029837370.1;	XM_029837378.1;	XM_029837383.1;	XM_029837386.1;
uniq_2988270	NM_001032604.1;	NM_001032626.1;	NM_001032655.1;	NM_001032675.1;	NM_001032703.1;	NM_001032754.1;	NM_001033847.1;	NM_001037849.1;	NM_001037988.1;	NM_001038003.1;	NM_001098665.2;	NM_001105227.1;	NM_001130869.1;	NM_001136146.1;	NM_001280057.1;	NM_001280097.1;	NM_001305606.1;	NM_001305609.1;	XM_003961008.3;	XM_003961013.2;	XM_003961024.3;	XM_003961034.3;	XM_003961055.3;	XM_003961067.3;	XM_003961101.3;	XM_003961147.3;	XM_003961197.3;	XM_003961345.3;	XM_003961363.2;	XM_003961456.3;	XM_003961457.3;	XM_003961524.3;	XM_003961571.3;	XM_003961589.3;	XM_003961618.3;	XM_003961690.3;	XM_003961718.3;	XM_003961743.3;	XM_003961748.3;	XM_003961831.2;	XM_003961841.3;	XM_003961919.3;	XM_003961921.3;	XM_003962014.3;	XM_003962024.3;	XM_003962194.3;	XM_003962210.3;	XM_003962283.3;	XM_003962305.3;
uniq_2565924	XM_003963300.3;	XM_003963416.3;	XM_003964371.3;	XM_003964742.3;	XM_003965130.3;	XM_003966245.3;	XM_003967017.3;	XM_003967119.3;	XM_003967172.3;	XM_003972878.3;	XM_003972962.3;	XM_003973099.3;	XM_003973118.3;	XM_003973625.3;	XM_003974148.3;	XM_003974294.3;	XM_003974483.3;	XM_003974888.3;	XM_003975650.3;	XM_003975784.3;	XM_003975937.3;	XM_003976612.3;	XM_011602573.2;	XM_011603861.2;	XM_011603866.2;	XM_011604097.2;	XM_011604098.2;	XM_011604467.2;	XM_011605428.2;	XM_011605555.2;	XM_011605852.2;	XM_011605986.2;	XM_011606217.2;	XM_011606502.2;	XM_011607307.2;	XM_011607339.2;	XM_011607356.2;	XM_011607357.2;	XM_011609483.2;	XM_011609484.2;	XM_011609929.2;	XM_011609930.2;	XM_011609931.2;	XM_011609932.2;	XM_011609933.2;	XM_011609934.2;	XM_011610639.2;	XM_011610763.2;	XM_011610953.2;
uniq_3090938	NM_001032766.1;	NM_001037988.1;	NM_001098651.1;	XM_003961050.3;	XM_003961088.3;	XM_003961200.3;	XM_003961351.3;	XM_003961557.2;	XM_003961725.3;	XM_003961736.3;	XM_003961986.3;	XM_003962051.3;	XM_003962231.3;	XM_003962294.3;	XM_003962311.3;	XM_003962387.3;	XM_003962471.3;	XM_003962507.3;	XM_003962964.3;	XM_003963083.3;	XM_003963418.3;	XM_003963454.3;	XM_003963545.3;	XM_003963660.2;	XM_003963672.3;	XM_003963674.3;	XM_003963771.3;	XM_003964079.3;	XM_003964326.3;	XM_003964332.3;	XM_003964341.3;	XM_003964454.3;	XM_003964491.3;	XM_003964510.3;	XM_003964526.3;	XM_003964549.3;	XM_003964617.3;	XM_003964650.3;	XM_003964667.3;	XM_003964733.2;	XM_003964765.3;	XM_003964792.3;	XM_003964844.3;	XM_003964874.3;	XM_003964973.3;	XM_003965105.3;	XM_003965594.3;	XM_003965663.3;	XM_003965770.3;
uniq_2565464	XM_003970114.3;	XM_011610412.2;	XM_029846853.1;	XM_029846854.1;	XM_029846855.1;
uniq_1491014	NM_001037946.1;	XM_003961265.3;	XM_003961365.3;	XM_003961740.3;	XM_003962056.3;	XM_003962093.3;	XM_003962135.3;	XM_003962165.3;	XM_003962383.3;	XM_003962915.3;	XM_003963146.3;	XM_003963317.3;	XM_003963545.3;	XM_003963830.3;	XM_003963887.3;	XM_003964126.3;	XM_003965003.3;	XM_003965041.2;	XM_003965294.3;	XM_003965494.3;	XM_003965499.3;	XM_003965591.3;	XM_003965685.2;	XM_003965763.3;	XM_003966036.3;	XM_003966232.3;	XM_003966400.3;	XM_003966622.3;	XM_003966771.3;	XM_003966782.2;	XM_003966979.3;	XM_003967257.3;	XM_003967358.3;	XM_003967361.3;	XM_003967658.3;	XM_003968047.3;	XM_003968268.3;	XM_003968518.3;	XM_003968540.3;	XM_003968600.3;	XM_003968826.3;	XM_003969348.3;	XM_003969679.2;	XM_003969734.2;	XM_003969743.3;	XM_003970006.3;	XM_003970149.3;	XM_003970504.3;	XM_003970648.3;
uniq_890032	NM_001280087.1;	XM_003961707.3;	XM_003962150.3;	XM_003962563.3;	XM_003962594.3;	XM_003962601.3;	XM_003962778.3;	XM_003963613.3;	XM_003963887.3;	XM_003964027.3;	XM_003964326.3;	XM_003964759.3;	XM_003965509.3;	XM_003966094.3;	XM_003966112.3;	XM_003966544.3;	XM_003968579.3;	XM_003968610.3;	XM_003970249.3;	XM_003971117.3;	XM_003972347.3;	XM_003973241.3;	XM_003973577.3;	XM_003973638.3;	XM_003974053.3;	XM_003974177.3;	XM_003976107.3;	XM_003977704.3;	XM_003977858.3;	XM_011602980.2;	XM_011603671.2;	XM_011603672.2;	XM_011603743.2;	XM_011603875.2;	XM_011603909.2;	XM_011603910.2;	XM_011603911.2;	XM_011603912.2;	XM_011604470.2;	XM_011604471.2;	XM_011604855.2;	XM_011604926.2;	XM_011607487.2;	XM_011607490.2;	XM_011607495.2;	XM_011607533.2;	XM_011608404.2;	XM_011608557.2;	XM_011609815.2;
uniq_883290	XM_011610322.2;	XM_011610323.2;	XM_029846093.1;
uniq_923927	XM_003964249.3;	XM_003966956.3;	XM_003977665.3;	XM_011603767.2;	XM_011603768.2;	XM_011604751.2;	XM_011606200.2;	XM_011606201.2;	XM_011606740.2;	XM_011606799.2;	XM_011611064.2;	XM_011611065.2;	XM_029834976.1;	XM_029836378.1;	XM_029837440.1;	XM_029837441.1;	XM_029840285.1;	XM_029841136.1;	XM_029841137.1;	XM_029841138.1;	XM_029841139.1;	XM_029841140.1;	XM_029841141.1;	XM_029841142.1;	XM_029841143.1;	XM_029841144.1;	XM_029841145.1;	XM_029841146.1;	XM_029841147.1;	XM_029841148.1;	XM_029841149.1;	XM_029841230.1;	XM_029849092.1;	XM_029849093.1;	XM_029849094.1;	XM_029849095.1;	XM_029851656.1;	XM_029851657.1;	XM_029851658.1;
uniq_1427737	XM_003961566.3;	XM_003972299.3;	XM_003974841.3;	XM_011602962.2;	XM_011612801.2;	XM_011612802.2;	XM_011612803.2;	XM_011614486.2;	XM_011615579.2;	XM_011619614.2;	XM_029829771.1;	XM_029830039.1;	XM_029838688.1;	XM_029838693.1;	XM_029838700.1;	XM_029838706.1;	XM_029838710.1;	XM_029838715.1;	XM_029838717.1;	XM_029838724.1;	XM_029842609.1;	XM_029842610.1;	XM_029845164.1;	XM_029845165.1;	XM_029848626.1;	XM_029848682.1;	XM_029848683.1;
uniq_660916	NM_001032655.1;	NM_001032724.1;	NM_001098648.1;	NM_001099683.1;	NM_001145654.1;	NM_001190363.1;	NM_001277270.1;	NM_001277271.1;	NM_001280097.1;	NM_001308241.1;	NM_001360766.1;	XM_003961013.2;	XM_003961117.3;	XM_003961258.3;	XM_003961296.3;	XM_003961524.3;	XM_003961555.3;	XM_003961591.3;	XM_003961925.3;	XM_003961949.3;	XM_003962381.3;	XM_003962425.3;	XM_003962444.3;	XM_003962739.3;	XM_003963193.3;	XM_003963329.3;	XM_003963332.3;	XM_003963572.2;	XM_003963576.2;	XM_003963888.3;	XM_003964196.3;	XM_003964292.2;	XM_003964581.3;	XM_003964616.3;	XM_003964918.3;	XM_003964923.3;	XM_003965100.3;	XM_003965642.3;	XM_003965726.3;	XM_003965798.3;	XM_003965808.3;	XM_003965865.3;	XM_003965941.3;	XM_003966089.3;	XM_003966421.3;	XM_003966459.3;	XM_003966495.3;	XM_003966519.3;	XM_003966566.3;
uniq_3377870	NM_001011879.2;	NM_001032581.1;	NM_001032642.1;	NM_001032657.1;	NM_001032683.1;	NM_001032711.1;	NM_001032712.1;	NM_001032713.1;	NM_001032714.1;	NM_001032732.1;	NM_001032739.1;	NM_001032748.1;	NM_001032761.1;	NM_001037870.1;	NM_001037945.1;	NM_001037986.1;	NM_001037991.1;	NM_001037995.1;	NM_001078581.1;	NM_001078583.1;	NM_001078638.2;	NM_001097628.1;	NM_001104600.1;	NM_001105217.1;	NM_001105221.1;	NM_001113194.1;	XM_003961034.3;	XM_003961055.3;	XM_003961072.3;	XM_003961098.3;	XM_003961182.3;	XM_003961192.3;	XM_003961213.3;	XM_003961227.2;	XM_003961255.3;	XM_003961296.3;	XM_003961331.3;	XM_003961332.3;	XM_003961357.2;	XM_003961365.3;	XM_003961371.3;	XM_003961391.3;	XM_003961394.3;	XM_003961426.3;	XM_003961442.3;	XM_003961469.3;	XM_003961557.2;	XM_003961566.3;	XM_003961598.3;
uniq_1883557	NM_001037875.1;	XM_003962201.3;	XM_003962472.2;	XM_003962977.3;	XM_003963207.3;	XM_003963789.3;	XM_003965125.3;	XM_003965226.3;	XM_003965880.3;	XM_003968600.3;	XM_003970208.3;	XM_003972288.3;	XM_003973256.3;	XM_003974344.3;	XM_003974984.3;	XM_003978040.3;	XM_003978178.3;	XM_003978665.3;	XM_011602797.2;	XM_011602799.2;	XM_011603022.2;	XM_011604608.2;	XM_011607477.2;	XM_011608004.2;	XM_011609671.2;	XM_011611962.2;	XM_011612981.2;	XM_011615622.2;	XM_011616560.2;	XM_011617063.2;	XM_011617751.2;	XM_011618334.2;	XM_011620022.2;	XM_011620023.2;	XM_011620024.2;	XM_011620294.2;	XM_029825558.1;	XM_029825559.1;	XM_029825560.1;	XM_029825561.1;	XM_029826429.1;	XM_029826430.1;	XM_029826431.1;	XM_029826437.1;	XM_029827778.1;	XM_029828380.1;	XM_029828613.1;	XM_029828614.1;	XM_029828615.1;
uniq_2415687	NM_001190366.1;	XM_003961012.3;	XM_003961081.3;	XM_003961169.3;	XM_003961221.3;	XM_003961303.3;	XM_003961384.3;	XM_003961395.3;	XM_003961564.3;	XM_003961583.3;	XM_003961708.3;	XM_003961906.3;	XM_003962006.2;	XM_003962008.3;	XM_003962169.3;	XM_003962444.3;	XM_003962640.2;	XM_003962724.3;	XM_003963038.3;	XM_003963136.3;	XM_003963472.3;	XM_003963486.3;	XM_003963541.3;	XM_003963596.3;	XM_003963761.3;	XM_003963957.3;	XM_003964097.3;	XM_003964268.2;	XM_003964643.3;	XM_003964700.3;	XM_003964793.3;	XM_003965231.3;	XM_003965742.3;	XM_003965969.3;	XM_003966630.3;	XM_003966669.3;	XM_003966685.3;	XM_003966729.3;	XM_003966805.3;	XM_003966851.3;	XM_003966881.3;	XM_003966997.2;	XM_003967325.3;	XM_003967588.3;	XM_003967670.3;	XM_003967726.3;	XM_003967995.3;	XM_003968023.3;	XM_003968083.3;
uniq_2765530	NM_001032622.1;	NM_001142486.1;	NM_001308261.1;	XM_003961024.3;	XM_003961166.2;	XM_003961174.3;	XM_003962111.3;	XM_003963017.3;	XM_003964061.3;	XM_003964641.2;	XM_003964642.2;	XM_003964739.3;	XM_003964886.3;	XM_003965337.3;	XM_003965507.3;	XM_003965610.3;	XM_003965659.3;	XM_003965847.3;	XM_003966473.2;	XM_003966486.3;	XM_003966564.3;	XM_003966870.3;	XM_003968092.3;	XM_003968152.2;	XM_003968338.3;	XM_003969079.3;	XM_003969181.3;	XM_003969203.3;	XM_003969235.2;	XM_003969741.3;	XM_003969799.3;	XM_003969830.3;	XM_003970948.2;	XM_003971141.3;	XM_003971233.3;	XM_003972201.3;	XM_003972344.3;	XM_003972455.3;	XM_003972685.3;	XM_003973087.3;	XM_003973254.2;	XM_003973281.3;	XM_003973897.3;	XM_003974022.3;	XM_003974062.3;	XM_003975054.3;	XM_003975256.3;	XM_003976089.3;	XM_003977303.2;
uniq_187543	XM_003967299.3;	XM_003967425.2;	XM_003969672.3;	XM_003973259.3;	XM_003974052.3;	XM_011603049.2;	XM_011606459.2;	XM_011606463.2;	XM_011606473.2;	XM_011606478.2;	XM_011607291.2;	XM_011607292.2;	XM_011614268.2;	XM_011614269.2;	XM_011614927.2;	XM_029828236.1;	XM_029834671.1;	XM_029834673.1;	XM_029834674.1;	XM_029834675.1;	XM_029834676.1;	XM_029834677.1;	XM_029834678.1;	XM_029834679.1;	XM_029834680.1;	XM_029834681.1;	XM_029834682.1;	XM_029834684.1;	XM_029834685.1;	XM_029834686.1;	XM_029834687.1;	XM_029834688.1;	XM_029834689.1;	XM_029837420.1;	XM_029839857.1;	XM_029839858.1;	XM_029842068.1;	XM_029844487.1;	XM_029844488.1;	XM_029848526.1;	XM_029848710.1;	XM_029848711.1;	XM_029848712.1;	XM_029848713.1;	XM_029848714.1;	XM_029848715.1;	XM_029849184.1;	XM_029849185.1;	XM_029849188.1;
uniq_1807161	NM_001032746.1;	NM_001078587.1;	NM_001099794.1;	NM_001113190.1;	NM_001173495.1;	NM_001280029.1;	NM_001280035.1;	XM_003961036.3;	XM_003961445.3;	XM_003961454.3;	XM_003961708.3;	XM_003961733.3;	XM_003962315.3;	XM_003962420.3;	XM_003962806.3;	XM_003962993.3;	XM_003963017.3;	XM_003963031.3;	XM_003963038.3;	XM_003963311.3;	XM_003963469.3;	XM_003963538.3;	XM_003963577.3;	XM_003963614.3;	XM_003963643.3;	XM_003963939.3;	XM_003964259.3;	XM_003964271.3;	XM_003964434.3;	XM_003964508.2;	XM_003964563.3;	XM_003964649.3;	XM_003964655.3;	XM_003964724.3;	XM_003964857.3;	XM_003964951.3;	XM_003965015.3;	XM_003965199.3;	XM_003965260.3;	XM_003965400.3;	XM_003965694.3;	XM_003965781.3;	XM_003965902.3;	XM_003966005.3;	XM_003966084.3;	XM_003966165.3;	XM_003966310.3;	XM_003966466.2;	XM_003966517.3;
uniq_1376338	XM_003961589.3;	XM_003962145.3;	XM_003966196.3;	XM_003966383.3;	XM_003967599.3;	XM_003968658.3;	XM_003970844.3;	XM_003971805.3;	XM_003974939.3;	XM_011605994.2;	XM_011605995.2;	XM_011606319.2;	XM_011611171.2;	XM_011615816.2;	XM_029828210.1;	XM_029828211.1;	XM_029828217.1;	XM_029828218.1;	XM_029828219.1;	XM_029828220.1;	XM_029828221.1;	XM_029830216.1;	XM_029830217.1;	XM_029830218.1;	XM_029830219.1;	XM_029830220.1;	XM_029840669.1;	XM_029840670.1;	XM_029840671.1;	XM_029840672.1;	XM_029846985.1;	XM_029846987.1;	XM_029846991.1;	XM_029848616.1;	XM_029850040.1;
uniq_3236033	NM_001032739.1;	NM_001032746.1;	NM_001105233.1;	NM_001122861.1;	XM_003961153.2;	XM_003961885.3;	XM_003962104.3;	XM_003962145.3;	XM_003962439.3;	XM_003963021.3;	XM_003963595.3;	XM_003964101.3;	XM_003964163.3;	XM_003964300.3;	XM_003965086.3;	XM_003965589.3;	XM_003966421.3;	XM_003966587.3;	XM_003968121.3;	XM_003968323.3;	XM_003969350.3;	XM_003969680.3;	XM_003970220.3;	XM_003970453.3;	XM_003970460.2;	XM_003971069.3;	XM_003971178.3;	XM_003971425.3;	XM_003971623.3;	XM_003972704.3;	XM_003973076.3;	XM_003973221.3;	XM_003973501.3;	XM_003973610.3;	XM_003973611.3;	XM_003974800.3;	XM_003975791.3;	XM_003976731.3;	XM_003976965.3;	XM_003977497.3;	XM_011602828.2;	XM_011603042.2;	XM_011603381.2;	XM_011603382.2;	XM_011603573.2;	XM_011603574.2;	XM_011603888.2;	XM_011604082.2;	XM_011604622.2;
uniq_683369	NM_001078578.1;	XM_011604662.2;	XM_011604663.2;	XM_011605268.2;	XM_011605269.2;	XM_011605270.2;	XM_011605271.2;	XM_011605272.2;	XM_011605273.2;	XM_011605274.2;	XM_011605277.2;	XM_011605279.2;	XM_029839507.1;	XM_029839508.1;	XM_029839509.1;	XM_029839510.1;
uniq_2344671	XM_003961193.3;	XM_003965126.3;	XM_003966105.3;	XM_003968689.3;	XM_003970613.3;	XM_011607734.2;	XM_011608253.2;	XM_011609331.2;	XM_011610316.2;	XM_011610881.2;	XM_011612242.2;	XM_011614998.2;	XM_011617194.2;	XM_029826361.1;	XM_029826362.1;	XM_029828417.1;	XM_029828635.1;	XM_029828953.1;	XM_029829332.1;	XM_029829840.1;	XM_029831990.1;	XM_029831991.1;	XM_029832265.1;	XM_029835107.1;	XM_029838040.1;	XM_029838688.1;	XM_029838693.1;	XM_029838700.1;	XM_029838710.1;	XM_029838715.1;	XM_029838717.1;	XM_029842012.1;	XM_029842013.1;	XM_029842807.1;	XM_029842808.1;	XM_029842809.1;	XM_029842810.1;	XM_029842811.1;	XM_029842812.1;	XM_029842813.1;	XM_029842814.1;	XM_029843558.1;	XM_029843559.1;	XM_029843560.1;	XM_029843561.1;	XM_029843562.1;	XM_029843563.1;	XM_029843564.1;	XM_029843565.1;
uniq_1442797	XM_003963952.3;	XM_003969441.2;	XM_003970575.3;	XM_011603238.2;	XM_011603240.2;	XM_011603969.2;	XM_011604279.2;	XM_011604286.2;	XM_011604294.2;	XM_011610009.2;	XM_011610010.2;	XM_011610011.2;	XM_011610012.2;	XM_011610939.2;	XM_011610940.2;	XM_011620091.2;	XM_029830585.1;	XM_029830586.1;	XM_029833955.1;	XM_029834707.1;	XM_029834708.1;	XM_029834709.1;	XM_029835471.1;	XM_029835472.1;	XM_029835473.1;	XM_029843890.1;	XM_029843891.1;	XM_029843892.1;	XM_029843893.1;	XM_029843894.1;	XM_029846187.1;	XM_029847156.1;	XM_029847157.1;	XM_029847251.1;	XM_029847281.1;
uniq_377380	NM_001032583.1;	NM_001032604.1;	NM_001032606.1;	NM_001032634.1;	NM_001032645.1;	NM_001032676.1;	NM_001032704.1;	NM_001032723.1;	NM_001032749.1;	NM_001037949.1;	NM_001037958.1;	NM_001037960.1;	NM_001037991.1;	NM_001044373.1;	NM_001048041.1;	NM_001078603.1;	NM_001078623.1;	NM_001104605.1;	NM_001145654.1;	NM_001170359.1;	NM_001173495.1;	NM_001190362.1;	NM_001280012.1;	NM_001280078.1;	NM_001280094.1;	NM_001305598.1;	XM_003961074.3;	XM_003961148.3;	XM_003961169.3;	XM_003961172.3;	XM_003961240.3;	XM_003961284.2;	XM_003961295.3;	XM_003961317.3;	XM_003961331.3;	XM_003961357.2;	XM_003961374.3;	XM_003961396.3;	XM_003961403.3;	XM_003961423.3;	XM_003961430.2;	XM_003961496.3;	XM_003961514.3;	XM_003961523.3;	XM_003961527.3;	XM_003961553.3;	XM_003961563.3;	XM_003961617.3;	XM_003961622.2;
uniq_152004	NM_001032554.1;	XM_003962534.3;	XM_003963031.3;	XM_003963545.3;	XM_003964371.3;	XM_003965100.3;	XM_003965114.3;	XM_003965937.2;	XM_003967033.3;	XM_003967660.3;	XM_003968830.3;	XM_003969650.3;	XM_003969834.3;	XM_003971104.3;	XM_003971631.3;	XM_003972538.3;	XM_003972852.2;	XM_003972893.3;	XM_003973275.3;	XM_003973536.2;	XM_003974905.3;	XM_003974973.3;	XM_003975670.3;	XM_003976044.3;	XM_003976815.3;	XM_003977101.3;	XM_003978518.3;	XM_003978660.2;	XM_011602737.2;	XM_011602738.2;	XM_011603049.2;	XM_011606494.2;	XM_011606943.2;	XM_011606963.2;	XM_011607578.2;	XM_011607579.2;	XM_011608723.2;	XM_011608902.2;	XM_011610003.2;	XM_011610009.2;	XM_011610010.2;	XM_011610011.2;	XM_011610012.2;	XM_011610601.2;	XM_011610602.2;	XM_011610603.2;	XM_011614507.2;	XM_011614659.2;	XM_011614661.2;
uniq_1293454	NM_001032554.1;	NM_001032606.1;	NM_001032682.1;	NM_001032708.1;	NM_001037943.1;	NM_001037990.1;	NM_001078625.1;	NM_001113194.1;	NM_001145654.1;	NM_001160185.1;	NM_001280075.1;	NM_001308260.1;	XM_003961192.3;	XM_003961253.2;	XM_003961306.3;	XM_003961415.3;	XM_003961531.3;	XM_003961569.3;	XM_003961588.3;	XM_003961729.3;	XM_003961773.3;	XM_003961885.3;	XM_003961950.3;	XM_003962020.2;	XM_003962093.3;	XM_003962140.3;	XM_003962145.3;	XM_003962332.3;	XM_003962389.3;	XM_003962399.2;	XM_003962403.2;	XM_003962447.3;	XM_003962476.3;	XM_003962526.3;	XM_003962560.3;	XM_003962604.3;	XM_003962709.3;	XM_003962715.3;	XM_003963017.3;	XM_003963064.3;	XM_003963105.3;	XM_003963116.3;	XM_003963141.3;	XM_003963142.3;	XM_003963153.2;	XM_003963165.3;	XM_003963193.3;	XM_003963207.3;	XM_003963210.3;
uniq_416519	XM_003961148.3;	XM_003961921.3;	XM_003962723.3;	XM_003964542.3;	XM_003969528.3;	XM_003969611.3;	XM_003969657.3;	XM_003970556.3;	XM_003970780.3;	XM_003978358.3;	XM_003978565.3;	XM_003978576.3;	XM_003978649.3;	XM_011602384.2;	XM_011602711.2;	XM_011602758.2;	XM_011604009.2;	XM_011606636.2;	XM_011607179.2;	XM_011608081.2;	XM_011608709.2;	XM_011609688.2;	XM_011610993.2;	XM_011612776.2;	XM_011614854.2;	XM_011616041.2;	XM_011616046.2;	XM_011616055.2;	XM_011616371.2;	XM_011616414.2;	XM_011616467.2;	XM_011616995.2;	XM_011618291.2;	XM_011618303.2;	XM_029829078.1;	XM_029830390.1;	XM_029830391.1;	XM_029830392.1;	XM_029830394.1;	XM_029830395.1;	XM_029830396.1;	XM_029830397.1;	XM_029830398.1;	XM_029830646.1;	XM_029832315.1;	XM_029832656.1;	XM_029834491.1;	XM_029834492.1;	XM_029834815.1;
uniq_3866269	NM_001113196.1;	NM_001305601.1;	NM_001305610.1;	XM_003961171.3;	XM_003961457.3;	XM_003961701.3;	XM_003962378.3;	XM_003962452.3;	XM_003962475.3;	XM_003962743.3;	XM_003963112.3;	XM_003963150.3;	XM_003963621.3;	XM_003963668.2;	XM_003963870.3;	XM_003963889.3;	XM_003964049.3;	XM_003964110.3;	XM_003964403.3;	XM_003964503.3;	XM_003964817.3;	XM_003964918.3;	XM_003965015.3;	XM_003965798.3;	XM_003966180.2;	XM_003966511.3;	XM_003967106.3;	XM_003967354.3;	XM_003967414.3;	XM_003967652.3;	XM_003968108.3;	XM_003969103.3;	XM_003970070.3;	XM_003970548.3;	XM_003970590.3;	XM_003970838.3;	XM_003970909.3;	XM_003971203.3;	XM_003972077.3;	XM_003972753.3;	XM_003972952.3;	XM_003973823.3;	XM_003973825.3;	XM_003974214.3;	XM_003974360.3;	XM_003974410.3;	XM_003975639.3;	XM_003976167.3;	XM_003976410.3;
uniq_1189759	NM_001032752.1;	XM_003961552.3;	XM_003961750.3;	XM_003961817.3;	XM_003962373.3;	XM_003962479.3;	XM_003962516.3;	XM_003963106.3;	XM_003963162.3;	XM_003963949.3;	XM_003964488.3;	XM_003965820.3;	XM_003966008.3;	XM_003966239.2;	XM_003966480.3;	XM_003967205.3;	XM_003967365.3;	XM_003967821.3;	XM_003967910.2;	XM_003968185.3;	XM_003968197.3;	XM_003969274.3;	XM_003970932.2;	XM_003971496.3;	XM_003971955.3;	XM_003971977.3;	XM_003972156.3;	XM_003974311.3;	XM_003974707.3;	XM_003975267.3;	XM_003976729.3;	XM_003976757.2;	XM_003977508.3;	XM_003977671.3;	XM_003978325.3;	XM_011602416.2;	XM_011603025.2;	XM_011603097.2;	XM_011603098.2;	XM_011603099.2;	XM_011603100.2;	XM_011603101.2;	XM_011603102.2;	XM_011603369.2;	XM_011603534.2;	XM_011603537.2;	XM_011604771.2;	XM_011605030.2;	XM_011605821.2;
uniq_3022829	NM_001032693.1;	NM_001032750.1;	NM_001037943.1;	NM_001037948.1;	NM_001037950.1;	NM_001122861.1;	NM_001146062.1;	NM_001190365.1;	NM_001190366.1;	XM_003961012.3;	XM_003961024.3;	XM_003961156.2;	XM_003961254.3;	XM_003961300.3;	XM_003961308.3;	XM_003961328.3;	XM_003962242.3;	XM_003962403.2;	XM_003962547.3;	XM_003962776.3;	XM_003962847.3;	XM_003962892.3;	XM_003963031.3;	XM_003963209.3;	XM_003963353.3;	XM_003963431.2;	XM_003963516.3;	XM_003963596.3;	XM_003963894.3;	XM_003964471.3;	XM_003964483.3;	XM_003964528.3;	XM_003964716.3;	XM_003964881.3;	XM_003965145.3;	XM_003965153.3;	XM_003965520.3;	XM_003966111.3;	XM_003966165.3;	XM_003966346.3;	XM_003966884.3;	XM_003966902.3;	XM_003966904.2;	XM_003966979.3;	XM_003967126.3;	XM_003967299.3;	XM_003967367.3;	XM_003967585.3;	XM_003967653.3;
uniq_3843030	NM_001032562.1;	NM_001032626.1;	NM_001105219.1;	NM_001160185.1;	XM_003961088.3;	XM_003961176.3;	XM_003961249.3;	XM_003961646.3;	XM_003961974.3;	XM_003962000.3;	XM_003962228.3;	XM_003962418.2;	XM_003962452.3;	XM_003962530.3;	XM_003962609.3;	XM_003962614.3;	XM_003963014.3;	XM_003963082.3;	XM_003963693.3;	XM_003963790.2;	XM_003963903.3;	XM_003963932.3;	XM_003964152.3;	XM_003964246.3;	XM_003964272.3;	XM_003964294.3;	XM_003964409.3;	XM_003964572.3;	XM_003964843.2;	XM_003965019.3;	XM_003965237.3;	XM_003965864.3;	XM_003965891.3;	XM_003965924.3;	XM_003965929.3;	XM_003965941.3;	XM_003966602.3;	XM_003966714.3;	XM_003966729.3;	XM_003967307.3;	XM_003967493.3;	XM_003967597.3;	XM_003967676.3;	XM_003967727.3;	XM_003967811.3;	XM_003968876.3;	XM_003969108.3;	XM_003969117.3;	XM_003969131.3;
uniq_3055428	XM_003961583.3;	XM_003967257.3;	XM_003970625.3;	XM_003972836.3;	XM_003973087.3;	XM_003974622.3;	XM_003975075.3;	XM_011603828.2;	XM_011607317.2;	XM_011608864.2;	XM_011609725.2;	XM_011611058.2;	XM_011611204.2;	XM_011614276.2;	XM_011614277.2;	XM_011617588.2;	XM_011619658.2;	XM_011619659.2;	XM_011619660.2;	XM_029829226.1;	XM_029829227.1;	XM_029829521.1;	XM_029829522.1;	XM_029829523.1;	XM_029829524.1;	XM_029829525.1;	XM_029829858.1;	XM_029829859.1;	XM_029830175.1;	XM_029830611.1;	XM_029835644.1;	XM_029837948.1;	XM_029842766.1;	XM_029844710.1;	XM_029846984.1;
uniq_235158	NM_001032691.1;	XM_003963620.3;	XM_003966231.3;	XM_003970070.3;	XM_003971649.3;	XM_003972185.3;	XM_003974084.3;	XM_003976558.3;	XM_003977700.2;	XM_003978046.3;	XM_003978242.3;	XM_003978522.3;	XM_011602797.2;	XM_011602799.2;	XM_011603157.2;	XM_011604630.2;	XM_011605812.2;	XM_011605814.2;	XM_011605816.2;	XM_011605817.2;	XM_011609522.2;	XM_011609836.2;	XM_011609837.2;	XM_011614698.2;	XM_011614699.2;	XM_011614947.2;	XM_011615074.2;	XM_011615655.2;	XM_011615658.2;	XM_011615963.2;	XM_011617526.2;	XM_011618063.2;	XM_011618157.2;	XM_011619568.2;	XM_011619733.2;	XM_011621917.2;	XM_011621918.2;	XM_029826870.1;	XM_029828604.1;	XM_029828605.1;	XM_029828608.1;	XM_029828769.1;	XM_029829383.1;	XM_029829384.1;	XM_029829794.1;	XM_029829827.1;	XM_029830930.1;	XM_029830931.1;	XM_029830932.1;
uniq_3850196	XM_003965881.3;	XM_003968349.3;	XM_003969764.3;	XM_003970598.3;	XM_003973529.3;	XM_003974337.3;	XM_003977490.3;	XM_011602373.2;	XM_011602374.2;	XM_011602375.2;	XM_011602376.2;	XM_011603909.2;	XM_011603910.2;	XM_011603911.2;	XM_011603912.2;	XM_011608641.2;	XM_011609862.2;	XM_011610856.2;	XM_011611147.2;	XM_011611255.2;	XM_011613739.2;	XM_011615385.2;	XM_011615955.2;	XM_011616844.2;	XM_011616851.2;	XM_011618603.2;	XM_011618652.2;	XM_011619321.2;	XM_029829696.1;	XM_029829708.1;	XM_029831747.1;	XM_029831795.1;	XM_029832957.1;	XM_029832958.1;	XM_029832959.1;	XM_029832960.1;	XM_029832962.1;	XM_029833084.1;	XM_029833499.1;	XM_029833500.1;	XM_029833501.1;	XM_029833502.1;	XM_029836450.1;	XM_029836660.1;	XM_029839058.1;	XM_029839059.1;	XM_029839060.1;	XM_029839061.1;	XM_029839062.1;
uniq_888889	NM_001113191.1;	NM_001246296.1;	XM_003961579.3;	XM_003962709.3;	XM_003962799.3;	XM_003963083.3;	XM_003964092.3;	XM_003964881.3;	XM_003968731.3;	XM_003968753.3;	XM_003968822.3;	XM_003969379.3;	XM_003972937.3;	XM_003973581.2;	XM_003973678.3;	XM_003976118.3;	XM_003976353.2;	XM_003977029.3;	XM_003977306.3;	XM_003977578.3;	XM_003978100.3;	XM_011602595.2;	XM_011603517.2;	XM_011603518.2;	XM_011603519.2;	XM_011604693.2;	XM_011604694.2;	XM_011604797.2;	XM_011604814.2;	XM_011604815.2;	XM_011604816.2;	XM_011604954.2;	XM_011605059.2;	XM_011605061.2;	XM_011605064.2;	XM_011606916.2;	XM_011606917.2;	XM_011606919.2;	XM_011607200.2;	XM_011607201.2;	XM_011608001.2;	XM_011608462.2;	XM_011608468.2;	XM_011608478.2;	XM_011608773.2;	XM_011608874.2;	XM_011608875.2;	XM_011608876.2;	XM_011609867.2;
uniq_718286	NM_001032629.1;	NM_001098651.1;	XM_003961169.3;	XM_003961934.2;	XM_003962009.2;	XM_003962020.2;	XM_003962242.3;	XM_003962255.3;	XM_003962368.2;	XM_003962383.3;	XM_003962471.3;	XM_003962523.3;	XM_003962547.3;	XM_003962680.3;	XM_003962799.3;	XM_003962892.3;	XM_003963615.3;	XM_003963902.3;	XM_003964028.3;	XM_003964029.3;	XM_003964204.2;	XM_003964351.3;	XM_003964396.3;	XM_003964483.3;	XM_003964493.3;	XM_003964570.3;	XM_003964847.2;	XM_003965183.3;	XM_003965688.3;	XM_003965912.3;	XM_003966166.3;	XM_003966956.3;	XM_003966964.3;	XM_003967006.3;	XM_003967151.3;	XM_003967299.3;	XM_003967626.3;	XM_003967658.3;	XM_003968016.3;	XM_003968245.3;	XM_003968350.3;	XM_003968994.3;	XM_003969069.2;	XM_003969513.3;	XM_003969590.3;	XM_003969624.3;	XM_003969762.3;	XM_003969906.3;	XM_003970061.3;
uniq_3497014	NM_001037994.1;	NM_001105233.1;	NM_001146062.1;	NM_001305609.1;	XM_003961115.3;	XM_003961394.3;	XM_003961617.3;	XM_003961791.3;	XM_003961976.3;	XM_003962368.2;	XM_003962602.2;	XM_003962956.3;	XM_003963064.3;	XM_003963067.3;	XM_003963251.3;	XM_003963560.3;	XM_003964298.2;	XM_003964313.3;	XM_003964415.3;	XM_003964472.3;	XM_003964484.3;	XM_003964633.3;	XM_003964684.3;	XM_003964891.3;	XM_003965542.3;	XM_003965644.3;	XM_003965886.3;	XM_003966016.2;	XM_003966108.3;	XM_003966251.3;	XM_003966292.3;	XM_003966360.3;	XM_003966622.3;	XM_003967298.3;	XM_003967383.3;	XM_003967390.3;	XM_003967451.3;	XM_003967569.3;	XM_003967800.3;	XM_003967892.3;	XM_003968142.3;	XM_003968157.3;	XM_003968184.3;	XM_003968371.3;	XM_003968385.2;	XM_003968415.3;	XM_003968494.3;	XM_003968770.3;	XM_003968792.3;
uniq_1445369	NM_001032610.1;	NM_001044375.1;	NM_001078603.1;	XM_003961245.3;	XM_003961541.2;	XM_003961887.3;	XM_003962365.3;	XM_003962407.3;	XM_003962596.3;	XM_003962903.3;	XM_003962908.3;	XM_003963014.3;	XM_003963078.2;	XM_003963255.3;	XM_003963323.3;	XM_003964014.3;	XM_003967026.3;	XM_003967446.2;	XM_003968203.3;	XM_003968339.3;	XM_003970230.3;	XM_003971367.3;	XM_003972170.3;	XM_003972550.3;	XM_003972666.3;	XM_003973228.3;	XM_003973711.3;	XM_003974074.3;	XM_003974419.3;	XM_003976285.3;	XM_003976967.3;	XM_011603108.2;	XM_011603149.2;	XM_011604083.2;	XM_011604795.2;	XM_011604864.2;	XM_011605626.2;	XM_011605742.2;	XM_011606527.2;	XM_011606606.2;	XM_011606831.2;	XM_011607641.2;	XM_011607642.2;	XM_011607917.2;	XM_011608450.2;	XM_011608657.2;	XM_011608804.2;	XM_011608805.2;	XM_011608982.2;
uniq_571980	XM_003963171.3;	XM_003963494.3;	XM_003965241.3;	XM_003965883.3;	XM_003966398.3;	XM_003966424.3;	XM_003966566.3;	XM_003967000.3;	XM_003967355.3;	XM_003968830.3;	XM_003968941.3;	XM_003969254.3;	XM_003969476.3;	XM_003969915.3;	XM_003970159.3;	XM_003971771.3;	XM_003972082.3;	XM_003972290.3;	XM_003973000.3;	XM_003973693.3;	XM_003974372.3;	XM_003976757.2;	XM_003976980.3;	XM_003978207.3;	XM_003978956.3;	XM_003979865.3;	XM_011602666.2;	XM_011602791.2;	XM_011602802.2;	XM_011603213.2;	XM_011604055.2;	XM_011604334.2;	XM_011604700.2;	XM_011605318.2;	XM_011606074.2;	XM_011606259.2;	XM_011606370.2;	XM_011606799.2;	XM_011607258.2;	XM_011607259.2;	XM_011607260.2;	XM_011607598.2;	XM_011607599.2;	XM_011607600.2;	XM_011608651.2;	XM_011608652.2;	XM_011608653.2;	XM_011608902.2;	XM_011609025.2;
uniq_3280198	NM_001032581.1;	NM_001032642.1;	NM_001032657.1;	NM_001032683.1;	NM_001032700.1;	NM_001032711.1;	NM_001032712.1;	NM_001032713.1;	NM_001032714.1;	NM_001032732.1;	NM_001032739.1;	NM_001032748.1;	NM_001032761.1;	NM_001037870.1;	NM_001037945.1;	NM_001037960.1;	NM_001037986.1;	NM_001037991.1;	NM_001037995.1;	NM_001078581.1;	NM_001078583.1;	NM_001078638.2;	NM_001097628.1;	NM_001104600.1;	NM_001105217.1;	NM_001113194.1;	NM_001122865.1;	NM_001170355.1;	NM_001246292.1;	NM_001280079.1;	XM_003961034.3;	XM_003961055.3;	XM_003961072.3;	XM_003961098.3;	XM_003961143.3;	XM_003961144.3;	XM_003961205.3;	XM_003961213.3;	XM_003961243.3;	XM_003961253.2;	XM_003961267.3;	XM_003961296.3;	XM_003961331.3;	XM_003961332.3;	XM_003961357.2;	XM_003961365.3;	XM_003961371.3;	XM_003961391.3;	XM_003961394.3;
uniq_672224	NM_001032624.1;	NM_001032739.1;	NM_001078583.1;	NM_001174173.1;	XM_003962216.3;	XM_003962445.3;	XM_003963248.3;	XM_003963698.3;	XM_003963735.3;	XM_003964045.3;	XM_003964345.3;	XM_003964539.3;	XM_003964624.3;	XM_003965531.3;	XM_003965594.3;	XM_003965778.3;	XM_003965996.3;	XM_003966255.3;	XM_003966674.3;	XM_003967171.3;	XM_003967378.2;	XM_003967668.3;	XM_003967856.3;	XM_003968422.3;	XM_003968833.3;	XM_003968969.3;	XM_003968974.3;	XM_003970004.3;	XM_003970132.3;	XM_003970450.3;	XM_003970580.2;	XM_003970758.3;	XM_003970777.3;	XM_003970935.3;	XM_003971049.3;	XM_003971117.3;	XM_003971450.3;	XM_003971961.3;	XM_003972047.3;	XM_003972539.3;	XM_003972634.3;	XM_003972720.3;	XM_003974224.3;	XM_003974622.3;	XM_003974993.2;	XM_003975381.3;	XM_003975456.3;	XM_003975630.3;	XM_003977497.3;
uniq_1417948	XM_029837082.1;
uniq_288124	XM_003963890.3;	XM_003964002.3;	XM_011602830.2;	XM_011603140.2;	XM_011610657.2;	XM_011610658.2;	XM_011610659.2;	XM_029834231.1;	XM_029848646.1;	XM_029848965.1;
uniq_1437591	XM_003961804.3;	XM_003962294.3;	XM_003965313.3;	XM_003967263.2;	XM_003967388.3;	XM_003967426.3;	XM_003968349.3;	XM_003969650.3;	XM_003970616.3;	XM_003973666.3;	XM_003974300.3;	XM_003977069.2;	XM_003977298.3;	XM_003977871.3;	XM_011606099.2;	XM_011606409.2;	XM_011606410.2;	XM_011606411.2;	XM_011606999.2;	XM_011608224.2;	XM_011608937.2;	XM_011608943.2;	XM_011610885.2;	XM_011611218.2;	XM_011611221.2;	XM_011611406.2;	XM_011611634.2;	XM_011612279.2;	XM_011612280.2;	XM_011612281.2;	XM_011612786.2;	XM_011614221.2;	XM_011615215.2;	XM_011618451.2;	XM_011619256.2;	XM_011619261.2;	XM_011621340.2;	XM_011621345.2;	XM_011621348.2;	XM_011621351.2;	XM_011621600.2;	XM_029826187.1;	XM_029826188.1;	XM_029829786.1;	XM_029831117.1;	XM_029831118.1;	XM_029832848.1;	XM_029832849.1;	XM_029832850.1;
uniq_2617271	XM_003962530.3;	XM_003971750.3;	XM_003972947.3;	XM_003975551.3;	XM_003975661.3;	XM_003976339.3;	XM_003977364.3;	XM_011603058.2;	XM_011603059.2;	XM_011603060.2;	XM_011603061.2;	XM_011607622.2;	XM_011610934.2;	XM_011613510.2;	XM_011614283.2;	XM_011614798.2;	XM_011616399.2;	XM_011617609.2;	XM_011621906.2;	XM_029825458.1;	XM_029825459.1;	XM_029825461.1;	XM_029825463.1;	XM_029825464.1;	XM_029826363.1;	XM_029826364.1;	XM_029826365.1;	XM_029826366.1;	XM_029826367.1;	XM_029826368.1;	XM_029826369.1;	XM_029826370.1;	XM_029826371.1;	XM_029826372.1;	XM_029826373.1;	XM_029826374.1;	XM_029826376.1;	XM_029826521.1;	XM_029826522.1;	XM_029827043.1;	XM_029827044.1;	XM_029827659.1;	XM_029828244.1;	XM_029828417.1;	XM_029830502.1;	XM_029830719.1;	XM_029831807.1;	XM_029833374.1;	XM_029833793.1;
uniq_1755925	XM_003962904.3;	XM_003963078.2;	XM_003965695.3;	XM_003967740.3;	XM_003968726.3;	XM_003972280.3;	XM_003973217.3;	XM_003973641.3;	XM_003974061.3;	XM_003974214.3;	XM_003974425.3;	XM_003974960.3;	XM_003975274.3;	XM_003976471.3;	XM_003978529.3;	XM_011604151.2;	XM_011604880.2;	XM_011606157.2;	XM_011606158.2;	XM_011607643.2;	XM_011608323.2;	XM_011612749.2;	XM_011612750.2;	XM_011612985.2;	XM_011614083.2;	XM_011614084.2;	XM_011614085.2;	XM_011614088.2;	XM_011614675.2;	XM_011616083.2;	XM_011616084.2;	XM_011617229.2;	XM_011617473.2;	XM_011619266.2;	XM_011619267.2;	XM_011619268.2;	XM_011619269.2;	XM_011619270.2;	XM_029828919.1;	XM_029829480.1;	XM_029829481.1;	XM_029829482.1;	XM_029829483.1;	XM_029829484.1;	XM_029829485.1;	XM_029829486.1;	XM_029829487.1;	XM_029829726.1;	XM_029829727.1;
uniq_486224	NM_001280015.1;	XM_003962279.3;	XM_003962407.3;	XM_003963567.3;	XM_003963966.3;	XM_003964531.3;	XM_003964562.3;	XM_003965241.3;	XM_003965584.3;	XM_003966787.3;	XM_003967363.3;	XM_003967485.3;	XM_003968900.3;	XM_003969797.3;	XM_003970098.3;	XM_003971049.3;	XM_003971107.3;	XM_003971909.2;	XM_003972127.3;	XM_003974183.3;	XM_003974725.3;	XM_003975393.3;	XM_003975784.3;	XM_003977406.3;	XM_003977898.3;	XM_003977900.2;	XM_003978035.3;	XM_011602405.2;	XM_011603221.2;	XM_011603848.2;	XM_011604698.2;	XM_011606422.2;	XM_011606546.2;	XM_011608866.2;	XM_011609314.2;	XM_011609315.2;	XM_011609316.2;	XM_011609317.2;	XM_011609318.2;	XM_011611147.2;	XM_011611586.2;	XM_011611587.2;	XM_011612119.2;	XM_011612123.2;	XM_011612128.2;	XM_011612947.2;	XM_011613016.2;	XM_011613641.2;	XM_011614591.2;
uniq_3350938	NM_001037860.1;	NM_001104602.1;	NM_001136149.1;	XM_003961351.3;	XM_003961437.3;	XM_003961595.3;	XM_003961707.3;	XM_003961791.3;	XM_003962407.3;	XM_003962426.3;	XM_003962479.3;	XM_003963669.3;	XM_003964566.3;	XM_003964808.3;	XM_003964846.3;	XM_003965047.3;	XM_003966495.3;	XM_003967513.3;	XM_003967578.3;	XM_003967668.3;	XM_003968158.3;	XM_003968600.3;	XM_003968912.3;	XM_003969515.3;	XM_003969609.3;	XM_003969906.3;	XM_003970318.2;	XM_003971106.3;	XM_003971247.3;	XM_003971254.3;	XM_003971376.3;	XM_003972228.3;	XM_003972809.3;	XM_003973527.3;	XM_003973618.3;	XM_003973625.3;	XM_003974002.3;	XM_003975492.3;	XM_003976299.3;	XM_003977579.3;	XM_003977590.3;	XM_003977893.3;	XM_003978163.3;	XM_003979127.3;	XM_003979531.2;	XM_011602413.2;	XM_011602910.2;	XM_011603191.2;	XM_011603428.2;
uniq_2583930	NM_001032618.1;	NM_001032732.1;	NM_001032733.1;	NM_001032743.1;	NM_001032749.1;	NM_001033639.1;	NM_001037960.1;	NM_001048040.1;	NM_001098649.1;	NM_001099604.3;	XM_003961024.3;	XM_003961037.3;	XM_003961038.3;	XM_003961081.3;	XM_003961083.3;	XM_003961127.3;	XM_003961131.3;	XM_003961200.3;	XM_003961761.3;	XM_003961775.2;	XM_003961832.2;	XM_003962020.2;	XM_003962107.3;	XM_003962227.3;	XM_003962228.3;	XM_003962347.3;	XM_003962416.3;	XM_003962458.3;	XM_003962487.3;	XM_003962551.3;	XM_003962579.3;	XM_003962638.3;	XM_003962724.3;	XM_003962799.3;	XM_003962832.3;	XM_003963027.3;	XM_003963082.3;	XM_003963090.3;	XM_003963094.3;	XM_003963105.3;	XM_003963253.3;	XM_003963383.3;	XM_003963389.3;	XM_003963410.3;	XM_003963577.3;	XM_003963728.3;	XM_003963889.3;	XM_003963911.3;	XM_003963949.3;
uniq_1694274	NM_001122863.1;	XM_003961469.3;	XM_003966964.3;	XM_003971541.3;	XM_003971542.3;	XM_003973425.3;	XM_011603435.2;	XM_011603436.2;	XM_011606799.2;	XM_011606978.2;	XM_011611468.2;	XM_011612046.2;	XM_011613249.2;	XM_011614055.2;	XM_011616023.2;	XM_029825562.1;	XM_029826024.1;	XM_029826029.1;	XM_029826040.1;	XM_029829746.1;	XM_029830746.1;	XM_029841230.1;	XM_029842235.1;	XM_029842236.1;	XM_029842237.1;	XM_029848303.1;	XM_029849349.1;	XM_029849350.1;
uniq_671648	NM_001032604.1;	NM_001032693.1;	NM_001033712.1;	NM_001038226.1;	NM_001044375.1;	NM_001122862.1;	NM_001142486.1;	NM_001190362.1;	NM_001280009.1;	NM_001280050.1;	NM_001280087.1;	XM_003961010.3;	XM_003961012.3;	XM_003961048.3;	XM_003961058.3;	XM_003961137.2;	XM_003961150.3;	XM_003961171.3;	XM_003961213.3;	XM_003961239.3;	XM_003961319.3;	XM_003961495.3;	XM_003961684.3;	XM_003961736.3;	XM_003961927.3;	XM_003962245.3;	XM_003962491.3;	XM_003962526.3;	XM_003962571.3;	XM_003962814.3;	XM_003962820.3;	XM_003962881.3;	XM_003962907.3;	XM_003963088.3;	XM_003963284.3;	XM_003963289.3;	XM_003963534.3;	XM_003963616.3;	XM_003963803.3;	XM_003963860.3;	XM_003963894.3;	XM_003963958.3;	XM_003963959.3;	XM_003964056.3;	XM_003964126.3;	XM_003964143.3;	XM_003964349.3;	XM_003964379.3;	XM_003964481.2;
uniq_3263075	NM_001032704.1;	NM_001032734.1;	NM_001032762.1;	NM_001305611.1;	XM_003961078.3;	XM_003961632.3;	XM_003961681.3;	XM_003962110.2;	XM_003962308.3;	XM_003962381.3;	XM_003962422.3;	XM_003962498.2;	XM_003962723.3;	XM_003963049.3;	XM_003963085.3;	XM_003963131.3;	XM_003963167.3;	XM_003963252.3;	XM_003963333.3;	XM_003963486.3;	XM_003963592.3;	XM_003963643.3;	XM_003964469.3;	XM_003964482.3;	XM_003964846.3;	XM_003964891.3;	XM_003964930.3;	XM_003965019.3;	XM_003965300.3;	XM_003965329.3;	XM_003965377.3;	XM_003965509.3;	XM_003965703.3;	XM_003966404.3;	XM_003966683.3;	XM_003966780.3;	XM_003966791.3;	XM_003966846.3;	XM_003966853.3;	XM_003967150.3;	XM_003967635.3;	XM_003967641.2;	XM_003967710.3;	XM_003967765.3;	XM_003968080.3;	XM_003968450.3;	XM_003969056.3;	XM_003969108.3;	XM_003969122.3;
uniq_681796	XM_003968313.3;	XM_003978319.3;	XM_003978628.3;	XM_011606441.2;	XM_011608286.2;	XM_029840966.1;	XM_029840967.1;
uniq_3633403	XM_011618019.2;	XM_011618020.2;	XM_029829468.1;	XM_029829470.1;	XM_029829471.1;	XM_029848764.1;	XM_029848765.1;	XM_029848766.1;	XM_029848767.1;	XM_029848768.1;	XM_029848769.1;	XM_029848770.1;	XM_029848771.1;	XM_029848772.1;	XM_029848773.1;	XM_029848774.1;	XM_029848775.1;	XM_029848776.1;	XM_029848777.1;	XM_029848778.1;	XM_029848779.1;
uniq_224039	NM_001032556.1;	XM_003961142.3;	XM_003961363.2;	XM_003961585.3;	XM_003961825.3;	XM_003962165.3;	XM_003962327.3;	XM_003962487.3;	XM_003963028.3;	XM_003963811.3;	XM_003964381.2;	XM_003964823.2;	XM_003964843.2;	XM_003964854.2;	XM_003965144.3;	XM_003965633.3;	XM_003965702.3;	XM_003965861.3;	XM_003966109.3;	XM_003966239.2;	XM_003966309.3;	XM_003966347.3;	XM_003966374.2;	XM_003966898.3;	XM_003967151.3;	XM_003967568.3;	XM_003967808.3;	XM_003968287.3;	XM_003969287.3;	XM_003969665.3;	XM_003970029.3;	XM_003970162.3;	XM_003970406.3;	XM_003970574.3;	XM_003970943.3;	XM_003971087.3;	XM_003971236.3;	XM_003971274.3;	XM_003971724.3;	XM_003972393.3;	XM_003972614.3;	XM_003972653.3;	XM_003973614.3;	XM_003973833.3;	XM_003973909.3;	XM_003974322.3;	XM_003974344.3;	XM_003974414.3;	XM_003974537.3;
uniq_1909936	XM_029839635.1;
uniq_1960552	XM_003974138.3;	XM_003974523.3;	XM_003979118.3;	XM_011606150.2;	XM_011606452.2;	XM_011606453.2;	XM_011614819.2;	XM_011620590.2;	XM_029828563.1;	XM_029830119.1;	XM_029836430.1;	XM_029836436.1;	XM_029836443.1;	XM_029836445.1;	XM_029836446.1;	XM_029836449.1;	XM_029836454.1;	XM_029837697.1;	XM_029837698.1;	XM_029837699.1;	XM_029837700.1;	XM_029837701.1;	XM_029840286.1;
uniq_1407988	XM_003961050.3;	XM_003961284.2;	XM_003961344.3;	XM_003961904.3;	XM_003961950.3;	XM_003962095.3;	XM_003962466.3;	XM_003962859.3;	XM_003963120.3;	XM_003963125.3;	XM_003963249.3;	XM_003963572.2;	XM_003963576.2;	XM_003963713.3;	XM_003963721.3;	XM_003963859.3;	XM_003963911.3;	XM_003964162.3;	XM_003964728.3;	XM_003964828.3;	XM_003964846.3;	XM_003965215.3;	XM_003965249.3;	XM_003965347.3;	XM_003965689.3;	XM_003966072.3;	XM_003966374.2;	XM_003966427.3;	XM_003966846.3;	XM_003967027.2;	XM_003967126.3;	XM_003967302.3;	XM_003967451.3;	XM_003967513.3;	XM_003967531.2;	XM_003967740.3;	XM_003968436.3;	XM_003969227.3;	XM_003969733.3;	XM_003969907.3;	XM_003969963.3;	XM_003970372.3;	XM_003970598.3;	XM_003970932.2;	XM_003970975.3;	XM_003972103.3;	XM_003972243.3;	XM_003972353.3;	XM_003972414.3;
uniq_612566	NM_001078593.1;	XM_003961039.3;	XM_003961058.3;	XM_003964126.3;	XM_003970006.3;	XM_011603356.2;	XM_011603357.2;	XM_011603929.2;	XM_011604004.2;	XM_011606156.2;	XM_011607641.2;	XM_011607642.2;	XM_011610240.2;	XM_011610241.2;	XM_011611086.2;	XM_011611088.2;	XM_011611089.2;	XM_011611090.2;	XM_011612257.2;	XM_011613382.2;	XM_011616568.2;	XM_011620681.2;	XM_029825711.1;	XM_029829713.1;	XM_029831900.1;	XM_029832474.1;	XM_029832482.1;	XM_029832493.1;	XM_029832496.1;	XM_029832504.1;	XM_029832509.1;	XM_029834888.1;	XM_029834889.1;	XM_029836112.1;	XM_029836113.1;	XM_029836642.1;	XM_029836647.1;	XM_029836656.1;	XM_029836662.1;	XM_029836669.1;	XM_029836675.1;	XM_029836678.1;	XM_029836681.1;	XM_029836685.1;	XM_029836687.1;	XM_029836694.1;	XM_029836697.1;	XM_029836701.1;	XM_029836705.1;
uniq_1789313	XM_003964310.3;	XM_003966683.3;	XM_003969885.3;	XM_003977714.3;	XM_011602750.2;	XM_011602751.2;	XM_011604009.2;	XM_011607069.2;	XM_011607070.2;	XM_011610999.2;	XM_011613345.2;	XM_011617713.2;	XM_011618658.2;	XM_011619661.2;	XM_029825324.1;	XM_029825325.1;	XM_029825640.1;	XM_029825641.1;	XM_029825642.1;	XM_029825643.1;	XM_029827225.1;	XM_029827230.1;	XM_029827237.1;	XM_029827244.1;	XM_029827248.1;	XM_029827256.1;	XM_029827265.1;	XM_029827277.1;	XM_029827282.1;	XM_029827289.1;	XM_029827298.1;	XM_029830485.1;	XM_029831096.1;	XM_029832733.1;	XM_029836104.1;	XM_029837009.1;	XM_029837837.1;	XM_029837838.1;	XM_029837839.1;	XM_029837840.1;	XM_029841310.1;
uniq_1508059	XM_003963162.3;	XM_003964269.3;	XM_003967284.2;	XM_003972753.3;	XM_003973654.3;	XM_003978602.3;	XM_011605582.2;	XM_011605583.2;	XM_011605585.2;	XM_011605587.2;	XM_011605624.2;	XM_011606543.2;	XM_011614019.2;	XM_011618601.2;	XM_011618602.2;	XM_029826877.1;	XM_029827539.1;	XM_029827540.1;	XM_029830310.1;	XM_029832474.1;	XM_029832482.1;	XM_029832493.1;	XM_029832496.1;	XM_029832504.1;	XM_029832509.1;	XM_029837082.1;	XM_029837482.1;	XM_029838827.1;	XM_029840371.1;	XM_029841809.1;	XM_029846815.1;
uniq_1958827	NM_001032750.1;	NM_001099604.3;	XM_003961055.3;	XM_003961236.3;	XM_003961372.3;	XM_003961564.3;	XM_003961837.2;	XM_003963586.3;	XM_003963596.3;	XM_003964177.2;	XM_003964481.2;	XM_003964734.3;	XM_003964815.3;	XM_003964854.2;	XM_003965323.2;	XM_003965695.3;	XM_003966106.3;	XM_003966933.3;	XM_003966949.3;	XM_003967452.3;	XM_003967803.3;	XM_003968885.3;	XM_003968902.3;	XM_003968943.3;	XM_003968964.3;	XM_003969396.3;	XM_003971580.3;	XM_003971764.3;	XM_003972374.2;	XM_003973019.3;	XM_003973488.3;	XM_003973563.3;	XM_003973669.3;	XM_003973941.3;	XM_003974270.3;	XM_003974569.3;	XM_003974712.3;	XM_003975096.3;	XM_003975231.3;	XM_003975260.2;	XM_003975262.3;	XM_003975854.3;	XM_003976612.3;	XM_003976906.3;	XM_003977253.3;	XM_003977291.3;	XM_003977446.3;	XM_003977589.3;	XM_003977835.3;
uniq_1340990	NM_001032666.1;	XM_003961435.3;	XM_003962518.3;	XM_003964695.3;	XM_003965488.3;	XM_003965536.3;	XM_003965950.3;	XM_003966780.3;	XM_003968434.3;	XM_003968920.3;	XM_003969662.3;	XM_003971237.2;	XM_003974479.3;	XM_003974699.3;	XM_003977135.3;	XM_003978399.3;	XM_003979118.3;	XM_003979792.3;	XM_011603387.2;	XM_011604879.2;	XM_011605675.2;	XM_011605676.2;	XM_011606518.2;	XM_011606519.2;	XM_011607592.2;	XM_011607593.2;	XM_011607594.2;	XM_011607595.2;	XM_011607596.2;	XM_011608394.2;	XM_011608568.2;	XM_011608654.2;	XM_011614306.2;	XM_011614315.2;	XM_011615883.2;	XM_011617804.2;	XM_011619471.2;	XM_011620590.2;	XM_011621596.2;	XM_011621813.2;	XM_011621941.2;	XM_029827816.1;	XM_029827817.1;	XM_029827818.1;	XM_029827819.1;	XM_029827820.1;	XM_029827821.1;	XM_029827822.1;	XM_029829940.1;
uniq_726198	NM_001032674.1;	NM_001032752.1;	NM_001037869.1;	NM_001037948.1;	NM_001136147.1;	NM_001245095.1;	XM_003961020.3;	XM_003961224.3;	XM_003961257.3;	XM_003961265.3;	XM_003961345.3;	XM_003961496.3;	XM_003961610.3;	XM_003961615.2;	XM_003961880.2;	XM_003962342.3;	XM_003962668.3;	XM_003962669.3;	XM_003962776.3;	XM_003962788.3;	XM_003962965.3;	XM_003963090.3;	XM_003963187.3;	XM_003963388.3;	XM_003963408.3;	XM_003963528.3;	XM_003963623.3;	XM_003963888.3;	XM_003963930.3;	XM_003964002.3;	XM_003964251.3;	XM_003964281.2;	XM_003964526.3;	XM_003964643.3;	XM_003964720.3;	XM_003964749.3;	XM_003964819.3;	XM_003964868.3;	XM_003965100.3;	XM_003965218.3;	XM_003965359.3;	XM_003965412.3;	XM_003965569.3;	XM_003965630.2;	XM_003965910.3;	XM_003966248.3;	XM_003966586.3;	XM_003966907.3;	XM_003967049.3;
uniq_1345834	XM_003961651.3;	XM_003962792.3;	XM_003965594.3;	XM_003966799.3;	XM_003973592.3;	XM_003975966.3;	XM_011604044.2;	XM_011604539.2;	XM_011610692.2;	XM_011614201.2;	XM_011616837.2;	XM_011616838.2;	XM_011618404.2;	XM_011618405.2;	XM_011619820.2;	XM_029827427.1;	XM_029831018.1;	XM_029831127.1;	XM_029831128.1;	XM_029832873.1;	XM_029832874.1;	XM_029832875.1;	XM_029839316.1;	XM_029840765.1;	XM_029842757.1;	XM_029842758.1;	XM_029848001.1;	XM_029848125.1;
uniq_1679523	NM_001280012.1;	XM_003961364.3;	XM_003961743.3;	XM_003963687.3;	XM_003964238.3;	XM_003965986.3;	XM_003969432.3;	XM_003970157.3;	XM_003970731.3;	XM_003971419.2;	XM_003973655.3;	XM_003974725.3;	XM_003975733.3;	XM_003976123.3;	XM_003976816.3;	XM_003977020.3;	XM_003977622.3;	XM_003977898.3;	XM_003979600.3;	XM_011602494.2;	XM_011603426.2;	XM_011605051.2;	XM_011605052.2;	XM_011605155.2;	XM_011605156.2;	XM_011605452.2;	XM_011605453.2;	XM_011605841.2;	XM_011605842.2;	XM_011607181.2;	XM_011611034.2;	XM_011611624.2;	XM_011612630.2;	XM_011614294.2;	XM_011614386.2;	XM_011614392.2;	XM_011614396.2;	XM_011616138.2;	XM_011617984.2;	XM_011618532.2;	XM_011618778.2;	XM_011618799.2;	XM_011619001.2;	XM_029825450.1;	XM_029825451.1;	XM_029825452.1;	XM_029825453.1;	XM_029825985.1;	XM_029826085.1;
uniq_1832318	NM_001032677.1;	NM_001173492.1;	XM_003961804.3;	XM_003961898.3;	XM_003962101.2;	XM_003962532.3;	XM_003963225.3;	XM_003963779.3;	XM_003965910.3;	XM_003966713.3;	XM_003967263.2;	XM_003967388.3;	XM_003967426.3;	XM_003968034.3;	XM_003968153.2;	XM_003968349.3;	XM_003968692.3;	XM_003969650.3;	XM_003970616.3;	XM_003972147.3;	XM_003972329.3;	XM_003972489.3;	XM_003972878.3;	XM_003974300.3;	XM_003974317.3;	XM_003974771.3;	XM_003975057.3;	XM_003975843.3;	XM_003977298.3;	XM_003977871.3;	XM_003978438.3;	XM_011602773.2;	XM_011603426.2;	XM_011604468.2;	XM_011604934.2;	XM_011605428.2;	XM_011605582.2;	XM_011605583.2;	XM_011605585.2;	XM_011605587.2;	XM_011606099.2;	XM_011606409.2;	XM_011606410.2;	XM_011606411.2;	XM_011606999.2;	XM_011607937.2;	XM_011608084.2;	XM_011608085.2;	XM_011608155.2;
uniq_1597417	XM_011613850.2;
uniq_1839500	XM_003963581.3;	XM_003966943.3;	XM_011611684.2;	XM_011611686.2;	XM_029837426.1;	XM_029848987.1;	XM_029848988.1;
uniq_926203	NM_001032642.1;	NM_001032645.1;	XM_003962534.3;	XM_003962535.3;	XM_003962850.3;	XM_003963339.3;	XM_003963700.3;	XM_003967865.3;	XM_003970585.2;	XM_003971876.3;	XM_003973330.3;	XM_003974132.3;	XM_003974171.2;	XM_003975117.3;	XM_003975596.3;	XM_011603743.2;	XM_011605514.2;	XM_011608937.2;	XM_011608943.2;	XM_011612125.2;	XM_011612942.2;	XM_011613968.2;	XM_011614615.2;	XM_011614659.2;	XM_011614661.2;	XM_011614662.2;	XM_011616405.2;	XM_011616612.2;	XM_011616617.2;	XM_011617009.2;	XM_011618514.2;	XM_011618515.2;	XM_011619446.2;	XM_011619622.2;	XM_011620165.2;	XM_029828009.1;	XM_029828010.1;	XM_029828011.1;	XM_029828012.1;	XM_029828143.1;	XM_029828156.1;	XM_029828161.1;	XM_029828646.1;	XM_029828647.1;	XM_029828953.1;	XM_029832920.1;	XM_029833216.1;	XM_029833217.1;	XM_029833218.1;
uniq_905895	XM_003967765.3;	XM_003968221.3;	XM_003968860.3;	XM_003969258.3;	XM_003972065.3;	XM_003978859.3;	XM_011602489.2;	XM_011605475.2;	XM_011606230.2;	XM_011607148.2;	XM_011609383.2;	XM_011609384.2;	XM_011609387.2;	XM_011609388.2;	XM_011609389.2;	XM_011610389.2;	XM_011615509.2;	XM_011615510.2;	XM_011615511.2;	XM_011615512.2;	XM_011615513.2;	XM_011615515.2;	XM_011615516.2;	XM_011615517.2;	XM_011615518.2;	XM_011615886.2;	XM_011619087.2;	XM_011619088.2;	XM_029830290.1;	XM_029830292.1;	XM_029833170.1;	XM_029833171.1;	XM_029833172.1;	XM_029833174.1;	XM_029833175.1;	XM_029837875.1;	XM_029837876.1;	XM_029839141.1;	XM_029841166.1;	XM_029841167.1;	XM_029841168.1;	XM_029841169.1;	XM_029841348.1;	XM_029843097.1;	XM_029846406.1;	XM_029850804.1;	XM_029851286.1;
uniq_281244	XM_003971528.3;	XM_011611933.2;	XM_011613217.2;	XM_029825320.1;	XM_029825321.1;	XM_029834718.1;	XM_029836835.1;	XM_029836836.1;	XM_029836837.1;	XM_029836838.1;	XM_029845436.1;
uniq_144966	XM_011609034.2;	XM_029845435.1;
uniq_972562	NM_001032653.1;	NM_001032712.1;	NM_001037989.1;	XM_003961078.3;	XM_003961157.2;	XM_003961729.3;	XM_003961772.3;	XM_003962005.3;	XM_003962315.3;	XM_003962462.3;	XM_003962682.3;	XM_003963077.2;	XM_003963442.3;	XM_003963485.3;	XM_003963528.3;	XM_003963759.3;	XM_003963932.3;	XM_003964102.3;	XM_003964797.3;	XM_003964973.3;	XM_003965130.3;	XM_003965810.3;	XM_003965812.3;	XM_003965824.3;	XM_003965845.3;	XM_003966044.3;	XM_003966321.3;	XM_003966774.3;	XM_003966872.3;	XM_003967126.3;	XM_003967447.3;	XM_003967492.3;	XM_003967959.2;	XM_003968021.2;	XM_003968221.3;	XM_003968251.3;	XM_003968259.3;	XM_003968341.3;	XM_003968344.3;	XM_003968371.3;	XM_003968540.3;	XM_003968613.3;	XM_003969228.3;	XM_003969420.3;	XM_003969830.3;	XM_003969967.3;	XM_003970004.3;	XM_003970008.3;	XM_003970203.3;
uniq_1846268	XM_003972607.3;	XM_003978203.3;	XM_011604419.2;	XM_011613487.2;	XM_011614303.2;	XM_029826627.1;	XM_029831843.1;	XM_029836699.1;	XM_029842788.1;	XM_029842789.1;	XM_029842790.1;	XM_029848133.1;	XM_029848134.1;
uniq_621544	XM_003966838.3;	XM_003968191.2;	XM_003973767.3;	XM_003975239.3;	XM_003977088.3;	XM_003979734.3;	XM_011603468.2;	XM_011609290.2;	XM_011609441.2;	XM_011609446.2;	XM_011614268.2;	XM_011614269.2;	XM_011614380.2;	XM_011614381.2;	XM_011614742.2;	XM_011614844.2;	XM_011614845.2;	XM_011617195.2;	XM_011617196.2;	XM_029828269.1;	XM_029828270.1;	XM_029828271.1;	XM_029828272.1;	XM_029828487.1;	XM_029828488.1;	XM_029828489.1;	XM_029830085.1;	XM_029835541.1;	XM_029835542.1;	XM_029835543.1;	XM_029835545.1;	XM_029839317.1;	XM_029839318.1;	XM_029839319.1;	XM_029839322.1;	XM_029842867.1;	XM_029842869.1;	XM_029842870.1;	XM_029843215.1;	XM_029843216.1;	XM_029843217.1;	XM_029844793.1;	XM_029844798.1;	XM_029844827.1;	XM_029849314.1;	XM_029849317.1;	XM_029849323.1;	XM_029849328.1;	XM_029849338.1;
uniq_1940046	NM_001032611.1;	NM_001032708.1;	NM_001032768.1;	NM_001037950.1;	NM_001037982.1;	NM_001078601.1;	NM_001083622.1;	NM_001104602.1;	NM_001105236.1;	NM_001246296.1;	NM_001246300.1;	NM_001305599.1;	NM_001305606.1;	XM_003961085.3;	XM_003961115.3;	XM_003961127.3;	XM_003961143.3;	XM_003961144.3;	XM_003961195.3;	XM_003961496.3;	XM_003961531.3;	XM_003961585.3;	XM_003961611.3;	XM_003961753.3;	XM_003961756.3;	XM_003961921.3;	XM_003962025.3;	XM_003962095.3;	XM_003962144.3;	XM_003962159.3;	XM_003962169.3;	XM_003962187.3;	XM_003962203.3;	XM_003962251.3;	XM_003962252.2;	XM_003962365.3;	XM_003962420.3;	XM_003962448.3;	XM_003962475.3;	XM_003962538.3;	XM_003962602.2;	XM_003962636.3;	XM_003962662.3;	XM_003962729.3;	XM_003962806.3;	XM_003962915.3;	XM_003963066.3;	XM_003963113.3;	XM_003963167.3;
uniq_156377	XM_003961162.3;	XM_011611331.2;	XM_011611334.2;	XM_011611336.2;	XM_011612191.2;	XM_011612192.2;	XM_011612193.2;	XM_011614020.2;	XM_011614576.2;	XM_011621999.2;	XM_029833978.1;	XM_029833979.1;	XM_029833980.1;	XM_029833982.1;	XM_029834846.1;	XM_029839641.1;	XM_029839643.1;	XM_029844941.1;	XM_029844944.1;	XM_029847614.1;	XM_029847622.1;	XM_029847626.1;	XM_029847630.1;	XM_029848751.1;	XM_029848752.1;
uniq_1717423	XM_003961626.3;	XM_003963311.3;	XM_003963700.3;	XM_003963812.3;	XM_003964868.3;	XM_003965095.3;	XM_003965993.3;	XM_003966051.3;	XM_003966148.3;	XM_003966346.3;	XM_003966566.3;	XM_003966602.3;	XM_003966927.3;	XM_003969369.3;	XM_003969606.3;	XM_003970416.3;	XM_003973359.2;	XM_003973906.3;	XM_003974096.3;	XM_003974171.2;	XM_003974578.3;	XM_003975848.3;	XM_003976496.3;	XM_003977983.3;	XM_003978493.3;	XM_011602443.2;	XM_011602478.2;	XM_011603142.2;	XM_011604549.2;	XM_011605227.2;	XM_011605668.2;	XM_011605862.2;	XM_011605863.2;	XM_011605865.2;	XM_011605866.2;	XM_011605955.2;	XM_011605956.2;	XM_011605957.2;	XM_011606150.2;	XM_011606259.2;	XM_011606677.2;	XM_011606678.2;	XM_011606679.2;	XM_011606696.2;	XM_011606843.2;	XM_011606943.2;	XM_011607054.2;	XM_011607055.2;	XM_011607078.2;
uniq_3668567	XM_011618106.2;
uniq_2790302	XM_003966608.3;	XM_011604222.2;	XM_011612569.2;	XM_011612570.2;	XM_029831614.1;	XM_029831615.1;	XM_029831616.1;	XM_029836123.1;	XM_029836603.1;	XM_029836605.1;	XM_029851036.1;	XM_029851037.1;
uniq_1887794	XM_003962487.3;	XM_011617860.2;	XM_029837008.1;
uniq_678205	NM_001130869.1;	XM_003963037.3;	XM_003967488.3;	XM_003968539.3;	XM_003969651.3;	XM_003971640.3;	XM_003976447.3;	XM_003978063.3;	XM_003978996.3;	XM_003979152.3;	XM_011602912.2;	XM_011602913.2;	XM_011602915.2;	XM_011604768.2;	XM_011606408.2;	XM_011606942.2;	XM_011608870.2;	XM_011608987.2;	XM_011609861.2;	XM_011610526.2;	XM_011610527.2;	XM_011610528.2;	XM_011610529.2;	XM_011611255.2;	XM_011611256.2;	XM_011611257.2;	XM_011613091.2;	XM_011615071.2;	XM_011615563.2;	XM_011616907.2;	XM_011618489.2;	XM_011618532.2;	XM_011619138.2;	XM_029827020.1;	XM_029827573.1;	XM_029827574.1;	XM_029827849.1;	XM_029829710.1;	XM_029832374.1;	XM_029832634.1;	XM_029832635.1;	XM_029832891.1;	XM_029835658.1;	XM_029837900.1;	XM_029837901.1;	XM_029837902.1;	XM_029837903.1;	XM_029837904.1;	XM_029840143.1;
uniq_999658	NM_001032707.1;	NM_001048040.1;	NM_001048041.1;	NM_001078590.1;	XM_003961071.3;	XM_003961496.3;	XM_003961565.3;	XM_003961938.3;	XM_003961949.3;	XM_003962054.3;	XM_003962500.3;	XM_003962691.3;	XM_003962952.3;	XM_003963020.3;	XM_003963736.3;	XM_003963875.2;	XM_003964254.3;	XM_003964479.3;	XM_003964639.3;	XM_003964818.3;	XM_003964823.2;	XM_003965008.3;	XM_003965237.3;	XM_003965506.3;	XM_003965974.3;	XM_003965981.3;	XM_003966240.3;	XM_003966266.3;	XM_003966702.3;	XM_003967151.3;	XM_003967390.3;	XM_003967542.3;	XM_003967873.3;	XM_003968092.3;	XM_003968168.3;	XM_003968259.3;	XM_003969013.3;	XM_003969196.3;	XM_003970107.3;	XM_003970175.3;	XM_003970250.3;	XM_003970444.3;	XM_003970599.3;	XM_003970893.3;	XM_003971049.3;	XM_003971155.3;	XM_003971530.3;	XM_003972464.3;	XM_003972677.3;
uniq_114951	XM_003969635.3;	XM_011602819.2;	XM_011603716.2;	XM_029833347.1;	XM_029833348.1;	XM_029845657.1;	XM_029845658.1;
uniq_1961883	XM_029826360.1;	XM_029835157.1;
uniq_231314	XM_003968031.3;	XM_011609656.2;	XM_011615342.2;	XM_029829729.1;	XM_029834771.1;	XM_029834772.1;	XM_029842461.1;	XM_029842462.1;
uniq_1097641	NM_001097626.1;	XM_003961354.3;	XM_003961761.3;	XM_003962531.3;	XM_003962685.3;	XM_003962812.3;	XM_003964324.3;	XM_003965095.3;	XM_003966272.3;	XM_003966347.3;	XM_003966494.3;	XM_003967020.3;	XM_003967561.3;	XM_003967635.3;	XM_003968005.2;	XM_003968212.3;	XM_003968221.3;	XM_003968750.3;	XM_003969008.3;	XM_003969478.3;	XM_003970220.3;	XM_003971112.3;	XM_003971291.2;	XM_003971660.3;	XM_003971768.3;	XM_003972201.3;	XM_003973937.3;	XM_003973986.3;	XM_003975224.3;	XM_003975337.3;	XM_003976201.3;	XM_003976276.3;	XM_003977732.3;	XM_003977866.3;	XM_003977934.3;	XM_003977946.3;	XM_011602441.2;	XM_011602831.2;	XM_011603717.2;	XM_011603719.2;	XM_011603720.2;	XM_011604104.2;	XM_011604105.2;	XM_011604715.2;	XM_011606278.2;	XM_011606948.2;	XM_011607157.2;	XM_011607286.2;	XM_011608763.2;
uniq_29586	XM_029842712.1;	XM_029842713.1;	XM_029842714.1;	XM_029842715.1;
uniq_2765519	NM_001032640.1;	NM_001308261.1;	XM_003961124.3;	XM_003961395.3;	XM_003961684.3;	XM_003961761.3;	XM_003962219.3;	XM_003962293.2;	XM_003962401.3;	XM_003962452.3;	XM_003962624.3;	XM_003963296.3;	XM_003963581.3;	XM_003963678.3;	XM_003963975.2;	XM_003964107.3;	XM_003964284.3;	XM_003964665.3;	XM_003964950.3;	XM_003965494.3;	XM_003965694.3;	XM_003965794.3;	XM_003966130.3;	XM_003966354.2;	XM_003966488.3;	XM_003966630.3;	XM_003967057.3;	XM_003967310.3;	XM_003967363.3;	XM_003967379.3;	XM_003967561.3;	XM_003968672.3;	XM_003968683.3;	XM_003969807.3;	XM_003970462.3;	XM_003970856.2;	XM_003971233.3;	XM_003971283.3;	XM_003972086.3;	XM_003972614.3;	XM_003972790.3;	XM_003973240.3;	XM_003973469.3;	XM_003973839.3;	XM_003974068.2;	XM_003974079.3;	XM_003974214.3;	XM_003974318.3;	XM_003974409.3;
uniq_1402570	XM_029829488.1;	XM_029829489.1;	XM_029829490.1;	XM_029829491.1;	XM_029829492.1;	XM_029829494.1;	XM_029834626.1;	XM_029834627.1;	XM_029834628.1;	XM_029834629.1;	XM_029834630.1;	XM_029835249.1;
uniq_486539	NM_001032763.1;	NM_001037959.1;	XM_003961012.3;	XM_003961294.3;	XM_003961585.3;	XM_003961751.3;	XM_003962006.2;	XM_003962227.3;	XM_003962420.3;	XM_003962834.3;	XM_003964204.2;	XM_003964320.3;	XM_003964451.3;	XM_003964961.3;	XM_003965165.3;	XM_003965807.3;	XM_003965969.3;	XM_003966729.3;	XM_003966848.3;	XM_003967456.3;	XM_003967490.3;	XM_003968030.3;	XM_003968270.2;	XM_003968569.2;	XM_003968697.3;	XM_003969660.3;	XM_003970529.3;	XM_003970642.3;	XM_003971369.3;	XM_003971702.3;	XM_003972029.3;	XM_003974033.3;	XM_003974271.3;	XM_003974685.3;	XM_003974837.3;	XM_003975040.3;	XM_003975041.3;	XM_003975285.3;	XM_003975606.3;	XM_003976227.3;	XM_003976847.3;	XM_003977099.3;	XM_003977406.3;	XM_003977593.3;	XM_003977622.3;	XM_003977647.3;	XM_003978626.3;	XM_003979873.2;	XM_003979910.3;
uniq_1905332	NM_001130869.1;	XM_003961169.3;	XM_003961182.3;	XM_003962275.3;	XM_003964728.3;	XM_003964965.2;	XM_003967019.3;	XM_003968169.3;	XM_003969767.2;	XM_003971149.3;	XM_003973903.3;	XM_003974281.3;	XM_003974606.3;	XM_003977302.3;	XM_003977555.3;	XM_003977556.3;	XM_003977717.3;	XM_011603025.2;	XM_011604041.2;	XM_011604043.2;	XM_011605051.2;	XM_011605052.2;	XM_011605075.2;	XM_011605629.2;	XM_011605630.2;	XM_011605689.2;	XM_011606714.2;	XM_011606715.2;	XM_011606716.2;	XM_011606717.2;	XM_011606820.2;	XM_011606821.2;	XM_011606822.2;	XM_011606916.2;	XM_011606917.2;	XM_011606919.2;	XM_011608135.2;	XM_011608839.2;	XM_011613931.2;	XM_011615071.2;	XM_011615202.2;	XM_011615388.2;	XM_011615389.2;	XM_029825928.1;	XM_029827260.1;	XM_029827261.1;	XM_029827452.1;	XM_029827453.1;	XM_029827454.1;
uniq_1852693	NM_001037986.1;	NM_001104601.1;	XM_003961296.3;	XM_003961394.3;	XM_003962245.3;	XM_003962384.2;	XM_003963049.3;	XM_003963182.3;	XM_003963416.3;	XM_003964271.3;	XM_003965015.3;	XM_003965974.3;	XM_003966652.3;	XM_003966786.3;	XM_003967092.3;	XM_003967296.3;	XM_003967427.3;	XM_003967717.3;	XM_003968047.3;	XM_003968428.3;	XM_003968656.3;	XM_003970396.3;	XM_003971540.3;	XM_003972147.3;	XM_003972276.3;	XM_003972305.2;	XM_003973183.3;	XM_003973297.3;	XM_003973740.2;	XM_003973774.3;	XM_003973848.3;	XM_003974047.2;	XM_003974076.3;	XM_003974656.3;	XM_003974742.3;	XM_003974861.3;	XM_003975295.3;	XM_003975784.3;	XM_003977088.3;	XM_003977193.3;	XM_003977390.2;	XM_003977406.3;	XM_003977978.3;	XM_003978136.3;	XM_003978252.3;	XM_003978565.3;	XM_003978628.3;	XM_003979655.2;	XM_011602565.2;
uniq_1174013	XM_003961197.3;	XM_003973629.3;	XM_003973825.3;	XM_011618023.2;	XM_011621953.2;	XM_029827164.1;	XM_029828112.1;	XM_029828136.1;	XM_029828913.1;	XM_029847048.1;	XM_029847753.1;	XM_029847758.1;
uniq_554482	NM_001032602.1;	NM_001032698.1;	NM_001032699.1;	NM_001032713.1;	NM_001033844.1;	NM_001037869.1;	NM_001037871.1;	NM_001078637.1;	NM_001097629.1;	NM_001104604.1;	NM_001110005.1;	NM_001170361.1;	NM_001173492.1;	NM_001174172.1;	NM_001280028.1;	NM_001280057.1;	NM_001280068.1;	NM_001280069.1;	NM_001305609.1;	XM_003961032.2;	XM_003961083.3;	XM_003961084.3;	XM_003961103.3;	XM_003961110.3;	XM_003961140.3;	XM_003961146.2;	XM_003961255.3;	XM_003961296.3;	XM_003961321.3;	XM_003961470.3;	XM_003961498.3;	XM_003961595.3;	XM_003961625.2;	XM_003961626.3;	XM_003961646.3;	XM_003961793.3;	XM_003961829.3;	XM_003961832.2;	XM_003961884.3;	XM_003961905.3;	XM_003961933.3;	XM_003962171.2;	XM_003962194.3;	XM_003962252.2;	XM_003962285.3;	XM_003962435.3;	XM_003962493.3;	XM_003962501.3;	XM_003962505.3;
uniq_1362172	XM_003961803.3;	XM_003962044.3;	XM_003964211.3;	XM_003964653.3;	XM_003965172.3;	XM_003968752.3;	XM_003969013.3;	XM_003969455.3;	XM_003970536.2;	XM_003975907.3;	XM_003978707.3;	XM_011602839.2;	XM_011603997.2;	XM_011604099.2;	XM_011604100.2;	XM_011604569.2;	XM_011604570.2;	XM_011606266.2;	XM_011608210.2;	XM_011608576.2;	XM_011608586.2;	XM_011610750.2;	XM_011610754.2;	XM_011610762.2;	XM_011610763.2;	XM_011610764.2;	XM_011612791.2;	XM_011613239.2;	XM_011613240.2;	XM_011613241.2;	XM_011613242.2;	XM_011617498.2;	XM_029825346.1;	XM_029827156.1;	XM_029829465.1;	XM_029830612.1;	XM_029830834.1;	XM_029830835.1;	XM_029835098.1;	XM_029835099.1;	XM_029835227.1;	XM_029835228.1;	XM_029835230.1;	XM_029835231.1;	XM_029835232.1;	XM_029835233.1;	XM_029835280.1;	XM_029835281.1;	XM_029835282.1;
uniq_1450210	NM_001104603.1;	NM_001280019.1;	XM_003961637.3;	XM_003962498.2;	XM_003963320.3;	XM_003963484.3;	XM_003963668.2;	XM_003964094.3;	XM_003964409.3;	XM_003964799.3;	XM_003965365.3;	XM_003967012.3;	XM_003967190.3;	XM_003968835.3;	XM_003969370.2;	XM_003969446.3;	XM_003969513.3;	XM_003971821.3;	XM_003972103.3;	XM_003972228.3;	XM_003972347.3;	XM_003972516.3;	XM_003972582.3;	XM_003973711.3;	XM_003973931.3;	XM_003974312.3;	XM_003974331.3;	XM_003975469.3;	XM_003975977.3;	XM_003976090.3;	XM_003976319.3;	XM_011603034.2;	XM_011603387.2;	XM_011603406.2;	XM_011603689.2;	XM_011604027.2;	XM_011605678.2;	XM_011607108.2;	XM_011607109.2;	XM_011607111.2;	XM_011607394.2;	XM_011607395.2;	XM_011607977.2;	XM_011608190.2;	XM_011608191.2;	XM_011608192.2;	XM_011608193.2;	XM_011608428.2;	XM_011608908.2;
uniq_1645290	NM_001011879.2;	NM_001032715.1;	NM_001037959.1;	XM_003962190.3;	XM_003962668.3;	XM_003963632.3;	XM_003965554.2;	XM_003968885.3;	XM_003968986.3;	XM_003969382.3;	XM_003970935.3;	XM_003971477.2;	XM_003971713.3;	XM_003971834.3;	XM_003973074.2;	XM_003973371.2;	XM_003973896.3;	XM_003974181.3;	XM_003974364.3;	XM_003974550.3;	XM_003975711.3;	XM_003976389.3;	XM_003977593.3;	XM_003977717.3;	XM_003977898.3;	XM_003978636.3;	XM_011603573.2;	XM_011603574.2;	XM_011604112.2;	XM_011604481.2;	XM_011604839.2;	XM_011604840.2;	XM_011604842.2;	XM_011604843.2;	XM_011604870.2;	XM_011605706.2;	XM_011605707.2;	XM_011605709.2;	XM_011605742.2;	XM_011606408.2;	XM_011606916.2;	XM_011606917.2;	XM_011606919.2;	XM_011607862.2;	XM_011608236.2;	XM_011608619.2;	XM_011608620.2;	XM_011608621.2;	XM_011608622.2;
uniq_1464819	XM_003962079.3;	XM_003964484.3;	XM_003964797.3;	XM_003969084.3;	XM_003969979.3;	XM_003970529.3;	XM_003971574.2;	XM_003972203.3;	XM_003974971.3;	XM_011604166.2;	XM_011608086.2;	XM_011608867.2;	XM_011609133.2;	XM_011610859.2;	XM_011610860.2;	XM_011610926.2;	XM_011617153.2;	XM_011617665.2;	XM_011617682.2;	XM_011618485.2;	XM_011618486.2;	XM_011621880.2;	XM_029826804.1;	XM_029826814.1;	XM_029826819.1;	XM_029826826.1;	XM_029826828.1;	XM_029826831.1;	XM_029828524.1;	XM_029828525.1;	XM_029828526.1;	XM_029828527.1;	XM_029829477.1;	XM_029829542.1;	XM_029832082.1;	XM_029832083.1;	XM_029832084.1;	XM_029832597.1;	XM_029833847.1;	XM_029833848.1;	XM_029833849.1;	XM_029833850.1;	XM_029833851.1;	XM_029833853.1;	XM_029834337.1;	XM_029835940.1;	XM_029836719.1;	XM_029836722.1;	XM_029841338.1;
uniq_1553035	NM_001032675.1;	NM_001032771.1;	NM_001037990.1;	NM_001048039.1;	NM_001078580.1;	NM_001078621.1;	NM_001098644.1;	NM_001098645.1;	NM_001099605.1;	NM_001105235.2;	NM_001305600.1;	XM_003961050.3;	XM_003961083.3;	XM_003961346.3;	XM_003961372.3;	XM_003961423.3;	XM_003961595.3;	XM_003961623.3;	XM_003961727.3;	XM_003961981.3;	XM_003961985.3;	XM_003962145.3;	XM_003962162.3;	XM_003962165.3;	XM_003962254.3;	XM_003962268.3;	XM_003962574.3;	XM_003962642.2;	XM_003962725.3;	XM_003962729.3;	XM_003962775.3;	XM_003962807.3;	XM_003962947.3;	XM_003963035.3;	XM_003963255.3;	XM_003963631.3;	XM_003963660.2;	XM_003963672.3;	XM_003963808.3;	XM_003963811.3;	XM_003963887.3;	XM_003964061.3;	XM_003964163.3;	XM_003964167.3;	XM_003964213.3;	XM_003964235.2;	XM_003964257.3;	XM_003964377.3;	XM_003964454.3;
uniq_1130745	XM_003961691.3;	XM_003962135.3;	XM_003962521.3;	XM_003962983.3;	XM_003963629.3;	XM_003963761.3;	XM_003968574.3;	XM_003969515.3;	XM_003969914.3;	XM_003971830.3;	XM_003972414.3;	XM_003973187.3;	XM_003973270.3;	XM_003973678.3;	XM_003974568.3;	XM_003975019.3;	XM_003975219.3;	XM_003976931.3;	XM_003977291.3;	XM_011604470.2;	XM_011604471.2;	XM_011604623.2;	XM_011606132.2;	XM_011607353.2;	XM_011608132.2;	XM_011608140.2;	XM_011608327.2;	XM_011608400.2;	XM_011609651.2;	XM_011613606.2;	XM_011615593.2;	XM_011615731.2;	XM_011615998.2;	XM_011615999.2;	XM_011616001.2;	XM_011616003.2;	XM_011616004.2;	XM_011617825.2;	XM_011617831.2;	XM_011618447.2;	XM_011620742.2;	XM_011621560.2;	XM_029826160.1;	XM_029826585.1;	XM_029826586.1;	XM_029828096.1;	XM_029828250.1;	XM_029828251.1;	XM_029828252.1;
uniq_1215749	XM_011614303.2;	XM_029826627.1;
uniq_1018951	XM_003973309.3;	XM_011616653.2;	XM_029831459.1;	XM_029831460.1;	XM_029831461.1;	XM_029831463.1;	XM_029832101.1;	XM_029832102.1;	XM_029832103.1;	XM_029832104.1;	XM_029832105.1;
uniq_693326	XM_003962480.3;	XM_011611566.2;	XM_011612643.2;	XM_029830371.1;	XM_029831339.1;	XM_029831341.1;	XM_029844572.1;	XM_029844573.1;	XM_029844575.1;	XM_029844576.1;	XM_029850137.1;	XM_029850138.1;
uniq_1477039	NM_001032624.1;	NM_001078591.1;	NM_001078620.2;	NM_001280069.1;	XM_003961051.3;	XM_003961282.3;	XM_003961718.3;	XM_003961733.3;	XM_003961750.3;	XM_003962047.3;	XM_003962146.3;	XM_003962368.2;	XM_003962407.3;	XM_003962444.3;	XM_003962479.3;	XM_003962609.3;	XM_003962637.2;	XM_003962702.3;	XM_003962772.3;	XM_003963207.3;	XM_003963234.3;	XM_003963665.3;	XM_003963692.3;	XM_003963967.2;	XM_003964032.3;	XM_003964101.3;	XM_003964458.3;	XM_003964951.3;	XM_003965185.3;	XM_003965191.3;	XM_003965537.3;	XM_003965685.2;	XM_003965845.3;	XM_003967087.3;	XM_003967476.3;	XM_003967492.3;	XM_003967635.3;	XM_003967668.3;	XM_003967766.3;	XM_003967838.3;	XM_003968108.3;	XM_003968422.3;	XM_003968612.3;	XM_003968913.3;	XM_003969160.3;	XM_003969244.3;	XM_003969732.3;	XM_003970000.3;	XM_003970132.3;
uniq_1323470	NM_001032665.1;	NM_001032691.1;	NM_001037952.1;	NM_001038003.1;	NM_001078596.1;	NM_001078628.1;	NM_001078644.1;	NM_001105219.1;	NM_001122862.1;	NM_001190363.1;	NM_001280078.1;	NM_001305609.1;	XM_003961013.2;	XM_003961034.3;	XM_003961249.3;	XM_003961363.2;	XM_003961411.3;	XM_003961520.3;	XM_003961521.3;	XM_003961571.3;	XM_003961723.3;	XM_003962047.3;	XM_003962149.3;	XM_003962200.3;	XM_003962205.3;	XM_003962327.3;	XM_003962368.2;	XM_003962445.3;	XM_003962493.3;	XM_003962574.3;	XM_003962779.3;	XM_003962945.3;	XM_003963035.3;	XM_003963077.2;	XM_003963118.3;	XM_003963146.3;	XM_003963282.3;	XM_003963453.3;	XM_003963455.3;	XM_003963494.3;	XM_003963784.3;	XM_003963813.3;	XM_003963826.2;	XM_003963889.3;	XM_003963982.3;	XM_003964004.3;	XM_003964080.3;	XM_003964110.3;	XM_003964209.3;
uniq_940708	NM_001032704.1;	NM_001280015.1;	NM_001308671.1;	XM_003961012.3;	XM_003961218.3;	XM_003961352.3;	XM_003961473.3;	XM_003961816.3;	XM_003961921.3;	XM_003961992.3;	XM_003962150.3;	XM_003962533.3;	XM_003963023.3;	XM_003963133.3;	XM_003963638.3;	XM_003963878.3;	XM_003963989.3;	XM_003964259.3;	XM_003965278.3;	XM_003965888.3;	XM_003966599.3;	XM_003967183.3;	XM_003967256.3;	XM_003967437.3;	XM_003967477.3;	XM_003967583.3;	XM_003967698.3;	XM_003967800.3;	XM_003968015.3;	XM_003968021.2;	XM_003968069.3;	XM_003968108.3;	XM_003968242.3;	XM_003968423.3;	XM_003968552.3;	XM_003968632.3;	XM_003968829.3;	XM_003969318.3;	XM_003969321.3;	XM_003969521.3;	XM_003970014.3;	XM_003970082.3;	XM_003970083.3;	XM_003970271.3;	XM_003970361.3;	XM_003970600.2;	XM_003970689.3;	XM_003970728.3;	XM_003971167.3;
uniq_535644	NM_001032552.1;	NM_001032556.1;	NM_001032640.1;	NM_001032677.1;	NM_001032679.1;	NM_001032700.1;	NM_001173495.1;	NM_001280069.1;	NM_001305599.1;	NM_001305605.1;	XM_003961129.3;	XM_003961158.3;	XM_003961277.3;	XM_003961354.3;	XM_003961549.3;	XM_003961583.3;	XM_003961803.3;	XM_003961811.3;	XM_003961836.3;	XM_003961905.3;	XM_003962023.3;	XM_003962149.3;	XM_003962164.3;	XM_003962168.3;	XM_003962210.3;	XM_003962253.3;	XM_003962383.3;	XM_003962788.3;	XM_003962872.3;	XM_003963337.3;	XM_003963496.3;	XM_003963506.3;	XM_003963632.3;	XM_003963660.2;	XM_003963944.3;	XM_003964084.3;	XM_003964086.3;	XM_003964163.3;	XM_003964236.3;	XM_003964269.3;	XM_003964708.3;	XM_003964771.3;	XM_003964805.3;	XM_003964807.2;	XM_003964884.3;	XM_003964961.3;	XM_003965050.3;	XM_003965136.2;	XM_003965153.3;
uniq_1178046	NM_001032545.1;	NM_001032620.1;	NM_001032665.1;	NM_001037950.1;	NM_001048041.1;	XM_003961017.3;	XM_003961067.3;	XM_003961081.3;	XM_003961166.2;	XM_003961623.3;	XM_003961793.3;	XM_003961963.3;	XM_003962880.3;	XM_003962987.3;	XM_003963779.3;	XM_003964070.3;	XM_003964436.3;	XM_003964566.3;	XM_003964971.2;	XM_003964991.3;	XM_003965294.3;	XM_003965329.3;	XM_003965410.3;	XM_003965902.3;	XM_003966321.3;	XM_003966852.3;	XM_003966896.3;	XM_003967112.3;	XM_003967310.3;	XM_003967497.3;	XM_003968118.3;	XM_003968286.3;	XM_003969148.3;	XM_003969317.3;	XM_003969322.3;	XM_003970072.2;	XM_003971440.3;	XM_003971955.3;	XM_003972440.3;	XM_003972987.3;	XM_003973183.3;	XM_003973202.3;	XM_003973619.3;	XM_003973648.3;	XM_003974138.3;	XM_003974432.3;	XM_003975665.3;	XM_003975718.3;	XM_003975802.3;
uniq_2140482	NM_001032706.1;	XM_003961600.2;	XM_003964470.3;	XM_003964716.3;	XM_003967988.3;	XM_003970091.3;	XM_003970599.3;	XM_003973388.3;	XM_003973415.3;	XM_003973449.3;	XM_003974261.3;	XM_003975169.3;	XM_003976870.3;	XM_003977808.3;	XM_011603116.2;	XM_011603117.2;	XM_011604023.2;	XM_011605689.2;	XM_011605870.2;	XM_011606482.2;	XM_011606483.2;	XM_011607346.2;	XM_011607347.2;	XM_011607934.2;	XM_011608858.2;	XM_011608912.2;	XM_011609851.2;	XM_011610057.2;	XM_011610058.2;	XM_011610059.2;	XM_011610381.2;	XM_011610857.2;	XM_011610858.2;	XM_011612347.2;	XM_011614164.2;	XM_011615506.2;	XM_011615694.2;	XM_011617904.2;	XM_011619767.2;	XM_029826379.1;	XM_029826504.1;	XM_029826734.1;	XM_029827883.1;	XM_029828174.1;	XM_029828175.1;	XM_029828176.1;	XM_029828178.1;	XM_029828179.1;	XM_029828419.1;
uniq_1073353	NM_001032604.1;	NM_001032706.1;	NM_001078595.1;	XM_003961364.3;	XM_003961546.3;	XM_003961680.2;	XM_003961725.3;	XM_003961748.3;	XM_003961849.3;	XM_003962194.3;	XM_003962203.3;	XM_003962788.3;	XM_003963162.3;	XM_003963293.3;	XM_003963404.3;	XM_003963603.3;	XM_003964018.2;	XM_003964280.3;	XM_003964310.3;	XM_003964657.3;	XM_003965043.3;	XM_003965361.2;	XM_003965819.3;	XM_003965998.3;	XM_003966383.3;	XM_003966990.3;	XM_003967513.3;	XM_003967698.3;	XM_003967747.3;	XM_003967950.3;	XM_003968726.3;	XM_003968901.3;	XM_003969820.3;	XM_003970632.3;	XM_003970789.3;	XM_003970997.3;	XM_003971007.3;	XM_003971318.3;	XM_003971604.3;	XM_003971618.3;	XM_003971816.3;	XM_003971877.3;	XM_003972127.3;	XM_003972340.3;	XM_003972458.3;	XM_003972593.3;	XM_003973198.3;	XM_003973321.3;	XM_003973358.3;
uniq_315161	NM_001305609.1;	XM_003961589.3;	XM_003965855.3;	XM_003967299.3;	XM_003968108.3;	XM_003968676.3;	XM_003977340.3;	XM_003978514.3;	XM_011606099.2;	XM_011606319.2;	XM_011607592.2;	XM_011607908.2;	XM_011609323.2;	XM_011609765.2;	XM_011611825.2;	XM_011612630.2;	XM_011614777.2;	XM_011614778.2;	XM_029825843.1;	XM_029828424.1;	XM_029829094.1;	XM_029831055.1;	XM_029832727.1;	XM_029836171.1;	XM_029836172.1;	XM_029836173.1;	XM_029839186.1;	XM_029839187.1;	XM_029839188.1;	XM_029839967.1;	XM_029842521.1;	XM_029842522.1;	XM_029842523.1;	XM_029842524.1;	XM_029842525.1;	XM_029842526.1;	XM_029842527.1;	XM_029842528.1;	XM_029842529.1;	XM_029842530.1;	XM_029842531.1;	XM_029842533.1;	XM_029842534.1;	XM_029842535.1;	XM_029842537.1;	XM_029842538.1;	XM_029846341.1;	XM_029849571.1;
uniq_1534940	XM_003962211.3;	XM_003962445.3;	XM_003968835.3;	XM_003970618.3;	XM_003971879.3;	XM_011608908.2;	XM_011610894.2;	XM_011618392.2;	XM_029829569.1;	XM_029829570.1;	XM_029829571.1;	XM_029829572.1;	XM_029835471.1;	XM_029835472.1;	XM_029835473.1;	XM_029837053.1;	XM_029837054.1;	XM_029844627.1;	XM_029845338.1;	XM_029845339.1;	XM_029846088.1;	XM_029848551.1;	XM_029848552.1;	XM_029848553.1;	XM_029848554.1;	XM_029848555.1;	XM_029849709.1;
uniq_919962	XM_003964643.3;	XM_003968216.3;	XM_003970395.3;	XM_003972027.3;	XM_003974376.3;	XM_003976494.3;	XM_003977739.3;	XM_011603975.2;	XM_011604182.2;	XM_011604649.2;	XM_011606538.2;	XM_011606539.2;	XM_011606540.2;	XM_011606541.2;	XM_011606844.2;	XM_011606845.2;	XM_011609679.2;	XM_011610051.2;	XM_011610052.2;	XM_011610436.2;	XM_011610707.2;	XM_011610906.2;	XM_011611956.2;	XM_011612364.2;	XM_011617947.2;	XM_011618054.2;	XM_011621851.2;	XM_029827692.1;	XM_029828541.1;	XM_029835583.1;	XM_029835777.1;	XM_029835778.1;	XM_029835779.1;	XM_029835780.1;	XM_029835781.1;	XM_029835782.1;	XM_029835783.1;	XM_029835784.1;	XM_029835785.1;	XM_029835786.1;	XM_029835787.1;	XM_029835788.1;	XM_029835789.1;	XM_029835790.1;	XM_029835791.1;	XM_029835792.1;	XM_029835793.1;	XM_029835795.1;	XM_029835796.1;
uniq_870481	XM_003964025.3;	XM_003965182.3;	XM_003968810.3;	XM_003968855.3;	XM_003970095.3;	XM_003970220.3;	XM_003972789.3;	XM_011602484.2;	XM_011603294.2;	XM_011603295.2;	XM_011603296.2;	XM_011605196.2;	XM_011605318.2;	XM_011610382.2;	XM_011612722.2;	XM_011612723.2;	XM_011613697.2;	XM_011616506.2;	XM_029828362.1;	XM_029828363.1;	XM_029828364.1;	XM_029829502.1;	XM_029835178.1;	XM_029838893.1;	XM_029844240.1;	XM_029844241.1;	XM_029844242.1;	XM_029844243.1;	XM_029845126.1;	XM_029845127.1;	XM_029847556.1;	XM_029847557.1;	XM_029847558.1;	XM_029847559.1;	XM_029847560.1;	XM_029847561.1;	XM_029847562.1;	XM_029847563.1;	XM_029850609.1;	XM_029851648.1;
uniq_1465957	NM_001032725.1;	NM_001048037.1;	NM_001078621.1;	NM_001105223.1;	NM_001173496.1;	NM_001280028.1;	NM_001305608.1;	XM_003961295.3;	XM_003961880.2;	XM_003961934.2;	XM_003962168.3;	XM_003962226.2;	XM_003962244.3;	XM_003962381.3;	XM_003962796.3;	XM_003962925.3;	XM_003963031.3;	XM_003963094.3;	XM_003963265.3;	XM_003963366.3;	XM_003963418.3;	XM_003963615.3;	XM_003963630.2;	XM_003963742.3;	XM_003964013.2;	XM_003964320.3;	XM_003964505.3;	XM_003964508.2;	XM_003964608.3;	XM_003964614.3;	XM_003964701.3;	XM_003964739.3;	XM_003964792.3;	XM_003964864.3;	XM_003964929.3;	XM_003965140.3;	XM_003965223.3;	XM_003965362.3;	XM_003965564.3;	XM_003965738.3;	XM_003965830.3;	XM_003965873.3;	XM_003965910.3;	XM_003965932.3;	XM_003966227.3;	XM_003966361.3;	XM_003966631.3;	XM_003966744.3;	XM_003966824.2;
uniq_479370	NM_001032604.1;	NM_001032687.1;	NM_001032739.1;	NM_001032746.1;	NM_001037868.1;	NM_001048039.1;	NM_001078583.1;	NM_001078644.1;	NM_001105217.1;	NM_001280069.1;	XM_003961024.3;	XM_003961061.3;	XM_003961062.3;	XM_003961063.3;	XM_003961064.3;	XM_003961065.3;	XM_003961101.3;	XM_003961168.3;	XM_003961249.3;	XM_003961621.3;	XM_003961844.2;	XM_003961914.3;	XM_003962171.2;	XM_003962201.3;	XM_003962245.3;	XM_003962342.3;	XM_003962465.3;	XM_003962480.3;	XM_003962501.3;	XM_003962563.3;	XM_003962646.3;	XM_003962846.3;	XM_003963351.2;	XM_003963493.3;	XM_003963632.3;	XM_003963679.3;	XM_003963889.3;	XM_003964261.3;	XM_003964292.2;	XM_003964667.3;	XM_003964708.3;	XM_003964812.3;	XM_003964861.3;	XM_003965043.3;	XM_003965153.3;	XM_003965273.3;	XM_003965432.3;	XM_003965803.3;	XM_003966182.3;
uniq_978548	NM_001122862.1;	XM_003961082.3;	XM_003961253.2;	XM_003961365.3;	XM_003961690.3;	XM_003961712.3;	XM_003961788.2;	XM_003962594.3;	XM_003962726.3;	XM_003962791.2;	XM_003963650.3;	XM_003964025.3;	XM_003964328.3;	XM_003964415.3;	XM_003964447.3;	XM_003964713.3;	XM_003964849.3;	XM_003965208.3;	XM_003965463.3;	XM_003965729.3;	XM_003965936.3;	XM_003966460.3;	XM_003966558.3;	XM_003967188.3;	XM_003967305.3;	XM_003967408.3;	XM_003967727.3;	XM_003967783.3;	XM_003967892.3;	XM_003967935.3;	XM_003968193.3;	XM_003968531.3;	XM_003968886.3;	XM_003968940.3;	XM_003969037.3;	XM_003969455.3;	XM_003969706.3;	XM_003969822.3;	XM_003969991.3;	XM_003970534.2;	XM_003970630.2;	XM_003971095.2;	XM_003971511.3;	XM_003971576.3;	XM_003971607.3;	XM_003972272.3;	XM_003972280.3;	XM_003972292.3;	XM_003972374.2;
uniq_1477110	XM_003961694.3;	XM_003966545.3;	XM_003969094.3;	XM_003971036.2;	XM_003971279.3;	XM_011602704.2;	XM_011604740.2;	XM_011606166.2;	XM_011606185.2;	XM_011606229.2;	XM_011606719.2;	XM_011607517.2;	XM_011607518.2;	XM_011607519.2;	XM_011612865.2;	XM_011614921.2;	XM_011615081.2;	XM_011615084.2;	XM_011616330.2;	XM_011616472.2;	XM_011616473.2;	XM_011617958.2;	XM_011619555.2;	XM_029828222.1;	XM_029828223.1;	XM_029828224.1;	XM_029828902.1;	XM_029828903.1;	XM_029831123.1;	XM_029831124.1;	XM_029831342.1;	XM_029831343.1;	XM_029832087.1;	XM_029832549.1;	XM_029834073.1;	XM_029835660.1;	XM_029839834.1;	XM_029840434.1;	XM_029841478.1;	XM_029841511.1;	XM_029841545.1;	XM_029841585.1;	XM_029841640.1;	XM_029841739.1;	XM_029841815.1;	XM_029845958.1;	XM_029846094.1;	XM_029846095.1;	XM_029846096.1;
uniq_488041	NM_001170351.1;	XM_003961010.3;	XM_003961027.3;	XM_003961198.3;	XM_003961365.3;	XM_003962211.3;	XM_003962255.3;	XM_003962268.3;	XM_003962529.3;	XM_003962733.3;	XM_003962909.3;	XM_003963106.3;	XM_003964313.3;	XM_003964371.3;	XM_003964864.3;	XM_003965520.3;	XM_003965540.3;	XM_003965692.3;	XM_003965760.3;	XM_003965931.3;	XM_003966666.3;	XM_003967311.3;	XM_003967334.3;	XM_003967657.3;	XM_003968162.3;	XM_003968263.3;	XM_003968309.3;	XM_003968338.3;	XM_003968408.3;	XM_003968750.3;	XM_003968835.3;	XM_003968888.3;	XM_003969079.3;	XM_003969162.3;	XM_003969180.3;	XM_003969668.3;	XM_003969942.2;	XM_003970023.3;	XM_003970200.3;	XM_003970711.3;	XM_003970728.3;	XM_003970942.3;	XM_003971080.2;	XM_003971501.3;	XM_003971894.3;	XM_003972370.3;	XM_003972618.3;	XM_003973072.2;	XM_003973149.2;
uniq_1718335	NM_001032604.1;	NM_001032679.1;	NM_001160185.1;	NM_001173496.1;	NM_001246292.1;	NM_001305600.1;	XM_003961056.3;	XM_003961081.3;	XM_003961150.3;	XM_003961249.3;	XM_003961351.3;	XM_003961496.3;	XM_003961783.3;	XM_003961808.3;	XM_003961938.3;	XM_003962050.3;	XM_003962080.3;	XM_003962137.3;	XM_003962498.2;	XM_003962508.3;	XM_003962740.3;	XM_003962766.3;	XM_003963014.3;	XM_003963035.3;	XM_003963360.3;	XM_003963383.3;	XM_003963483.3;	XM_003963627.2;	XM_003963864.3;	XM_003964032.3;	XM_003964400.3;	XM_003964781.3;	XM_003964973.3;	XM_003965390.3;	XM_003965507.3;	XM_003965589.3;	XM_003965652.3;	XM_003965724.3;	XM_003966243.3;	XM_003966326.3;	XM_003966422.3;	XM_003966473.2;	XM_003966683.3;	XM_003966687.3;	XM_003966827.3;	XM_003966949.3;	XM_003966975.3;	XM_003967095.3;	XM_003967405.3;
uniq_1543843	NM_001032706.1;	XM_003962466.3;	XM_003962820.3;	XM_003963340.3;	XM_003964056.3;	XM_003964562.3;	XM_003964755.3;	XM_003965039.3;	XM_003966109.3;	XM_003968033.2;	XM_003968821.3;	XM_003969476.3;	XM_003971252.3;	XM_003971273.2;	XM_003973712.3;	XM_003973997.3;	XM_003975943.3;	XM_003977741.3;	XM_011602405.2;	XM_011603284.2;	XM_011603316.2;	XM_011603542.2;	XM_011603543.2;	XM_011604797.2;	XM_011605257.2;	XM_011605268.2;	XM_011605269.2;	XM_011605270.2;	XM_011605271.2;	XM_011605272.2;	XM_011605273.2;	XM_011605274.2;	XM_011605277.2;	XM_011605279.2;	XM_011605378.2;	XM_011605735.2;	XM_011606474.2;	XM_011606948.2;	XM_011606976.2;	XM_011608377.2;	XM_011608378.2;	XM_011608526.2;	XM_011609710.2;	XM_011610612.2;	XM_011611057.2;	XM_011611473.2;	XM_011611474.2;	XM_011611509.2;	XM_011611559.2;
[truncated: 5,000 more columns]

## Sheet: MTG vs MCG
Table S3 List of preidicted target genes of DEpiRNAs
piRNA-id	its pridicted target genes(Accession Number)
uniq_2726689	XM_003976272.3;	XM_011606387.2;	XM_029840210.1;	XM_029843701.1;	XM_029843702.1;
uniq_1727090	NM_001037871.1;	XM_003965100.3;	XM_003965414.3;	XM_003967151.3;	XM_003968691.3;	XM_003970819.3;	XM_003972533.3;	XM_003974068.2;	XM_003977642.3;	XM_011605228.2;	XM_011605268.2;	XM_011605269.2;	XM_011605270.2;	XM_011605271.2;	XM_011605272.2;	XM_011605273.2;	XM_011605274.2;	XM_011605277.2;	XM_011605279.2;	XM_011605748.2;	XM_011606405.2;	XM_011606898.2;	XM_011606944.2;	XM_011608679.2;	XM_011608680.2;	XM_011608681.2;	XM_011610403.2;	XM_011610865.2;	XM_011610912.2;	XM_011611360.2;	XM_011611363.2;	XM_011612372.2;	XM_011612373.2;	XM_011614816.2;	XM_011615196.2;	XM_011615237.2;	XM_011615238.2;	XM_011615239.2;	XM_011620065.2;	XM_029828232.1;	XM_029828390.1;	XM_029829026.1;	XM_029829027.1;	XM_029829028.1;	XM_029829029.1;	XM_029829030.1;	XM_029829664.1;	XM_029829665.1;	XM_029829666.1;
uniq_920939	NM_001032608.1;	NM_001032745.1;	NM_001098644.1;	NM_001110005.1;	XM_003961344.3;	XM_003961796.3;	XM_003962024.3;	XM_003962327.3;	XM_003962709.3;	XM_003962820.3;	XM_003962947.3;	XM_003963004.3;	XM_003963006.3;	XM_003963017.3;	XM_003963064.3;	XM_003963108.3;	XM_003963522.3;	XM_003963530.3;	XM_003963868.3;	XM_003963875.2;	XM_003964080.3;	XM_003964406.3;	XM_003964420.3;	XM_003964474.3;	XM_003964543.2;	XM_003964559.2;	XM_003964973.3;	XM_003965042.3;	XM_003965226.3;	XM_003965383.3;	XM_003965391.2;	XM_003965407.3;	XM_003965433.3;	XM_003966245.3;	XM_003966290.3;	XM_003966300.3;	XM_003966309.3;	XM_003966469.3;	XM_003966555.3;	XM_003966642.3;	XM_003966684.3;	XM_003966687.3;	XM_003966845.3;	XM_003966851.3;	XM_003966880.2;	XM_003966896.3;	XM_003967263.2;	XM_003967323.3;	XM_003967334.3;
uniq_1454531	XM_003964453.3;	XM_003967679.3;	XM_003969940.2;	XM_003971040.2;	XM_003973655.3;	XM_011603571.2;	XM_011603575.2;	XM_011605964.2;	XM_011607762.2;	XM_011607763.2;	XM_011607764.2;	XM_011607765.2;	XM_011608812.2;	XM_011610081.2;	XM_011610737.2;	XM_011611569.2;	XM_011612187.2;	XM_011612603.2;	XM_011612813.2;	XM_011614294.2;	XM_011617765.2;	XM_011619266.2;	XM_011619267.2;	XM_011619268.2;	XM_011619269.2;	XM_011619270.2;	XM_029827474.1;	XM_029827475.1;	XM_029827476.1;	XM_029827477.1;	XM_029827843.1;	XM_029830170.1;	XM_029830171.1;	XM_029830172.1;	XM_029837426.1;	XM_029837559.1;	XM_029837560.1;	XM_029837561.1;	XM_029838585.1;	XM_029838586.1;	XM_029838587.1;	XM_029838588.1;	XM_029842055.1;	XM_029842059.1;	XM_029842064.1;	XM_029842067.1;	XM_029842071.1;	XM_029842077.1;	XM_029842083.1;
uniq_2674205	NM_001032576.1;	NM_001032604.1;	NM_001032629.1;	NM_001032683.1;	NM_001032695.1;	NM_001032703.1;	NM_001032737.1;	NM_001032738.1;	NM_001032771.1;	NM_001037953.1;	NM_001105227.1;	NM_001173496.1;	NM_001177892.1;	NM_001305598.1;	XM_003961005.3;	XM_003961036.3;	XM_003961056.3;	XM_003961288.3;	XM_003961466.3;	XM_003961527.3;	XM_003961531.3;	XM_003961555.3;	XM_003961589.3;	XM_003961940.3;	XM_003961944.3;	XM_003961951.3;	XM_003961983.3;	XM_003962080.3;	XM_003962140.3;	XM_003962210.3;	XM_003962283.3;	XM_003962332.3;	XM_003962407.3;	XM_003962428.3;	XM_003962485.3;	XM_003962554.3;	XM_003962614.3;	XM_003962638.3;	XM_003962657.2;	XM_003962679.3;	XM_003962717.3;	XM_003962799.3;	XM_003962938.3;	XM_003962948.3;	XM_003963038.3;	XM_003963049.3;	XM_003963253.3;	XM_003963300.3;	XM_003963317.3;
uniq_2737460	NM_001032626.1;	XM_003962425.3;	XM_003962600.3;	XM_003963028.3;	XM_003963091.2;	XM_003963790.2;	XM_003963872.3;	XM_003964496.3;	XM_003965176.3;	XM_003965777.3;	XM_003965905.2;	XM_003966510.3;	XM_003967299.3;	XM_003968111.3;	XM_003968270.2;	XM_003968507.3;	XM_003969137.3;	XM_003969292.3;	XM_003970885.3;	XM_003970958.3;	XM_003971419.2;	XM_003971522.3;	XM_003971526.3;	XM_003971571.3;	XM_003972286.3;	XM_003972428.3;	XM_003972702.3;	XM_003972901.3;	XM_003973694.3;	XM_003974336.3;	XM_003974548.2;	XM_003974568.3;	XM_003974591.3;	XM_003974593.3;	XM_003975713.3;	XM_003975981.3;	XM_003976319.3;	XM_003977423.3;	XM_003977700.2;	XM_003977755.3;	XM_003979964.3;	XM_011603874.2;	XM_011605194.2;	XM_011605195.2;	XM_011606064.2;	XM_011606231.2;	XM_011606419.2;	XM_011607061.2;	XM_011607062.2;
uniq_2364628	NM_001032545.1;	NM_001032616.1;	NM_001032622.1;	NM_001032679.1;	NM_001032689.1;	NM_001032695.1;	NM_001032700.1;	NM_001032722.1;	NM_001032741.1;	NM_001032757.1;	NM_001032766.1;	NM_001078641.1;	NM_001099604.3;	XM_003961049.3;	XM_003961055.3;	XM_003961081.3;	XM_003961137.2;	XM_003961182.3;	XM_003961197.3;	XM_003961221.3;	XM_003961323.3;	XM_003961496.3;	XM_003961532.3;	XM_003961545.3;	XM_003961622.2;	XM_003961652.3;	XM_003961684.3;	XM_003961702.3;	XM_003961722.3;	XM_003961755.3;	XM_003962136.3;	XM_003962146.3;	XM_003962167.3;	XM_003962190.3;	XM_003962351.3;	XM_003962373.3;	XM_003962413.3;	XM_003962425.3;	XM_003962465.3;	XM_003962470.3;	XM_003962619.3;	XM_003962651.2;	XM_003962654.3;	XM_003962712.3;	XM_003962766.3;	XM_003962778.3;	XM_003962788.3;	XM_003962815.3;	XM_003962887.3;
uniq_3385002	XM_003961259.3;	XM_003961831.2;	XM_003962401.3;	XM_003964928.3;	XM_003968173.3;	XM_003969160.3;	XM_003970156.3;	XM_003970363.3;	XM_003970990.3;	XM_003975367.3;	XM_003978234.2;	XM_011608584.2;	XM_011608812.2;	XM_011609278.2;	XM_011609279.2;	XM_011609280.2;	XM_011609282.2;	XM_011609283.2;	XM_011614268.2;	XM_011614269.2;	XM_011614424.2;	XM_011614425.2;	XM_011614720.2;	XM_011616821.2;	XM_011616822.2;	XM_011616823.2;	XM_011618148.2;	XM_029826239.1;	XM_029826241.1;	XM_029826242.1;	XM_029826243.1;	XM_029828062.1;	XM_029829937.1;	XM_029829938.1;	XM_029829939.1;	XM_029829940.1;	XM_029829941.1;	XM_029829942.1;	XM_029829944.1;	XM_029835171.1;	XM_029838902.1;	XM_029839442.1;	XM_029839443.1;	XM_029839836.1;	XM_029839837.1;	XM_029840031.1;	XM_029844404.1;	XM_029844405.1;	XM_029844406.1;
uniq_802810	XM_003961285.3;	XM_003961486.3;	XM_003964572.3;	XM_003964652.3;	XM_003968220.3;	XM_011603996.2;	XM_011604401.2;	XM_011606099.2;	XM_011607457.2;	XM_011608200.2;	XM_011614200.2;	XM_011617591.2;	XM_029826018.1;	XM_029826077.1;	XM_029827883.1;	XM_029830612.1;	XM_029831084.1;	XM_029835368.1;	XM_029836376.1;	XM_029839967.1;	XM_029841848.1;	XM_029841849.1;	XM_029843034.1;	XM_029844010.1;	XM_029844618.1;	XM_029844619.1;	XM_029844620.1;	XM_029846061.1;	XM_029846062.1;	XM_029846063.1;	XM_029846064.1;	XM_029846065.1;	XM_029847520.1;	XM_029847521.1;
uniq_1568016	NM_001032583.1;	NM_001032629.1;	NM_001037958.1;	XM_003961027.3;	XM_003961282.3;	XM_003961370.3;	XM_003961522.3;	XM_003961550.3;	XM_003961710.3;	XM_003962156.3;	XM_003962650.3;	XM_003962723.3;	XM_003962985.3;	XM_003963017.3;	XM_003963333.3;	XM_003963581.3;	XM_003963615.3;	XM_003963620.3;	XM_003963759.3;	XM_003964540.3;	XM_003964597.3;	XM_003964844.3;	XM_003964960.3;	XM_003964974.3;	XM_003965380.3;	XM_003965409.3;	XM_003965859.3;	XM_003965924.3;	XM_003965932.3;	XM_003966189.3;	XM_003966266.3;	XM_003966473.2;	XM_003966542.2;	XM_003966594.3;	XM_003967019.3;	XM_003967263.2;	XM_003967434.3;	XM_003967483.3;	XM_003967542.3;	XM_003967937.3;	XM_003968030.3;	XM_003968130.3;	XM_003968242.3;	XM_003968428.3;	XM_003968506.3;	XM_003968775.3;	XM_003968841.3;	XM_003969122.3;	XM_003969262.3;
uniq_315161	NM_001305609.1;	XM_003961589.3;	XM_003965855.3;	XM_003967299.3;	XM_003968108.3;	XM_003968676.3;	XM_003977340.3;	XM_003978514.3;	XM_011606099.2;	XM_011606319.2;	XM_011607592.2;	XM_011607908.2;	XM_011609323.2;	XM_011609765.2;	XM_011611825.2;	XM_011612630.2;	XM_011614777.2;	XM_011614778.2;	XM_029825843.1;	XM_029828424.1;	XM_029829094.1;	XM_029831055.1;	XM_029832727.1;	XM_029836171.1;	XM_029836172.1;	XM_029836173.1;	XM_029839186.1;	XM_029839187.1;	XM_029839188.1;	XM_029839967.1;	XM_029842521.1;	XM_029842522.1;	XM_029842523.1;	XM_029842524.1;	XM_029842525.1;	XM_029842526.1;	XM_029842527.1;	XM_029842528.1;	XM_029842529.1;	XM_029842530.1;	XM_029842531.1;	XM_029842533.1;	XM_029842534.1;	XM_029842535.1;	XM_029842537.1;	XM_029842538.1;	XM_029846341.1;	XM_029849571.1;
uniq_2180440	XM_003964107.3;	XM_003964969.3;	XM_003965176.3;	XM_003970603.3;	XM_003970667.3;	XM_003971446.3;	XM_003971550.3;	XM_003972677.3;	XM_011612865.2;	XM_011617811.2;	XM_029831527.1;	XM_029831584.1;	XM_029831636.1;	XM_029831936.1;	XM_029835129.1;	XM_029836264.1;	XM_029836265.1;	XM_029836266.1;	XM_029836621.1;	XM_029836835.1;	XM_029836836.1;	XM_029836837.1;	XM_029836838.1;	XM_029846928.1;	XM_029847514.1;	XM_029847515.1;	XM_029847516.1;	XM_029848737.1;	XM_029849577.1;	XM_029851201.1;	XM_029851202.1;	XM_029851203.1;
uniq_1701028	NM_001032709.1;	NM_001078579.1;	XM_003961753.3;	XM_003965584.3;	XM_003970205.3;	XM_003970400.3;	XM_003973149.2;	XM_003973684.2;	XM_011604106.2;	XM_011604108.2;	XM_011608196.2;	XM_011608254.2;	XM_011609671.2;	XM_011610506.2;	XM_011614415.2;	XM_011614816.2;	XM_011615799.2;	XM_011617102.2;	XM_011620962.2;	XM_029825626.1;	XM_029825627.1;	XM_029825628.1;	XM_029828232.1;	XM_029830078.1;	XM_029830564.1;	XM_029830565.1;	XM_029830566.1;	XM_029830567.1;	XM_029830568.1;	XM_029830569.1;	XM_029831144.1;	XM_029832607.1;	XM_029832754.1;	XM_029832755.1;	XM_029832757.1;	XM_029832758.1;	XM_029832759.1;	XM_029832760.1;	XM_029832761.1;	XM_029832762.1;	XM_029832763.1;	XM_029833324.1;	XM_029833325.1;	XM_029833326.1;	XM_029833409.1;	XM_029833874.1;	XM_029833875.1;	XM_029836691.1;	XM_029840616.1;
uniq_2287994	NM_001032574.1;	NM_001032620.1;	NM_001032733.1;	NM_001037868.1;	NM_001037951.1;	NM_001078596.1;	NM_001078628.1;	NM_001099605.1;	XM_003961101.3;	XM_003961253.2;	XM_003961254.3;	XM_003961277.3;	XM_003961374.3;	XM_003961543.3;	XM_003961558.2;	XM_003961740.3;	XM_003961941.2;	XM_003961964.3;	XM_003962187.3;	XM_003962317.3;	XM_003962335.3;	XM_003962425.3;	XM_003962526.3;	XM_003962533.3;	XM_003962713.3;	XM_003962723.3;	XM_003962778.3;	XM_003963019.3;	XM_003963093.3;	XM_003963126.3;	XM_003963127.3;	XM_003963128.3;	XM_003963153.2;	XM_003963165.3;	XM_003963336.3;	XM_003963466.3;	XM_003963612.3;	XM_003963769.2;	XM_003964079.3;	XM_003964295.2;	XM_003964528.3;	XM_003964709.3;	XM_003964710.3;	XM_003964789.3;	XM_003964878.3;	XM_003964973.3;	XM_003965222.3;	XM_003965459.3;	XM_003965463.3;
uniq_3286650	NM_001032651.1;	NM_001037986.1;	XM_003961032.2;	XM_003961084.3;	XM_003961115.3;	XM_003961213.3;	XM_003961319.3;	XM_003961423.3;	XM_003961555.3;	XM_003961617.3;	XM_003961702.3;	XM_003962136.3;	XM_003962255.3;	XM_003962327.3;	XM_003962342.3;	XM_003962373.3;	XM_003962640.2;	XM_003962820.3;	XM_003962872.3;	XM_003962953.2;	XM_003962964.3;	XM_003963388.3;	XM_003963486.3;	XM_003963731.3;	XM_003963870.3;	XM_003964107.3;	XM_003964203.3;	XM_003964657.3;	XM_003964696.3;	XM_003964765.3;	XM_003964857.3;	XM_003964888.3;	XM_003965006.3;	XM_003965114.3;	XM_003965244.3;	XM_003965537.3;	XM_003965758.3;	XM_003965839.3;	XM_003965927.3;	XM_003966308.3;	XM_003966403.3;	XM_003966480.3;	XM_003966558.3;	XM_003966754.3;	XM_003966956.3;	XM_003967017.3;	XM_003967179.3;	XM_003967282.3;	XM_003967344.3;
uniq_2298509	XM_011605659.2;	XM_011612294.2;	XM_011612295.2;	XM_011612296.2;	XM_011612297.2;	XM_011612298.2;	XM_029839398.1;	XM_029849227.1;	XM_029849228.1;
uniq_1909936	XM_029839635.1;
uniq_3481051	NM_001032675.1;	NM_001032681.1;	NM_001032711.1;	NM_001032724.1;	NM_001037868.1;	NM_001078596.1;	NM_001098645.1;	NM_001170351.1;	NM_001280029.1;	NM_001280069.1;	NM_001305605.1;	XM_003961118.3;	XM_003961221.3;	XM_003961239.3;	XM_003961288.3;	XM_003961357.2;	XM_003962145.3;	XM_003962227.3;	XM_003962228.3;	XM_003962243.3;	XM_003962254.3;	XM_003962304.2;	XM_003962378.3;	XM_003962445.3;	XM_003962731.3;	XM_003962872.3;	XM_003963084.3;	XM_003963089.3;	XM_003963117.3;	XM_003963187.3;	XM_003963284.3;	XM_003963291.3;	XM_003963293.3;	XM_003963394.3;	XM_003963499.3;	XM_003963643.3;	XM_003963758.3;	XM_003963806.3;	XM_003963952.3;	XM_003964049.3;	XM_003964323.3;	XM_003964415.3;	XM_003964570.3;	XM_003964733.2;	XM_003964742.3;	XM_003964808.3;	XM_003964871.3;	XM_003964886.3;	XM_003964931.3;
uniq_1211576	NM_001032624.1;	XM_003961303.3;	XM_003961321.3;	XM_003961375.3;	XM_003961414.3;	XM_003961750.3;	XM_003962311.3;	XM_003962316.3;	XM_003962479.3;	XM_003963252.3;	XM_003964662.3;	XM_003964836.3;	XM_003965177.3;	XM_003966905.3;	XM_003967694.3;	XM_003967737.3;	XM_003969176.3;	XM_003969203.3;	XM_003969877.3;	XM_003970146.3;	XM_003970670.3;	XM_003970758.3;	XM_003971281.3;	XM_003971283.3;	XM_003972012.3;	XM_003972189.3;	XM_003972837.3;	XM_003973252.3;	XM_003973266.3;	XM_003973295.3;	XM_003973522.3;	XM_003974530.3;	XM_003974796.3;	XM_003975253.3;	XM_003975574.3;	XM_003975973.3;	XM_003976218.3;	XM_003978319.3;	XM_003979339.2;	XM_003979543.3;	XM_011602805.2;	XM_011602806.2;	XM_011602896.2;	XM_011603678.2;	XM_011604107.2;	XM_011604696.2;	XM_011606034.2;	XM_011607188.2;	XM_011607189.2;
uniq_1920460	XM_003962396.3;	XM_011615193.2;	XM_011615199.2;
uniq_2461401	NM_001011696.2;	NM_001078600.1;	NM_001078622.1;	NM_001097630.1;	NM_001308241.1;	XM_003961566.3;	XM_003961651.3;	XM_003961729.3;	XM_003961919.3;	XM_003961934.2;	XM_003961986.3;	XM_003962016.3;	XM_003962047.3;	XM_003962308.3;	XM_003962563.3;	XM_003962724.3;	XM_003963207.3;	XM_003963251.3;	XM_003963289.3;	XM_003963494.3;	XM_003963515.3;	XM_003963775.3;	XM_003964004.3;	XM_003964496.3;	XM_003964555.3;	XM_003964613.3;	XM_003964684.3;	XM_003964799.3;	XM_003964964.3;	XM_003965039.3;	XM_003965391.2;	XM_003965508.3;	XM_003965547.2;	XM_003965618.3;	XM_003965647.3;	XM_003965685.2;	XM_003965819.3;	XM_003966511.3;	XM_003966564.3;	XM_003966567.3;	XM_003966569.3;	XM_003966745.3;	XM_003966792.3;	XM_003967058.3;	XM_003967059.3;	XM_003967342.3;	XM_003967379.3;	XM_003967526.3;	XM_003967726.3;
uniq_2443410	NM_001098658.1;	XM_003961038.3;	XM_003961277.3;	XM_003961938.3;	XM_003962135.3;	XM_003962479.3;	XM_003963357.3;	XM_003963474.3;	XM_003963496.3;	XM_003964056.3;	XM_003964271.3;	XM_003964526.3;	XM_003964610.3;	XM_003965268.3;	XM_003965294.3;	XM_003965740.3;	XM_003965881.3;	XM_003965884.3;	XM_003966059.3;	XM_003966499.3;	XM_003966884.3;	XM_003966990.3;	XM_003967631.3;	XM_003967927.3;	XM_003968817.3;	XM_003969173.3;	XM_003969181.3;	XM_003969292.3;	XM_003969417.2;	XM_003969476.3;	XM_003969583.3;	XM_003969922.3;	XM_003970455.3;	XM_003970622.3;	XM_003971462.3;	XM_003971528.3;	XM_003972130.3;	XM_003972641.3;	XM_003973529.3;	XM_003973552.3;	XM_003974402.3;	XM_003974454.3;	XM_003974475.3;	XM_003974793.3;	XM_003975114.3;	XM_003975164.3;	XM_003975270.3;	XM_003976187.3;	XM_003976203.2;
uniq_1813512	XM_029825370.1;	XM_029825371.1;	XM_029825372.1;	XM_029825373.1;	XM_029825374.1;	XM_029825376.1;
uniq_1355527	XM_003961012.3;	XM_003961156.2;	XM_003961182.3;	XM_003961808.3;	XM_003961840.3;	XM_003961925.3;	XM_003962617.3;	XM_003962701.3;	XM_003963448.3;	XM_003963708.3;	XM_003963788.3;	XM_003963917.3;	XM_003963944.3;	XM_003964657.3;	XM_003965821.2;	XM_003967098.3;	XM_003967151.3;	XM_003967379.3;	XM_003967422.2;	XM_003967857.3;	XM_003967977.3;	XM_003968655.3;	XM_003969015.3;	XM_003969094.3;	XM_003969196.3;	XM_003969467.3;	XM_003970019.3;	XM_003970569.3;	XM_003970740.3;	XM_003970789.3;	XM_003970893.3;	XM_003971292.3;	XM_003971385.3;	XM_003971525.3;	XM_003971937.3;	XM_003972432.3;	XM_003973441.2;	XM_003973483.3;	XM_003973525.3;	XM_003974179.3;	XM_003974466.3;	XM_003974574.3;	XM_003975700.3;	XM_003975802.3;	XM_003976655.3;	XM_003977142.3;	XM_003977740.3;	XM_003978307.3;	XM_003979236.3;
uniq_1548720	XM_003973529.3;	XM_003976353.2;	XM_003979659.3;	XM_011615551.2;	XM_029828397.1;	XM_029828398.1;	XM_029828969.1;	XM_029828970.1;	XM_029828971.1;	XM_029848653.1;
uniq_2797550	XM_003968257.3;	XM_003977766.3;	XM_029836430.1;	XM_029836436.1;	XM_029836443.1;	XM_029836445.1;	XM_029836446.1;	XM_029836449.1;	XM_029836454.1;	XM_029837806.1;	XM_029837807.1;	XM_029837808.1;	XM_029837809.1;	XM_029837810.1;	XM_029837811.1;
uniq_1706606	NM_001032616.1;	XM_003964765.3;	XM_003969624.3;	XM_003972329.3;	XM_003975784.3;	XM_011603393.2;	XM_011603394.2;	XM_011603395.2;	XM_011605514.2;	XM_011606233.2;	XM_011606235.2;	XM_011607813.2;	XM_011618103.2;	XM_011618104.2;	XM_011618857.2;	XM_029829605.1;	XM_029829606.1;	XM_029829607.1;	XM_029831940.1;	XM_029832689.1;	XM_029832690.1;	XM_029832691.1;	XM_029832692.1;	XM_029832693.1;	XM_029833035.1;	XM_029833036.1;	XM_029833037.1;	XM_029833038.1;	XM_029835951.1;	XM_029835952.1;	XM_029835953.1;	XM_029835954.1;	XM_029835955.1;	XM_029835956.1;	XM_029835957.1;	XM_029835958.1;	XM_029835959.1;	XM_029838853.1;	XM_029838854.1;	XM_029838855.1;	XM_029838856.1;	XM_029838857.1;	XM_029838858.1;	XM_029838859.1;	XM_029838860.1;	XM_029838861.1;	XM_029838862.1;	XM_029838863.1;	XM_029842308.1;
uniq_95395	XM_003965992.3;	XM_003973376.3;	XM_029848679.1;
uniq_18898	NM_001258365.1;	XM_003963812.3;	XM_003963842.3;	XM_003964400.3;	XM_003964857.3;	XM_003966713.3;	XM_003968965.3;	XM_003970777.3;	XM_003971069.3;	XM_003978256.3;	XM_003978531.3;	XM_003978553.3;	XM_011604040.2;	XM_011605569.2;	XM_011607101.2;	XM_011607103.2;	XM_011607769.2;	XM_011607770.2;	XM_011607772.2;	XM_011608210.2;	XM_011613325.2;	XM_011613430.2;	XM_011613641.2;	XM_011613924.2;	XM_029826742.1;	XM_029829955.1;	XM_029829959.1;	XM_029834097.1;	XM_029834098.1;	XM_029834099.1;	XM_029834100.1;	XM_029834102.1;	XM_029834103.1;	XM_029834104.1;	XM_029834105.1;	XM_029834106.1;	XM_029834107.1;	XM_029834354.1;	XM_029834355.1;	XM_029834356.1;	XM_029834357.1;	XM_029836824.1;	XM_029841691.1;	XM_029842241.1;	XM_029842242.1;	XM_029842243.1;	XM_029842244.1;	XM_029842245.1;	XM_029842246.1;
uniq_2170625	XM_003962351.3;	XM_003973299.3;	XM_003977622.3;	XM_011606862.2;	XM_011608581.2;	XM_011618128.2;	XM_011621771.2;	XM_029844097.1;	XM_029844098.1;	XM_029844100.1;	XM_029844101.1;	XM_029844281.1;	XM_029844282.1;	XM_029844283.1;	XM_029844284.1;	XM_029844285.1;	XM_029844286.1;	XM_029844287.1;	XM_029844288.1;	XM_029848691.1;	XM_029848761.1;	XM_029848763.1;
uniq_2543462	XM_003968518.3;	XM_003970974.3;	XM_003979615.3;	XM_011617397.2;	XM_029834499.1;	XM_029834505.1;	XM_029849240.1;	XM_029849245.1;	XM_029849251.1;	XM_029849256.1;	XM_029849259.1;	XM_029849262.1;	XM_029849271.1;
uniq_2617271	XM_003962530.3;	XM_003971750.3;	XM_003972947.3;	XM_003975551.3;	XM_003975661.3;	XM_003976339.3;	XM_003977364.3;	XM_011603058.2;	XM_011603059.2;	XM_011603060.2;	XM_011603061.2;	XM_011607622.2;	XM_011610934.2;	XM_011613510.2;	XM_011614283.2;	XM_011614798.2;	XM_011616399.2;	XM_011617609.2;	XM_011621906.2;	XM_029825458.1;	XM_029825459.1;	XM_029825461.1;	XM_029825463.1;	XM_029825464.1;	XM_029826363.1;	XM_029826364.1;	XM_029826365.1;	XM_029826366.1;	XM_029826367.1;	XM_029826368.1;	XM_029826369.1;	XM_029826370.1;	XM_029826371.1;	XM_029826372.1;	XM_029826373.1;	XM_029826374.1;	XM_029826376.1;	XM_029826521.1;	XM_029826522.1;	XM_029827043.1;	XM_029827044.1;	XM_029827659.1;	XM_029828244.1;	XM_029828417.1;	XM_029830502.1;	XM_029830719.1;	XM_029831807.1;	XM_029833374.1;	XM_029833793.1;
uniq_1020763	XM_003962642.2;	XM_003963515.3;	XM_003971112.3;	XM_003971513.3;	XM_003974183.3;	XM_003975779.3;	XM_003976528.3;	XM_011604907.2;	XM_011605388.2;	XM_011605938.2;	XM_011609594.2;	XM_011611433.2;	XM_011612445.2;	XM_011614486.2;	XM_011614835.2;	XM_011615001.2;	XM_029826668.1;	XM_029826669.1;	XM_029826670.1;	XM_029826671.1;	XM_029828043.1;	XM_029828044.1;	XM_029828892.1;	XM_029829393.1;	XM_029829707.1;	XM_029833025.1;	XM_029833026.1;	XM_029833027.1;	XM_029833907.1;	XM_029834639.1;	XM_029834640.1;	XM_029834642.1;	XM_029834643.1;	XM_029834644.1;	XM_029834645.1;	XM_029834646.1;	XM_029834671.1;	XM_029834673.1;	XM_029834674.1;	XM_029834675.1;	XM_029834676.1;	XM_029834677.1;	XM_029834678.1;	XM_029834679.1;	XM_029834680.1;	XM_029834681.1;	XM_029834682.1;	XM_029834684.1;	XM_029834685.1;
uniq_936752	XM_003961469.3;	XM_003965881.3;	XM_003967046.3;	XM_003968415.3;	XM_003968655.3;	XM_003969069.2;	XM_003972408.3;	XM_003973214.2;	XM_003973344.3;	XM_003974053.3;	XM_003974084.3;	XM_003974185.3;	XM_003975231.3;	XM_003976934.3;	XM_003979677.3;	XM_011602413.2;	XM_011603165.2;	XM_011603166.2;	XM_011603167.2;	XM_011606230.2;	XM_011608636.2;	XM_011612258.2;	XM_011612931.2;	XM_011614499.2;	XM_011614698.2;	XM_011614699.2;	XM_011614841.2;	XM_011614842.2;	XM_011614843.2;	XM_011615353.2;	XM_011618013.2;	XM_011618014.2;	XM_011618015.2;	XM_011621721.2;	XM_029826967.1;	XM_029826968.1;	XM_029826969.1;	XM_029827647.1;	XM_029827649.1;	XM_029827650.1;	XM_029827651.1;	XM_029827787.1;	XM_029828490.1;	XM_029828595.1;	XM_029828604.1;	XM_029828605.1;	XM_029828608.1;	XM_029829039.1;	XM_029829040.1;
uniq_876148	NM_001032700.1;	XM_003961761.3;	XM_003965463.3;	XM_003973327.3;	XM_003973464.3;	XM_003974039.3;	XM_003976294.3;	XM_011609709.2;	XM_011610848.2;	XM_011611331.2;	XM_011611334.2;	XM_011611336.2;	XM_011612985.2;	XM_011613960.2;	XM_011615260.2;	XM_011615350.2;	XM_011615440.2;	XM_011615824.2;	XM_011619096.2;	XM_011619160.2;	XM_029827401.1;	XM_029827402.1;	XM_029827403.1;	XM_029829749.1;	XM_029829750.1;	XM_029829751.1;	XM_029829961.1;	XM_029830113.1;	XM_029830980.1;	XM_029830981.1;	XM_029830982.1;	XM_029830983.1;	XM_029830984.1;	XM_029830985.1;	XM_029831950.1;	XM_029831951.1;	XM_029837966.1;	XM_029838698.1;	XM_029838699.1;	XM_029839353.1;	XM_029840692.1;	XM_029843578.1;	XM_029843579.1;	XM_029843580.1;	XM_029845797.1;	XM_029846296.1;	XM_029846297.1;	XM_029846298.1;	XM_029847098.1;
uniq_1868359	XM_003964357.3;	XM_003967182.3;	XM_011603633.2;	XM_011604847.2;	XM_011612936.2;	XM_011614803.2;	XM_029850572.1;	XM_029850573.1;
uniq_2184638	XM_029828467.1;
uniq_2291235	NM_001032554.1;	NM_001032626.1;	NM_001032692.1;	NM_001032693.1;	NM_001032745.1;	NM_001037949.1;	NM_001048040.1;	NM_001078592.1;	NM_001104604.1;	NM_001136145.1;	NM_001173496.1;	NM_001305603.1;	XM_003961085.3;	XM_003961315.3;	XM_003961363.2;	XM_003961485.3;	XM_003961496.3;	XM_003961610.3;	XM_003961743.3;	XM_003961796.3;	XM_003961938.3;	XM_003961981.3;	XM_003962020.2;	XM_003962033.3;	XM_003962044.3;	XM_003962150.3;	XM_003962365.3;	XM_003962389.3;	XM_003962421.3;	XM_003962557.3;	XM_003962636.3;	XM_003962791.2;	XM_003962962.3;	XM_003962965.3;	XM_003963352.3;	XM_003963482.3;	XM_003963522.3;	XM_003963595.3;	XM_003963789.3;	XM_003963872.3;	XM_003964002.3;	XM_003964152.3;	XM_003964259.3;	XM_003964294.3;	XM_003964314.3;	XM_003964335.3;	XM_003964337.3;	XM_003964491.3;	XM_003964681.3;
uniq_2893526	XM_003962551.3;	XM_003964004.3;	XM_003967001.3;	XM_003967430.3;	XM_003968203.3;	XM_003969834.3;	XM_003969848.2;	XM_003970598.3;	XM_003970893.3;	XM_003973983.3;	XM_003975635.3;	XM_003976240.3;	XM_003976948.2;	XM_003977569.3;	XM_011602933.2;	XM_011603280.2;	XM_011603281.2;	XM_011603282.2;	XM_011605529.2;	XM_011605531.2;	XM_011605532.2;	XM_011607678.2;	XM_011608603.2;	XM_011609146.2;	XM_011610003.2;	XM_011610856.2;	XM_011610927.2;	XM_011610928.2;	XM_011612242.2;	XM_011614640.2;	XM_011615425.2;	XM_011615551.2;	XM_011615698.2;	XM_011615699.2;	XM_011615700.2;	XM_011615701.2;	XM_011615702.2;	XM_011618747.2;	XM_029825347.1;	XM_029825348.1;	XM_029826078.1;	XM_029826083.1;	XM_029826928.1;	XM_029826929.1;	XM_029827120.1;	XM_029828278.1;	XM_029828279.1;	XM_029828383.1;	XM_029828969.1;
uniq_1035542	XM_003966356.3;	XM_003966943.3;	XM_011603435.2;	XM_011603436.2;	XM_011612058.2;	XM_011617024.2;	XM_011618228.2;	XM_011618229.2;	XM_011620091.2;	XM_029829262.1;	XM_029829263.1;	XM_029829264.1;	XM_029829265.1;	XM_029829266.1;	XM_029829565.1;	XM_029829568.1;	XM_029830268.1;	XM_029830276.1;	XM_029832073.1;	XM_029832074.1;	XM_029835629.1;	XM_029835630.1;	XM_029835632.1;	XM_029835633.1;	XM_029835634.1;	XM_029835636.1;	XM_029838208.1;	XM_029838209.1;	XM_029838210.1;	XM_029838211.1;	XM_029841393.1;	XM_029847010.1;	XM_029849353.1;	XM_029849354.1;	XM_029850217.1;	XM_029850219.1;	XM_029850220.1;	XM_029850591.1;	XM_029850592.1;
uniq_2333897	XM_003962079.3;	XM_003962428.3;	XM_003963251.3;	XM_003966472.2;	XM_003966602.3;	XM_003967424.3;	XM_003968203.3;	XM_003968648.3;	XM_003969940.2;	XM_003970373.3;	XM_003971724.3;	XM_003973860.3;	XM_003975931.3;	XM_003977397.3;	XM_011602518.2;	XM_011607180.2;	XM_011607333.2;	XM_011608721.2;	XM_011609929.2;	XM_011609930.2;	XM_011609931.2;	XM_011609932.2;	XM_011609933.2;	XM_011609934.2;	XM_011610774.2;	XM_011610775.2;	XM_011610814.2;	XM_011610821.2;	XM_011611292.2;	XM_011611870.2;	XM_011611942.2;	XM_011612119.2;	XM_011612123.2;	XM_011612128.2;	XM_011612257.2;	XM_011613565.2;	XM_011614155.2;	XM_011614159.2;	XM_011618797.2;	XM_011618803.2;	XM_011618808.2;	XM_011618816.2;	XM_011618820.2;	XM_011618825.2;	XM_029826249.1;	XM_029826250.1;	XM_029827652.1;	XM_029827995.1;	XM_029827996.1;
uniq_2451892	XM_003966602.3;	XM_011605616.2;	XM_011609728.2;	XM_011609729.2;	XM_011613506.2;	XM_011613647.2;	XM_011615774.2;	XM_011615775.2;	XM_029827554.1;	XM_029827555.1;	XM_029827556.1;	XM_029829919.1;	XM_029830979.1;	XM_029837605.1;	XM_029838559.1;	XM_029838560.1;	XM_029838561.1;	XM_029838562.1;	XM_029838563.1;	XM_029838564.1;	XM_029838565.1;	XM_029838566.1;	XM_029838567.1;	XM_029838568.1;	XM_029838569.1;	XM_029838570.1;	XM_029838571.1;	XM_029838572.1;	XM_029838573.1;	XM_029840771.1;	XM_029840772.1;	XM_029840773.1;	XM_029845828.1;	XM_029845829.1;	XM_029845830.1;	XM_029847434.1;	XM_029847435.1;	XM_029847436.1;	XM_029847437.1;
uniq_3406011	NM_001032680.1;	NM_001078625.1;	NM_001305605.1;	XM_003961252.3;	XM_003962201.3;	XM_003963165.3;	XM_003963320.3;	XM_003963629.3;	XM_003964096.3;	XM_003964216.3;	XM_003964409.3;	XM_003965683.3;	XM_003965776.3;	XM_003965977.3;	XM_003966006.3;	XM_003966214.3;	XM_003966713.3;	XM_003966950.3;	XM_003966997.2;	XM_003967691.3;	XM_003967876.3;	XM_003968058.2;	XM_003968169.3;	XM_003969235.2;	XM_003969370.2;	XM_003970099.3;	XM_003971598.3;	XM_003972441.3;	XM_003972487.3;	XM_003972516.3;	XM_003972582.3;	XM_003972658.3;	XM_003972842.3;	XM_003973084.3;	XM_003973669.3;	XM_003974409.3;	XM_003974632.3;	XM_003974727.3;	XM_003974915.2;	XM_003975109.3;	XM_003975263.3;	XM_003975489.3;	XM_003975535.3;	XM_003978258.3;	XM_003978522.3;	XM_003978700.3;	XM_011602646.2;	XM_011602648.2;	XM_011602882.2;
uniq_2193615	XM_029829793.1;	XM_029845739.1;
uniq_1010678	NM_001280115.1;	XM_003961236.3;	XM_003961680.2;	XM_003962135.3;	XM_003962368.2;	XM_003962462.3;	XM_003962523.3;	XM_003962550.3;	XM_003962762.3;	XM_003963004.3;	XM_003963335.3;	XM_003963351.2;	XM_003963528.3;	XM_003964018.2;	XM_003964228.3;	XM_003964238.3;	XM_003964757.3;	XM_003965047.3;	XM_003965257.3;	XM_003965376.3;	XM_003966486.3;	XM_003966618.3;	XM_003966751.3;	XM_003967087.3;	XM_003967302.3;	XM_003967325.3;	XM_003967443.3;	XM_003967786.3;	XM_003968037.3;	XM_003968126.2;	XM_003968251.3;	XM_003969122.3;	XM_003969344.2;	XM_003969897.3;	XM_003970175.3;	XM_003970338.3;	XM_003970390.3;	XM_003971007.3;	XM_003971152.3;	XM_003971456.3;	XM_003972280.3;	XM_003972788.3;	XM_003973083.3;	XM_003974248.3;	XM_003974386.3;	XM_003974409.3;	XM_003975583.3;	XM_003975765.3;	XM_003975794.3;
uniq_1087736	NM_001280028.1;	XM_003962145.3;	XM_003962610.2;	XM_003962681.3;	XM_003963065.3;	XM_003964004.3;	XM_003965620.3;	XM_003965741.3;	XM_003965902.3;	XM_003966274.3;	XM_003967335.2;	XM_003968703.3;	XM_003969225.3;	XM_003969254.3;	XM_003969729.3;	XM_003972086.3;	XM_003974295.3;	XM_003974892.2;	XM_003975439.3;	XM_003976995.3;	XM_003978569.3;	XM_011603280.2;	XM_011603281.2;	XM_011603282.2;	XM_011603354.2;	XM_011604500.2;	XM_011604501.2;	XM_011604502.2;	XM_011604503.2;	XM_011604504.2;	XM_011604505.2;	XM_011605020.2;	XM_011605022.2;	XM_011605329.2;	XM_011606697.2;	XM_011606698.2;	XM_011607172.2;	XM_011607346.2;	XM_011607347.2;	XM_011608538.2;	XM_011609381.2;	XM_011609382.2;	XM_011609737.2;	XM_011609806.2;	XM_011610526.2;	XM_011610527.2;	XM_011610528.2;	XM_011610529.2;	XM_011611109.2;
uniq_2326680	NM_001280084.1;	XM_029843166.1;	XM_029847504.1;	XM_029850774.1;	XM_029850814.1;	XM_029850819.1;	XM_029851556.1;
uniq_1110953	NM_001136146.1;	XM_003962447.3;	XM_003962560.3;	XM_003964026.3;	XM_003965657.3;	XM_003968272.3;	XM_003969632.3;	XM_003971247.3;	XM_003972952.3;	XM_003973630.3;	XM_003977018.3;	XM_011603306.2;	XM_011606592.2;	XM_011608541.2;	XM_011608747.2;	XM_011609813.2;	XM_011610886.2;	XM_011610887.2;	XM_011610888.2;	XM_011610891.2;	XM_011613647.2;	XM_011614233.2;	XM_011614362.2;	XM_011614954.2;	XM_011616243.2;	XM_011618090.2;	XM_011618797.2;	XM_011618803.2;	XM_011618808.2;	XM_011619689.2;	XM_011619846.2;	XM_029825267.1;	XM_029826666.1;	XM_029827213.1;	XM_029827554.1;	XM_029827555.1;	XM_029827556.1;	XM_029827686.1;	XM_029827831.1;	XM_029827835.1;	XM_029827884.1;	XM_029828174.1;	XM_029828175.1;	XM_029828176.1;	XM_029828178.1;	XM_029828179.1;	XM_029828267.1;	XM_029828268.1;	XM_029830325.1;
uniq_3701047	NM_001011729.2;	NM_001011731.2;	NM_001032604.1;	NM_001032678.1;	NM_001032708.1;	NM_001032711.1;	NM_001032723.1;	NM_001032761.1;	NM_001032769.1;	NM_001037962.1;	NM_001078630.1;	NM_001122864.1;	NM_001170360.1;	NM_001308233.1;	NM_001308664.1;	XM_003961057.2;	XM_003961079.3;	XM_003961083.3;	XM_003961231.3;	XM_003961341.3;	XM_003961351.3;	XM_003961365.3;	XM_003961515.3;	XM_003961583.3;	XM_003961617.3;	XM_003961697.3;	XM_003961708.3;	XM_003961749.3;	XM_003961754.3;	XM_003961811.3;	XM_003961868.3;	XM_003961898.3;	XM_003961949.3;	XM_003961950.3;	XM_003961985.3;	XM_003962020.2;	XM_003962024.3;	XM_003962025.3;	XM_003962132.2;	XM_003962136.3;	XM_003962195.3;	XM_003962242.3;	XM_003962260.3;	XM_003962271.2;	XM_003962315.3;	XM_003962351.3;	XM_003962361.3;	XM_003962368.2;	XM_003962385.3;
uniq_1417948	XM_029837082.1;
uniq_1730653	NM_001033844.1;	XM_003966930.3;	XM_003968168.3;	XM_003969734.2;	XM_003972440.3;	XM_003973054.3;	XM_003973751.3;	XM_003974824.3;	XM_011606631.2;	XM_011607888.2;	XM_011607889.2;	XM_011607901.2;	XM_011608125.2;	XM_011609409.2;	XM_011609880.2;	XM_011609881.2;	XM_011610453.2;	XM_011612894.2;	XM_011612895.2;	XM_011612896.2;	XM_011614393.2;	XM_011615561.2;	XM_011615562.2;	XM_011615588.2;	XM_011615596.2;	XM_029825399.1;	XM_029826363.1;	XM_029826364.1;	XM_029826365.1;	XM_029826366.1;	XM_029826367.1;	XM_029826368.1;	XM_029826369.1;	XM_029826370.1;	XM_029826371.1;	XM_029826372.1;	XM_029826373.1;	XM_029826374.1;	XM_029826376.1;	XM_029830078.1;	XM_029830545.1;	XM_029831850.1;	XM_029833409.1;	XM_029838020.1;	XM_029840470.1;	XM_029840471.1;	XM_029840472.1;	XM_029842223.1;	XM_029842498.1;
uniq_1937010	NM_001305598.1;	XM_003963027.3;	XM_003963037.3;	XM_003963580.2;	XM_003963826.2;	XM_003964070.3;	XM_003964126.3;	XM_003965205.3;	XM_003965799.3;	XM_003966558.3;	XM_003967668.3;	XM_003968058.2;	XM_003968120.3;	XM_003968691.3;	XM_003970049.3;	XM_003970588.3;	XM_003971342.3;	XM_003971367.3;	XM_003971500.3;	XM_003971907.3;	XM_003971956.3;	XM_003972614.3;	XM_003972641.3;	XM_003973133.3;	XM_003974368.3;	XM_003974574.3;	XM_003975340.3;	XM_003975984.3;	XM_003978369.2;	XM_003978488.3;	XM_011602595.2;	XM_011602996.2;	XM_011603356.2;	XM_011604561.2;	XM_011604923.2;	XM_011604924.2;	XM_011607874.2;	XM_011607875.2;	XM_011608660.2;	XM_011608679.2;	XM_011608680.2;	XM_011608681.2;	XM_011608693.2;	XM_011610461.2;	XM_011610462.2;	XM_011610482.2;	XM_011610840.2;	XM_011610842.2;	XM_011610843.2;
uniq_3148000	NM_001032558.1;	NM_001032606.1;	NM_001032689.1;	NM_001032760.1;	NM_001037868.1;	NM_001037949.1;	NM_001098664.1;	NM_001105221.1;	NM_001173491.1;	XM_003961403.3;	XM_003961420.2;	XM_003961445.3;	XM_003961883.3;	XM_003961977.3;	XM_003961986.3;	XM_003962401.3;	XM_003962563.3;	XM_003962896.3;	XM_003963049.3;	XM_003963081.3;	XM_003963197.2;	XM_003963586.3;	XM_003963614.3;	XM_003963687.3;	XM_003963758.3;	XM_003963788.3;	XM_003963994.3;	XM_003964196.3;	XM_003964280.3;	XM_003964522.2;	XM_003964627.3;	XM_003964628.3;	XM_003964755.3;	XM_003964763.3;	XM_003964931.3;	XM_003965054.3;	XM_003965120.3;	XM_003965365.3;	XM_003965726.3;	XM_003965890.3;	XM_003965891.3;	XM_003965962.3;	XM_003965981.3;	XM_003966499.3;	XM_003966544.3;	XM_003966731.3;	XM_003966845.3;	XM_003967000.3;	XM_003967054.3;
uniq_3580451	XM_003971402.3;	XM_011611561.2;	XM_011618649.2;	XM_029832704.1;	XM_029833265.1;	XM_029833266.1;	XM_029833267.1;	XM_029842711.1;	XM_029844738.1;	XM_029844739.1;	XM_029844740.1;	XM_029844741.1;	XM_029844742.1;	XM_029844743.1;	XM_029844744.1;	XM_029844745.1;	XM_029844746.1;	XM_029844747.1;	XM_029844748.1;	XM_029844749.1;	XM_029844750.1;	XM_029844751.1;	XM_029844752.1;	XM_029844753.1;	XM_029847906.1;	XM_029847907.1;	XM_029847908.1;	XM_029847909.1;	XM_029847910.1;
uniq_3296	NM_001032655.1;	NM_001305598.1;	XM_003961055.3;	XM_003961455.3;	XM_003961465.3;	XM_003961817.3;	XM_003961835.3;	XM_003962050.3;	XM_003962463.2;	XM_003962487.3;	XM_003962765.2;	XM_003962834.3;	XM_003962901.3;	XM_003962961.3;	XM_003963010.3;	XM_003963107.3;	XM_003963168.3;	XM_003963372.2;	XM_003964256.3;	XM_003964654.3;	XM_003964724.3;	XM_003965039.3;	XM_003965185.3;	XM_003965246.2;	XM_003965898.3;	XM_003966272.3;	XM_003966428.3;	XM_003966567.3;	XM_003966602.3;	XM_003966679.3;	XM_003966815.3;	XM_003967096.3;	XM_003967668.3;	XM_003967710.3;	XM_003967790.3;	XM_003967847.3;	XM_003967931.3;	XM_003968198.3;	XM_003968428.3;	XM_003968570.3;	XM_003968872.3;	XM_003969063.3;	XM_003969156.3;	XM_003969160.3;	XM_003969888.3;	XM_003970446.3;	XM_003970794.3;	XM_003970972.3;	XM_003971153.3;
uniq_1720561	XM_003962316.3;	XM_003964914.3;	XM_003967583.3;	XM_003968185.3;	XM_003973563.3;	XM_003978996.3;	XM_011602405.2;	XM_011605247.2;	XM_011605248.2;	XM_011606534.2;	XM_011607410.2;	XM_011608146.2;	XM_029825331.1;	XM_029825527.1;	XM_029825528.1;	XM_029825529.1;	XM_029825530.1;	XM_029825531.1;	XM_029832197.1;	XM_029832199.1;	XM_029832200.1;	XM_029832201.1;	XM_029833243.1;	XM_029833249.1;	XM_029833255.1;	XM_029833258.1;	XM_029833259.1;	XM_029833262.1;	XM_029834006.1;	XM_029834007.1;	XM_029834008.1;	XM_029834009.1;	XM_029834010.1;	XM_029834011.1;	XM_029834012.1;	XM_029834013.1;	XM_029834014.1;	XM_029836424.1;	XM_029836425.1;	XM_029836426.1;	XM_029836427.1;	XM_029838771.1;	XM_029838772.1;	XM_029841452.1;	XM_029841879.1;	XM_029845800.1;	XM_029845801.1;	XM_029845802.1;	XM_029845803.1;
uniq_2176392	XM_003963145.2;	XM_003974248.3;	XM_029832564.1;	XM_029835722.1;	XM_029835723.1;	XM_029835724.1;	XM_029840875.1;
uniq_1077066	XM_003961100.2;	XM_003966989.3;	XM_003971779.3;	XM_003975573.3;	XM_011602610.2;	XM_011605057.2;	XM_011605058.2;	XM_011610458.2;	XM_011610459.2;	XM_011614509.2;	XM_011616422.2;	XM_011616423.2;	XM_011616660.2;	XM_011619299.2;	XM_029829094.1;	XM_029830078.1;	XM_029830753.1;	XM_029830867.1;	XM_029830868.1;	XM_029830869.1;	XM_029830870.1;	XM_029830904.1;	XM_029830905.1;	XM_029830906.1;	XM_029830907.1;	XM_029831152.1;	XM_029831384.1;	XM_029831385.1;	XM_029831386.1;	XM_029831387.1;	XM_029831388.1;	XM_029831894.1;	XM_029831895.1;	XM_029831980.1;	XM_029832556.1;	XM_029835478.1;	XM_029839049.1;	XM_029839050.1;	XM_029839051.1;	XM_029846782.1;	XM_029846993.1;	XM_029846994.1;	XM_029846995.1;	XM_029846996.1;	XM_029847257.1;	XM_029850820.1;
uniq_897255	XM_003973052.3;	XM_003977114.3;	XM_011602365.2;	XM_029836935.1;	XM_029846552.1;	XM_029850605.1;
uniq_2862799	XM_029826793.1;	XM_029826794.1;	XM_029826795.1;	XM_029826796.1;	XM_029826797.1;	XM_029826798.1;	XM_029826799.1;	XM_029826800.1;	XM_029826801.1;
uniq_2530069	XM_003962024.3;	XM_003963580.2;	XM_003966997.2;	XM_003968797.3;	XM_003975069.3;	XM_003975771.3;	XM_003977179.3;	XM_011602610.2;	XM_011605924.2;	XM_011608547.2;	XM_011608548.2;	XM_011616601.2;	XM_011616603.2;	XM_011616604.2;	XM_029830789.1;	XM_029831511.1;	XM_029831512.1;	XM_029833880.1;	XM_029833881.1;	XM_029838701.1;	XM_029838702.1;	XM_029839750.1;	XM_029839752.1;	XM_029840630.1;	XM_029841160.1;	XM_029841161.1;	XM_029842128.1;	XM_029842129.1;	XM_029842130.1;	XM_029842131.1;	XM_029842132.1;	XM_029846072.1;	XM_029846628.1;	XM_029849788.1;
uniq_2183712	XM_003963848.3;	XM_003966126.3;	XM_003974823.3;	XM_011610731.2;	XM_011616213.2;	XM_011619247.2;	XM_029834882.1;	XM_029834883.1;	XM_029834884.1;	XM_029834885.1;	XM_029834886.1;	XM_029834887.1;	XM_029838869.1;	XM_029840627.1;	XM_029840629.1;	XM_029847614.1;	XM_029847622.1;	XM_029847626.1;	XM_029847630.1;
uniq_3075854	XM_003978340.3;	XM_029834504.1;	XM_029835756.1;	XM_029850769.1;
uniq_2799246	NM_001032742.1;	NM_001104604.1;	XM_003961940.3;	XM_003962185.3;	XM_003962210.3;	XM_003962361.3;	XM_003962538.3;	XM_003962908.3;	XM_003963431.2;	XM_003964848.3;	XM_003964965.2;	XM_003965086.3;	XM_003965584.3;	XM_003965786.3;	XM_003966037.3;	XM_003966892.3;	XM_003967599.3;	XM_003967865.3;	XM_003968552.3;	XM_003969073.3;	XM_003969150.3;	XM_003969270.3;	XM_003970664.3;	XM_003970927.3;	XM_003971149.3;	XM_003971499.3;	XM_003971528.3;	XM_003972430.3;	XM_003972593.3;	XM_003973475.3;	XM_003973721.2;	XM_003974573.3;	XM_003976340.2;	XM_003976382.2;	XM_003977642.3;	XM_003978449.3;	XM_003979525.3;	XM_011603172.2;	XM_011603393.2;	XM_011603394.2;	XM_011603395.2;	XM_011604128.2;	XM_011605155.2;	XM_011605157.2;	XM_011605281.2;	XM_011608086.2;	XM_011608571.2;	XM_011608584.2;	XM_011608585.2;
uniq_2538521	XM_003969331.3;	XM_003971264.3;	XM_011611581.2;	XM_011621408.2;	XM_029828109.1;	XM_029831707.1;	XM_029831708.1;	XM_029831709.1;	XM_029831710.1;	XM_029831711.1;	XM_029831712.1;	XM_029831713.1;	XM_029831714.1;	XM_029831715.1;	XM_029831716.1;	XM_029831717.1;	XM_029831719.1;	XM_029838195.1;	XM_029842720.1;	XM_029842721.1;	XM_029842722.1;
uniq_1237958	NM_001032674.1;	NM_001032708.1;	NM_001078625.1;	XM_003961202.3;	XM_003961296.3;	XM_003961299.3;	XM_003961914.3;	XM_003962231.3;	XM_003962452.3;	XM_003962491.3;	XM_003962522.3;	XM_003962646.3;	XM_003962680.3;	XM_003962820.3;	XM_003962993.3;	XM_003963009.3;	XM_003963418.3;	XM_003963539.3;	XM_003963765.3;	XM_003963888.3;	XM_003963890.3;	XM_003963902.3;	XM_003964004.3;	XM_003964121.3;	XM_003964395.3;	XM_003964456.3;	XM_003964808.3;	XM_003964874.3;	XM_003964918.3;	XM_003965173.3;	XM_003965323.2;	XM_003965343.3;	XM_003965346.3;	XM_003965361.2;	XM_003965567.3;	XM_003965726.3;	XM_003965776.3;	XM_003965893.3;	XM_003966300.3;	XM_003966374.2;	XM_003966877.3;	XM_003967010.3;	XM_003967050.3;	XM_003967120.3;	XM_003967143.3;	XM_003967345.3;	XM_003967369.2;	XM_003967517.2;	XM_003967834.3;
uniq_654296	XM_003962710.3;	XM_003963736.3;	XM_003963738.3;	XM_003964267.3;	XM_003966702.3;	XM_003968914.2;	XM_003969355.3;	XM_003971367.3;	XM_003971475.3;	XM_003971849.3;	XM_003974112.3;	XM_003975442.3;	XM_003976201.3;	XM_003976516.2;	XM_003976709.3;	XM_003976729.3;	XM_003977800.2;	XM_003978375.3;	XM_011602970.2;	XM_011604252.2;	XM_011605999.2;	XM_011606000.2;	XM_011606454.2;	XM_011611356.2;	XM_011612134.2;	XM_011613144.2;	XM_011614499.2;	XM_011614753.2;	XM_011619756.2;	XM_011619757.2;	XM_011620321.2;	XM_011620323.2;	XM_029826967.1;	XM_029826968.1;	XM_029826969.1;	XM_029828056.1;	XM_029828057.1;	XM_029828058.1;	XM_029828234.1;	XM_029828569.1;	XM_029830490.1;	XM_029831088.1;	XM_029831279.1;	XM_029832243.1;	XM_029833072.1;	XM_029833736.1;	XM_029833749.1;	XM_029835200.1;	XM_029835201.1;
uniq_2816951	NM_001032604.1;	NM_001078603.1;	NM_001098648.1;	NM_001098649.1;	NM_001113192.1;	NM_001173491.1;	XM_003961117.3;	XM_003961119.3;	XM_003961129.3;	XM_003961249.3;	XM_003961294.3;	XM_003961308.3;	XM_003961473.3;	XM_003961539.3;	XM_003962401.3;	XM_003962691.3;	XM_003962793.3;	XM_003963074.2;	XM_003963120.3;	XM_003963485.3;	XM_003963836.2;	XM_003964196.3;	XM_003964371.3;	XM_003964540.3;	XM_003964680.2;	XM_003964879.3;	XM_003966190.3;	XM_003966374.2;	XM_003966442.3;	XM_003966572.3;	XM_003966746.3;	XM_003966851.3;	XM_003966877.3;	XM_003967153.3;	XM_003967437.3;	XM_003968111.3;	XM_003968252.3;	XM_003968275.3;	XM_003968583.3;	XM_003968865.3;	XM_003969023.3;	XM_003969565.3;	XM_003969660.3;	XM_003969852.3;	XM_003969893.3;	XM_003970200.3;	XM_003970250.3;	XM_003970618.3;	XM_003970711.3;
uniq_2235579	XM_011613878.2;	XM_029830487.1;	XM_029830488.1;	XM_029848158.1;
uniq_1185828	XM_003961981.3;	XM_003962201.3;	XM_003962668.3;	XM_003963255.3;	XM_003963343.3;	XM_003963977.3;	XM_003964240.3;	XM_003966558.3;	XM_003967296.3;	XM_003967311.3;	XM_003968520.3;	XM_003968572.3;	XM_003968998.3;	XM_003969007.3;	XM_003969072.3;	XM_003970056.3;	XM_003970680.3;	XM_003970909.3;	XM_003971267.3;	XM_003972201.3;	XM_003972709.3;	XM_003972773.3;	XM_003972917.3;	XM_003973614.3;	XM_003976790.3;	XM_011602513.2;	XM_011602515.2;	XM_011602516.2;	XM_011604388.2;	XM_011606422.2;	XM_011607167.2;	XM_011608521.2;	XM_011610013.2;	XM_011610145.2;	XM_011610147.2;	XM_011611199.2;	XM_011611200.2;	XM_011611743.2;	XM_011611962.2;	XM_011612142.2;	XM_011612379.2;	XM_011612674.2;	XM_011612799.2;	XM_011612810.2;	XM_011612814.2;	XM_011616802.2;	XM_011616808.2;	XM_011621826.2;	XM_011621922.2;
uniq_587056	XM_003962892.3;	XM_003963647.3;	XM_011612769.2;	XM_011612770.2;	XM_011612771.2;	XM_029835646.1;
uniq_1074609	XM_003969653.3;	XM_003973090.3;	XM_003973097.3;	XM_003973746.3;	XM_003976577.3;	XM_003978054.3;	XM_011603108.2;	XM_011610056.2;	XM_011611622.2;	XM_011613742.2;	XM_011614906.2;	XM_011614907.2;	XM_011614908.2;	XM_011614909.2;	XM_011616335.2;	XM_011616336.2;	XM_011618408.2;	XM_029827021.1;	XM_029827022.1;	XM_029827023.1;	XM_029827025.1;	XM_029827087.1;	XM_029827088.1;	XM_029831056.1;	XM_029831057.1;	XM_029832815.1;	XM_029833186.1;	XM_029833187.1;	XM_029833442.1;	XM_029833443.1;	XM_029833444.1;	XM_029833445.1;	XM_029833446.1;	XM_029833447.1;	XM_029833448.1;	XM_029833450.1;	XM_029833872.1;	XM_029836642.1;	XM_029836647.1;	XM_029836656.1;	XM_029836662.1;	XM_029836669.1;	XM_029836675.1;	XM_029836681.1;	XM_029836685.1;	XM_029836687.1;	XM_029836694.1;	XM_029836697.1;	XM_029836701.1;
uniq_986322	XM_003967561.3;	XM_003975932.3;	XM_011605386.2;	XM_011611434.2;	XM_011611742.2;	XM_011617610.2;	XM_029826448.1;	XM_029841649.1;	XM_029846076.1;	XM_029847696.1;	XM_029848858.1;
uniq_1728797	XM_003961110.3;	XM_003963389.3;	XM_003963525.3;	XM_003964698.3;	XM_003965266.3;	XM_003965267.3;	XM_003965959.3;	XM_003966353.3;	XM_003968683.3;	XM_003969015.3;	XM_003969122.3;	XM_003969140.3;	XM_003969304.3;	XM_003970008.3;	XM_003970516.3;	XM_003971082.1;	XM_003971327.3;	XM_003971768.3;	XM_003972989.3;	XM_003974215.3;	XM_003974439.3;	XM_003974784.3;	XM_003975508.3;	XM_003975707.3;	XM_003976252.3;	XM_003977359.3;	XM_003977468.3;	XM_003977989.3;	XM_003978068.3;	XM_011602718.2;	XM_011603034.2;	XM_011603850.2;	XM_011604017.2;	XM_011604463.2;	XM_011606400.2;	XM_011606633.2;	XM_011606949.2;	XM_011608444.2;	XM_011608522.2;	XM_011608524.2;	XM_011609189.2;	XM_011609227.2;	XM_011609235.2;	XM_011609471.2;	XM_011609472.2;	XM_011610150.2;	XM_011610259.2;	XM_011610261.2;	XM_011610978.2;
uniq_3740182	XM_003964067.3;	XM_011612982.2;
uniq_965452	NM_001104602.1;	NM_001305604.1;	XM_003961084.3;	XM_003962254.3;	XM_003962554.3;	XM_003962673.3;	XM_003962859.3;	XM_003963482.3;	XM_003963505.3;	XM_003963616.3;	XM_003963668.2;	XM_003966541.3;	XM_003966608.3;	XM_003967118.3;	XM_003967676.3;	XM_003967950.3;	XM_003969194.3;	XM_003969528.3;	XM_003969559.3;	XM_003971768.3;	XM_003973471.3;	XM_003973518.3;	XM_003973625.3;	XM_003973764.3;	XM_003974025.3;	XM_003974436.3;	XM_003974546.2;	XM_003975260.2;	XM_003975767.3;	XM_003977722.3;	XM_003979245.3;	XM_003979246.3;	XM_003979696.3;	XM_011602494.2;	XM_011602882.2;	XM_011603414.2;	XM_011603416.2;	XM_011604167.2;	XM_011605289.2;	XM_011605368.2;	XM_011605821.2;	XM_011606342.2;	XM_011607042.2;	XM_011607154.2;	XM_011607155.2;	XM_011607865.2;	XM_011607870.2;	XM_011608001.2;	XM_011608571.2;
uniq_2244868	NM_001032644.1;	NM_001032710.1;	NM_001032752.1;	NM_001037949.1;	NM_001037959.1;	NM_001044373.1;	NM_001044374.1;	NM_001078580.1;	NM_001098644.1;	NM_001136146.1;	NM_001360766.1;	XM_003961002.3;	XM_003961007.3;	XM_003961307.3;	XM_003961496.3;	XM_003961783.3;	XM_003961832.2;	XM_003961843.2;	XM_003961895.3;	XM_003961914.3;	XM_003962025.3;	XM_003962155.3;	XM_003962254.3;	XM_003962469.3;	XM_003962485.3;	XM_003962594.3;	XM_003962716.3;	XM_003962731.3;	XM_003963023.3;	XM_003963082.3;	XM_003963165.3;	XM_003963628.2;	XM_003963643.3;	XM_003963662.3;	XM_003963883.3;	XM_003963887.3;	XM_003963894.3;	XM_003964051.2;	XM_003964120.3;	XM_003964340.3;	XM_003964357.3;	XM_003964522.2;	XM_003964525.3;	XM_003964526.3;	XM_003964871.3;	XM_003964976.3;	XM_003965048.3;	XM_003965111.3;	XM_003965139.3;
uniq_186133	XM_003965153.3;	XM_003970472.3;	XM_003971965.3;	XM_003978596.3;	XM_011604506.2;	XM_011615027.2;	XM_011619937.2;	XM_029826708.1;	XM_029826865.1;	XM_029827362.1;	XM_029827364.1;	XM_029827365.1;	XM_029840434.1;	XM_029849473.1;	XM_029849474.1;	XM_029849475.1;	XM_029849476.1;	XM_029849477.1;	XM_029849478.1;	XM_029849479.1;	XM_029849480.1;	XM_029849481.1;	XM_029849482.1;	XM_029849483.1;	XM_029849484.1;
uniq_2424156	NM_001032752.1;	NM_001122865.1;	XM_003961473.3;	XM_003961557.2;	XM_003961702.3;	XM_003961775.2;	XM_003962185.3;	XM_003962812.3;	XM_003962954.3;	XM_003963016.3;	XM_003963075.2;	XM_003963083.3;	XM_003963592.3;	XM_003963890.3;	XM_003963989.3;	XM_003963990.3;	XM_003964771.3;	XM_003965509.3;	XM_003965683.3;	XM_003966877.3;	XM_003966964.3;	XM_003967089.3;	XM_003967235.3;	XM_003967344.3;	XM_003967476.3;	XM_003968241.3;	XM_003968407.3;	XM_003968823.3;	XM_003968825.3;	XM_003968971.3;	XM_003969140.3;	XM_003969186.3;	XM_003969230.3;	XM_003969244.3;	XM_003969382.3;	XM_003970061.3;	XM_003970208.3;	XM_003970728.3;	XM_003970974.3;	XM_003971057.3;	XM_003971178.3;	XM_003971186.2;	XM_003971718.3;	XM_003971731.3;	XM_003972066.3;	XM_003972607.3;	XM_003972773.3;	XM_003972891.3;	XM_003973015.2;
uniq_2521591	NM_001078628.1;	NM_001280087.1;	XM_003961174.3;	XM_003961238.3;	XM_003961750.3;	XM_003962194.3;	XM_003962329.3;	XM_003963405.3;	XM_003963545.3;	XM_003963622.2;	XM_003964496.3;	XM_003964708.3;	XM_003965494.3;	XM_003965812.3;	XM_003965994.2;	XM_003966182.3;	XM_003966452.3;	XM_003966951.3;	XM_003967041.3;	XM_003967240.3;	XM_003967412.3;	XM_003967800.3;	XM_003967996.3;	XM_003968168.3;	XM_003968174.2;	XM_003968402.3;	XM_003968946.3;	XM_003969509.3;	XM_003969660.3;	XM_003970857.3;	XM_003971022.3;	XM_003972040.3;	XM_003972286.3;	XM_003973180.3;	XM_003973183.3;	XM_003973254.2;	XM_003973309.3;	XM_003973337.3;	XM_003973614.3;	XM_003974563.3;	XM_003974793.3;	XM_003974882.3;	XM_003975678.3;	XM_003975781.3;	XM_003975939.3;	XM_003976474.3;	XM_003976566.3;	XM_003977714.3;	XM_003977907.3;
uniq_1651798	XM_003974545.3;	XM_003978645.3;	XM_029848338.1;
uniq_1504863	NM_001032598.1;	NM_001032606.1;	NM_001033639.1;	NM_001038226.1;	NM_001097627.1;	NM_001105235.2;	NM_001190366.1;	NM_001246297.1;	NM_001280068.1;	NM_001280087.1;	NM_001305610.1;	XM_003961182.3;	XM_003961198.3;	XM_003961293.2;	XM_003961344.3;	XM_003961473.3;	XM_003961708.3;	XM_003961817.3;	XM_003962002.3;	XM_003962010.3;	XM_003962025.3;	XM_003962135.3;	XM_003962145.3;	XM_003962159.3;	XM_003962227.3;	XM_003962228.3;	XM_003962242.3;	XM_003962283.3;	XM_003962327.3;	XM_003962381.3;	XM_003962422.3;	XM_003962479.3;	XM_003962604.3;	XM_003962739.3;	XM_003962779.3;	XM_003962812.3;	XM_003962915.3;	XM_003963067.3;	XM_003963251.3;	XM_003963301.3;	XM_003963320.3;	XM_003963324.3;	XM_003963463.3;	XM_003963485.3;	XM_003963708.3;	XM_003963952.3;	XM_003964079.3;	XM_003964103.3;	XM_003964280.3;
uniq_1913685	XM_003962793.3;	XM_003967710.3;	XM_003968272.3;	XM_003969320.3;	XM_003969399.3;	XM_011603882.2;	XM_011609394.2;	XM_011611574.2;	XM_011612223.2;	XM_011615551.2;	XM_011619829.2;	XM_029827997.1;	XM_029827998.1;	XM_029827999.1;	XM_029828000.1;	XM_029828001.1;	XM_029828969.1;	XM_029828970.1;	XM_029828971.1;	XM_029831240.1;	XM_029831764.1;	XM_029831765.1;	XM_029832581.1;	XM_029832582.1;	XM_029832583.1;	XM_029833264.1;	XM_029835526.1;	XM_029835621.1;	XM_029844480.1;	XM_029846019.1;	XM_029850528.1;	XM_029850529.1;
uniq_2469794	XM_003962129.3;	XM_003965743.3;	XM_003965861.3;	XM_003966002.3;	XM_003967184.3;	XM_003970460.2;	XM_003971548.3;	XM_003972248.3;	XM_003972371.3;	XM_003972760.3;	XM_011606682.2;	XM_011606894.2;	XM_011607288.2;	XM_011608542.2;	XM_011609552.2;	XM_011609555.2;	XM_011611953.2;	XM_011612686.2;	XM_011612687.2;	XM_011612847.2;	XM_011613180.2;	XM_011613831.2;	XM_011620155.2;	XM_029825377.1;	XM_029825378.1;	XM_029825379.1;	XM_029825380.1;	XM_029825381.1;	XM_029825382.1;	XM_029825383.1;	XM_029826021.1;	XM_029826127.1;	XM_029826526.1;	XM_029826527.1;	XM_029828120.1;	XM_029828127.1;	XM_029830422.1;	XM_029830423.1;	XM_029832376.1;	XM_029832474.1;	XM_029832482.1;	XM_029832493.1;	XM_029832496.1;	XM_029832504.1;	XM_029832509.1;	XM_029833994.1;	XM_029833995.1;	XM_029833996.1;	XM_029833997.1;
uniq_1128890	XM_003965190.3;	XM_003967080.3;	XM_003967783.3;	XM_003968992.3;	XM_003970130.3;	XM_003974057.3;	XM_003974360.3;	XM_003977482.3;	XM_003977740.3;	XM_011603534.2;	XM_011603537.2;	XM_011604534.2;	XM_011604963.2;	XM_011604965.2;	XM_011604966.2;	XM_011606888.2;	XM_011607708.2;	XM_011607709.2;	XM_011607768.2;	XM_011613067.2;	XM_011614081.2;	XM_011614374.2;	XM_011614671.2;	XM_011614672.2;	XM_011617327.2;	XM_029825887.1;	XM_029826753.1;	XM_029827978.1;	XM_029827979.1;	XM_029827980.1;	XM_029827981.1;	XM_029827982.1;	XM_029827983.1;	XM_029829548.1;	XM_029830487.1;	XM_029830488.1;	XM_029830489.1;	XM_029830490.1;	XM_029830491.1;	XM_029831347.1;	XM_029833083.1;	XM_029835929.1;	XM_029835930.1;	XM_029836141.1;	XM_029836142.1;	XM_029839017.1;	XM_029839018.1;	XM_029841198.1;	XM_029841199.1;
uniq_2023505	NM_001319905.1;	XM_003964395.3;	XM_003964601.3;	XM_003964705.3;	XM_003964965.2;	XM_003967109.3;	XM_003967511.3;	XM_003967691.3;	XM_003967773.3;	XM_003972021.3;	XM_003972034.3;	XM_003972046.3;	XM_003974020.3;	XM_003975380.3;	XM_003975426.3;	XM_003975455.2;	XM_003975699.3;	XM_003975975.3;	XM_003977578.3;	XM_003977766.3;	XM_003978242.3;	XM_011602447.2;	XM_011602448.2;	XM_011602449.2;	XM_011602693.2;	XM_011602699.2;	XM_011603905.2;	XM_011603909.2;	XM_011603910.2;	XM_011603911.2;	XM_011603912.2;	XM_011604046.2;	XM_011604942.2;	XM_011605196.2;	XM_011605237.2;	XM_011605373.2;	XM_011605512.2;	XM_011605513.2;	XM_011606948.2;	XM_011607043.2;	XM_011607570.2;	XM_011607589.2;	XM_011607590.2;	XM_011608651.2;	XM_011608652.2;	XM_011608653.2;	XM_011608997.2;	XM_011609415.2;	XM_011611138.2;
uniq_566062	XM_011605322.2;	XM_011618797.2;	XM_011618803.2;	XM_011618808.2;	XM_029830078.1;	XM_029831120.1;	XM_029838441.1;	XM_029838442.1;	XM_029838443.1;	XM_029838444.1;	XM_029838445.1;	XM_029838446.1;	XM_029838447.1;	XM_029838448.1;	XM_029838449.1;	XM_029838450.1;	XM_029838451.1;	XM_029838452.1;	XM_029838453.1;	XM_029838454.1;	XM_029838455.1;	XM_029838456.1;	XM_029838457.1;	XM_029838458.1;	XM_029838459.1;	XM_029838460.1;	XM_029838461.1;	XM_029838462.1;	XM_029838463.1;	XM_029838464.1;	XM_029838465.1;	XM_029838466.1;	XM_029838467.1;	XM_029838468.1;	XM_029838469.1;	XM_029838470.1;	XM_029838471.1;	XM_029838472.1;	XM_029838473.1;	XM_029838474.1;	XM_029838475.1;	XM_029838476.1;	XM_029838477.1;	XM_029838478.1;	XM_029838479.1;	XM_029838480.1;	XM_029840258.1;	XM_029840259.1;
uniq_704191	NM_001032755.1;	NM_001032763.1;	NM_001037958.1;	NM_001078593.1;	NM_001246301.1;	NM_001319905.1;	XM_003961024.3;	XM_003961236.3;	XM_003961454.3;	XM_003961539.3;	XM_003961581.3;	XM_003961595.3;	XM_003961626.3;	XM_003961694.3;	XM_003961823.3;	XM_003961830.2;	XM_003961850.3;	XM_003961940.3;	XM_003961949.3;	XM_003962030.3;	XM_003962194.3;	XM_003962245.3;	XM_003962472.2;	XM_003962486.3;	XM_003962539.3;	XM_003962571.3;	XM_003962792.3;	XM_003962805.3;	XM_003963099.3;	XM_003963125.3;	XM_003963252.3;	XM_003963283.3;	XM_003963348.3;	XM_003963352.3;	XM_003963482.3;	XM_003963798.3;	XM_003963930.3;	XM_003963995.3;	XM_003964014.3;	XM_003964145.3;	XM_003964209.3;	XM_003964496.3;	XM_003964592.3;	XM_003964613.3;	XM_003964841.3;	XM_003964847.2;	XM_003964874.3;	XM_003964883.3;	XM_003964951.3;
uniq_386778	XM_003963874.3;	XM_003966189.3;	XM_003968383.2;	XM_003971393.3;	XM_003973546.3;	XM_003973590.3;	XM_003975107.3;	XM_003977298.3;	XM_011602411.2;	XM_011604630.2;	XM_011605727.2;	XM_011607921.2;	XM_011609523.2;	XM_011611743.2;	XM_011611795.2;	XM_011611796.2;	XM_011614196.2;	XM_011617174.2;	XM_011618451.2;	XM_011618603.2;	XM_011620081.2;	XM_029830430.1;	XM_029830431.1;	XM_029830432.1;	XM_029830544.1;	XM_029830550.1;	XM_029832134.1;	XM_029832135.1;	XM_029832178.1;	XM_029833439.1;	XM_029833907.1;	XM_029837843.1;	XM_029837844.1;	XM_029837845.1;	XM_029837846.1;	XM_029842322.1;	XM_029842323.1;	XM_029842324.1;	XM_029845919.1;	XM_029846418.1;	XM_029846419.1;	XM_029849134.1;	XM_029849415.1;	XM_029849923.1;	XM_029850443.1;
uniq_3420745	XM_029844139.1;
uniq_3641175	NM_001032743.1;	NM_001037875.1;	NM_001037958.1;	NM_001078590.1;	NM_001078630.1;	NM_001105215.1;	NM_001136146.1;	NM_001170359.1;	XM_003961010.3;	XM_003961020.3;	XM_003961039.3;	XM_003961066.3;	XM_003961147.3;	XM_003961729.3;	XM_003961840.3;	XM_003962051.3;	XM_003962210.3;	XM_003962219.3;	XM_003962365.3;	XM_003962383.3;	XM_003962407.3;	XM_003962571.3;	XM_003962783.3;	XM_003962805.3;	XM_003962807.3;	XM_003962861.3;	XM_003962872.3;	XM_003963049.3;	XM_003963076.3;	XM_003963301.3;	XM_003963311.3;	XM_003963324.3;	XM_003963333.3;	XM_003963381.3;	XM_003963443.3;	XM_003963630.2;	XM_003963806.3;	XM_003964414.3;	XM_003964420.3;	XM_003964486.3;	XM_003964628.3;	XM_003964643.3;	XM_003964819.3;	XM_003964836.3;	XM_003964874.3;	XM_003964887.3;	XM_003965047.3;	XM_003965175.3;	XM_003965544.3;
uniq_2148469	NM_001032616.1;	XM_003961940.3;	XM_003962030.3;	XM_003962165.3;	XM_003962801.3;	XM_003963088.3;	XM_003963577.3;	XM_003964928.3;	XM_003965410.3;	XM_003966740.3;	XM_003966837.2;	XM_003967980.2;	XM_003968328.3;	XM_003968586.3;	XM_003969143.3;	XM_003969196.3;	XM_003969629.3;	XM_003970927.3;	XM_003971054.3;	XM_003971737.3;	XM_003972086.3;	XM_003972286.3;	XM_003972894.3;	XM_003972941.3;	XM_003973254.2;	XM_003973971.3;	XM_003974619.2;	XM_003974892.2;	XM_003976691.3;	XM_003976864.3;	XM_003977387.3;	XM_003978890.3;	XM_011602788.2;	XM_011602816.2;	XM_011605334.2;	XM_011605428.2;	XM_011605847.2;	XM_011606004.2;	XM_011606245.2;	XM_011606251.2;	XM_011607270.2;	XM_011607301.2;	XM_011607303.2;	XM_011607635.2;	XM_011607912.2;	XM_011607913.2;	XM_011607914.2;	XM_011608444.2;	XM_011608634.2;
uniq_3693051	NM_001032692.1;	XM_003961024.3;	XM_003963484.3;	XM_003963592.3;	XM_003963771.3;	XM_003964028.3;	XM_003964029.3;	XM_003964147.3;	XM_003966896.3;	XM_003967390.3;	XM_003967412.3;	XM_003967717.3;	XM_003969069.2;	XM_003973340.3;	XM_003974079.3;	XM_003975713.3;	XM_003976596.3;	XM_003976731.3;	XM_011602801.2;	XM_011602997.2;	XM_011603313.2;	XM_011603314.2;	XM_011605706.2;	XM_011605707.2;	XM_011605708.2;	XM_011605709.2;	XM_011605734.2;	XM_011606544.2;	XM_011606741.2;	XM_011606742.2;	XM_011607371.2;	XM_011607885.2;	XM_011607892.2;	XM_011608339.2;	XM_011609025.2;	XM_011611036.2;	XM_011612934.2;	XM_011613144.2;	XM_011614690.2;	XM_011616577.2;	XM_011616596.2;	XM_011617341.2;	XM_011617346.2;	XM_011617490.2;	XM_011618489.2;	XM_011619541.2;	XM_011619542.2;	XM_011619543.2;	XM_029825500.1;
uniq_1677393	NM_001280029.1;	XM_003961123.3;	XM_003961701.3;	XM_003963878.3;	XM_003964236.3;	XM_003964377.3;	XM_003965367.3;	XM_003967390.3;	XM_003968134.3;	XM_003970481.3;	XM_003971422.3;	XM_003972134.3;	XM_003973552.3;	XM_003974092.3;	XM_003974837.3;	XM_003974879.3;	XM_003975389.3;	XM_003979651.2;	XM_011603121.2;	XM_011603521.2;	XM_011603580.2;	XM_011603581.2;	XM_011604269.2;	XM_011604325.2;	XM_011604830.2;	XM_011605372.2;	XM_011605748.2;	XM_011606862.2;	XM_011606916.2;	XM_011606917.2;	XM_011606919.2;	XM_011607990.2;	XM_011607991.2;	XM_011607992.2;	XM_011609822.2;	XM_011611870.2;	XM_011612552.2;	XM_011613230.2;	XM_011613232.2;	XM_011613889.2;	XM_011614275.2;	XM_011614276.2;	XM_011614277.2;	XM_011614278.2;	XM_011614730.2;	XM_011615166.2;	XM_011616231.2;	XM_011616232.2;	XM_011617947.2;
uniq_609765	XM_003963608.3;	XM_003968428.3;	XM_003969647.3;	XM_003971649.3;	XM_003976724.2;	XM_003977508.3;	XM_003978080.3;	XM_003979385.3;	XM_011602832.2;	XM_011604463.2;	XM_011607169.2;	XM_011609825.2;	XM_011611231.2;	XM_011611232.2;	XM_011615354.2;	XM_011615356.2;	XM_011615357.2;	XM_011615358.2;	XM_011615359.2;	XM_011615360.2;	XM_011616296.2;	XM_011616821.2;	XM_011616822.2;	XM_011616823.2;	XM_011617041.2;	XM_011617068.2;	XM_011617616.2;	XM_011617620.2;	XM_011620878.2;	XM_029826267.1;	XM_029826463.1;	XM_029826466.1;	XM_029826468.1;	XM_029826469.1;	XM_029826470.1;	XM_029826471.1;	XM_029826472.1;	XM_029826473.1;	XM_029826474.1;	XM_029826475.1;	XM_029826476.1;	XM_029826477.1;	XM_029826478.1;	XM_029826479.1;	XM_029826480.1;	XM_029827961.1;	XM_029827970.1;	XM_029827977.1;	XM_029827984.1;
uniq_3708315	XM_011602642.2;	XM_011611634.2;	XM_029834286.1;
uniq_3560191	XM_003967854.3;	XM_003975650.3;	XM_011610662.2;	XM_029830560.1;	XM_029842647.1;	XM_029842648.1;	XM_029842649.1;	XM_029844086.1;	XM_029844166.1;	XM_029844233.1;	XM_029848966.1;
uniq_2437903	XM_003963161.3;	XM_003964200.3;	XM_003964417.3;	XM_003970194.3;	XM_003971607.3;	XM_003973625.3;	XM_011603445.2;	XM_011603727.2;	XM_011605901.2;	XM_011605931.2;	XM_011605990.2;	XM_011606419.2;	XM_011606835.2;	XM_011606840.2;	XM_011606846.2;	XM_011606853.2;	XM_011608689.2;	XM_011608760.2;	XM_011608761.2;	XM_011610463.2;	XM_011610465.2;	XM_011610607.2;	XM_011611952.2;	XM_011614227.2;	XM_011614228.2;	XM_011617741.2;	XM_011619380.2;	XM_011621876.2;	XM_011621877.2;	XM_011621878.2;	XM_011621879.2;	XM_011621880.2;	XM_029827856.1;	XM_029827857.1;	XM_029827881.1;	XM_029827882.1;	XM_029832117.1;	XM_029837013.1;	XM_029838707.1;	XM_029840952.1;	XM_029842351.1;	XM_029842358.1;	XM_029844487.1;	XM_029844488.1;	XM_029845573.1;	XM_029847386.1;	XM_029847387.1;	XM_029849230.1;	XM_029851519.1;
uniq_2201885	XM_003961824.3;	XM_003974491.3;	XM_011603370.2;	XM_011609657.2;	XM_029829082.1;	XM_029829083.1;	XM_029831718.1;	XM_029835242.1;	XM_029847449.1;	XM_029848170.1;	XM_029848174.1;	XM_029848179.1;	XM_029848187.1;	XM_029848193.1;	XM_029848195.1;	XM_029848199.1;	XM_029848204.1;
uniq_2411995	XM_003964867.3;	XM_003968259.3;	XM_003968469.3;	XM_003969274.3;	XM_011604144.2;	XM_011604146.2;	XM_011608230.2;	XM_011608231.2;	XM_011608232.2;	XM_011608233.2;	XM_011613156.2;	XM_029831442.1;	XM_029831443.1;	XM_029831444.1;	XM_029831445.1;	XM_029835874.1;	XM_029835875.1;	XM_029835876.1;	XM_029835877.1;	XM_029835880.1;	XM_029835881.1;	XM_029835882.1;	XM_029835883.1;	XM_029835884.1;	XM_029835885.1;	XM_029835886.1;	XM_029837082.1;	XM_029844358.1;	XM_029844359.1;	XM_029844360.1;	XM_029844361.1;	XM_029844362.1;	XM_029844363.1;	XM_029844724.1;	XM_029844725.1;	XM_029844726.1;	XM_029844727.1;	XM_029844728.1;	XM_029844729.1;	XM_029844730.1;	XM_029844731.1;	XM_029844732.1;
uniq_3741106	XM_003961117.3;	XM_003961883.3;	XM_003962152.3;	XM_003966419.3;	XM_003969027.3;	XM_003969074.3;	XM_003972724.2;	XM_003976090.3;	XM_003977211.3;	XM_011603618.2;	XM_011603697.2;	XM_011603699.2;	XM_011605362.2;	XM_011606948.2;	XM_011607388.2;	XM_011607446.2;	XM_011607447.2;	XM_011608098.2;	XM_011609171.2;	XM_011612987.2;	XM_011614243.2;	XM_011614244.2;	XM_011618019.2;	XM_011618020.2;	XM_029825585.1;	XM_029826055.1;	XM_029826176.1;	XM_029826257.1;	XM_029826258.1;	XM_029826259.1;	XM_029826260.1;	XM_029826262.1;	XM_029826382.1;	XM_029826383.1;	XM_029826384.1;	XM_029826385.1;	XM_029826386.1;	XM_029826387.1;	XM_029826388.1;	XM_029826389.1;	XM_029826391.1;	XM_029826976.1;	XM_029830625.1;	XM_029830626.1;	XM_029831015.1;	XM_029831053.1;	XM_029831089.1;	XM_029831130.1;	XM_029832830.1;
uniq_1541848	XM_003962728.3;	XM_003963063.3;	XM_003963889.3;	XM_003964951.3;	XM_003965249.3;	XM_003967513.3;	XM_003967944.3;	XM_003968145.2;	XM_003968397.3;	XM_003969009.3;	XM_003970600.2;	XM_003970974.3;	XM_003971233.3;	XM_003972124.3;	XM_003972984.2;	XM_003973262.3;	XM_003973347.3;	XM_003974434.2;	XM_003976470.3;	XM_003977303.2;	XM_003978227.3;	XM_003978831.3;	XM_003979531.2;	XM_011603074.2;	XM_011603134.2;	XM_011605318.2;	XM_011607612.2;	XM_011609024.2;	XM_011609224.2;	XM_011610550.2;	XM_011610551.2;	XM_011611361.2;	XM_011611500.2;	XM_011612476.2;	XM_011612637.2;	XM_011612638.2;	XM_011616802.2;	XM_011616808.2;	XM_011617616.2;	XM_011617620.2;	XM_011619264.2;	XM_011619442.2;	XM_011619540.2;	XM_011621826.2;	XM_029826686.1;	XM_029826687.1;	XM_029826688.1;	XM_029826967.1;	XM_029826968.1;
uniq_2794325	NM_001032739.1;	XM_003962201.3;	XM_003963090.3;	XM_003963395.3;	XM_003964469.3;	XM_003965201.3;	XM_003966587.3;	XM_003968118.3;	XM_003968233.3;	XM_003968261.3;	XM_003969254.3;	XM_003969774.3;	XM_003970576.3;	XM_003971054.3;	XM_003971990.2;	XM_003974096.3;	XM_003974817.3;	XM_003975039.2;	XM_003975775.3;	XM_003977659.3;	XM_003978520.3;	XM_003979221.3;	XM_011603031.2;	XM_011603401.2;	XM_011604125.2;	XM_011604287.2;	XM_011604735.2;	XM_011604736.2;	XM_011605924.2;	XM_011607967.2;	XM_011608240.2;	XM_011608858.2;	XM_011609381.2;	XM_011609382.2;	XM_011609471.2;	XM_011609472.2;	XM_011609924.2;	XM_011609925.2;	XM_011611041.2;	XM_011611042.2;	XM_011611147.2;	XM_011611400.2;	XM_011611401.2;	XM_011611418.2;	XM_011611736.2;	XM_011611737.2;	XM_011611738.2;	XM_011612109.2;	XM_011612626.2;
uniq_3602772	NM_001048038.1;	XM_003962962.3;	XM_003964436.3;	XM_003964728.3;	XM_003966473.2;	XM_003968651.3;	XM_003970091.3;	XM_003971645.3;	XM_003972612.3;	XM_003974404.3;	XM_011603740.2;	XM_011604041.2;	XM_011604043.2;	XM_011604618.2;	XM_011604620.2;	XM_011605373.2;	XM_011608428.2;	XM_011608729.2;	XM_011609690.2;	XM_011610381.2;	XM_011610993.2;	XM_011612279.2;	XM_011612280.2;	XM_011612281.2;	XM_011612753.2;	XM_011614929.2;	XM_011614930.2;	XM_011614931.2;	XM_011616606.2;	XM_011617137.2;	XM_011618170.2;	XM_011618171.2;	XM_011621919.2;	XM_029825835.1;	XM_029825836.1;	XM_029825837.1;	XM_029826285.1;	XM_029826294.1;	XM_029830599.1;	XM_029831189.1;	XM_029831190.1;	XM_029835449.1;	XM_029835450.1;	XM_029835451.1;	XM_029835452.1;	XM_029835453.1;	XM_029835454.1;	XM_029835455.1;	XM_029835456.1;
uniq_428469	NM_001032701.1;	XM_003961925.3;	XM_003965981.3;	XM_003970997.3;	XM_003977298.3;	XM_011603154.2;	XM_011604543.2;	XM_011605434.2;	XM_011606549.2;	XM_011606550.2;	XM_011606551.2;	XM_011606552.2;	XM_011606554.2;	XM_011609192.2;	XM_011609193.2;	XM_011609194.2;	XM_011611394.2;	XM_011612602.2;	XM_011612844.2;	XM_011618451.2;	XM_011619701.2;	XM_011619968.2;	XM_011620380.2;	XM_029830422.1;	XM_029830423.1;	XM_029837236.1;	XM_029837237.1;	XM_029837549.1;	XM_029837680.1;	XM_029838896.1;	XM_029838897.1;	XM_029838898.1;	XM_029838899.1;	XM_029839143.1;	XM_029840049.1;	XM_029840766.1;	XM_029840767.1;	XM_029842048.1;	XM_029850524.1;	XM_029851274.1;	XM_029851277.1;
uniq_2378604	XM_003961707.3;	XM_003970843.3;	XM_003974642.3;	XM_011606152.2;	XM_011606153.2;	XM_011606154.2;	XM_029829386.1;	XM_029840618.1;	XM_029848110.1;	XM_029848111.1;	XM_029848112.1;	XM_029848115.1;	XM_029848116.1;	XM_029848117.1;	XM_029848374.1;	XM_029848375.1;	XM_029848722.1;
uniq_2869791	NM_001032770.1;	NM_001037962.1;	NM_001097626.1;	NM_001105227.1;	NM_001174173.1;	XM_003961024.3;	XM_003961081.3;	XM_003961110.3;	XM_003961221.3;	XM_003961331.3;	XM_003961632.3;	XM_003961637.3;	XM_003961791.3;	XM_003961832.2;	XM_003961854.3;	XM_003961921.3;	XM_003962020.2;	XM_003962163.3;	XM_003962168.3;	XM_003962329.3;	XM_003962376.3;	XM_003962416.3;	XM_003962715.3;	XM_003962954.3;	XM_003963083.3;	XM_003963249.3;	XM_003963486.3;	XM_003963693.3;	XM_003963960.3;	XM_003964118.3;	XM_003964133.3;	XM_003964324.3;	XM_003964653.3;	XM_003964665.3;	XM_003964771.3;	XM_003964786.3;	XM_003964844.3;	XM_003964881.3;	XM_003964958.3;	XM_003965002.3;	XM_003965054.3;	XM_003965211.3;	XM_003965246.2;	XM_003965273.3;	XM_003965291.3;	XM_003965383.3;	XM_003965434.3;	XM_003965508.3;	XM_003965820.3;
uniq_1425693	XM_003968579.3;	XM_029843843.1;
uniq_2135915	XM_011603143.2;	XM_011614312.2;	XM_011614313.2;	XM_011614314.2;	XM_029835668.1;
uniq_2260585	NM_001032706.1;	NM_001246295.1;	XM_003961296.3;	XM_003961563.3;	XM_003961842.3;	XM_003962160.3;	XM_003962505.3;	XM_003963949.3;	XM_003964491.3;	XM_003965294.3;	XM_003966828.3;	XM_003967057.3;	XM_003967286.3;	XM_003968142.3;	XM_003969381.3;	XM_003969650.3;	XM_003970331.3;	XM_003970474.3;	XM_003972192.3;	XM_003972231.3;	XM_003972315.3;	XM_003972809.3;	XM_003973485.3;	XM_003973724.3;	XM_003975152.3;	XM_003975358.3;	XM_003975575.3;	XM_003977866.3;	XM_003978542.3;	XM_011602429.2;	XM_011602858.2;	XM_011602859.2;	XM_011603455.2;	XM_011604284.2;	XM_011604654.2;	XM_011604655.2;	XM_011605447.2;	XM_011605448.2;	XM_011605742.2;	XM_011606164.2;	XM_011606165.2;	XM_011606167.2;	XM_011607034.2;	XM_011607035.2;	XM_011607036.2;	XM_011607037.2;	XM_011607038.2;	XM_011607039.2;	XM_011607246.2;
uniq_1974773	XM_003961772.3;	XM_003970972.3;	XM_003971786.3;	XM_003972414.3;	XM_011615886.2;	XM_011618665.2;	XM_029843691.1;	XM_029843698.1;	XM_029848434.1;	XM_029849327.1;
uniq_3337051	NM_001032708.1;	NM_001308241.1;	XM_003961710.3;	XM_003962560.3;	XM_003962736.3;	XM_003962815.3;	XM_003963113.3;	XM_003963255.3;	XM_003965145.3;	XM_003966240.3;	XM_003966997.2;	XM_003967522.3;	XM_003967700.2;	XM_003967926.3;	XM_003968576.3;	XM_003969348.3;	XM_003969509.3;	XM_003969605.3;	XM_003971350.3;	XM_003971821.3;	XM_003971921.3;	XM_003973210.3;	XM_003973482.3;	XM_003974160.3;	XM_003974212.3;	XM_003974574.3;	XM_003976903.3;	XM_003977887.3;	XM_003978080.3;	XM_003978702.3;	XM_011602405.2;	XM_011602411.2;	XM_011602610.2;	XM_011602720.2;	XM_011602803.2;	XM_011602934.2;	XM_011603408.2;	XM_011603710.2;	XM_011603711.2;	XM_011603713.2;	XM_011603858.2;	XM_011603929.2;	XM_011604089.2;	XM_011604279.2;	XM_011604286.2;	XM_011604294.2;	XM_011604341.2;	XM_011604342.2;	XM_011604492.2;
uniq_1697424	XM_003961452.3;	XM_003962140.3;	XM_003962488.3;	XM_003963105.3;	XM_003963516.3;	XM_003964209.3;	XM_003964544.3;	XM_003965301.3;	XM_003965611.3;	XM_003965644.3;	XM_003966371.3;	XM_003968013.3;	XM_003971621.3;	XM_003975985.3;	XM_003976519.3;	XM_011602787.2;	XM_011604055.2;	XM_011604997.2;	XM_011604998.2;	XM_011604999.2;	XM_011605000.2;	XM_011605001.2;	XM_011605002.2;	XM_011607995.2;	XM_011608248.2;	XM_011608658.2;	XM_011609286.2;	XM_011609287.2;	XM_011609314.2;	XM_011609315.2;	XM_011609316.2;	XM_011609317.2;	XM_011609318.2;	XM_011609924.2;	XM_011609925.2;	XM_011611625.2;	XM_011611626.2;	XM_011611973.2;	XM_011613208.2;	XM_011613209.2;	XM_011613399.2;	XM_011614176.2;	XM_011614522.2;	XM_011614524.2;	XM_011614977.2;	XM_011614979.2;	XM_011614980.2;	XM_011615549.2;	XM_011617471.2;
uniq_817952	XM_003962706.3;	XM_003969136.3;	XM_011603094.2;	XM_011607023.2;	XM_011611531.2;	XM_011611532.2;	XM_011612461.2;	XM_011614375.2;	XM_011614379.2;	XM_011616196.2;	XM_029826107.1;	XM_029826108.1;	XM_029826109.1;	XM_029833499.1;	XM_029833500.1;	XM_029835243.1;	XM_029835244.1;	XM_029835245.1;	XM_029835246.1;	XM_029836909.1;	XM_029836911.1;	XM_029839568.1;	XM_029839569.1;	XM_029839570.1;
uniq_756229	NM_001280075.1;	XM_003961566.3;	XM_003961579.3;	XM_003961895.3;	XM_003962646.3;	XM_003962952.3;	XM_003963133.3;	XM_003963502.3;	XM_003963812.3;	XM_003964243.3;	XM_003964330.3;	XM_003965400.3;	XM_003965723.3;	XM_003966824.2;	XM_003967162.3;	XM_003967513.3;	XM_003968518.3;	XM_003968669.3;	XM_003968748.3;	XM_003969007.3;	XM_003969187.2;	XM_003970456.3;	XM_003970574.3;	XM_003972646.3;	XM_003973191.3;	XM_003973347.3;	XM_003974987.3;	XM_003975870.3;	XM_003976187.3;	XM_003976640.3;	XM_003976697.3;	XM_003977872.2;	XM_003978057.3;	XM_011602504.2;	XM_011602505.2;	XM_011602506.2;	XM_011602808.2;	XM_011603643.2;	XM_011603696.2;	XM_011603703.2;	XM_011603705.2;	XM_011604224.2;	XM_011604334.2;	XM_011605113.2;	XM_011605114.2;	XM_011605656.2;	XM_011605657.2;	XM_011607635.2;	XM_011608766.2;
uniq_3060574	NM_001305610.1;	XM_003971247.3;	XM_003973625.3;	XM_011603362.2;	XM_011603363.2;	XM_011603364.2;	XM_011611410.2;	XM_011613845.2;	XM_011613846.2;	XM_011613847.2;	XM_011614227.2;	XM_011614228.2;	XM_011614234.2;	XM_011614687.2;	XM_011615819.2;	XM_029826927.1;	XM_029829573.1;	XM_029829574.1;	XM_029829575.1;	XM_029833351.1;	XM_029833352.1;	XM_029833353.1;	XM_029833354.1;	XM_029833355.1;	XM_029833356.1;	XM_029833357.1;	XM_029833358.1;	XM_029833359.1;	XM_029833360.1;	XM_029833361.1;	XM_029833362.1;	XM_029833363.1;	XM_029833364.1;	XM_029833365.1;	XM_029834943.1;	XM_029834944.1;	XM_029834945.1;	XM_029834946.1;	XM_029835151.1;	XM_029838551.1;	XM_029841468.1;	XM_029841469.1;	XM_029841470.1;	XM_029841471.1;	XM_029841472.1;	XM_029841473.1;	XM_029841474.1;	XM_029843025.1;	XM_029843030.1;
uniq_3027434	XM_003963482.3;	XM_003967414.3;	XM_003967635.3;	XM_003967961.3;	XM_011609437.2;	XM_011615050.2;	XM_029827685.1;	XM_029833952.1;	XM_029836142.1;	XM_029841539.1;	XM_029841540.1;	XM_029842629.1;	XM_029845499.1;	XM_029845553.1;	XM_029845554.1;
uniq_1199104	NM_001308260.1;	XM_003962280.3;	XM_003962894.3;	XM_003963393.3;	XM_003963826.2;	XM_003963949.3;	XM_003965043.3;	XM_003965554.2;	XM_003966508.3;	XM_003966773.2;	XM_003967335.2;	XM_003970513.3;	XM_003971309.3;	XM_003971525.3;	XM_003971779.3;	XM_003971788.3;	XM_003972536.3;	XM_003972539.3;	XM_003972842.3;	XM_003973450.3;	XM_003973563.3;	XM_003973610.3;	XM_003973611.3;	XM_003974198.3;	XM_003974960.3;	XM_003975455.2;	XM_003976342.3;	XM_003978106.3;	XM_003978147.3;	XM_003978178.3;	XM_003978227.3;	XM_011603824.2;	XM_011604001.2;	XM_011604003.2;	XM_011604081.2;	XM_011604390.2;	XM_011605030.2;	XM_011606064.2;	XM_011606162.2;	XM_011606163.2;	XM_011606863.2;	XM_011608211.2;	XM_011608212.2;	XM_011608403.2;	XM_011609206.2;	XM_011609525.2;	XM_011609526.2;	XM_011609527.2;	XM_011609534.2;
uniq_2361987	NM_001032680.1;	NM_001032698.1;	NM_001032743.1;	NM_001037962.1;	NM_001078623.1;	NM_001097629.1;	NM_001098653.1;	NM_001098657.1;	NM_001104602.1;	NM_001130869.1;	NM_001280032.1;	XM_003961066.3;	XM_003961113.2;	XM_003961184.2;	XM_003961319.3;	XM_003961328.3;	XM_003961364.3;	XM_003961849.3;	XM_003961884.3;	XM_003961930.3;	XM_003962024.3;	XM_003962204.3;	XM_003962219.3;	XM_003962261.3;	XM_003962401.3;	XM_003962447.3;	XM_003962694.3;	XM_003962743.3;	XM_003963027.3;	XM_003963031.3;	XM_003963105.3;	XM_003963187.3;	XM_003963311.3;	XM_003963522.3;	XM_003963596.3;	XM_003963975.2;	XM_003964143.3;	XM_003964209.3;	XM_003964570.3;	XM_003964684.3;	XM_003964784.3;	XM_003964958.3;	XM_003964969.3;	XM_003965165.3;	XM_003965340.3;	XM_003965365.3;	XM_003965488.3;	XM_003965508.3;	XM_003965530.3;
uniq_2087287	XM_011620785.2;	XM_029825683.1;	XM_029830338.1;	XM_029830339.1;	XM_029830340.1;	XM_029830341.1;	XM_029830342.1;	XM_029830344.1;	XM_029830345.1;	XM_029830346.1;	XM_029830347.1;	XM_029830348.1;	XM_029830349.1;
uniq_1384696	XM_003973425.3;	XM_011614055.2;
uniq_3821599	NM_001032587.1;	NM_001032642.1;	NM_001032665.1;	NM_001032683.1;	NM_001032698.1;	NM_001032701.1;	NM_001032720.1;	NM_001032721.1;	NM_001033639.1;	NM_001044373.1;	NM_001078596.1;	NM_001098651.1;	NM_001105229.1;	NM_001170361.1;	XM_003961037.3;	XM_003961085.3;	XM_003961238.3;	XM_003961357.2;	XM_003961486.3;	XM_003961949.3;	XM_003962026.3;	XM_003962107.3;	XM_003962207.3;	XM_003962359.3;	XM_003962534.3;	XM_003962535.3;	XM_003962680.3;	XM_003962729.3;	XM_003962861.3;	XM_003962897.3;	XM_003962931.3;	XM_003963020.3;	XM_003963210.3;	XM_003963404.3;	XM_003963442.3;	XM_003963525.3;	XM_003963572.2;	XM_003963576.2;	XM_003963589.3;	XM_003963715.3;	XM_003963735.3;	XM_003963788.3;	XM_003963809.3;	XM_003963826.2;	XM_003963951.3;	XM_003963961.3;	XM_003964126.3;	XM_003964382.2;	XM_003964395.3;
uniq_1793123	NM_001044375.1;	NM_001078622.1;	NM_001104602.1;	NM_001174172.1;	NM_001280097.1;	XM_003961502.2;	XM_003961598.3;	XM_003962030.3;	XM_003962532.3;	XM_003962739.3;	XM_003962970.3;	XM_003962985.3;	XM_003963084.3;	XM_003963337.3;	XM_003963592.3;	XM_003963869.3;	XM_003963925.3;	XM_003964107.3;	XM_003964345.3;	XM_003964400.3;	XM_003964432.3;	XM_003965097.3;	XM_003965433.3;	XM_003965445.3;	XM_003965821.2;	XM_003966323.3;	XM_003966382.3;	XM_003966735.3;	XM_003967105.3;	XM_003967358.3;	XM_003967504.3;	XM_003967631.3;	XM_003967659.2;	XM_003967718.3;	XM_003968152.2;	XM_003968157.3;	XM_003968379.3;	XM_003968760.3;	XM_003969174.3;	XM_003969183.3;	XM_003969319.3;	XM_003969396.3;	XM_003969663.3;	XM_003969830.3;	XM_003969953.3;	XM_003970017.3;	XM_003970112.3;	XM_003970610.3;	XM_003970746.3;
uniq_2257375	XM_011612870.2;	XM_011619167.2;	XM_011620176.2;	XM_011620407.2;	XM_029838295.1;	XM_029838296.1;	XM_029838297.1;	XM_029838298.1;	XM_029838299.1;	XM_029840478.1;	XM_029840479.1;
uniq_3109725	XM_003964101.3;	XM_003971020.3;	XM_003974351.3;	XM_003975347.3;	XM_011603571.2;	XM_011603575.2;	XM_011616156.2;	XM_011616157.2;	XM_029830365.1;	XM_029830366.1;	XM_029831762.1;	XM_029835350.1;	XM_029835351.1;	XM_029843864.1;	XM_029850010.1;
uniq_1783692	XM_003969672.3;	XM_003973247.3;	XM_011606408.2;	XM_011613075.2;	XM_029826239.1;	XM_029826241.1;	XM_029826242.1;	XM_029826243.1;	XM_029840143.1;	XM_029840144.1;	XM_029840145.1;	XM_029840146.1;	XM_029840147.1;	XM_029851436.1;	XM_029851437.1;
uniq_10209	NM_001032606.1;	NM_001032766.1;	NM_001037856.1;	NM_001037858.2;	NM_001105218.1;	NM_001122865.1;	NM_001170352.1;	NM_001190366.1;	XM_003961038.3;	XM_003961425.3;	XM_003961611.3;	XM_003961707.3;	XM_003962146.3;	XM_003962164.3;	XM_003962471.3;	XM_003962692.3;	XM_003963220.3;	XM_003963335.3;	XM_003963337.3;	XM_003963353.3;	XM_003963486.3;	XM_003964209.3;	XM_003964526.3;	XM_003964737.3;	XM_003964775.2;	XM_003965331.3;	XM_003965362.3;	XM_003965572.3;	XM_003965895.3;	XM_003966620.3;	XM_003967106.3;	XM_003967389.3;	XM_003967483.3;	XM_003967766.3;	XM_003968074.3;	XM_003968162.3;	XM_003968203.3;	XM_003968473.3;	XM_003968575.3;	XM_003968703.3;	XM_003968829.3;	XM_003968975.3;	XM_003969013.3;	XM_003969103.3;	XM_003969187.2;	XM_003969242.2;	XM_003969344.2;	XM_003969405.3;	XM_003969709.3;
uniq_964453	XM_003964365.3;	XM_003972021.3;	XM_011604678.2;	XM_011609415.2;	XM_011615881.2;	XM_029829144.1;	XM_029829145.1;	XM_029832119.1;	XM_029832120.1;	XM_029837685.1;	XM_029844662.1;	XM_029844663.1;	XM_029848653.1;	XM_029850761.1;
uniq_1761391	XM_003964471.3;
uniq_787736	NM_001078629.1;	NM_001122861.1;	NM_001305609.1;	XM_003961276.3;	XM_003961338.2;	XM_003961712.3;	XM_003962187.3;	XM_003963992.2;	XM_003964002.3;	XM_003964793.3;	XM_003965966.3;	XM_003966451.3;	XM_003966599.3;	XM_003967854.3;	XM_003969084.3;	XM_003969192.3;	XM_003971158.3;	XM_003971456.3;	XM_003972658.3;	XM_003973342.2;	XM_003973608.2;	XM_003973933.3;	XM_003974344.3;	XM_003975117.3;	XM_003976528.3;	XM_003977708.3;	XM_003977809.3;	XM_003978483.3;	XM_011602573.2;	XM_011602630.2;	XM_011602828.2;	XM_011603070.2;	XM_011603652.2;	XM_011603654.2;	XM_011603655.2;	XM_011604162.2;	XM_011604163.2;	XM_011604609.2;	XM_011605684.2;	XM_011605685.2;	XM_011605686.2;	XM_011605687.2;	XM_011605887.2;	XM_011606126.2;	XM_011606279.2;	XM_011606281.2;	XM_011606452.2;	XM_011606453.2;	XM_011607879.2;
uniq_2521987	XM_011614243.2;	XM_011614244.2;	XM_029826257.1;	XM_029826258.1;	XM_029826259.1;	XM_029826260.1;	XM_029826262.1;	XM_029843024.1;
uniq_113920	XM_003961624.3;	XM_003961949.3;	XM_003962987.3;	XM_003966584.3;	XM_003969662.3;	XM_003971557.3;	XM_003975837.3;	XM_011604735.2;	XM_011604736.2;	XM_011606130.2;	XM_011606357.2;	XM_011606361.2;	XM_011607412.2;	XM_011607414.2;	XM_011608461.2;	XM_011611426.2;	XM_011611427.2;	XM_011614391.2;	XM_011614738.2;	XM_011615622.2;	XM_011621945.2;	XM_011621948.2;	XM_029825336.1;	XM_029825337.1;	XM_029825338.1;	XM_029825339.1;	XM_029825342.1;	XM_029825343.1;	XM_029826537.1;	XM_029826538.1;	XM_029826539.1;	XM_029826540.1;	XM_029827995.1;	XM_029827996.1;	XM_029828151.1;	XM_029829905.1;	XM_029829906.1;	XM_029834321.1;	XM_029834322.1;	XM_029834563.1;	XM_029835378.1;	XM_029835379.1;	XM_029835380.1;	XM_029835381.1;	XM_029835382.1;	XM_029835383.1;	XM_029835384.1;	XM_029835385.1;	XM_029835386.1;
uniq_2860374	NM_001246296.1;	XM_003967153.3;	XM_003967853.3;	XM_011614312.2;	XM_011614314.2;	XM_029825536.1;	XM_029846558.1;	XM_029846559.1;	XM_029846560.1;
uniq_3165274	NM_001032743.1;	NM_001048041.1;	XM_003967190.3;	XM_003967335.2;	XM_003967358.3;	XM_003968498.3;	XM_003969321.3;	XM_003971753.3;	XM_003975814.3;	XM_003977444.3;	XM_003978117.3;	XM_011603426.2;	XM_011606105.2;	XM_011608930.2;	XM_011609294.2;	XM_011609399.2;	XM_011614616.2;	XM_011614796.2;	XM_029825553.1;	XM_029828243.1;	XM_029828399.1;	XM_029828625.1;	XM_029828898.1;	XM_029828899.1;	XM_029832055.1;	XM_029832056.1;	XM_029832057.1;	XM_029832754.1;	XM_029832755.1;	XM_029832757.1;	XM_029832758.1;	XM_029832759.1;	XM_029832760.1;	XM_029832761.1;	XM_029832762.1;	XM_029832763.1;	XM_029834631.1;	XM_029834632.1;	XM_029834633.1;	XM_029835719.1;	XM_029835720.1;	XM_029837082.1;	XM_029837544.1;	XM_029837545.1;	XM_029838056.1;	XM_029840468.1;	XM_029841341.1;	XM_029844708.1;	XM_029844758.1;
uniq_3165236	XM_003961027.3;	XM_003961772.3;	XM_003962715.3;	XM_003963521.3;	XM_003963960.3;	XM_003964238.3;	XM_003964481.2;	XM_003964631.3;	XM_003964709.3;	XM_003964710.3;	XM_003965463.3;	XM_003966953.3;	XM_003967179.3;	XM_003967358.3;	XM_003969353.3;	XM_003970078.3;	XM_003970079.3;	XM_003971038.3;	XM_003972972.3;	XM_003973144.3;	XM_003973457.3;	XM_003973784.3;	XM_003974079.3;	XM_003975401.3;	XM_003975573.3;	XM_003976021.3;	XM_003976030.3;	XM_003978134.3;	XM_003979152.3;	XM_011603065.2;	XM_011603066.2;	XM_011603529.2;	XM_011603544.2;	XM_011603564.2;	XM_011603697.2;	XM_011603699.2;	XM_011604106.2;	XM_011604108.2;	XM_011604494.2;	XM_011605390.2;	XM_011605652.2;	XM_011605986.2;	XM_011606309.2;	XM_011606737.2;	XM_011607002.2;	XM_011607003.2;	XM_011607455.2;	XM_011607827.2;	XM_011607832.2;
uniq_1345054	XM_003961012.3;	XM_003961129.3;	XM_003961629.3;	XM_003962283.3;	XM_003962413.3;	XM_003963317.3;	XM_003963813.3;	XM_003964401.3;	XM_003964767.3;	XM_003965847.3;	XM_003966073.3;	XM_003966458.3;	XM_003967203.3;	XM_003967297.3;	XM_003967451.3;	XM_003968008.3;	XM_003968533.2;	XM_003969108.3;	XM_003969555.3;	XM_003969864.3;	XM_003970750.3;	XM_003972109.3;	XM_003972280.3;	XM_003973875.3;	XM_003974501.3;	XM_003974627.3;	XM_003975489.3;	XM_003975740.3;	XM_003976030.3;	XM_003976799.3;	XM_003976882.3;	XM_003977063.3;	XM_003977401.3;	XM_003977402.3;	XM_003978734.3;	XM_003979285.3;	XM_011602441.2;	XM_011602498.2;	XM_011603020.2;	XM_011603093.2;	XM_011603639.2;	XM_011604871.2;	XM_011604921.2;	XM_011604922.2;	XM_011606538.2;	XM_011606539.2;	XM_011606540.2;	XM_011606541.2;	XM_011607938.2;
uniq_1552514	XM_003963903.3;	XM_003967739.3;	XM_003973094.3;	XM_003976791.3;	XM_011608866.2;	XM_011609224.2;	XM_011614591.2;	XM_029844561.1;	XM_029844942.1;	XM_029845285.1;
uniq_81155	XM_003962342.3;	XM_003962444.3;	XM_003963836.2;	XM_003963889.3;	XM_003966454.3;	XM_003966669.3;	XM_003967503.3;	XM_003967670.3;	XM_003967747.3;	XM_003967765.3;	XM_003968118.3;	XM_003969082.3;	XM_003969236.3;	XM_003969506.3;	XM_003969507.3;	XM_003969657.3;	XM_003971263.3;	XM_003971771.3;	XM_003972564.3;	XM_003972763.3;	XM_003973206.3;	XM_003974239.3;	XM_003974396.3;	XM_003974517.3;	XM_003975311.3;	XM_003975442.3;	XM_003975725.3;	XM_003975870.3;	XM_003977739.3;	XM_003979677.3;	XM_011603134.2;	XM_011603199.2;	XM_011603336.2;	XM_011603342.2;	XM_011604561.2;	XM_011604726.2;	XM_011604727.2;	XM_011605689.2;	XM_011606134.2;	XM_011606309.2;	XM_011607769.2;	XM_011607770.2;	XM_011607772.2;	XM_011607773.2;	XM_011608662.2;	XM_011608858.2;	XM_011609335.2;	XM_011609336.2;	XM_011609337.2;
uniq_1508059	XM_003963162.3;	XM_003964269.3;	XM_003967284.2;	XM_003972753.3;	XM_003973654.3;	XM_003978602.3;	XM_011605582.2;	XM_011605583.2;	XM_011605585.2;	XM_011605587.2;	XM_011605624.2;	XM_011606543.2;	XM_011614019.2;	XM_011618601.2;	XM_011618602.2;	XM_029826877.1;	XM_029827539.1;	XM_029827540.1;	XM_029830310.1;	XM_029832474.1;	XM_029832482.1;	XM_029832493.1;	XM_029832496.1;	XM_029832504.1;	XM_029832509.1;	XM_029837082.1;	XM_029837482.1;	XM_029838827.1;	XM_029840371.1;	XM_029841809.1;	XM_029846815.1;
uniq_2156480	XM_003964365.3;	XM_011615881.2;	XM_029829144.1;	XM_029829145.1;	XM_029832119.1;	XM_029832120.1;	XM_029848653.1;
uniq_892494	XM_003964261.3;	XM_003964406.3;	XM_003970843.3;	XM_003971111.2;	XM_011603567.2;	XM_011603958.2;	XM_011605792.2;	XM_011609364.2;	XM_011609369.2;	XM_011614124.2;	XM_011614130.2;	XM_011614438.2;	XM_011618358.2;	XM_011618569.2;	XM_011618570.2;	XM_011618571.2;	XM_011621813.2;	XM_029828571.1;	XM_029828572.1;	XM_029828573.1;	XM_029828574.1;	XM_029828575.1;	XM_029828576.1;	XM_029828577.1;	XM_029828578.1;	XM_029828579.1;	XM_029828581.1;	XM_029828582.1;	XM_029828584.1;	XM_029828585.1;	XM_029829161.1;	XM_029833695.1;	XM_029833696.1;	XM_029833697.1;	XM_029833698.1;	XM_029833699.1;	XM_029833700.1;	XM_029833773.1;	XM_029834954.1;	XM_029834961.1;	XM_029834968.1;	XM_029834972.1;	XM_029834978.1;	XM_029834984.1;	XM_029834989.1;	XM_029834993.1;	XM_029835001.1;	XM_029835008.1;	XM_029835017.1;
uniq_2377149	XM_003964643.3;	XM_003966886.3;	XM_003971263.3;	XM_003972616.3;	XM_003974027.3;	XM_003976215.3;	XM_011603975.2;	XM_011604125.2;	XM_011606401.2;	XM_011606403.2;	XM_011606671.2;	XM_011609674.2;	XM_011609675.2;	XM_011610550.2;	XM_011610551.2;	XM_011613470.2;	XM_011613471.2;	XM_011617142.2;	XM_029825418.1;	XM_029827479.1;	XM_029827481.1;	XM_029832914.1;	XM_029832916.1;	XM_029832917.1;	XM_029835161.1;	XM_029837910.1;	XM_029837911.1;	XM_029837913.1;	XM_029839778.1;	XM_029839779.1;	XM_029839780.1;
uniq_1010529	XM_029826123.1;	XM_029826124.1;	XM_029826125.1;	XM_029839130.1;	XM_029839131.1;	XM_029839132.1;	XM_029839133.1;
uniq_926203	NM_001032642.1;	NM_001032645.1;	XM_003962534.3;	XM_003962535.3;	XM_003962850.3;	XM_003963339.3;	XM_003963700.3;	XM_003967865.3;	XM_003970585.2;	XM_003971876.3;	XM_003973330.3;	XM_003974132.3;	XM_003974171.2;	XM_003975117.3;	XM_003975596.3;	XM_011603743.2;	XM_011605514.2;	XM_011608937.2;	XM_011608943.2;	XM_011612125.2;	XM_011612942.2;	XM_011613968.2;	XM_011614615.2;	XM_011614659.2;	XM_011614661.2;	XM_011614662.2;	XM_011616405.2;	XM_011616612.2;	XM_011616617.2;	XM_011617009.2;	XM_011618514.2;	XM_011618515.2;	XM_011619446.2;	XM_011619622.2;	XM_011620165.2;	XM_029828009.1;	XM_029828010.1;	XM_029828011.1;	XM_029828012.1;	XM_029828143.1;	XM_029828156.1;	XM_029828161.1;	XM_029828646.1;	XM_029828647.1;	XM_029828953.1;	XM_029832920.1;	XM_029833216.1;	XM_029833217.1;	XM_029833218.1;
uniq_3557917	XM_003962470.3;	XM_003963877.3;	XM_003964662.3;	XM_003965120.3;	XM_003967468.3;	XM_003967641.2;	XM_003970364.3;	XM_003970414.3;	XM_003971540.3;	XM_003971551.3;	XM_003974562.3;	XM_003975115.3;	XM_003975751.3;	XM_003976366.3;	XM_003977841.2;	XM_011602633.2;	XM_011602821.2;	XM_011602822.2;	XM_011604459.2;	XM_011604532.2;	XM_011605268.2;	XM_011605269.2;	XM_011605270.2;	XM_011605271.2;	XM_011605272.2;	XM_011605273.2;	XM_011605274.2;	XM_011605277.2;	XM_011605279.2;	XM_011605689.2;	XM_011607835.2;	XM_011607987.2;	XM_011607988.2;	XM_011608074.2;	XM_011608562.2;	XM_011611057.2;	XM_011611196.2;	XM_011615385.2;	XM_011615429.2;	XM_011617287.2;	XM_011618485.2;	XM_011618486.2;	XM_029826804.1;	XM_029826814.1;	XM_029826819.1;	XM_029826826.1;	XM_029826828.1;	XM_029826831.1;	XM_029827124.1;
uniq_1040490	XM_003967520.3;	XM_003973844.3;	XM_003978743.3;	XM_011604549.2;	XM_011607559.2;	XM_011608236.2;	XM_011610442.2;	XM_029832070.1;	XM_029837082.1;	XM_029838161.1;	XM_029838162.1;	XM_029838163.1;	XM_029838559.1;	XM_029838560.1;	XM_029838561.1;	XM_029838562.1;	XM_029838563.1;	XM_029838564.1;	XM_029838565.1;	XM_029838566.1;	XM_029838567.1;	XM_029838568.1;	XM_029838569.1;	XM_029838570.1;	XM_029838571.1;	XM_029838572.1;	XM_029838573.1;	XM_029845992.1;	XM_029848039.1;	XM_029848040.1;	XM_029848086.1;	XM_029848087.1;
uniq_2068060	XM_003961146.2;	XM_003961804.3;	XM_003964436.3;	XM_003964679.3;	XM_003966801.3;	XM_003970403.3;	XM_003971742.3;	XM_003971842.3;	XM_003972298.3;	XM_003973400.3;	XM_003973488.3;	XM_003973552.3;	XM_003974388.3;	XM_003977482.3;	XM_003977645.3;	XM_003978550.3;	XM_011602787.2;	XM_011602994.2;	XM_011602995.2;	XM_011603293.2;	XM_011603522.2;	XM_011603523.2;	XM_011603658.2;	XM_011603740.2;	XM_011604475.2;	XM_011606535.2;	XM_011606978.2;	XM_011608138.2;	XM_011610819.2;	XM_011611191.2;	XM_011611389.2;	XM_011611390.2;	XM_011611426.2;	XM_011611427.2;	XM_011612800.2;	XM_011613265.2;	XM_011613520.2;	XM_011613554.2;	XM_011613555.2;	XM_011613987.2;	XM_011617406.2;	XM_011619001.2;	XM_011619892.2;	XM_011619893.2;	XM_011619894.2;	XM_011620367.2;	XM_029825304.1;	XM_029825305.1;	XM_029825307.1;
uniq_1541074	XM_003975318.3;	XM_003975377.3;	XM_003978655.3;	XM_011613468.2;	XM_011615088.2;	XM_011615089.2;	XM_011616173.2;	XM_011617129.2;	XM_029832246.1;	XM_029835660.1;	XM_029843052.1;	XM_029843053.1;	XM_029843054.1;	XM_029843055.1;	XM_029843056.1;	XM_029843057.1;	XM_029843058.1;	XM_029843059.1;	XM_029843060.1;
uniq_2511774	NM_001032647.1;	NM_001032673.1;	NM_001032693.1;	NM_001032762.1;	NM_001078583.1;	NM_001078596.1;	NM_001098648.1;	NM_001173493.1;	XM_003961145.3;	XM_003961221.3;	XM_003961277.3;	XM_003961295.3;	XM_003961389.2;	XM_003961522.3;	XM_003961538.3;	XM_003961851.3;	XM_003962479.3;	XM_003962882.3;	XM_003962977.3;	XM_003963374.3;	XM_003963420.3;	XM_003963577.3;	XM_003963976.2;	XM_003963997.3;	XM_003964101.3;	XM_003964268.2;	XM_003964393.3;	XM_003964627.3;	XM_003964688.3;	XM_003964891.3;	XM_003965185.3;	XM_003965286.3;	XM_003965414.3;	XM_003965617.3;	XM_003965733.3;	XM_003965842.3;	XM_003965928.3;	XM_003965947.3;	XM_003966393.3;	XM_003966419.3;	XM_003966791.3;	XM_003966870.3;	XM_003967035.3;	XM_003967085.3;	XM_003967495.3;	XM_003967553.2;	XM_003967631.3;	XM_003967766.3;	XM_003967865.3;
uniq_1364084	NM_001032556.1;	NM_001032695.1;	NM_001032755.1;	NM_001037870.1;	NM_001048038.1;	NM_001097629.1;	NM_001113193.1;	NM_001280028.1;	NM_001280029.1;	NM_001280050.1;	XM_003961023.3;	XM_003961055.3;	XM_003961322.3;	XM_003961359.3;	XM_003961555.3;	XM_003961639.2;	XM_003961793.3;	XM_003961974.3;	XM_003962201.3;	XM_003962206.3;	XM_003962256.3;	XM_003962480.3;	XM_003962505.3;	XM_003962557.3;	XM_003962563.3;	XM_003962604.3;	XM_003962783.3;	XM_003962812.3;	XM_003963147.3;	XM_003963171.3;	XM_003963300.3;	XM_003963344.3;	XM_003963410.3;	XM_003963460.3;	XM_003963537.3;	XM_003963586.3;	XM_003963596.3;	XM_003963687.3;	XM_003963954.3;	XM_003964175.3;	XM_003964235.2;	XM_003964560.3;	XM_003964572.3;	XM_003964720.3;	XM_003964728.3;	XM_003964793.3;	XM_003964795.3;	XM_003964796.3;	XM_003964815.3;
uniq_2149232	XM_003961579.3;	XM_003961637.3;	XM_003962030.3;	XM_003962036.2;	XM_003963665.3;	XM_003966869.3;	XM_003967739.3;	XM_003967764.3;	XM_003967857.3;	XM_003968785.3;	XM_003968979.3;	XM_003969174.3;	XM_003969613.3;	XM_003970006.3;	XM_003970250.3;	XM_003970473.3;	XM_003970717.3;	XM_003970932.2;	XM_003970979.3;	XM_003971731.3;	XM_003972720.3;	XM_003974455.3;	XM_003975181.3;	XM_003975424.3;	XM_003975428.3;	XM_003975538.3;	XM_003975864.3;	XM_003976519.3;	XM_003977795.3;	XM_003979521.3;	XM_011602646.2;	XM_011602648.2;	XM_011602799.2;	XM_011604612.2;	XM_011606388.2;	XM_011607795.2;	XM_011607797.2;	XM_011608253.2;	XM_011608428.2;	XM_011609314.2;	XM_011609315.2;	XM_011609316.2;	XM_011609317.2;	XM_011609318.2;	XM_011610013.2;	XM_011610240.2;	XM_011610241.2;	XM_011610548.2;	XM_011610755.2;
uniq_2093102	NM_001032604.1;	NM_001032647.1;	NM_001033849.1;	NM_001078625.1;	NM_001098641.1;	NM_001098643.1;	NM_001098653.1;	NM_001136149.1;	NM_001160185.1;	XM_003961192.3;	XM_003961194.3;	XM_003961208.3;	XM_003961213.3;	XM_003961229.3;	XM_003961273.3;	XM_003961437.3;	XM_003961605.3;	XM_003961641.2;	XM_003961642.3;	XM_003961702.3;	XM_003961749.3;	XM_003961882.3;	XM_003961977.3;	XM_003962107.3;	XM_003962242.3;	XM_003962609.3;	XM_003962690.2;	XM_003962716.3;	XM_003962743.3;	XM_003962897.3;	XM_003962960.3;	XM_003963094.3;	XM_003963126.3;	XM_003963127.3;	XM_003963128.3;	XM_003963171.3;	XM_003963255.3;	XM_003963293.3;	XM_003963548.3;	XM_003963754.2;	XM_003964468.3;	XM_003964509.3;	XM_003964620.2;	XM_003964973.3;	XM_003965042.3;	XM_003965086.3;	XM_003965533.3;	XM_003965647.3;	XM_003965683.3;
uniq_1863136	XM_029832789.1;
uniq_2061991	XM_003963348.3;	XM_003965644.3;	XM_003965861.3;	XM_003965969.3;	XM_003966052.3;	XM_003967607.3;	XM_003967668.3;	XM_003968019.3;	XM_003969091.3;	XM_003970241.3;	XM_003970532.2;	XM_003970613.3;	XM_003971150.3;	XM_003973909.3;	XM_003975678.3;	XM_003978040.3;	XM_003978125.3;	XM_003978208.3;	XM_011602530.2;	XM_011602828.2;	XM_011603991.2;	XM_011604246.2;	XM_011604929.2;	XM_011605030.2;	XM_011605417.2;	XM_011605652.2;	XM_011606200.2;	XM_011606201.2;	XM_011606342.2;	XM_011606842.2;	XM_011607571.2;	XM_011607572.2;	XM_011608742.2;	XM_011609903.2;	XM_011609904.2;	XM_011609905.2;	XM_011610174.2;	XM_011610534.2;	XM_011610535.2;	XM_011610536.2;	XM_011610537.2;	XM_011610881.2;	XM_011611157.2;	XM_011611473.2;	XM_011611474.2;	XM_011611576.2;	XM_011612793.2;	XM_011614520.2;	XM_011614521.2;
uniq_1088931	NM_001032574.1;	NM_001032707.1;	NM_001037963.1;	NM_001078620.2;	NM_001098657.1;	NM_001110005.1;	XM_003961485.3;	XM_003961532.3;	XM_003961618.3;	XM_003961883.3;	XM_003961976.3;	XM_003962030.3;	XM_003962094.3;	XM_003962662.3;	XM_003962702.3;	XM_003963187.3;	XM_003963451.3;	XM_003963496.3;	XM_003963530.3;	XM_003963872.3;	XM_003964003.3;	XM_003964415.3;	XM_003964448.3;	XM_003964482.3;	XM_003964823.2;	XM_003964928.3;	XM_003964952.3;	XM_003964989.3;	XM_003965145.3;	XM_003965153.3;	XM_003965344.3;	XM_003965492.3;	XM_003965495.3;	XM_003965895.3;	XM_003966466.2;	XM_003966756.3;	XM_003966988.3;	XM_003967287.2;	XM_003967290.3;	XM_003967492.3;	XM_003967512.3;	XM_003967765.3;	XM_003967865.3;	XM_003967946.3;	XM_003968060.3;	XM_003968171.3;	XM_003968695.3;	XM_003968760.3;	XM_003968830.3;
uniq_2168349	NM_001011696.2;	NM_001032655.1;	NM_001032695.1;	NM_001032712.1;	NM_001032714.1;	NM_001032733.1;	NM_001032756.1;	NM_001032770.1;	NM_001037946.1;	NM_001042448.1;	NM_001044373.1;	NM_001078625.1;	NM_001078631.1;	NM_001097629.1;	NM_001099605.1;	NM_001104603.1;	NM_001122860.1;	NM_001130869.1;	NM_001190363.1;	NM_001246299.1;	NM_001305601.1;	NM_001360863.1;	XM_003961010.3;	XM_003961016.3;	XM_003961098.3;	XM_003961150.3;	XM_003961202.3;	XM_003961296.3;	XM_003961315.3;	XM_003961581.3;	XM_003961583.3;	XM_003961680.2;	XM_003961694.3;	XM_003961718.3;	XM_003961729.3;	XM_003961761.3;	XM_003961798.3;	XM_003961981.3;	XM_003962030.3;	XM_003962101.2;	XM_003962283.3;	XM_003962313.3;	XM_003962327.3;	XM_003962399.2;	XM_003962689.3;	XM_003962716.3;	XM_003962900.3;	XM_003962910.3;	XM_003962948.3;
uniq_1051545	XM_003961384.3;	XM_003962412.3;	XM_003962909.3;	XM_003963483.3;	XM_003963911.3;	XM_003964717.3;	XM_003965155.3;	XM_003965747.3;	XM_003965799.3;	XM_003965802.3;	XM_003967298.3;	XM_003967437.3;	XM_003968287.3;	XM_003971478.3;	XM_003972393.3;	XM_003972428.3;	XM_003972440.3;	XM_003972470.3;	XM_003972652.3;	XM_003972998.3;	XM_003973334.3;	XM_003973420.3;	XM_003973511.3;	XM_003973529.3;	XM_003973552.3;	XM_003973635.3;	XM_003974465.3;	XM_003974488.3;	XM_003975296.3;	XM_003976921.3;	XM_003977808.3;	XM_003978593.3;	XM_011602653.2;	XM_011602863.2;	XM_011603049.2;	XM_011603094.2;	XM_011603555.2;	XM_011604026.2;	XM_011604044.2;	XM_011604104.2;	XM_011604105.2;	XM_011604182.2;	XM_011605229.2;	XM_011606494.2;	XM_011607234.2;	XM_011607235.2;	XM_011607360.2;	XM_011607450.2;	XM_011607451.2;
uniq_2341028	XM_003963184.3;	XM_003963266.3;	XM_003969759.3;	XM_003977318.3;	XM_011603969.2;	XM_011606459.2;	XM_011606463.2;	XM_011606473.2;	XM_011606478.2;	XM_011614763.2;	XM_011614764.2;	XM_011618980.2;	XM_011619599.2;	XM_011621903.2;	XM_011621904.2;	XM_011621905.2;	XM_029828513.1;	XM_029829371.1;	XM_029831805.1;	XM_029832093.1;	XM_029843854.1;	XM_029843855.1;	XM_029847393.1;	XM_029848526.1;
uniq_1350532	NM_001037871.1;	NM_001098658.1;	NM_001142486.1;	NM_001173493.1;	NM_001280087.1;	XM_003961032.2;	XM_003961319.3;	XM_003961345.3;	XM_003961579.3;	XM_003961748.3;	XM_003961860.3;	XM_003961906.3;	XM_003962373.3;	XM_003962425.3;	XM_003962449.3;	XM_003962487.3;	XM_003962534.3;	XM_003962535.3;	XM_003962681.3;	XM_003963016.3;	XM_003963107.3;	XM_003963108.3;	XM_003963145.2;	XM_003963193.3;	XM_003963418.3;	XM_003963638.3;	XM_003963652.2;	XM_003963703.3;	XM_003963749.3;	XM_003964018.2;	XM_003964110.3;	XM_003964499.3;	XM_003964645.3;	XM_003964654.3;	XM_003964755.3;	XM_003964859.3;	XM_003965043.3;	XM_003965300.3;	XM_003965508.3;	XM_003965568.3;	XM_003965572.3;	XM_003966109.3;	XM_003966309.3;	XM_003966905.3;	XM_003967075.3;	XM_003967210.3;	XM_003967290.3;	XM_003967513.3;	XM_003967515.3;
uniq_554482	NM_001032602.1;	NM_001032698.1;	NM_001032699.1;	NM_001032713.1;	NM_001033844.1;	NM_001037869.1;	NM_001037871.1;	NM_001078637.1;	NM_001097629.1;	NM_001104604.1;	NM_001110005.1;	NM_001170361.1;	NM_001173492.1;	NM_001174172.1;	NM_001280028.1;	NM_001280057.1;	NM_001280068.1;	NM_001280069.1;	NM_001305609.1;	XM_003961032.2;	XM_003961083.3;	XM_003961084.3;	XM_003961103.3;	XM_003961110.3;	XM_003961140.3;	XM_003961146.2;	XM_003961255.3;	XM_003961296.3;	XM_003961321.3;	XM_003961470.3;	XM_003961498.3;	XM_003961595.3;	XM_003961625.2;	XM_003961626.3;	XM_003961646.3;	XM_003961793.3;	XM_003961829.3;	XM_003961832.2;	XM_003961884.3;	XM_003961905.3;	XM_003961933.3;	XM_003962171.2;	XM_003962194.3;	XM_003962252.2;	XM_003962285.3;	XM_003962435.3;	XM_003962493.3;	XM_003962501.3;	XM_003962505.3;
uniq_1517222	XM_003965183.3;	XM_003965952.3;	XM_003972724.2;	XM_003976731.3;	XM_011602646.2;	XM_011602648.2;	XM_011604241.2;	XM_011604242.2;	XM_011605394.2;	XM_029825585.1;	XM_029833953.1;	XM_029833954.1;	XM_029833956.1;	XM_029833957.1;	XM_029833959.1;	XM_029833960.1;	XM_029834890.1;	XM_029847794.1;
uniq_3525252	XM_003962351.3;	XM_003963285.2;	XM_003963464.3;	XM_003964795.3;	XM_003964796.3;	XM_003965721.3;	XM_003970240.3;	XM_003972875.3;	XM_003976196.3;	XM_011604164.2;	XM_011608357.2;	XM_011608604.2;	XM_011609025.2;	XM_011613389.2;	XM_011617107.2;	XM_011618740.2;	XM_011618741.2;	XM_011618743.2;	XM_011618744.2;	XM_011619859.2;	XM_029828076.1;	XM_029830959.1;	XM_029832139.1;	XM_029832182.1;	XM_029834244.1;	XM_029834354.1;	XM_029834355.1;	XM_029834356.1;	XM_029834357.1;	XM_029834852.1;	XM_029843908.1;	XM_029843909.1;	XM_029844158.1;	XM_029844705.1;	XM_029844706.1;	XM_029844707.1;	XM_029844914.1;	XM_029847313.1;
uniq_1900095	XM_003961332.3;	XM_003962901.3;	XM_003963038.3;	XM_003963426.2;	XM_003964433.3;	XM_003965886.3;	XM_003966801.3;	XM_003968031.3;	XM_003968118.3;	XM_003969309.3;	XM_003969735.2;	XM_003970238.3;	XM_003972377.3;	XM_003973230.3;	XM_003973241.3;	XM_003973723.2;	XM_003974567.3;	XM_003975324.3;	XM_003975759.3;	XM_003975817.3;	XM_003977211.3;	XM_003978323.3;	XM_003978386.3;	XM_011603020.2;	XM_011603534.2;	XM_011603537.2;	XM_011604120.2;	XM_011604121.2;	XM_011604258.2;	XM_011604701.2;	XM_011604954.2;	XM_011605020.2;	XM_011605022.2;	XM_011605320.2;	XM_011605321.2;	XM_011605706.2;	XM_011605707.2;	XM_011605708.2;	XM_011605709.2;	XM_011606216.2;	XM_011606218.2;	XM_011606535.2;	XM_011607602.2;	XM_011609372.2;	XM_011611432.2;	XM_011613077.2;	XM_011613473.2;	XM_011613474.2;	XM_011613475.2;
uniq_233155	XM_003961473.3;	XM_003971625.3;	XM_003973962.3;	XM_003974984.3;	XM_003975967.3;	XM_011604923.2;	XM_011604924.2;	XM_011605651.2;	XM_011607299.2;	XM_011609098.2;	XM_011611979.2;	XM_011613831.2;	XM_011614579.2;	XM_011619918.2;	XM_029826526.1;	XM_029826527.1;	XM_029830736.1;	XM_029830737.1;	XM_029830738.1;	XM_029833098.1;	XM_029833099.1;	XM_029833100.1;	XM_029834076.1;	XM_029834077.1;	XM_029834078.1;	XM_029834079.1;	XM_029834080.1;	XM_029834081.1;	XM_029834082.1;	XM_029834084.1;	XM_029834085.1;	XM_029834086.1;	XM_029834087.1;	XM_029836392.1;	XM_029837599.1;	XM_029837689.1;	XM_029837935.1;	XM_029838428.1;	XM_029838429.1;	XM_029838430.1;	XM_029838431.1;	XM_029840045.1;	XM_029841925.1;	XM_029847625.1;	XM_029848090.1;	XM_029848091.1;
uniq_1023732	XM_003962447.3;	XM_003967334.3;	XM_003968814.3;	XM_003971977.3;	XM_011603817.2;	XM_011605086.2;	XM_011607821.2;	XM_011607822.2;	XM_011607823.2;	XM_029825967.1;	XM_029825968.1;	XM_029825969.1;	XM_029825970.1;	XM_029825971.1;	XM_029825972.1;	XM_029825973.1;	XM_029825974.1;	XM_029825975.1;	XM_029825976.1;	XM_029827686.1;	XM_029828388.1;	XM_029833260.1;	XM_029836984.1;	XM_029836985.1;	XM_029836986.1;	XM_029836987.1;	XM_029839499.1;	XM_029842128.1;	XM_029842132.1;	XM_029842442.1;	XM_029842443.1;	XM_029842444.1;	XM_029842445.1;	XM_029843472.1;	XM_029843473.1;	XM_029846198.1;	XM_029850940.1;
uniq_2954136	XM_003975870.3;	XM_011605420.2;	XM_011605421.2;	XM_011609070.2;	XM_011614447.2;	XM_011614448.2;	XM_011616695.2;	XM_011621530.2;	XM_029830765.1;	XM_029838374.1;	XM_029838375.1;	XM_029838376.1;	XM_029838377.1;	XM_029838378.1;	XM_029838379.1;	XM_029843522.1;	XM_029843523.1;	XM_029843524.1;
uniq_853166	XM_003961117.3;	XM_003962190.3;	XM_003962409.3;	XM_003963759.3;	XM_003964101.3;	XM_003965480.3;	XM_003966647.3;	XM_003967857.3;	XM_003968846.3;	XM_003969010.3;	XM_003969052.3;	XM_003971179.3;	XM_003973922.3;	XM_003974456.3;	XM_003975040.3;	XM_003975041.3;	XM_003975937.3;	XM_003976077.3;	XM_003977363.3;	XM_003978071.3;	XM_011602546.2;	XM_011602557.2;	XM_011603116.2;	XM_011603117.2;	XM_011603618.2;	XM_011603812.2;	XM_011603813.2;	XM_011603814.2;	XM_011603815.2;	XM_011603817.2;	XM_011604452.2;	XM_011605706.2;	XM_011605707.2;	XM_011605708.2;	XM_011605709.2;	XM_011606795.2;	XM_011606796.2;	XM_011606797.2;	XM_011607795.2;	XM_011607797.2;	XM_011607840.2;	XM_011608209.2;	XM_011608776.2;	XM_011608778.2;	XM_011609771.2;	XM_011610538.2;	XM_011610842.2;	XM_011610843.2;	XM_011613065.2;
uniq_2509649	NM_001032556.1;	NM_001032579.1;	NM_001032624.1;	NM_001032724.1;	NM_001032764.1;	NM_001170361.1;	NM_001246296.1;	NM_001246300.1;	XM_003961049.3;	XM_003961085.3;	XM_003961301.3;	XM_003961421.3;	XM_003961455.3;	XM_003961710.3;	XM_003962051.3;	XM_003962107.3;	XM_003962171.2;	XM_003962361.3;	XM_003962437.2;	XM_003962477.3;	XM_003962522.3;	XM_003962706.3;	XM_003962769.3;	XM_003962778.3;	XM_003962898.2;	XM_003963049.3;	XM_003963054.3;	XM_003963076.3;	XM_003963210.3;	XM_003963221.3;	XM_003963469.3;	XM_003963506.3;	XM_003963525.3;	XM_003963556.2;	XM_003963780.3;	XM_003963835.3;	XM_003963864.3;	XM_003963924.2;	XM_003964157.3;	XM_003964491.3;	XM_003964609.3;	XM_003964615.3;	XM_003964625.3;	XM_003964793.3;	XM_003964811.3;	XM_003964922.3;	XM_003964973.3;	XM_003965043.3;	XM_003965139.3;
uniq_3555410	NM_001032748.1;	XM_003961690.3;	XM_003962056.3;	XM_003963484.3;	XM_003964481.2;	XM_003965798.3;	XM_003966649.3;	XM_003967937.3;	XM_003969733.3;	XM_003973626.3;	XM_003975825.2;	XM_003977330.2;	XM_011604104.2;	XM_011604105.2;	XM_011604241.2;	XM_011604242.2;	XM_011607218.2;	XM_011607315.2;	XM_011607440.2;	XM_011607874.2;	XM_011607875.2;	XM_011607896.2;	XM_011608008.2;	XM_011612097.2;	XM_011612098.2;	XM_011612330.2;	XM_011613074.2;	XM_011615354.2;	XM_011615357.2;	XM_011616572.2;	XM_011616581.2;	XM_011618075.2;	XM_011618982.2;	XM_029826361.1;	XM_029826362.1;	XM_029827709.1;	XM_029827711.1;	XM_029827712.1;	XM_029827713.1;	XM_029827714.1;	XM_029828032.1;	XM_029831471.1;	XM_029831472.1;	XM_029831473.1;	XM_029834777.1;	XM_029834778.1;	XM_029834779.1;	XM_029834780.1;	XM_029836345.1;
uniq_422355	XM_003973880.3;	XM_003975336.3;	XM_003976283.3;	XM_011603540.2;	XM_011608428.2;	XM_011617236.2;	XM_029829393.1;	XM_029829707.1;	XM_029834354.1;	XM_029834355.1;	XM_029834356.1;	XM_029834357.1;	XM_029835916.1;	XM_029835920.1;	XM_029835922.1;	XM_029836036.1;	XM_029836037.1;	XM_029836038.1;	XM_029843244.1;	XM_029843245.1;	XM_029843246.1;	XM_029848054.1;	XM_029848055.1;	XM_029848056.1;	XM_029848057.1;	XM_029848058.1;	XM_029848059.1;	XM_029848060.1;	XM_029848061.1;
uniq_2103995	XM_003970442.3;	XM_029835996.1;	XM_029835997.1;
uniq_2161301	XM_003971649.3;	XM_003976319.3;	XM_029848140.1;	XM_029848141.1;	XM_029851636.1;	XM_029851637.1;	XM_029851638.1;	XM_029851640.1;	XM_029851641.1;	XM_029851642.1;
uniq_1511964	XM_003961330.3;	XM_003961445.3;	XM_003961611.3;	XM_003962095.3;	XM_003962104.3;	XM_003962190.3;	XM_003962484.3;	XM_003963049.3;	XM_003963615.3;	XM_003963877.3;	XM_003964493.3;	XM_003965331.3;	XM_003965569.3;	XM_003965729.3;	XM_003965740.3;	XM_003965829.3;	XM_003966086.3;	XM_003966176.3;	XM_003967263.2;	XM_003968142.3;	XM_003968407.3;	XM_003968921.3;	XM_003969007.3;	XM_003969950.3;	XM_003972832.3;	XM_003973051.3;	XM_003973696.3;	XM_003974538.3;	XM_003974782.3;	XM_003974811.3;	XM_003975505.3;	XM_003975785.2;	XM_003975794.3;	XM_003976145.3;	XM_003976624.3;	XM_003977054.3;	XM_003977128.3;	XM_003977496.2;	XM_003979212.3;	XM_011603003.2;	XM_011603004.2;	XM_011603361.2;	XM_011603450.2;	XM_011603833.2;	XM_011604216.2;	XM_011604221.2;	XM_011605189.2;	XM_011605642.2;	XM_011605698.2;
uniq_4768	XM_003967675.3;	XM_003973275.3;	XM_003973338.3;	XM_003974918.3;	XM_011607564.2;	XM_011607565.2;	XM_011611569.2;	XM_011616976.2;	XM_011616980.2;	XM_011618924.2;	XM_029831215.1;	XM_029833299.1;	XM_029833300.1;	XM_029833301.1;	XM_029833302.1;	XM_029841241.1;	XM_029844040.1;	XM_029844046.1;	XM_029844054.1;	XM_029846426.1;	XM_029846492.1;	XM_029846493.1;	XM_029851573.1;	XM_029851574.1;	XM_029851575.1;	XM_029851576.1;	XM_029851577.1;	XM_029851579.1;
uniq_1023119	NM_001078637.1;	NM_001246290.1;	XM_003961371.3;	XM_003961844.2;	XM_003962024.3;	XM_003962094.3;	XM_003962795.3;	XM_003963221.3;	XM_003963427.3;	XM_003963521.3;	XM_003964335.3;	XM_003965111.3;	XM_003965611.3;	XM_003965984.3;	XM_003966781.3;	XM_003967231.3;	XM_003967305.3;	XM_003967886.3;	XM_003968171.3;	XM_003969007.3;	XM_003970760.3;	XM_003971392.3;	XM_003972124.3;	XM_003972388.3;	XM_003972772.3;	XM_003972815.3;	XM_003973275.3;	XM_003973887.2;	XM_003974404.3;	XM_003974823.3;	XM_003975491.3;	XM_003977841.2;	XM_011602586.2;	XM_011602587.2;	XM_011602588.2;	XM_011603107.2;	XM_011603165.2;	XM_011603166.2;	XM_011603167.2;	XM_011603817.2;	XM_011604477.2;	XM_011604997.2;	XM_011604998.2;	XM_011604999.2;	XM_011605000.2;	XM_011605001.2;	XM_011605002.2;	XM_011605319.2;	XM_011606208.2;
uniq_2472544	XM_003962673.3;	XM_011615881.2;	XM_011616653.2;	XM_029829144.1;	XM_029829145.1;	XM_029831459.1;	XM_029831460.1;	XM_029831461.1;	XM_029831463.1;	XM_029839095.1;	XM_029844187.1;	XM_029844188.1;	XM_029844189.1;	XM_029848653.1;	XM_029848737.1;	XM_029851653.1;
uniq_1504751	NM_001170361.1;	NM_001305608.1;	XM_003962079.3;	XM_003962430.3;	XM_003963285.2;	XM_003963672.3;	XM_003963857.3;	XM_003965703.3;	XM_003966017.3;	XM_003966325.2;	XM_003966674.3;	XM_003967363.3;	XM_003967515.3;	XM_003968434.3;	XM_003973767.3;	XM_003974364.3;	XM_003976114.3;	XM_003977596.3;	XM_003977858.3;	XM_011602462.2;	XM_011602463.2;	XM_011602609.2;	XM_011602784.2;	XM_011602917.2;	XM_011603410.2;	XM_011603846.2;	XM_011604572.2;	XM_011605742.2;	XM_011606230.2;	XM_011606948.2;	XM_011607153.2;	XM_011607213.2;	XM_011607985.2;	XM_011608020.2;	XM_011608357.2;	XM_011608394.2;	XM_011608505.2;	XM_011608506.2;	XM_011609034.2;	XM_011610405.2;	XM_011611420.2;	XM_011611421.2;	XM_011611422.2;	XM_011611423.2;	XM_011611424.2;	XM_011614198.2;	XM_011614199.2;	XM_011614380.2;	XM_011614381.2;
uniq_1747175	XM_003963942.3;	XM_003965733.3;	XM_003971158.3;	XM_003974451.3;	XM_011605153.2;	XM_011609713.2;	XM_011618989.2;	XM_029828868.1;	XM_029828869.1;	XM_029834596.1;	XM_029834597.1;	XM_029835308.1;	XM_029838333.1;	XM_029840341.1;	XM_029840342.1;	XM_029840346.1;	XM_029842495.1;	XM_029842496.1;	XM_029845027.1;	XM_029845028.1;	XM_029846211.1;	XM_029846299.1;	XM_029849567.1;	XM_029849570.1;
uniq_1707192	XM_003961146.2;	XM_003964817.3;	XM_003965860.3;	XM_003967493.3;	XM_003973242.3;	XM_011604359.2;	XM_011605624.2;	XM_011609634.2;	XM_011609827.2;	XM_011609828.2;	XM_011609830.2;	XM_011609831.2;	XM_011612077.2;	XM_011612078.2;	XM_011612807.2;	XM_011613965.2;	XM_011614024.2;	XM_011614760.2;	XM_011615403.2;	XM_011617409.2;	XM_011617415.2;	XM_011617420.2;	XM_029827036.1;	XM_029827048.1;	XM_029827049.1;	XM_029827050.1;	XM_029832957.1;	XM_029832958.1;	XM_029832959.1;	XM_029832960.1;	XM_029832962.1;	XM_029833008.1;	XM_029833034.1;	XM_029836437.1;	XM_029836438.1;	XM_029836439.1;	XM_029836440.1;	XM_029836663.1;	XM_029836664.1;	XM_029836709.1;	XM_029837495.1;	XM_029838827.1;	XM_029838959.1;	XM_029838960.1;	XM_029839046.1;	XM_029839079.1;	XM_029839209.1;	XM_029839214.1;	XM_029843808.1;
uniq_1765128	XM_003961905.3;	XM_003968237.3;	XM_003968669.3;	XM_003970590.3;	XM_003972282.3;	XM_003973737.3;	XM_011605362.2;	XM_011611640.2;	XM_011619752.2;	XM_029825304.1;	XM_029825305.1;	XM_029825306.1;	XM_029825307.1;	XM_029825308.1;	XM_029825309.1;	XM_029825310.1;	XM_029825311.1;	XM_029825312.1;	XM_029827228.1;	XM_029827229.1;	XM_029831509.1;	XM_029831510.1;	XM_029832167.1;	XM_029832168.1;	XM_029832189.1;	XM_029832190.1;	XM_029834598.1;	XM_029835172.1;	XM_029835916.1;	XM_029835920.1;	XM_029835922.1;	XM_029835923.1;	XM_029835926.1;	XM_029839161.1;	XM_029843122.1;	XM_029843124.1;	XM_029843128.1;	XM_029843131.1;	XM_029843136.1;	XM_029843142.1;	XM_029843145.1;	XM_029843149.1;	XM_029843153.1;	XM_029843158.1;	XM_029843160.1;	XM_029843167.1;	XM_029843173.1;	XM_029844095.1;	XM_029844519.1;
uniq_1253913	NM_001048041.1;	NM_001097630.1;	XM_003961469.3;	XM_003961521.3;	XM_003961898.3;	XM_003962024.3;	XM_003962329.3;	XM_003963210.3;	XM_003963525.3;	XM_003963643.3;	XM_003963890.3;	XM_003964263.3;	XM_003965533.3;	XM_003965581.3;	XM_003965770.3;	XM_003965821.2;	XM_003965902.3;	XM_003966630.3;	XM_003967151.3;	XM_003967354.3;	XM_003967613.3;	XM_003968124.3;	XM_003968375.3;	XM_003968499.3;	XM_003969010.3;	XM_003969067.2;	XM_003969068.3;	XM_003969072.3;	XM_003969291.3;	XM_003969304.3;	XM_003969487.3;	XM_003969654.3;	XM_003969709.3;	XM_003969897.3;	XM_003969898.3;	XM_003969992.3;	XM_003970056.3;	XM_003970945.3;	XM_003971066.3;	XM_003971086.3;	XM_003971329.3;	XM_003971389.3;	XM_003971405.3;	XM_003971543.3;	XM_003971544.3;	XM_003971570.3;	XM_003971594.3;	XM_003971888.3;	XM_003972259.3;
uniq_1522161	XM_003976785.3;	XM_011604055.2;	XM_011617009.2;	XM_011621922.2;	XM_011621923.2;	XM_029827148.1;	XM_029850007.1;
uniq_286075	XM_003962642.2;	XM_003976242.3;	XM_011605249.2;	XM_011615506.2;	XM_029830287.1;	XM_029830288.1;	XM_029830289.1;	XM_029832239.1;	XM_029833025.1;	XM_029833026.1;	XM_029833027.1;	XM_029837919.1;	XM_029844423.1;	XM_029844424.1;	XM_029845781.1;
uniq_2539729	NM_001032705.1;	XM_003961222.2;	XM_003961228.2;	XM_003961294.3;	XM_003961646.3;	XM_003962150.3;	XM_003962474.3;	XM_003962995.3;	XM_003963728.3;	XM_003963875.2;	XM_003963973.3;	XM_003964236.3;	XM_003964969.3;	XM_003966240.3;	XM_003966469.3;	XM_003966763.3;	XM_003967033.3;	XM_003967171.3;	XM_003967256.3;	XM_003967812.3;	XM_003968265.3;	XM_003968632.3;	XM_003969202.2;	XM_003969262.3;	XM_003970080.3;	XM_003970897.3;	XM_003971057.3;	XM_003971132.3;	XM_003971273.2;	XM_003973079.3;	XM_003973512.3;	XM_003973728.3;	XM_003974075.3;	XM_003974546.2;	XM_003974803.3;	XM_003976483.3;	XM_003977679.3;	XM_011602445.2;	XM_011602940.2;	XM_011603013.2;	XM_011603521.2;	XM_011603658.2;	XM_011604017.2;	XM_011604479.2;	XM_011605441.2;	XM_011605442.2;	XM_011605443.2;	XM_011605677.2;	XM_011605826.2;
uniq_202618	NM_001032624.1;	NM_001032642.1;	NM_001032643.2;	NM_001032709.1;	NM_001032739.1;	NM_001032743.1;	NM_001032746.1;	NM_001037991.1;	NM_001037992.1;	NM_001122862.1;	NM_001170352.1;	NM_001170359.1;	NM_001280028.1;	NM_001280029.1;	NM_001280038.1;	NM_001280068.1;	NM_001308665.1;	XM_003961012.3;	XM_003961020.3;	XM_003961037.3;	XM_003961076.3;	XM_003961117.3;	XM_003961129.3;	XM_003961182.3;	XM_003961197.3;	XM_003961236.3;	XM_003961284.2;	XM_003961295.3;	XM_003961360.3;	XM_003961374.3;	XM_003961425.3;	XM_003961426.3;	XM_003961451.3;	XM_003961486.3;	XM_003961496.3;	XM_003961515.3;	XM_003961521.3;	XM_003961585.3;	XM_003961598.3;	XM_003961618.3;	XM_003961653.3;	XM_003961702.3;	XM_003961729.3;	XM_003961753.3;	XM_003961787.3;	XM_003961817.3;	XM_003961832.2;	XM_003961985.3;	XM_003962092.3;
uniq_139417	XM_003964775.2;	XM_003968905.3;	XM_003971762.3;	XM_011605258.2;	XM_011605259.2;	XM_011605260.2;	XM_011608958.2;	XM_011610005.2;	XM_011612445.2;	XM_029832953.1;	XM_029837962.1;	XM_029837963.1;	XM_029838265.1;	XM_029840012.1;	XM_029840013.1;	XM_029840014.1;	XM_029840015.1;	XM_029840016.1;	XM_029840017.1;	XM_029846431.1;	XM_029851208.1;	XM_029851209.1;
uniq_150213	NM_001032556.1;	NM_001032622.1;	NM_001032624.1;	NM_001032741.1;	NM_001032743.1;	NM_001033639.1;	NM_001037856.1;	NM_001037942.1;	NM_001037952.1;	NM_001078581.1;	NM_001098644.1;	NM_001105217.1;	NM_001105227.1;	NM_001113195.1;	NM_001122860.1;	NM_001170352.1;	NM_001173491.1;	NM_001173494.1;	NM_001246300.1;	NM_001280029.1;	NM_001280084.1;	NM_001305610.1;	XM_003961010.3;	XM_003961055.3;	XM_003961243.3;	XM_003961258.3;	XM_003961411.3;	XM_003961415.3;	XM_003961430.2;	XM_003961495.3;	XM_003961496.3;	XM_003961498.3;	XM_003961544.2;	XM_003961604.3;	XM_003961694.3;	XM_003961733.3;	XM_003961834.3;	XM_003961848.3;	XM_003961887.3;	XM_003961898.3;	XM_003962030.3;	XM_003962080.3;	XM_003962110.2;	XM_003962128.3;	XM_003962168.3;	XM_003962201.3;	XM_003962203.3;	XM_003962285.3;	XM_003962294.3;
uniq_840385	NM_001011729.2;	NM_001032554.1;	NM_001032558.1;	NM_001032643.2;	NM_001032655.1;	NM_001032674.1;	NM_001032691.1;	NM_001032695.1;	NM_001032706.1;	NM_001032733.1;	NM_001033844.1;	NM_001037854.1;	NM_001037860.1;	NM_001037871.1;	NM_001037963.1;	NM_001037989.1;	NM_001037990.1;	NM_001078587.1;	NM_001078596.1;	NM_001078620.2;	NM_001078622.1;	NM_001078635.1;	NM_001098654.1;	NM_001305610.1;	XM_003961008.3;	XM_003961038.3;	XM_003961058.3;	XM_003961074.3;	XM_003961085.3;	XM_003961123.3;	XM_003961150.3;	XM_003961169.3;	XM_003961243.3;	XM_003961249.3;	XM_003961253.2;	XM_003961344.3;	XM_003961346.3;	XM_003961385.3;	XM_003961420.2;	XM_003961430.2;	XM_003961435.3;	XM_003961532.3;	XM_003961546.3;	XM_003961697.3;	XM_003961765.2;	XM_003961860.3;	XM_003961906.3;	XM_003961996.3;	XM_003962024.3;
uniq_2192501	XM_003962796.3;	XM_003964658.3;	XM_003965423.3;	XM_003965902.3;	XM_003966086.3;	XM_003969004.3;	XM_003969902.3;	XM_003972297.3;	XM_003973849.3;	XM_003975574.3;	XM_003976002.3;	XM_003976383.3;	XM_011604740.2;	XM_011604923.2;	XM_011604924.2;	XM_011605329.2;	XM_011605487.2;	XM_011605489.2;	XM_011605642.2;	XM_011607508.2;	XM_011611203.2;	XM_011612207.2;	XM_011612208.2;	XM_011612791.2;	XM_011615551.2;	XM_011615886.2;	XM_011615939.2;	XM_011616705.2;	XM_011617310.2;	XM_011619853.2;	XM_029826524.1;	XM_029828369.1;	XM_029828370.1;	XM_029828371.1;	XM_029828969.1;	XM_029828970.1;	XM_029828971.1;	XM_029831585.1;	XM_029836742.1;	XM_029837321.1;	XM_029837322.1;	XM_029837437.1;	XM_029837653.1;	XM_029837654.1;	XM_029838931.1;	XM_029839268.1;	XM_029839794.1;	XM_029840012.1;	XM_029840013.1;
uniq_2625417	NM_001032598.1;	NM_001032626.1;	NM_001032673.1;	NM_001032674.1;	NM_001032734.1;	NM_001032737.1;	NM_001037868.1;	NM_001037956.1;	NM_001078577.1;	NM_001098649.1;	NM_001098651.1;	NM_001122865.1;	NM_001136147.1;	NM_001280078.1;	XM_003961013.2;	XM_003961032.2;	XM_003961036.3;	XM_003961058.3;	XM_003961068.3;	XM_003961071.3;	XM_003961110.3;	XM_003961117.3;	XM_003961119.3;	XM_003961230.3;	XM_003961238.3;	XM_003961323.3;	XM_003961363.2;	XM_003961454.3;	XM_003961469.3;	XM_003961522.3;	XM_003961595.3;	XM_003961736.3;	XM_003961750.3;	XM_003961842.3;	XM_003961854.3;	XM_003961949.3;	XM_003961985.3;	XM_003962006.2;	XM_003962185.3;	XM_003962195.3;	XM_003962334.3;	XM_003962338.3;	XM_003962351.3;	XM_003962444.3;	XM_003962502.2;	XM_003962508.3;	XM_003962538.3;	XM_003962679.3;	XM_003962788.3;
uniq_3560669	NM_001305607.1;	XM_003962169.3;	XM_003962538.3;	XM_003962792.3;	XM_003963023.3;	XM_003963076.3;	XM_003963212.3;	XM_003964643.3;	XM_003964733.2;	XM_003965191.3;	XM_003966199.2;	XM_003966595.3;	XM_003966838.3;	XM_003966912.3;	XM_003967627.3;	XM_003968240.3;	XM_003968528.3;	XM_003969942.2;	XM_003972109.3;	XM_003972589.3;	XM_003972769.3;	XM_003973477.3;	XM_003976117.3;	XM_003977348.3;	XM_003978147.3;	XM_011602591.2;	XM_011602595.2;	XM_011602916.2;	XM_011603261.2;	XM_011603975.2;	XM_011604536.2;	XM_011604537.2;	XM_011604538.2;	XM_011605515.2;	XM_011605904.2;	XM_011607036.2;	XM_011607073.2;	XM_011607076.2;	XM_011607081.2;	XM_011608028.2;	XM_011608029.2;	XM_011608030.2;	XM_011608461.2;	XM_011608544.2;	XM_011608581.2;	XM_011609197.2;	XM_011609392.2;	XM_011609453.2;	XM_011609534.2;
uniq_2296864	XM_029835647.1;	XM_029835770.1;
uniq_2477503	XM_003968542.3;	XM_003970272.3;	XM_003971242.3;	XM_011613183.2;	XM_011615008.2;	XM_011615009.2;	XM_011616087.2;	XM_011616088.2;	XM_011619314.2;	XM_011619315.2;	XM_029825454.1;	XM_029828626.1;	XM_029830587.1;	XM_029830589.1;	XM_029830590.1;	XM_029830591.1;	XM_029830592.1;	XM_029830593.1;
uniq_907569	NM_001173494.1;	XM_003962788.3;	XM_003966781.3;	XM_003971233.3;	XM_003971724.3;	XM_003972192.3;	XM_003972375.3;	XM_011602831.2;	XM_011606521.2;	XM_011609880.2;	XM_011609881.2;	XM_011612852.2;	XM_011613433.2;	XM_011616759.2;	XM_011619458.2;	XM_011619459.2;	XM_029826055.1;	XM_029829122.1;	XM_029829123.1;	XM_029829124.1;	XM_029829125.1;	XM_029829126.1;	XM_029829127.1;	XM_029829136.1;	XM_029829137.1;	XM_029829138.1;	XM_029830632.1;	XM_029830633.1;	XM_029830635.1;	XM_029830636.1;	XM_029830637.1;	XM_029831085.1;	XM_029831090.1;	XM_029836732.1;	XM_029836735.1;	XM_029842561.1;	XM_029842562.1;	XM_029846757.1;	XM_029847835.1;	XM_029847836.1;	XM_029847837.1;	XM_029849151.1;	XM_029851291.1;	XM_029851292.1;
uniq_2002794	XM_011610752.2;	XM_011610753.2;	XM_011615677.2;	XM_029831182.1;	XM_029846950.1;	XM_029846951.1;	XM_029846952.1;	XM_029847819.1;	XM_029851380.1;
uniq_2330328	XM_003963265.3;	XM_003968888.3;	XM_003972340.3;	XM_003978670.3;	XM_011603423.2;	XM_011606283.2;	XM_011606290.2;	XM_011615479.2;	XM_029831528.1;	XM_029834405.1;	XM_029834406.1;	XM_029836724.1;	XM_029837191.1;	XM_029837192.1;	XM_029837193.1;	XM_029837194.1;	XM_029837195.1;	XM_029837196.1;	XM_029837198.1;	XM_029841121.1;	XM_029845572.1;	XM_029845573.1;	XM_029850526.1;	XM_029850527.1;
uniq_2252887	XM_003962332.3;	XM_003963278.3;	XM_003963850.3;	XM_003969411.3;	XM_003969545.3;	XM_011605570.2;	XM_011606857.2;	XM_011607372.2;	XM_011607373.2;	XM_011611936.2;	XM_011611939.2;	XM_011611944.2;	XM_011614330.2;	XM_011614331.2;	XM_011614797.2;	XM_011614822.2;	XM_011615334.2;	XM_011615335.2;	XM_011615846.2;	XM_011618489.2;	XM_029829467.1;	XM_029829475.1;	XM_029829478.1;	XM_029829493.1;	XM_029829767.1;	XM_029829811.1;	XM_029829865.1;	XM_029833248.1;	XM_029833863.1;	XM_029833864.1;	XM_029835211.1;	XM_029835212.1;	XM_029837556.1;	XM_029837557.1;	XM_029837558.1;	XM_029838054.1;	XM_029841254.1;	XM_029841256.1;	XM_029841269.1;	XM_029841428.1;	XM_029841910.1;	XM_029841911.1;	XM_029841912.1;	XM_029847671.1;	XM_029847672.1;	XM_029847673.1;
uniq_1792320	XM_003965741.3;	XM_003965776.3;	XM_003971992.3;	XM_003974451.3;	XM_003978187.3;	XM_011603356.2;	XM_011603357.2;	XM_011607620.2;	XM_011611086.2;	XM_011611088.2;	XM_011611089.2;	XM_011611090.2;	XM_011613908.2;	XM_011615585.2;	XM_011615586.2;	XM_011615587.2;	XM_011617253.2;	XM_011617254.2;	XM_011619832.2;	XM_029827287.1;	XM_029827288.1;	XM_029827290.1;	XM_029827291.1;	XM_029827292.1;	XM_029827293.1;	XM_029827294.1;	XM_029827295.1;	XM_029827296.1;	XM_029827904.1;	XM_029827908.1;	XM_029829041.1;	XM_029830804.1;	XM_029834888.1;	XM_029836460.1;	XM_029836461.1;	XM_029836462.1;	XM_029841280.1;	XM_029848951.1;
uniq_1712983	XM_003973226.3;	XM_011607073.2;	XM_011607076.2;	XM_011607081.2;	XM_011610174.2;	XM_011615805.2;	XM_029829323.1;	XM_029841693.1;	XM_029841694.1;	XM_029841695.1;	XM_029841696.1;	XM_029841697.1;	XM_029841698.1;	XM_029841699.1;	XM_029841700.1;	XM_029841701.1;	XM_029841702.1;	XM_029846108.1;	XM_029846109.1;
uniq_1501758	NM_001011879.2;	NM_001032680.1;	NM_001032708.1;	NM_001042447.1;	NM_001078595.1;	NM_001114158.1;	NM_001246292.1;	XM_003961014.3;	XM_003961032.2;	XM_003961110.3;	XM_003961124.3;	XM_003961239.3;	XM_003961245.3;	XM_003961296.3;	XM_003961369.3;	XM_003961378.3;	XM_003961504.3;	XM_003961566.3;	XM_003961748.3;	XM_003961882.3;	XM_003962044.3;	XM_003962142.3;	XM_003962231.3;	XM_003962245.3;	XM_003962278.3;	XM_003962361.3;	XM_003962368.2;	XM_003962396.3;	XM_003962445.3;	XM_003962460.3;	XM_003962527.3;	XM_003962680.3;	XM_003962725.3;	XM_003963018.3;	XM_003963020.3;	XM_003963028.3;	XM_003963054.3;	XM_003963126.3;	XM_003963184.3;	XM_003963209.3;	XM_003963210.3;	XM_003963285.2;	XM_003963427.3;	XM_003963455.3;	XM_003963528.3;	XM_003963545.3;	XM_003963608.3;	XM_003963613.3;	XM_003963662.3;
uniq_2149622	XM_003970051.3;	XM_003973454.3;	XM_003974745.3;	XM_011607097.2;	XM_011607098.2;	XM_011610325.2;	XM_011614059.2;	XM_011614060.2;	XM_029825844.1;	XM_029825845.1;	XM_029826946.1;	XM_029826947.1;	XM_029829918.1;	XM_029830319.1;	XM_029833035.1;	XM_029833036.1;	XM_029833037.1;	XM_029833038.1;	XM_029842172.1;	XM_029845262.1;	XM_029845265.1;
uniq_2046152	XM_003961824.3;	XM_003963167.3;	XM_003965502.3;	XM_003965996.3;	XM_003967925.3;	XM_003968413.3;	XM_003970019.3;	XM_003972193.3;	XM_003975044.3;	XM_003975854.3;	XM_003977048.3;	XM_003977374.3;	XM_011603097.2;	XM_011603098.2;	XM_011603099.2;	XM_011603100.2;	XM_011603101.2;	XM_011603102.2;	XM_011604415.2;	XM_011604416.2;	XM_011604930.2;	XM_011605522.2;	XM_011607866.2;	XM_011611078.2;	XM_011611386.2;	XM_011611387.2;	XM_011612472.2;	XM_029828758.1;	XM_029828764.1;	XM_029828766.1;	XM_029828770.1;	XM_029829589.1;	XM_029830613.1;	XM_029832545.1;	XM_029832547.1;	XM_029833139.1;	XM_029833141.1;	XM_029833142.1;	XM_029833143.1;	XM_029833442.1;	XM_029833443.1;	XM_029833444.1;	XM_029833445.1;	XM_029833446.1;	XM_029833447.1;	XM_029833448.1;	XM_029833450.1;	XM_029834792.1;	XM_029836981.1;
uniq_136727	XM_003964927.3;	XM_003965620.3;	XM_011611656.2;	XM_029848902.1;
uniq_1457395	XM_003964379.3;	XM_003975411.3;	XM_003976852.3;	XM_011608245.2;	XM_011615083.2;	XM_029827594.1;	XM_029831956.1;	XM_029831961.1;	XM_029831971.1;
uniq_1217583	NM_001032604.1;	NM_001032703.1;	NM_001032743.1;	NM_001037950.1;	NM_001038226.1;	NM_001078600.1;	NM_001078637.1;	NM_001280069.1;	XM_003961098.3;	XM_003961118.3;	XM_003961229.3;	XM_003961483.3;	XM_003961710.3;	XM_003961803.3;	XM_003961823.3;	XM_003961854.3;	XM_003962286.3;	XM_003962690.2;	XM_003962897.3;	XM_003962909.3;	XM_003963259.2;	XM_003963493.3;	XM_003963703.3;	XM_003963709.2;	XM_003964097.3;	XM_003964101.3;	XM_003964280.3;	XM_003964335.3;	XM_003964516.2;	XM_003964846.3;	XM_003964930.3;	XM_003965096.3;	XM_003965488.3;	XM_003965820.3;	XM_003965880.3;	XM_003966411.3;	XM_003966442.3;	XM_003966772.3;	XM_003967240.3;	XM_003967241.3;	XM_003967289.3;	XM_003967297.3;	XM_003967349.3;	XM_003967492.3;	XM_003967712.3;	XM_003967737.3;	XM_003967805.3;	XM_003967959.2;	XM_003968171.3;
uniq_2120713	XM_011614302.2;	XM_029826628.1;
uniq_2788703	XM_003969908.3;	XM_003972347.3;
uniq_2485402	XM_003964004.3;	XM_003970893.3;	XM_003971718.3;	XM_003973983.3;	XM_003975588.3;	XM_003975635.3;	XM_003976240.3;	XM_003976948.2;	XM_011603280.2;	XM_011603281.2;	XM_011603282.2;	XM_011608603.2;	XM_011610927.2;	XM_011610928.2;	XM_011612242.2;	XM_011613642.2;	XM_011614640.2;	XM_011615551.2;	XM_029825347.1;	XM_029825348.1;	XM_029826078.1;	XM_029826083.1;	XM_029826928.1;	XM_029826929.1;	XM_029827120.1;	XM_029828278.1;	XM_029828279.1;	XM_029828383.1;	XM_029828969.1;	XM_029828970.1;	XM_029828971.1;	XM_029829094.1;	XM_029830501.1;	XM_029831990.1;	XM_029831991.1;	XM_029834815.1;	XM_029834816.1;	XM_029834817.1;	XM_029834819.1;	XM_029834820.1;	XM_029835708.1;	XM_029835709.1;	XM_029835710.1;	XM_029835711.1;	XM_029835712.1;	XM_029836200.1;	XM_029837556.1;	XM_029837557.1;	XM_029837558.1;
uniq_314216	NM_001032643.2;	NM_001032689.1;	NM_001032711.1;	NM_001032751.1;	NM_001037959.1;	NM_001037963.1;	NM_001160185.1;	NM_001173495.1;	NM_001319905.1;	XM_003961055.3;	XM_003961349.3;	XM_003961473.3;	XM_003961692.3;	XM_003961885.3;	XM_003962056.3;	XM_003962079.3;	XM_003962167.3;	XM_003962445.3;	XM_003962486.3;	XM_003962778.3;	XM_003962872.3;	XM_003963035.3;	XM_003963099.3;	XM_003963167.3;	XM_003963352.3;	XM_003963427.3;	XM_003963780.3;	XM_003963887.3;	XM_003963930.3;	XM_003964056.3;	XM_003964456.3;	XM_003964491.3;	XM_003964526.3;	XM_003964684.3;	XM_003964739.3;	XM_003964846.3;	XM_003964858.3;	XM_003964928.3;	XM_003964964.3;	XM_003965190.3;	XM_003965244.3;	XM_003965502.3;	XM_003965723.3;	XM_003965776.3;	XM_003966094.3;	XM_003966239.2;	XM_003966293.3;	XM_003966481.2;	XM_003966629.3;
uniq_1165184	NM_001135882.1;	XM_003961039.3;	XM_003961213.3;	XM_003961417.2;	XM_003961692.3;	XM_003961986.3;	XM_003963944.3;	XM_003963992.2;	XM_003964337.3;	XM_003964799.3;	XM_003964878.3;	XM_003965912.3;	XM_003966223.3;	XM_003966725.3;	XM_003966742.3;	XM_003966800.2;	XM_003966913.3;	XM_003967184.3;	XM_003967933.3;	XM_003968197.3;	XM_003969953.3;	XM_003970932.2;	XM_003971152.3;	XM_003971805.3;	XM_003971959.2;	XM_003972108.3;	XM_003972157.3;	XM_003972424.3;	XM_003972554.3;	XM_003972653.3;	XM_003972699.3;	XM_003973072.2;	XM_003973092.3;	XM_003973906.3;	XM_003975442.3;	XM_003975449.3;	XM_003975557.3;	XM_003975801.3;	XM_003976288.3;	XM_003976474.3;	XM_003976965.3;	XM_003977312.2;	XM_003977677.3;	XM_003979378.3;	XM_011603052.2;	XM_011603106.2;	XM_011603657.2;	XM_011603738.2;	XM_011603861.2;
uniq_1870698	XM_003965799.3;	XM_003970096.3;	XM_003975521.3;	XM_011611865.2;	XM_011611867.2;	XM_011616753.2;	XM_011617748.2;	XM_011617750.2;	XM_029829367.1;	XM_029829368.1;	XM_029832177.1;	XM_029832187.1;	XM_029833472.1;	XM_029841816.1;	XM_029842616.1;	XM_029849257.1;
uniq_2699599	NM_001098642.1;	NM_001122865.1;	XM_003967126.3;	XM_003972103.3;	XM_003972498.3;	XM_003974876.3;	XM_003975329.3;	XM_011602837.2;	XM_011603858.2;	XM_011605418.2;	XM_011608538.2;	XM_011609735.2;	XM_011611730.2;	XM_011611732.2;	XM_011617539.2;	XM_011619762.2;	XM_029826742.1;	XM_029827267.1;	XM_029827268.1;	XM_029827269.1;	XM_029827273.1;	XM_029827425.1;	XM_029827426.1;	XM_029827437.1;	XM_029827443.1;	XM_029827446.1;	XM_029827451.1;	XM_029827461.1;	XM_029827467.1;	XM_029827473.1;	XM_029827480.1;	XM_029827490.1;	XM_029827499.1;	XM_029827505.1;	XM_029827510.1;	XM_029827516.1;	XM_029827517.1;	XM_029827523.1;	XM_029827528.1;	XM_029828076.1;	XM_029828180.1;	XM_029829907.1;	XM_029831465.1;	XM_029832101.1;	XM_029832102.1;	XM_029832103.1;	XM_029832104.1;	XM_029832105.1;	XM_029834335.1;
uniq_576595	XM_003961485.3;	XM_003966586.3;	XM_003967150.3;	XM_003972103.3;	XM_003977046.2;	XM_011605755.2;	XM_011605756.2;	XM_011605757.2;	XM_011605758.2;	XM_011605759.2;	XM_011605760.2;	XM_011608020.2;	XM_011610612.2;	XM_011612138.1;	XM_011613697.2;	XM_011616629.2;	XM_011618778.2;	XM_029827655.1;	XM_029829601.1;	XM_029829769.1;	XM_029829770.1;	XM_029830507.1;	XM_029830508.1;	XM_029830510.1;	XM_029832777.1;	XM_029832778.1;	XM_029834165.1;	XM_029834859.1;	XM_029834860.1;	XM_029834861.1;	XM_029835284.1;	XM_029835285.1;	XM_029835286.1;	XM_029837483.1;	XM_029839058.1;	XM_029839059.1;	XM_029839060.1;	XM_029839061.1;	XM_029839062.1;	XM_029839064.1;	XM_029839065.1;	XM_029839066.1;	XM_029839067.1;	XM_029839208.1;	XM_029839210.1;	XM_029840448.1;	XM_029840449.1;	XM_029840765.1;	XM_029842295.1;
uniq_2216208	XM_003964950.3;	XM_003965507.3;	XM_003965811.3;	XM_003966028.3;	XM_003967857.3;	XM_003967980.2;	XM_003968084.3;	XM_003968453.3;	XM_003969003.3;	XM_003969943.3;	XM_003970857.3;	XM_003970964.3;	XM_003972510.3;	XM_003973400.3;	XM_003973626.3;	XM_003976478.3;	XM_003976644.3;	XM_003978068.3;	XM_011602578.2;	XM_011602734.2;	XM_011603432.2;	XM_011603433.2;	XM_011606146.2;	XM_011606147.2;	XM_011607795.2;	XM_011607797.2;	XM_011607885.2;	XM_011607892.2;	XM_011608211.2;	XM_011608212.2;	XM_011608375.2;	XM_011609713.2;	XM_011613611.2;	XM_011613612.2;	XM_011614216.2;	XM_011616222.2;	XM_011616223.2;	XM_011617434.2;	XM_011617685.2;	XM_011617686.2;	XM_029826379.1;	XM_029827722.1;	XM_029828089.1;	XM_029829327.1;	XM_029830458.1;	XM_029830459.1;	XM_029830460.1;	XM_029830461.1;	XM_029831986.1;
uniq_2954522	XM_029829747.1;	XM_029835816.1;	XM_029835817.1;	XM_029850704.1;
uniq_1812332	NM_001308233.1;	XM_003963685.3;	XM_003964284.3;	XM_003966821.2;	XM_003967128.3;	XM_003968121.3;	XM_003968413.3;	XM_003971025.3;	XM_003971881.3;	XM_011603020.2;	XM_011603381.2;	XM_011606921.2;	XM_011606922.2;	XM_011607885.2;	XM_011607892.2;	XM_011610450.2;	XM_011610848.2;	XM_011611153.2;	XM_011611154.2;	XM_011612388.2;	XM_011614977.2;	XM_011614979.2;	XM_011614980.2;	XM_011617509.2;	XM_011619046.2;	XM_029825789.1;	XM_029828314.1;	XM_029828316.1;	XM_029834881.1;	XM_029835388.1;	XM_029835910.1;	XM_029836718.1;	XM_029839577.1;	XM_029843099.1;	XM_029845500.1;	XM_029847098.1;	XM_029847100.1;	XM_029847101.1;	XM_029847102.1;	XM_029847103.1;	XM_029847104.1;	XM_029847359.1;	XM_029847363.1;	XM_029848461.1;	XM_029850269.1;	XM_029850270.1;	XM_029850271.1;	XM_029850272.1;
uniq_422781	NM_001032743.1;	NM_001037874.1;	NM_001078590.1;	NM_001113193.1;	NM_001130869.1;	NM_001173496.1;	NM_001280028.1;	XM_003961071.3;	XM_003961137.2;	XM_003961227.2;	XM_003961254.3;	XM_003961496.3;	XM_003961536.3;	XM_003961654.3;	XM_003961838.3;	XM_003961841.3;	XM_003962111.3;	XM_003962152.3;	XM_003962167.3;	XM_003962168.3;	XM_003962282.3;	XM_003962325.3;	XM_003962342.3;	XM_003962411.3;	XM_003962420.3;	XM_003962470.3;	XM_003962508.3;	XM_003962563.3;	XM_003962671.3;	XM_003962896.3;	XM_003962956.3;	XM_003962966.3;	XM_003963016.3;	XM_003963093.3;	XM_003963222.3;	XM_003963613.3;	XM_003963808.3;	XM_003963826.2;	XM_003963977.3;	XM_003964004.3;	XM_003964056.3;	XM_003964121.3;	XM_003964143.3;	XM_003964340.3;	XM_003964644.3;	XM_003964657.3;	XM_003964702.3;	XM_003964757.3;	XM_003964903.3;
uniq_2246408	XM_003961384.3;	XM_003968702.3;	XM_003969671.3;	XM_003970667.3;	XM_003973314.3;	XM_011602858.2;	XM_011602859.2;	XM_011608183.2;	XM_011608445.2;	XM_011608662.2;	XM_011608724.2;	XM_011613692.2;	XM_011613883.2;	XM_011613887.2;	XM_011617947.2;	XM_029826065.1;	XM_029826709.1;	XM_029826990.1;	XM_029826991.1;	XM_029826992.1;	XM_029826993.1;	XM_029829765.1;	XM_029829768.1;	XM_029831377.1;	XM_029831378.1;	XM_029831379.1;	XM_029832938.1;	XM_029833713.1;	XM_029834624.1;	XM_029834798.1;	XM_029834800.1;	XM_029834879.1;	XM_029834880.1;	XM_029837010.1;	XM_029837012.1;	XM_029843062.1;	XM_029843063.1;	XM_029843257.1;	XM_029843258.1;	XM_029846928.1;	XM_029848184.1;	XM_029849128.1;	XM_029850656.1;
uniq_1380896	NM_001032758.1;	NM_001032766.1;	XM_003961270.3;	XM_003961533.3;	XM_003962385.3;	XM_003963536.3;	XM_003963660.2;	XM_003964887.3;	XM_003965050.3;	XM_003965932.3;	XM_003967111.3;	XM_003968580.3;	XM_003969294.3;	XM_003970507.3;	XM_003970750.3;	XM_003972536.3;	XM_003972727.3;	XM_003973255.3;	XM_003974022.3;	XM_003974627.3;	XM_003975016.3;	XM_003975589.3;	XM_003976871.3;	XM_003977126.3;	XM_003978383.3;	XM_003978520.3;	XM_011602367.2;	XM_011602368.2;	XM_011602369.2;	XM_011602760.2;	XM_011602896.2;	XM_011603172.2;	XM_011603736.2;	XM_011603737.2;	XM_011604742.2;	XM_011604743.2;	XM_011605834.2;	XM_011606662.2;	XM_011606812.2;	XM_011606978.2;	XM_011607897.2;	XM_011607898.2;	XM_011608265.2;	XM_011608324.2;	XM_011608742.2;	XM_011610745.2;	XM_011611249.2;	XM_011613733.2;	XM_011613734.2;
uniq_2176367	NM_001078580.1;	NM_001360766.1;	XM_003964467.3;	XM_003964698.3;	XM_003965709.3;	XM_003966383.3;	XM_003968595.3;	XM_003968959.3;	XM_003969293.3;	XM_003972192.3;	XM_003973421.3;	XM_003973566.3;	XM_003974741.3;	XM_003974793.3;	XM_003975072.3;	XM_003975555.3;	XM_003976519.3;	XM_011602598.2;	XM_011605505.2;	XM_011605994.2;	XM_011605995.2;	XM_011607868.2;	XM_011607869.2;	XM_011608342.2;	XM_011608727.2;	XM_011609036.2;	XM_011609867.2;	XM_011609868.2;	XM_011609869.2;	XM_011609870.2;	XM_011613749.2;	XM_011613751.2;	XM_011614072.2;	XM_011614157.2;	XM_011617471.2;	XM_029825904.1;	XM_029826190.1;	XM_029827047.1;	XM_029827452.1;	XM_029827453.1;	XM_029827454.1;	XM_029827455.1;	XM_029827456.1;	XM_029827457.1;	XM_029827458.1;	XM_029828749.1;	XM_029828750.1;	XM_029831909.1;	XM_029831910.1;
uniq_2062220	XM_003963176.3;
uniq_3507348	XM_003961522.3;	XM_003961829.3;	XM_003963574.3;	XM_003963990.3;	XM_003965383.3;	XM_003968935.3;	XM_003969013.3;	XM_003969812.2;	XM_003970368.3;	XM_003970509.3;	XM_003972799.3;	XM_003974357.2;	XM_003974375.3;	XM_003975200.3;	XM_003975673.3;	XM_003976469.3;	XM_003977576.3;	XM_003978059.3;	XM_003978264.2;	XM_003978374.3;	XM_003978423.2;	XM_003979146.2;	XM_003979297.1;	XM_011603991.2;	XM_011604419.2;	XM_011604710.2;	XM_011606142.2;	XM_011606556.2;	XM_011606557.2;	XM_011606558.2;	XM_011606690.2;	XM_011607412.2;	XM_011607414.2;	XM_011607908.2;	XM_011608858.2;	XM_011609852.2;	XM_011610181.2;	XM_011610182.2;	XM_011610183.2;	XM_011610184.2;	XM_011610234.2;	XM_011610822.2;	XM_011611631.2;	XM_011611764.2;	XM_011611767.2;	XM_011612468.2;	XM_011613362.2;	XM_011613363.2;	XM_011613731.2;
uniq_1490339	XM_003962244.3;	XM_003968103.3;	XM_003968298.3;	XM_011603970.2;	XM_011607151.2;	XM_011609021.2;	XM_011609075.2;	XM_011612672.2;	XM_011613498.2;	XM_011614535.2;	XM_011615117.2;	XM_011616396.2;	XM_011617822.2;	XM_011618791.2;	XM_029828237.1;	XM_029828441.1;	XM_029828442.1;	XM_029828443.1;	XM_029828470.1;	XM_029828471.1;	XM_029828472.1;	XM_029828473.1;	XM_029828474.1;	XM_029828475.1;	XM_029834834.1;	XM_029834837.1;	XM_029834841.1;	XM_029834847.1;	XM_029834850.1;	XM_029834854.1;	XM_029836343.1;	XM_029838552.1;	XM_029839396.1;	XM_029839401.1;	XM_029839404.1;	XM_029839408.1;	XM_029839415.1;	XM_029841575.1;	XM_029842514.1;	XM_029842515.1;	XM_029842516.1;	XM_029842517.1;	XM_029842518.1;	XM_029842519.1;	XM_029844673.1;	XM_029844674.1;	XM_029844675.1;	XM_029844676.1;	XM_029844677.1;
uniq_813266	NM_001033639.1;	NM_001105215.1;	NM_001105216.1;	NM_001305609.1;	XM_003961528.3;	XM_003961533.3;	XM_003961986.3;	XM_003962351.3;	XM_003962373.3;	XM_003962554.3;	XM_003962977.3;	XM_003963090.3;	XM_003963133.3;	XM_003963222.3;	XM_003963251.3;	XM_003963323.3;	XM_003963494.3;	XM_003963596.3;	XM_003963868.3;	XM_003964013.2;	XM_003964959.3;	XM_003964973.3;	XM_003965125.3;	XM_003965248.3;	XM_003965360.3;	XM_003965494.3;	XM_003965544.3;	XM_003965611.3;	XM_003965740.3;	XM_003965821.2;	XM_003965977.3;	XM_003966320.3;	XM_003966411.3;	XM_003967058.3;	XM_003967059.3;	XM_003967137.2;	XM_003967182.3;	XM_003967284.2;	XM_003967287.2;	XM_003967297.3;	XM_003967995.3;	XM_003968031.3;	XM_003968108.3;	XM_003968246.3;	XM_003968682.3;	XM_003968939.3;	XM_003968943.3;	XM_003969124.3;	XM_003969278.3;
uniq_3470097	XM_003966796.3;	XM_003966907.3;	XM_003968478.3;	XM_003968919.3;	XM_003970625.3;	XM_011610035.2;	XM_011610050.2;	XM_011610446.2;	XM_011614072.2;	XM_011614849.2;	XM_011615785.2;	XM_011616961.2;	XM_011618881.2;	XM_011618882.2;	XM_011618883.2;	XM_011619138.2;	XM_011621735.2;	XM_011621884.2;	XM_029825904.1;	XM_029828397.1;	XM_029828398.1;	XM_029831770.1;	XM_029832082.1;	XM_029832083.1;	XM_029832084.1;	XM_029833730.1;	XM_029833731.1;	XM_029833732.1;	XM_029833733.1;	XM_029833734.1;	XM_029844903.1;	XM_029844904.1;	XM_029844905.1;	XM_029844906.1;	XM_029845510.1;	XM_029847477.1;	XM_029847478.1;	XM_029847479.1;	XM_029847480.1;	XM_029847482.1;	XM_029847614.1;	XM_029847622.1;	XM_029847626.1;	XM_029847630.1;	XM_029848308.1;	XM_029848309.1;	XM_029848310.1;	XM_029848311.1;	XM_029848312.1;
uniq_1598344	XM_011614704.2;	XM_029828469.1;	XM_029828609.1;	XM_029828610.1;
uniq_2183418	XM_003961277.3;	XM_003962349.3;	XM_003964114.3;	XM_003969430.3;	XM_003969905.3;	XM_003976470.3;	XM_011604241.2;	XM_011604242.2;	XM_011611504.2;	XM_011611505.2;	XM_011611506.2;	XM_029826014.1;	XM_029827638.1;	XM_029827639.1;	XM_029833151.1;	XM_029833152.1;	XM_029836992.1;	XM_029840229.1;	XM_029840230.1;	XM_029840231.1;	XM_029840232.1;	XM_029840233.1;	XM_029840234.1;	XM_029840235.1;	XM_029840236.1;	XM_029840237.1;	XM_029840238.1;	XM_029840239.1;	XM_029841489.1;	XM_029845852.1;	XM_029846783.1;	XM_029850733.1;	XM_029850734.1;	XM_029850735.1;	XM_029850736.1;	XM_029850737.1;	XM_029850738.1;
uniq_2314951	XM_003964457.3;	XM_003964592.3;	XM_003971896.3;	XM_011613369.2;	XM_029842903.1;
uniq_1846268	XM_003972607.3;	XM_003978203.3;	XM_011604419.2;	XM_011613487.2;	XM_011614303.2;	XM_029826627.1;	XM_029831843.1;	XM_029836699.1;	XM_029842788.1;	XM_029842789.1;	XM_029842790.1;	XM_029848133.1;	XM_029848134.1;
uniq_1052392	XM_003961552.3;	XM_003964406.3;	XM_003969216.3;	XM_011608362.2;	XM_011620012.2;	XM_029825769.1;	XM_029832253.1;	XM_029843143.1;	XM_029843187.1;	XM_029843219.1;	XM_029849542.1;	XM_029849543.1;	XM_029849546.1;	XM_029849548.1;	XM_029849551.1;
uniq_2464499	XM_003961083.3;	XM_003961114.3;	XM_003962662.3;	XM_003964280.3;	XM_003965642.3;	XM_003966240.3;	XM_003966725.3;	XM_003967078.3;	XM_003967532.3;	XM_003969136.3;	XM_003969235.2;	XM_003971153.3;	XM_003973475.3;	XM_003975108.3;	XM_003975218.3;	XM_003975219.3;	XM_011605826.2;	XM_011605920.2;	XM_011606076.2;	XM_011606450.2;	XM_011606595.2;	XM_011606596.2;	XM_011606597.2;	XM_011607255.2;	XM_011609166.2;	XM_011609167.2;	XM_011611857.2;	XM_011612492.2;	XM_011612504.2;	XM_011614109.2;	XM_011615362.2;	XM_011615998.2;	XM_011615999.2;	XM_011616001.2;	XM_011616003.2;	XM_011616004.2;	XM_029826541.1;	XM_029826542.1;	XM_029828103.1;	XM_029828104.1;	XM_029828289.1;	XM_029828467.1;	XM_029828599.1;	XM_029829397.1;	XM_029829398.1;	XM_029829399.1;	XM_029829400.1;	XM_029829401.1;	XM_029829402.1;
uniq_1769552	XM_003962185.3;	XM_003965397.2;	XM_003967875.3;	XM_003968080.3;	XM_003969889.3;	XM_003972994.3;	XM_003973102.3;	XM_003973895.3;	XM_003975110.3;	XM_003976012.3;	XM_003977323.3;	XM_011603991.2;	XM_011604009.2;	XM_011605684.2;	XM_011605685.2;	XM_011605686.2;	XM_011605687.2;	XM_011606211.2;	XM_011606682.2;	XM_011606683.2;	XM_011610092.2;	XM_011613325.2;	XM_011614938.2;	XM_029825503.1;	XM_029826047.1;	XM_029827923.1;	XM_029827924.1;	XM_029830815.1;	XM_029830816.1;	XM_029830817.1;	XM_029830818.1;	XM_029831766.1;	XM_029836027.1;	XM_029836392.1;	XM_029837668.1;	XM_029837669.1;	XM_029839367.1;	XM_029840994.1;	XM_029840995.1;	XM_029840996.1;	XM_029840997.1;	XM_029846045.1;	XM_029846046.1;	XM_029846047.1;	XM_029846048.1;	XM_029846049.1;	XM_029846050.1;	XM_029846051.1;	XM_029846052.1;
uniq_1352420	XM_003965584.3;	XM_003970917.3;	XM_003973149.2;	XM_003973684.2;	XM_003975337.3;	XM_011604106.2;	XM_011604108.2;	XM_011617102.2;	XM_011620962.2;	XM_029826563.1;	XM_029827010.1;	XM_029827011.1;	XM_029827012.1;	XM_029827013.1;	XM_029827014.1;	XM_029827015.1;	XM_029830564.1;	XM_029830565.1;	XM_029830566.1;	XM_029830567.1;	XM_029830568.1;	XM_029830569.1;	XM_029831144.1;	XM_029833324.1;	XM_029833325.1;	XM_029833326.1;	XM_029836691.1;	XM_029840706.1;	XM_029841044.1;	XM_029841049.1;	XM_029850617.1;	XM_029850626.1;	XM_029850629.1;	XM_029850631.1;	XM_029850641.1;	XM_029850645.1;	XM_029850649.1;	XM_029850920.1;	XM_029850921.1;	XM_029850922.1;	XM_029850923.1;	XM_029850924.1;	XM_029850925.1;	XM_029851288.1;	XM_029851289.1;	XM_029851290.1;
uniq_1462256	XM_003976030.3;	XM_011602646.2;	XM_011602648.2;	XM_011608573.2;	XM_029830577.1;	XM_029833953.1;	XM_029833954.1;	XM_029833956.1;	XM_029833957.1;	XM_029833958.1;	XM_029833959.1;	XM_029833960.1;	XM_029834147.1;	XM_029834148.1;	XM_029834149.1;	XM_029834150.1;	XM_029836027.1;	XM_029837082.1;	XM_029840915.1;	XM_029840916.1;	XM_029844754.1;	XM_029850058.1;
uniq_1024890	NM_001037849.1;	NM_001078644.1;	NM_001098649.1;	NM_001305611.1;	XM_003961119.3;	XM_003961915.3;	XM_003961976.3;	XM_003962020.2;	XM_003962444.3;	XM_003962468.3;	XM_003963038.3;	XM_003963187.3;	XM_003963872.3;	XM_003964599.3;	XM_003964836.3;	XM_003964861.3;	XM_003965331.3;	XM_003966059.3;	XM_003966310.3;	XM_003966683.3;	XM_003967305.3;	XM_003967569.3;	XM_003967631.3;	XM_003967803.3;	XM_003967925.3;	XM_003968077.3;	XM_003968450.3;	XM_003969379.3;	XM_003969651.3;	XM_003970356.3;	XM_003970570.3;	XM_003970622.3;	XM_003971039.3;	XM_003971128.3;	XM_003971267.3;	XM_003971354.3;	XM_003971385.3;	XM_003971407.3;	XM_003972703.3;	XM_003972894.3;	XM_003972932.3;	XM_003973096.3;	XM_003974254.3;	XM_003974388.3;	XM_003974784.3;	XM_003974793.3;	XM_003975703.3;	XM_003975928.3;	XM_003976434.3;
uniq_1082827	XM_003966744.3;	XM_003970255.3;	XM_011611191.2;	XM_011612603.2;	XM_011612604.2;	XM_011613013.2;	XM_011613014.2;	XM_011613016.2;	XM_011621528.2;	XM_029827482.1;	XM_029827483.1;	XM_029827484.1;	XM_029827485.1;	XM_029827486.1;	XM_029827487.1;	XM_029827488.1;	XM_029827489.1;	XM_029827491.1;	XM_029827492.1;	XM_029827493.1;	XM_029827504.1;	XM_029827895.1;	XM_029830820.1;	XM_029830821.1;	XM_029830822.1;	XM_029834862.1;	XM_029834863.1;	XM_029834864.1;	XM_029834865.1;	XM_029834866.1;	XM_029834867.1;	XM_029834868.1;	XM_029834869.1;	XM_029834870.1;	XM_029834871.1;	XM_029834872.1;	XM_029834873.1;	XM_029834874.1;	XM_029834875.1;	XM_029834876.1;	XM_029834877.1;	XM_029834878.1;	XM_029840297.1;	XM_029840567.1;	XM_029847084.1;	XM_029847993.1;	XM_029847994.1;	XM_029847995.1;	XM_029847996.1;
uniq_1013141	XM_003962361.3;	XM_003963473.3;	XM_003964056.3;	XM_003965067.3;	XM_003967607.3;	XM_003968080.3;	XM_003968937.3;	XM_003970821.3;	XM_003971152.3;	XM_003971876.3;	XM_003972399.3;	XM_003972464.3;	XM_003972923.3;	XM_003974404.3;	XM_003974546.2;	XM_003975632.3;	XM_003975642.3;	XM_003975665.3;	XM_003975837.3;	XM_003977394.3;	XM_003978565.3;	XM_011603144.2;	XM_011604394.2;	XM_011604919.2;	XM_011605294.2;	XM_011606898.2;	XM_011607475.2;	XM_011607730.2;	XM_011607731.2;	XM_011607732.2;	XM_011608400.2;	XM_011608494.2;	XM_011608693.2;	XM_011610289.2;	XM_011610644.2;	XM_011610830.2;	XM_011611583.2;	XM_011612962.2;	XM_011612963.2;	XM_011613463.2;	XM_011614639.2;	XM_011616459.2;	XM_011616508.2;	XM_011616636.2;	XM_011616637.2;	XM_011618740.2;	XM_011618741.2;	XM_011618743.2;	XM_011618744.2;
uniq_1544501	XM_003964269.3;	XM_003966006.3;	XM_003968184.3;	XM_003977865.3;	XM_003978682.3;	XM_011606347.2;	XM_011608923.2;	XM_011616884.2;	XM_011617375.2;	XM_011619090.2;	XM_029828417.1;	XM_029830413.1;	XM_029830414.1;	XM_029830415.1;	XM_029833583.1;	XM_029845540.1;	XM_029849779.1;	XM_029849780.1;	XM_029850410.1;	XM_029850413.1;
uniq_3689707	XM_003962952.3;	XM_003973327.3;	XM_003978725.3;	XM_011607023.2;	XM_011613960.2;	XM_011616725.2;	XM_011616726.2;	XM_011619339.2;	XM_011619340.2;	XM_011621283.2;	XM_011621285.2;	XM_029825844.1;	XM_029825845.1;	XM_029831198.1;	XM_029831199.1;	XM_029831200.1;	XM_029832922.1;	XM_029833811.1;	XM_029836909.1;	XM_029836911.1;	XM_029847783.1;	XM_029847784.1;
uniq_2387478	XM_003961277.3;	XM_003965183.3;	XM_003965952.3;	XM_003966656.3;	XM_003967893.3;	XM_003969905.3;	XM_003971702.3;	XM_003972724.2;	XM_003973672.3;	XM_003976676.3;	XM_003976731.3;	XM_011602646.2;	XM_011602648.2;	XM_011602882.2;	XM_011604241.2;	XM_011604242.2;	XM_011605394.2;	XM_011609691.2;	XM_011612643.2;	XM_011616653.2;	XM_011617681.2;	XM_011617683.2;	XM_011617684.2;	XM_011619908.2;	XM_029825585.1;	XM_029827010.1;	XM_029827011.1;	XM_029827012.1;	XM_029827013.1;	XM_029827014.1;	XM_029827015.1;	XM_029827016.1;	XM_029827017.1;	XM_029831459.1;	XM_029831460.1;	XM_029831461.1;	XM_029831463.1;	XM_029832125.1;	XM_029832974.1;	XM_029832975.1;	XM_029832976.1;	XM_029832977.1;	XM_029832978.1;	XM_029833953.1;	XM_029833954.1;	XM_029833956.1;	XM_029833957.1;	XM_029833959.1;	XM_029833960.1;
uniq_1234650	XM_011612791.2;	XM_029850847.1;
uniq_1178046	NM_001032545.1;	NM_001032620.1;	NM_001032665.1;	NM_001037950.1;	NM_001048041.1;	XM_003961017.3;	XM_003961067.3;	XM_003961081.3;	XM_003961166.2;	XM_003961623.3;	XM_003961793.3;	XM_003961963.3;	XM_003962880.3;	XM_003962987.3;	XM_003963779.3;	XM_003964070.3;	XM_003964436.3;	XM_003964566.3;	XM_003964971.2;	XM_003964991.3;	XM_003965294.3;	XM_003965329.3;	XM_003965410.3;	XM_003965902.3;	XM_003966321.3;	XM_003966852.3;	XM_003966896.3;	XM_003967112.3;	XM_003967310.3;	XM_003967497.3;	XM_003968118.3;	XM_003968286.3;	XM_003969148.3;	XM_003969317.3;	XM_003969322.3;	XM_003970072.2;	XM_003971440.3;	XM_003971955.3;	XM_003972440.3;	XM_003972987.3;	XM_003973183.3;	XM_003973202.3;	XM_003973619.3;	XM_003973648.3;	XM_003974138.3;	XM_003974432.3;	XM_003975665.3;	XM_003975718.3;	XM_003975802.3;
uniq_1389588	XM_003961277.3;	XM_003961691.3;	XM_003961765.2;	XM_003961804.3;	XM_003962136.3;	XM_003962361.3;	XM_003962435.3;	XM_003962456.3;	XM_003963120.3;	XM_003963150.3;	XM_003963374.3;	XM_003963454.3;	XM_003963759.3;	XM_003963813.3;	XM_003964166.3;	XM_003964665.3;	XM_003964742.3;	XM_003965042.3;	XM_003965456.3;	XM_003965544.3;	XM_003966353.3;	XM_003966411.3;	XM_003967435.3;	XM_003967808.3;	XM_003967979.3;	XM_003968552.3;	XM_003968994.3;	XM_003969233.2;	XM_003969294.3;	XM_003969353.3;	XM_003969372.3;	XM_003969463.3;	XM_003969661.3;	XM_003969770.3;	XM_003970004.3;	XM_003970249.3;	XM_003970588.3;	XM_003971468.2;	XM_003971551.3;	XM_003971743.3;	XM_003971829.3;	XM_003971884.3;	XM_003972408.3;	XM_003972483.3;	XM_003972781.3;	XM_003972894.3;	XM_003973000.3;	XM_003973039.3;	XM_003973047.2;
uniq_3183465	XM_011618218.2;
uniq_2307433	NM_001032583.1;	NM_001078630.1;	NM_001246299.1;	XM_003961014.3;	XM_003961169.3;	XM_003961382.3;	XM_003961391.3;	XM_003961816.3;	XM_003961915.3;	XM_003961921.3;	XM_003962236.3;	XM_003962278.3;	XM_003962961.3;	XM_003963089.3;	XM_003963207.3;	XM_003963421.3;	XM_003963534.3;	XM_003963577.3;	XM_003963589.3;	XM_003964004.3;	XM_003964028.3;	XM_003964029.3;	XM_003964272.3;	XM_003964530.3;	XM_003964801.3;	XM_003964895.3;	XM_003964921.3;	XM_003964951.3;	XM_003964958.3;	XM_003965097.3;	XM_003965146.3;	XM_003965331.3;	XM_003965404.3;	XM_003965996.3;	XM_003966442.3;	XM_003966794.3;	XM_003967457.3;	XM_003967585.3;	XM_003967673.3;	XM_003967694.3;	XM_003967848.3;	XM_003967886.3;	XM_003968043.3;	XM_003968152.2;	XM_003968162.3;	XM_003968214.3;	XM_003968586.3;	XM_003968736.3;	XM_003968785.3;
uniq_2465412	NM_001130869.1;	NM_001305603.1;	XM_003961557.2;	XM_003962023.3;	XM_003963332.3;	XM_003964393.3;	XM_003964799.3;	XM_003964955.3;	XM_003965300.3;	XM_003972540.3;	XM_003974517.3;	XM_003975107.3;	XM_003976593.3;	XM_003977496.2;	XM_003978046.3;	XM_011602842.2;	XM_011602976.2;	XM_011603071.2;	XM_011603909.2;	XM_011603910.2;	XM_011603911.2;	XM_011603912.2;	XM_011607812.2;	XM_011611141.2;	XM_011615071.2;	XM_011615942.2;	XM_011615943.2;	XM_011615944.2;	XM_011615945.2;	XM_011615946.2;	XM_011617770.2;	XM_011617774.2;	XM_011619052.2;	XM_011620331.2;	XM_011621278.2;	XM_029825395.1;	XM_029826753.1;	XM_029827165.1;	XM_029827171.1;	XM_029827176.1;	XM_029827573.1;	XM_029827574.1;	XM_029828158.1;	XM_029828159.1;	XM_029828160.1;	XM_029831018.1;	XM_029832344.1;	XM_029832821.1;	XM_029832822.1;
uniq_1477039	NM_001032624.1;	NM_001078591.1;	NM_001078620.2;	NM_001280069.1;	XM_003961051.3;	XM_003961282.3;	XM_003961718.3;	XM_003961733.3;	XM_003961750.3;	XM_003962047.3;	XM_003962146.3;	XM_003962368.2;	XM_003962407.3;	XM_003962444.3;	XM_003962479.3;	XM_003962609.3;	XM_003962637.2;	XM_003962702.3;	XM_003962772.3;	XM_003963207.3;	XM_003963234.3;	XM_003963665.3;	XM_003963692.3;	XM_003963967.2;	XM_003964032.3;	XM_003964101.3;	XM_003964458.3;	XM_003964951.3;	XM_003965185.3;	XM_003965191.3;	XM_003965537.3;	XM_003965685.2;	XM_003965845.3;	XM_003967087.3;	XM_003967476.3;	XM_003967492.3;	XM_003967635.3;	XM_003967668.3;	XM_003967766.3;	XM_003967838.3;	XM_003968108.3;	XM_003968422.3;	XM_003968612.3;	XM_003968913.3;	XM_003969160.3;	XM_003969244.3;	XM_003969732.3;	XM_003970000.3;	XM_003970132.3;
uniq_958296	NM_001032749.1;	NM_001033844.1;	NM_001048039.1;	NM_001048040.1;	NM_001078577.1;	NM_001078620.2;	NM_001098644.1;	NM_001173493.1;	NM_001280087.1;	XM_003961032.2;	XM_003961085.3;	XM_003961117.3;	XM_003961176.3;	XM_003961282.3;	XM_003961328.3;	XM_003961420.2;	XM_003961689.3;	XM_003961690.3;	XM_003961713.3;	XM_003961733.3;	XM_003961815.3;	XM_003961906.3;	XM_003961907.2;	XM_003962025.3;	XM_003962059.3;	XM_003962146.3;	XM_003962210.3;	XM_003962219.3;	XM_003962240.3;	XM_003962256.3;	XM_003962278.3;	XM_003962407.3;	XM_003962444.3;	XM_003962560.3;	XM_003962606.3;	XM_003962609.3;	XM_003962640.2;	XM_003962651.2;	XM_003962702.3;	XM_003962765.2;	XM_003962777.3;	XM_003962896.3;	XM_003962915.3;	XM_003963006.3;	XM_003963077.2;	XM_003963336.3;	XM_003963421.3;	XM_003963545.3;	XM_003963668.2;
uniq_1142857	XM_029827775.1;	XM_029827801.1;
uniq_688619	NM_001011696.2;	NM_001032558.1;	NM_001032707.1;	NM_001037860.1;	NM_001037867.1;	NM_001037871.1;	NM_001037951.1;	NM_001078622.1;	NM_001078637.1;	NM_001098639.1;	NM_001170358.1;	NM_001173493.1;	NM_001246290.1;	NM_001308665.1;	XM_003961010.3;	XM_003961032.2;	XM_003961117.3;	XM_003961249.3;	XM_003961288.3;	XM_003961345.3;	XM_003961359.3;	XM_003961521.3;	XM_003961585.3;	XM_003961694.3;	XM_003961725.3;	XM_003961751.3;	XM_003961803.3;	XM_003961816.3;	XM_003961860.3;	XM_003962025.3;	XM_003962030.3;	XM_003962187.3;	XM_003962243.3;	XM_003962256.3;	XM_003962278.3;	XM_003962383.3;	XM_003962444.3;	XM_003962471.3;	XM_003962479.3;	XM_003962487.3;	XM_003962531.3;	XM_003962638.3;	XM_003962681.3;	XM_003962709.3;	XM_003962890.3;	XM_003962909.3;	XM_003962921.3;	XM_003963078.2;	XM_003963189.3;
uniq_508064	NM_001037958.1;	XM_003962327.3;	XM_003963220.3;	XM_003963875.2;	XM_003963999.3;	XM_003964136.3;	XM_003964458.3;	XM_003965011.3;	XM_003965479.3;	XM_003966309.3;	XM_003966520.3;	XM_003967515.3;	XM_003967704.3;	XM_003968254.3;	XM_003968265.3;	XM_003968800.3;	XM_003969416.3;	XM_003972017.3;	XM_003972031.3;	XM_003972116.3;	XM_003973079.3;	XM_003973581.2;	XM_003973799.3;	XM_003975025.3;	XM_011602478.2;	XM_011602576.2;	XM_011603565.2;	XM_011604846.2;	XM_011604927.2;	XM_011605237.2;	XM_011605391.2;	XM_011605405.2;	XM_011605410.2;	XM_011605426.2;	XM_011606248.2;	XM_011606249.2;	XM_011606544.2;	XM_011606797.2;	XM_011606930.2;	XM_011607083.2;	XM_011607629.2;	XM_011607912.2;	XM_011607913.2;	XM_011607914.2;	XM_011607934.2;	XM_011608211.2;	XM_011608212.2;	XM_011608237.2;	XM_011608238.2;
uniq_2399339	XM_003961172.3;	XM_011605458.2;	XM_011606215.2;	XM_011607602.2;	XM_011610181.2;	XM_011610182.2;	XM_011610183.2;	XM_011610184.2;	XM_011618059.2;	XM_011620036.2;	XM_029831452.1;	XM_029840798.1;	XM_029840799.1;	XM_029840800.1;	XM_029840801.1;	XM_029842925.1;	XM_029842930.1;	XM_029844321.1;	XM_029844322.1;	XM_029844323.1;	XM_029845736.1;
uniq_2027783	XM_003963580.2;	XM_003963916.3;	XM_003969084.3;	XM_003970403.3;	XM_003970821.3;	XM_003977482.3;	XM_003978244.3;	XM_011605740.2;	XM_011606690.2;	XM_011607623.2;	XM_011609133.2;	XM_011610819.2;	XM_011612217.2;	XM_011612219.2;	XM_011614753.2;	XM_011619136.2;	XM_011619569.2;	XM_029826690.1;	XM_029826691.1;	XM_029826692.1;	XM_029826693.1;	XM_029826695.1;	XM_029826696.1;	XM_029827225.1;	XM_029827230.1;	XM_029827237.1;	XM_029827244.1;	XM_029827248.1;	XM_029827256.1;	XM_029827265.1;	XM_029827277.1;	XM_029827282.1;	XM_029827289.1;	XM_029827298.1;	XM_029827909.1;	XM_029827920.1;	XM_029832106.1;	XM_029838963.1;	XM_029843898.1;	XM_029843899.1;	XM_029843900.1;	XM_029843902.1;	XM_029843903.1;	XM_029843904.1;	XM_029843905.1;	XM_029843906.1;	XM_029846627.1;	XM_029846630.1;	XM_029846633.1;
uniq_830916	NM_001032604.1;	XM_003961157.2;	XM_003963251.3;	XM_003964812.3;	XM_003965322.3;	XM_003970473.3;	XM_003970536.2;	XM_011604334.2;	XM_011606052.2;	XM_011606053.2;	XM_011606250.2;	XM_011606690.2;	XM_011610013.2;	XM_011610755.2;	XM_011610756.2;	XM_011610757.2;	XM_011610865.2;	XM_011610912.2;	XM_011611004.2;	XM_011611468.2;	XM_011611820.2;	XM_011611870.2;	XM_011611963.2;	XM_011611964.2;	XM_011612881.2;	XM_011612882.2;	XM_011615880.2;	XM_011617009.2;	XM_011618723.2;	XM_029825355.1;	XM_029826905.1;	XM_029827444.1;	XM_029827445.1;	XM_029829647.1;	XM_029830017.1;	XM_029830018.1;	XM_029830146.1;	XM_029830147.1;	XM_029830148.1;	XM_029831826.1;	XM_029834862.1;	XM_029834863.1;	XM_029834864.1;	XM_029834865.1;	XM_029834866.1;	XM_029834867.1;	XM_029834868.1;	XM_029834869.1;	XM_029834870.1;
uniq_1224524	NM_001190363.1;	XM_003962146.3;	XM_003962560.3;	XM_003963078.2;	XM_003963537.3;	XM_003965255.3;	XM_003965507.3;	XM_003966089.3;	XM_003966253.3;	XM_003966480.3;	XM_003967190.3;	XM_003967800.3;	XM_003968298.3;	XM_003968364.3;	XM_003968399.2;	XM_003968752.3;	XM_003969729.3;	XM_003969914.3;	XM_003970874.3;	XM_003972984.2;	XM_003973171.3;	XM_003974148.3;	XM_003978058.3;	XM_011602423.2;	XM_011602502.2;	XM_011602610.2;	XM_011602766.2;	XM_011602767.2;	XM_011604405.2;	XM_011604670.2;	XM_011605792.2;	XM_011606289.2;	XM_011606462.2;	XM_011607112.2;	XM_011608068.2;	XM_011608352.2;	XM_011609025.2;	XM_011609314.2;	XM_011609315.2;	XM_011609316.2;	XM_011609317.2;	XM_011609318.2;	XM_011609691.2;	XM_011609736.2;	XM_011609806.2;	XM_011609808.2;	XM_011609809.2;	XM_011611630.2;	XM_011612318.2;
uniq_1840804	XM_003961194.3;	XM_003961455.3;	XM_003961761.3;	XM_003962767.3;	XM_003962897.3;	XM_003963769.2;	XM_003965081.3;	XM_003965257.3;	XM_003965463.3;	XM_003966116.3;	XM_003967179.3;	XM_003967295.3;	XM_003967305.3;	XM_003967516.3;	XM_003967746.3;	XM_003968535.3;	XM_003968915.3;	XM_003969077.3;	XM_003969272.3;	XM_003970495.3;	XM_003970496.3;	XM_003970685.3;	XM_003971132.3;	XM_003971278.3;	XM_003971458.3;	XM_003971894.3;	XM_003971977.3;	XM_003972197.3;	XM_003973131.3;	XM_003974213.3;	XM_003974342.3;	XM_003974475.3;	XM_003974991.3;	XM_003975364.3;	XM_003975411.3;	XM_003976318.3;	XM_003976650.3;	XM_003977513.3;	XM_003977589.3;	XM_003978133.3;	XM_011602643.2;	XM_011602644.2;	XM_011602963.2;	XM_011602999.1;	XM_011603000.2;	XM_011603086.2;	XM_011603712.2;	XM_011603718.2;	XM_011603729.2;
[truncated: 1,015 more rows]
[truncated: 5,000 more columns]
