# Supplementary material for: Transcriptome analysis revealed gene expression feminization of testis after exogenous tetrodotoxin administration in pufferfish Takifugu flavidus
Source: BMC Genomics. 2022 Aug 3;23:553. doi: 10.1186/s12864-022-08787-z (PMC9347094; doi:10.1186/s12864-022-08787-z)
Supplement: Supplementary file 4 — Additional file 4: Table S4. Relative expression of mRNAs and DEGs in gonads. [file 12864_2022_8787_MOESM4_ESM.xlsx]

## Sheet: mRNA-all
Table S4 relative expression of mRNAs and DEGs in gonads
Gene ID	FCG(FPKM)	FTG(FPKM)	MCG(FPKM)	MTG(FPKM)
_hyp1	0.483587	0.216765	12.7319	2.576
a1cf	0.0590853	0.0361314	3.28801	0.551146
a3galt2	6.40199	8.74998	9.85093	8.09884
aaas	25.5174	28.6159	5.59531	22.9272
aacs	1.0319	1.51279	2.04133	2.17783
aadat	15.4604	32.9693	1.89127	24.3084
aagab	0.972712	0.983899	4.53756	0.808412
aak1	0.219609	0.270164	4.88943	0.997196
aamdc	5.23301	4.18563	9.5248	3.67376
aamp	25.0055	27.4277	21.9017	22.4756
aanat	1.18663	0.733705	0.267674	0.469057
aar2	4.41404	3.84048	8.36528	2.95695
aard	0	0	0.428261	0
aars	13.7945	28.3843	13.4078	25.5582
aars2	4.60254	8.91684	7.75277	9.65644
aasdh	0.743632	1.66916	1.79186	1.78775
aasdhppt	2.09676	2.11883	11.5878	4.00857
aass	7.19283	14.5004	14.7906	12.8145
aatf	16.8958	17.7728	14.0469	16.0804
aatk	0.0375725	0.062245	0.625694	0.181328
abat	3.48434	2.49642	2.04256	2.61406
abca12	0	0.0071346	0.731666	0.148477
abca2	0.0326758	0.50702	2.41352	0.754063
abca3	2.25987	0	4.19006	7.23927
abcb10	0.9329	0.654083	10.9116	2.30025
abcb11	0	0.0122263	0.0681767	0.0137764
abcb6	0.216711	0.162683	1.32839	0.203906
abcb7	5.71734	6.81439	6.03994	5.89979
abcb8	1.86385	1.61982	2.59843	1.52511
abcb9	0.0186994	0.0679277	0.68728	0.368144
abcc10	0.316865	0.259747	1.78757	0.855983
abcc12	0	0.0101208	0.263278	0.091195
abcc2	0.0541598	0.00996066	0.740299	0.134623
abcc3	0.312319	0.27969	2.54579	0.620927
abcc5	0.369556	0.344946	2.51218	0.997434
abcc9	0.109323	0.0558569	3.6521	0.621936
abcd4	4.99577	6.89049	4.34037	5.17886
abce1	46.5008	56.3719	18.0426	50.1013
abcf1	13.4694	16.6914	8.96249	13.6326
abcf3	6.22497	11.0674	15.3813	13.3461
abcg2	0	0	0	0
abcg4	0	0	0.203125	0
abcg5	0	0.0218875	0.519521	0.172959
abcg8	0	0.024406	0.2865	0
abhd10	61.1748	48.21	44.486	48.9671
abhd11	0.260685	0.331145	3.97059	0.913179
abhd12	9.85502	9.61581	6.90664	9.50704
abhd12b	7.37801	11.2618	9.70378	11.0922
abhd13	1.71463	3.04316	8.99472	3.25548
abhd14a	2.97971	1.57465	3.54843	1.89269
abhd14b	6.55909	7.57122	9.38071	5.05487
abhd15	0.327111	0.347734	3.82153	0.908939
abhd16a	12.5692	17.6372	34.1159	17.5823
abhd17b	3.08223	5.69235	6.95944	6.30054
abhd18	4.7944	3.75648	5.7865	3.45845
abhd3	0.0580219	0.177469	2.2451	0.400363
abhd4	12.0363	13.2042	8.85294	9.65489
abhd5	1.11179	0.883738	1.97082	0.953191
abi1	2.90537	3.40947	19.2413	7.89241
abi2	2.40384	4.91345	20.4483	6.36314
abitram	47.3945	34.0599	11.4649	32.1354
abl1	0.366043	0.257538	5.36478	1.32992
abl2	0.232383	0.894836	1.09581	0.793479
ablim1	0.121602	0.061103	0.337996	0.0710258
ablim2	0.434242	0.519788	12.6389	2.86432
ablim3	0.153582	0.0156806	3.00678	0.367141
abr	0.918271	0.775158	6.51737	2.08887
abra	0	0	0.0420551	0
abracl	15.9051	8.50151	5.94807	10.7049
abraxas1	20.1216	13.3383	6.43722	10.6571
abraxas2	4.38575	4.04191	8.04768	4.0134
abt1	6.52969	11.8956	20.3882	11.0763
abtb1	0.986375	0.811386	6.4607	1.53772
abtb2	0.292543	0.376533	1.4544	0.569575
acaa1	0	0	0.23016	0
acaa2	0.990333	0.866332	6.88297	1.73001
acaca	0.17143	0.356171	4.89611	1.21267
acacb	0.943128	1.3013	9.65468	3.33331
acad11	6.59944	9.00389	8.75411	12.6713
acad8	11.2783	11.2295	4.6266	8.26729
acad9	12.7377	12.924	18.8748	16.2012
acadl	7.65513	7.41907	20.5677	9.553
acadm	3.42019	1.90041	12.5958	4.8434
acads	3.58708	4.54139	7.77007	4.30846
acadsb	1.51582	1.10452	6.87643	2.32876
acadvl	0.92751	1.11586	24.0507	5.58349
acan	0	0	0.125612	0.0507506
acap1	0.337652	0.4518	5.04597	1.00321
acap2	1.55164	2.72075	5.68812	3.21639
acat1	34.4654	44.033	43.6215	35.4076
acat2	13.7221	14.313	18.1098	16.739
acbd3	3.25884	6.28308	10.7999	7.32774
acbd5	0.793967	0.977505	7.11326	2.22999
acbd6	1.83948	1.84562	3.73913	3.31835
acbd7	3.26329	0.275754	4.97022	2.38815
accs	0.74235	1.1928	3.38503	1.55446
acd	3.0308	3.50036	1.07898	3.18984
ace	0.855509	0.713394	0.0730756	1.58206
ace2	0	0.0377436	0.0175577	0.0212917
acer1	0.0689793	0.2169	0.259962	0.280326
acer2	0.511915	0.410809	4.36853	1.32442
acer3	0.205457	0.648806	1.6231	1.19293
ache	0.264054	0.961088	2.04897	1.54968
ackr3	0.564133	0.495559	2.52686	0.778284
ackr4	0.0375763	0.102968	0.864341	0.233036
acly	0.391852	0.334327	3.81858	0.956392
acmsd	0	0	0.0475084	0.0576701
aco1	2.55472	2.47222	21.3523	6.48428
aco2	22.4919	19.5253	13.3425	26.6442
acod1	0.169459	0.278866	0.855037	0.315361
acot11	0	0.239492	3.13191	0.666632
acot7	13.7293	15.4686	7.16254	12.7543
acot8	8.41249	5.94801	4.11452	6.61427
acot9	5.73096	7.38707	8.51947	5.12731
acox1	3.95578	6.40674	8.21922	6.40536
acox3	3.5757	2.97631	5.47437	3.86631
acp1	37.3224	23.7433	37.5112	26.3249
acp2	5.15045	3.40838	13.6576	4.68831
acp5	0.385173	0.212387	0.990637	0.235491
acp6	3.1393	1.53497	2.5039	1.90929
acp7	6.84168	12.7107	9.61116	10.3238
acsbg2	2.36128	3.67203	4.71165	4.72445
acsf3	3.09861	1.92195	3.56249	2.24888
acsl3	0.467203	1.09482	2.28343	0.667155
acsl4	1.17066	1.17748	5.56801	2.03222
acsl5	383.396	449.502	0.923825	375.23
acsl6	0.141968	0.36844	0.777541	0.760005
acss1	0.163316	0.275136	1.67958	0.443915
acss2	9.66365	14.6891	29.6552	19.3685
acss3	3.41162	6.65453	12.4121	6.13394
acta1a	0	0	1.63324	0.0808825
acta2	6.0278	7.87078	308.074	74.5847
actb	1870.47	3047.62	1212.46	2386.95
actbb	164.713	288.59	69.1373	36.2331
actc1	0	0.171951	0.883324	0.243633
actl6a	10.606	11.8438	7.19527	12.7256
actn3	1.14408	1.92799	10.2128	3.76622
actn4	2.25338	3.44966	13.221	6.27384
actr10	8.28669	7.58508	21.5957	11.9054
actr2	3.5045	6.25582	18.0319	10.2612
actr5	0.865865	1.25063	4.89507	1.81449
actr6	11.0555	7.18783	7.21374	5.86469
actr8	1.40437	2.24952	5.62558	2.84444
acvr1	3.4962	4.55924	7.39075	5.46704
acvr1b	0.545311	1.08996	5.90225	2.42426
acvr1c	1.54062	1.47782	0.53049	1.4708
acvr2a	0.226181	0.235914	2.46769	0.605307
acvr2b	0.135481	0.172518	0.694478	0.269849
acy1	2.80369	2.87068	9.72943	3.41673
ada2	7.07169	7.24737	10.6495	5.64643
adad1	9.46379	13.3846	19.0837	13.5623
adal	3.28256	4.03794	18.2751	5.35731
adam10	1.88143	2.81148	9.90423	4.90389
adam11	0.168051	0.307271	1.27807	0.359073
adam17	0.841551	0.608327	7.98425	2.09752
adam19	0.88092	0.752338	2.71851	1.9761
adam22	0.320889	0.321746	1.95027	0.841627
adam23	0.0221989	0.020355	1.22967	0.345054
adam9	1.79739	2.61191	10.5306	4.55254
adamts1	0.31501	0.440487	2.67864	0.822552
adamts12	0.0511104	0.0391888	0.924434	0.238248
adamts13	0.0269575	0.0619315	0.437936	0.139727
adamts14	0.0620681	0.00951374	0.566112	0.032143
adamts15	0.147811	0.312309	2.96625	0.872339
adamts16	0	0.0587486	0.518604	0.0661656
adamts18	0	0.0128382	0.357756	0.0434041
adamts3	0.0863045	0.0635237	0.877697	0.447016
adamts5	0.0916465	0.176322	0.583794	0.129458
adamts6	0	0	0.150145	0.0650123
adamts7	0.169235	0.111236	1.75609	0.534285
adamts8	0.0276301	0.0888903	1.97146	0.444034
adamts9	0.0716922	0.074201	0.692986	0.213502
adamtsl1	0.0823229	0.189278	1.89897	0.458299
adamtsl2	0.0420673	0.0128685	0.143769	0.0145028
adamtsl5	1.3202	1.02382	6.08995	2.18167
adar	0.667394	2.53649	8.11608	2.97799
adarb2	0.105812	0	1.33641	0.153305
adat1	26.4398	23.8366	4.64705	22.3447
adat2	20.2213	16.002	12.5619	9.11703
adat3	1.63401	1.15114	0.986378	0.380939
adck1	0.868809	1.31883	1.42508	1.69466
adck2	0.301846	0.354097	2.4	0.861968
adck5	3.73456	4.98225	2.79009	2.97833
adcy1	0.417026	0.440663	0.763934	0.935852
adcy3	0.0686078	0.142031	3.62658	0.852623
adcy5	0.270646	0.404153	1.00383	0.654629
adcy6	0.0175632	0.0727234	0.795301	0.309246
adcy7	3.21978	2.19173	3.31767	3.53506
adcy8	7.23952	5.68856	6.27897	7.97184
adcy9	0.0617657	0	1.73468	0.438721
adcyap1	0.0503946	0	0.490449	0.208154
add1	2.64991	3.81051	20.5133	6.73666
adgb	0.296267	0.937674	2.03055	0.942681
adgra1	0.0775478	0.178181	3.43316	0.8298
adgra2	0.568813	0.425683	11.2891	1.78748
adgra3	4.98443	6.18546	8.00449	7.08495
adgrb1	0.0268357	0.0569946	1.75235	0.297726
adgrb2	0.0186449	0	0.409447	0.0639414
adgrb3	0.468714	0.401546	5.06332	1.21873
adgrd1	0	0	0.201356	0.0385449
adgrd2	0	0.0248282	0.161466	0.027977
adgrf1	0.0226078	0.0311806	3.0418	0.301665
adgrg2	0.170908	0.470741	0.11673	0.530777
adgrg6	0.0121545	0	0.514742	0.100833
adgrg7	0.0431029	0.0395291	0.183909	0.0892109
adgrl1	0	0.00510072	0.229804	0.0459162
adgrl2	0.00823387	0.0357272	1.03536	0.196346
adgrl4	0.200122	0.468938	3.79471	0.529223
adgrv1	0.0114757	0.0185041	0.495494	0.151629
adhfe1	1.56806	2.04897	3.87357	3.1767
adi1	4.68338	2.07871	5.89223	3.13889
adipor1	0.99732	1.12178	5.24887	2.13288
adm	1.45735	1.51978	0.744631	2.10823
adm2	0.0501571	0	3.70002	0.638473
adm3	0.0737657	0.467417	0.313046	0.228115
adm4	0	0.0397567	1.1877	0.24289
adm5	0	0	1.15792	0.100516
adnp2	4.10346	7.06126	15.8511	7.84557
ado	0.752258	0.275364	4.25871	0.902459
adora2a	0.2039	0.216042	2.60937	0.555761
adora2b	0.730442	0.765038	1.44178	0.531238
adpgk	1.03696	1.29897	1.90623	1.27962
adprhl1	0.205751	0.0810074	1.68173	0.380418
adprhl2	2.23498	3.51665	11.1387	3.66865
adra1b	0.272911	0.080947	1.86182	0.2823
adra2a	1.25732	2.19744	2.68038	3.9605
adrb1	0.0646158	0	2.83655	0.935399
adrm1	37.5653	46.4364	31.7687	44.8779
adsl	41.6424	61.5306	28.8399	48.6634
adss	0.927586	1.11276	9.06711	2.84729
adssl1	0.035037	0.064047	1.17936	0.253551
afap1	0.729904	1.55906	8.84688	2.55942
afap1l1	0.0340953	0.0347845	1.47219	0.282303
afap1l2	0.904309	1.33471	6.41818	2.02822
afdn	0.325599	0.84459	8.55765	2.07138
aff3	0	0.0344841	0.906709	0.196151
aff4	0.208654	0.192006	3.42081	0.914496
afg1l	4.14054	8.47037	3.17041	6.04583
afg3l2	6.82807	14.493	25.4351	15.4606
afmid	1.23059	0.885662	4.25718	0.578171
aga	4.32482	5.2001	5.69812	6.27331
agbl4	0	0.0638632	2.23559	0.288343
agbl5	0.238286	0.362155	3.3598	0.988719
agfg1	1.86548	2.33246	7.61013	2.7611
aggf1	5.31547	4.8522	7.06639	7.25003
agk	26.5177	18.8234	11.3557	19.3298
agl	0.755395	1.14136	3.60667	1.71667
agmat	8.9803	12.2406	8.30018	8.86412
agmo	0.0249522	0.160047	1.10685	0.206524
agpat5	1.87191	0.716656	7.51299	1.7265
agps	5.72628	9.30382	8.0939	8.33563
agr2	0.305803	0.0916326	0.0862673	0.733974
agrn	0.412972	0.444168	5.34523	1.60733
agrp1	0	0	0	0
agrp2	0.169022	0	2.67934	0.957561
agt	0	0.0280966	0.261792	0.0952674
agtpbp1	1.78828	2.82422	2.82571	2.63476
agtr1	0	0	1.00933	0.131137
agtrap	0.328297	0.222427	5.15053	1.26826
agxt2	1.13815	2.57359	8.50434	4.12713
ahctf1	0.181664	0.400076	4.58102	1.10329
ahcy	148.753	193.262	71.8299	149.679
ahcyl1	0.0329791	0.0382244	1.54742	0.600434
ahi1	0.287476	0.620536	4.13666	1.63838
ahr1a	0.0113114	0.0104003	0.867472	0.190316
ahr1b	0.227355	0.395894	0.751249	0.445431
ahr2a	2.54121	4.91075	3.64827	5.11277
ahr2b	0.34255	0.388202	3.00713	0.885322
ahr2c	2.73302	7.69396	2.62554	7.24742
ahrr	0.0151126	0.109118	1.3697	0.247027
ahsa1	16.8917	17.9974	14.0183	17.9252
aicda	0.0513272	0.0470921	0.503947	0
aida	1.84772	2.16117	4.16131	2.43625
aif1l	3.72687	2.54992	17.9828	5.9473
aifm1	7.53933	11.0204	6.32326	11.0677
aifm2	17.1369	17.6124	4.94025	18.6491
aifm3	0	0	0.0977885	0.0197633
aig1	25.8815	39.0219	8.95806	28.3047
aimp1	74.6275	93.4885	32.2814	90.0399
aimp2	74.0444	0	16.4929	65.3114
aiolos	0.0955337	0.197595	0.849441	0.396272
aip	5.6599	5.06417	35.7543	8.41905
aipl1	0	0.121894	0.189416	0
aire	0	0	0.0335253	0
ajuba	0.785742	1.00558	4.37372	1.83059
ak1	4.72091	2.35595	39.9558	11.6521
ak2	77.698	62.4089	85.3832	68.9306
ak3	1.67318	1.42394	13.4601	4.2841
ak4	0.767781	0.648658	7.02485	1.92409
ak5	0.350144	0.291167	16.7881	2.76488
ak6	12.17	8.76383	9.08626	7.66258
ak8	0.290263	0.984014	6.34655	1.62859
akap1	15.4988	15.7639	3.62575	12.1906
akap10	1.06082	0.357748	3.06161	1.67835
akap11	0.530756	0.324933	3.08159	1.00459
akap13	0.167279	0.318663	4.3881	1.0399
akap14	0.314116	0.846536	1.68316	0.430726
akap17a	1.00683	1.89332	2.03321	1.68764
akap6	0.655344	1.76421	1.32793	1.74478
akap7	1.83005	2.97242	18.4356	4.57132
akap9	0.0975653	0.259589	4.18017	0.84147
akip1	0	0.0208241	2.99681	0.524719
akirin1	54.6982	60.5244	43.8745	47.8041
akna	0.0354988	0.0441481	0.53715	0.265115
aknad1	0.0869205	0.076343	0.637262	0.18
akr1a1	18.0111	14.6661	17.3227	14.0883
akr1d1	0.570103	0.47616	47.1041	7.28672
akt1	1.95497	3.4243	6.08835	4.37771
aktip	10.8179	7.31986	13.5195	9.86217
alad	12.5682	11.436	7.78592	8.74157
alas1	17.3987	24.1916	14.0045	26.0139
alas2	0.238197	0.0544992	3.96031	1.4473
alcam	0.828479	0.889989	31.2371	6.19938
aldh16a1	1.60714	1.61287	6.98195	3.05184
aldh1a2	0.313499	1.04843	3.27331	1.06387
aldh1a3	0.0908552	0.0475562	0.387521	0.214859
aldh1l2	23.6134	29.1656	6.13842	31.6413
aldh4a1	0	0.0535023	3.3393	0.665
aldh5a1	11.011	13.2162	9.14095	6.9808
aldh6a1	0.225261	0.541384	9.25658	2.31541
aldh7a1	21.1623	19.6784	20.7292	19.3122
aldh8a1	0.828039	0.78747	7.14231	2.53423
aldoc	0	0	0	0
alg1	7.92857	11.4196	7.59995	6.74463
alg10	2.60295	1.79478	9.98295	2.47084
alg11	1.93456	2.13534	11.0607	3.55665
alg12	1.37533	2.66589	2.45072	3.09866
alg13	4.49802	2.69523	4.55862	2.33566
alg14	62.209	49.0666	5.74159	35.3522
alg2	2.71313	4.85047	2.83957	4.48018
alg3	8.66102	3.12091	6.51636	4.67679
alg5	22.5696	34.7351	8.8325	32.9909
alg6	1.44567	2.23692	3.60887	1.94213
alg8	8.20484	10.9079	5.42602	9.24631
alg9	6.86064	9.98758	2.65386	10.7606
alk	0.00734627	0.0270451	0.348723	0.0837154
alkal2	0.0216445	0.0794033	0.055414	0.022399
alkbh1	11.2334	14.0972	7.24968	11.3837
alkbh2	3.87067	3.61242	3.10127	3.46895
alkbh3	5.0243	3.97157	4.41905	3.65715
alkbh4	17.9505	14.3236	4.65655	13.9537
alkbh5	11.1054	14.1537	19.0782	12.0151
alkbh6	5.95892	4.03449	2.73151	4.40117
alkbh7	43.1381	0	7.62373	22.7284
alkbh8	1.02667	0.887997	5.5701	1.66012
allc	0.0454269	0	0.193802	0.0470064
alms1	1.03431	1.852	3.45019	2.5095
alox5	0.104146	0	0.488577	0.134676
alox5ap	0.318218	0.29373	9.15985	1.28816
alpk1	0.501107	0.38972	2.00937	0.896663
alpk2	0	0.00937161	0.0435332	0
alpk3	0.0068467	0	0.158176	0.0212972
alpl	5.24788	4.16593	12.4273	4.76728
als2	0.858865	2.07119	13.8586	3.83916
alx1	0.0903209	0.0967954	1.73536	0.436404
alx3	0	0.0427248	1.35575	0.0889255
amacr	3.83634	4.62483	4.72438	3.46362
ambp	10.6561	8.53166	0.324409	3.57065
ambra1	0.327267	0.570526	4.86528	1.75748
amd1	8.27007	7.64302	23.1951	7.98899
amdhd1	0.0927295	0.507085	0.276247	0.62259
amdhd2	2.26694	2.53091	4.51263	2.66569
amer2	0	0	0.0976845	0
amfr	6.41642	8.0752	9.66975	7.99192
amh	0	0	0.162704	0.0845758
amhr2	8.4213	33.8636	34.3269	10.8935
amn	0.0417677	0	0.106704	0.043158
amotl2	0.81468	1.15315	7.35386	2.98694
ampd1	0.0235023	0.0215434	0.140431	0.0243184
ampd3	0.0260232	0	0.223029	0.0538434
amt	0.913668	1.58686	4.75272	2.30607
amz2	0	0	0	0
anapc1	2.04416	4.42608	6.48286	5.93281
anapc10	5.58093	2.96128	3.18988	3.86957
anapc11	43.6613	25.4067	58.3	29.3352
anapc13	2.66781	1.91854	6.0246	2.92398
anapc15	15.1522	9.25372	14.3815	11.2268
anapc16	23.9996	14.9392	34.1768	17.4544
anapc2	5.45076	7.81128	10.7022	8.98668
anapc4	2.2521	2.5867	2.60823	2.50847
anapc5	7.38892	11.7222	7.42278	8.16264
anapc7	4.84112	6.2987	17.5169	6.39357
angel2	0.894163	1.0501	3.74736	1.69495
angpt1	0.521807	0.175178	1.65209	0.479297
angpt2	0.0213636	0	0.109386	0.0221086
angptl1	0.149	0.136818	0.325106	0.274227
angptl3	1.82411	1.34131	0.0707102	0
angptl4	1.09215	2.45503	13.1726	2.86416
angptl6	5.54772	3.94538	4.18043	4.64758
angptl7	0.0380268	0	0.12958	0.0393037
ank1	2.11487	8.21339	2.61002	4.68766
ank2	0.0727579	0.125711	1.11072	0.376077
ankdd1b	0	0	0.0782267	0
ankef1	0.0194172	0.0534505	1.59104	0.180876
ankfn1	0.543662	1.08164	3.45764	1.94698
ankh	7.81098	9.19453	19.6763	16.8345
ankib1	0.405907	0.432208	3.63654	1.15057
ankk1	0	0	0.111371	0
ankle1	0.265453	0.392613	0.995769	0.836693
ankle2	3.0491	4.60214	10.0072	5.18782
ankmy2	21.5448	16.4747	6.82603	11.7315
ankra2	3.4103	1.62366	9.08897	2.7555
ankrd10	2.26526	2.6326	11.5332	4.17566
ankrd11	0.0585511	0.173392	3.57953	0.736854
ankrd12	0.311242	0.591444	7.98908	2.11492
ankrd13a	1.62857	1.95488	8.24228	2.20451
ankrd13b	0.113456	0.203581	5.33847	0.863808
ankrd13d	3.42552	4.67693	5.39145	4.78616
ankrd16	11.2177	17.1931	15.3848	21.9778
ankrd22	1.45437	0.702258	15.8899	2.75982
ankrd27	0.637687	0.587484	5.46208	1.10186
ankrd29	0.111225	0	0.629835	0.163951
ankrd34a	0	0.02803	0.390866	0.0157973
ankrd34c	0	0	0.715016	0.076419
ankrd39	2.9091	2.17488	2.87241	2.19909
ankrd44	0.417177	0.312364	2.07203	0.605517
ankrd46	6.94576	5.86989	19.1981	7.58078
ankrd49	15.3818	13.0142	4.20573	9.2341
ankrd50	0.301719	0.809016	5.50256	1.48234
ankrd52	0.0844814	0.163813	2.39467	0.479162
ankrd53	1.22824	2.00397	2.73344	0.902408
ankrd54	1.99844	1.63058	7.17224	2.5455
ankrd6	4.65357	11.9273	8.06084	11.7417
ankrd61	0.129621	0.0587982	0.393677	0.133705
ankrd63	0	0.0518561	0.0724506	0
ankrd9	0.548824	0.595783	0.701582	0.851117
anks1a	0.151451	0.22873	2.0813	0.674518
anks1b	3.14561	5.54373	2.09336	6.17414
anks3	0.324131	0.312459	1.86817	0.621009
anks4b	0	0	0.0332354	0
ankzf1	7.56721	7.9174	6.92117	8.19859
anln	0.992189	1.90768	0.933408	1.62494
ano10	4.91479	7.1329	4.94247	5.83715
ano3	0.0403956	0.24212	0.491835	0.282436
ano5	0.784809	1.36783	12.2611	2.71837
ano6	0.181773	0.45345	5.4117	1.43862
ano7	0.0453428	0.010412	0.0772776	0.04696
ano8	0.0451453	0.0261297	1.09294	0.202557
anp32a	0.921333	0.971778	4.06459	1.52744
ants6	342.628	252.399	458.667	283.189
antxr2	0.617806	1.93382	4.65636	1.7703
anxa1	45.7264	30.4523	220.273	68.3221
anxa10	21.933	15.0037	138.009	38.7152
anxa3	1.97839	0.475928	0.540923	0.63431
anxa4	25.7102	23.9251	63.3405	13.8028
anxa6	0.470141	0.689101	10.5726	2.57883
aoc1	0.464196	2.21459	0.664915	1.56588
aopep	3.55806	5.14435	6.13744	5.46601
aox1	0.110318	0.144871	2.35578	0.519772
ap1b1	2.13964	3.67097	5.14464	2.8695
ap1g1	7.46441	10.6618	12.8818	13.9342
ap1m2	24.4708	43.7091	3.01112	25.513
ap1s3	0.178354	0.432064	13.6443	3.49689
ap2m1	45.7833	68.853	66.9178	66.24
ap2s1	18.9559	19.7768	16.2147	17.7608
ap3b1	0.604317	1.26205	3.95295	1.79192
ap3b2	0	0.0373461	0.755467	0.238622
ap3d1	3.56586	5.84297	19.3326	8.81126
ap3s1	6.05849	4.02746	7.62361	4.21647
ap3s2	16.3258	12.8531	28.3108	17.0901
ap4b1	2.92433	6.97827	4.99199	4.50116
ap4e1	0.104196	0.359107	2.14699	0.350668
ap4m1	1.62225	1.77523	6.88198	2.15445
ap4s1	23.6074	12.8859	9.98164	10.2398
ap5b1	1.48965	2.81884	2.35483	2.45569
ap5m1	1.33401	1.02674	4.81635	1.70573
ap5s1	3.03917	6.33773	5.21301	5.56516
ap5z1	1.4356	2.57663	5.88852	2.75893
apaf1	0.275402	0.559169	1.82327	1.03392
apba1	0.320255	0.69788	0.770034	0.442215
apba2	0.144827	0.345953	1.53301	0.879671
apbb1	2.52593	2.80455	16.0878	5.14836
apbb1ip	0.0622173	0.114141	1.39791	0.60607
apbb2	0.727556	0.776781	4.87649	1.66031
apbb3	0.032581	0	0.737182	0.151786
apc	0.488575	2.08827	4.06793	2.89886
apcdd1	11.212	17.484	4.60371	15.2943
apela	0.0531778	0	0.361849	0.219604
apex1	62.5103	68.3276	35.4358	49.6649
apex2	4.67261	7.69478	3.74441	5.41184
api5	3.93744	5.45693	8.76037	5.6476
apip	23.6794	21.2631	18.0464	18.2414
aplf	2.12889	3.06558	7.07016	4.0445
apln	0.0250721	0.0230455	1.61843	0.25627
aplp1	0.386043	0.629379	3.56256	1.8957
aplp2	2.72454	2.35501	10.9116	4.80866
apmap	13.4995	13.9746	4.10263	12.7379
apo14kDa	0	0	0.407694	0
apoa-i	0.410063	0.276426	5.72577	0.421787
apoa-iv1	0.10828	0.0971851	0.732622	0.333983
apoA-IV2	0	0.475103	0.673924	0.409915
apoA-IV3	0	0	0.0802897	0.0553316
apoA-IV4	0	0	0.0867319	0.0553303
apoc2	0	0	1.71792	0.18977
apoe1	0	0	0	0
apoe2	92.998	53.7241	360.221	95.9067
apof	0	0	0.089827	0.027237
apom	0	0	0.0301106	0
appbp2	1.30465	4.35732	4.04364	3.40875
appl2	0.205627	0.479386	9.79848	2.50551
aptx	5.56476	4.64958	45.1045	9.13666
aqp10	3.28518	1.90542	3.08421	2.33845
aqp11	0.653808	0.188737	18.2258	2.34802
aqp7	4.61492	3.80652	3.05237	3.83877
aqp8	0.0715155	0	0.303567	0.0737312
aqp9	0	0	0.149271	0.103449
aqr	1.2894	2.79381	37.4885	8.18973
araf	2.93831	1.58847	9.14599	2.36188
arap1	2.10695	3.75162	13.8082	4.88479
arap2	0.852918	0.656119	6.63732	1.40561
arcn1	9.6366	15.1005	16.5004	13.1627
arel1	0.756015	1.82401	10.3575	3.71469
arf1	25.8234	23.1217	30.7968	18.5178
arf3	0.479126	0.428448	9.06474	1.50443
arfgap1	9.1039	6.47108	8.34746	9.7631
arfgap2	13.2761	22.1148	18.4775	15.8243
arfgap3	2.75161	2.57169	10.1811	3.725
arfgef1	0.574735	1.13123	4.21564	1.83575
arfgef3	0.285631	0.41837	1.19876	0.807289
arfip1	3.30569	2.31528	7.02543	2.71891
arfip2	7.29924	11.2039	10.545	12.5934
arfrp1	38.9656	30.0146	31.8749	30.6647
arg2	0.158687	0.145158	6.439	0.935331
arhgap1	0.382083	0.340275	4.1664	0.915031
arhgap10	0.781773	1.23357	7.6745	1.74921
arhgap17	1.48826	2.56659	6.73228	4.03178
arhgap18	0.993093	0.971686	4.88079	2.04274
arhgap21	0.208628	0.675107	5.50122	1.49366
arhgap23	0.233052	0.381508	4.25371	1.2523
arhgap24	0.956495	1.93437	1.36079	0.505123
arhgap25	0.412328	0.511669	3.43735	0.82556
arhgap26	4.32749	8.234	9.34005	6.87646
arhgap31	0.202926	0.219938	1.51638	0.391753
arhgap32	0.0706425	0.137453	3.98195	0.943064
arhgap35	0.31796	0.59245	3.78225	1.14284
arhgap39	0.262577	0.520503	3.11101	1.08128
arhgap40	0.12536	0.109046	2.21346	0.681395
arhgap42	0.311965	0.296958	2.88724	0.894494
arhgap45	5.97737	10.1439	27.6946	12.8747
arhgap6	0.253401	0.283627	1.80839	0.70491
arhgap9	0.299559	0.195595	2.6235	0.583524
arhgdia	26.3272	34.3835	36.4567	37.5595
arhgef1	1.7819	3.60009	7.05511	5.40351
arhgef10	0.923589	1.03691	8.92458	2.3544
arhgef10l	0.172377	0.276451	1.53165	0.584551
arhgef11	0.304495	0.413186	5.86152	1.54267
arhgef12	0.614531	1.61801	5.81565	3.21005
arhgef15	0.09147	0.192219	1.66746	0.363031
arhgef16	3.7596	7.27397	5.28378	6.10082
arhgef17	0.739935	0.775244	7.60769	1.67036
arhgef2	0.183845	0.147726	4.4644	0.760436
arhgef26	0.520015	1.7645	1.82208	2.40243
arhgef28	0.0608791	0.976212	2.64933	1.23422
arhgef33	0	0	0.337748	0.058523
arhgef37	9.34868	11.1358	2.7122	9.43871
arhgef38	0	0	0.0511919	0
arhgef39	16.556	13.4987	1.56904	10.2795
arhgef6	0.925059	0.776176	3.99041	1.38825
arhgef9	0.14062	0.232755	4.27542	1.09383
arid2	0.610774	2.10754	5.61773	3.91589
arid3a	0.502234	0.595185	2.25651	1.04822
arid4a	1.79857	5.30987	4.28699	4.41485
arid4b	0.910362	2.0546	3.79241	3.2094
arid5b	0.311974	0.367053	2.25969	1.0209
arih1	2.81655	2.23548	13.3052	4.00475
arih2	12.2088	12.7324	24.4144	13.5882
arl1	15.2943	15.0686	15.2877	12.5042
arl13a	0.0511381	4.89e-10	0.5633	0.131572
arl13b	1.10474	1.73958	2.71395	1.62381
arl14	0.0567007	0	0.43389	0.117045
arl14ep	5.46626	3.31952	26.3141	6.45073
arl15	0.360214	0.691794	3.07157	0.528136
arl16	1.19999	1.39604	3.01324	0.673362
arl2	26.7034	22.4649	9.96495	20.6654
arl2bp	2.13645	0.634936	2.49049	1.63111
arl3	2.31974	2.63136	3.64636	3.86286
arl4a	18.0225	16.9071	18.6685	17.5073
arl4c	0.400563	0.563843	4.64955	0.955932
arl5a	7.66851	5.88007	16.975	9.12275
arl6ip1	16.1658	11.8578	44.9701	13.6191
arl6ip4	13.012	6.17595	5.90595	5.48832
arl6ip5	10.2952	9.73198	16.7012	7.52514
arl6ip6	2.33238	1.46442	4.65144	2.63682
arl9	12.8149	12.3602	66.0332	24.4404
armc1	2.41221	4.42736	8.01585	4.86832
armc10	1.88012	1.17144	4.79006	1.43941
armc2	0.489593	0.594331	2.36636	1.04806
armc3	0.0200304	0.0367532	0.256435	0
armc4	34.601	22.1827	2.84218	16.2403
armc5	0.505472	0.972901	2.70686	1.20241
armc6	3.41735	2.70011	2.97088	3.79939
armc7	5.39675	3.39017	4.55539	5.52805
armc8	3.16549	2.87093	5.84009	2.76148
armc9	0.895	1.10861	3.20633	0.985442
armh1	0	0	0	0
armh3	3.0206	2.43389	12.4202	4.96547
armh4	0.588879	0.468272	7.23773	2.3364
armt1	18.4783	18.3076	6.86718	14.2889
arnt2	0.366744	0.449731	4.46495	1.22397
arpc2	10.0924	6.54887	14.8732	8.75077
arpc3	72.4304	54.3915	108.247	61.3023
arpc5	7.95826	5.70403	13.3816	6.49622
arpin	7.86951	5.86327	6.4061	5.3866
arpp19	5.98281	5.84896	30.5304	10.6627
arr3	0.0377077	0.0344415	0.0642482	0.155899
arrb1	0.155618	0.228688	1.60784	0.435011
arrdc2	1.91184	2.67197	22.3625	6.4162
arsb	2.30813	4.22165	4.7161	3.14826
arsg	0.0241983	0.0443576	0.311216	0.0501557
arsi	0.0190536	0.0174847	0.341536	0.0986075
arsk	1.74714	1.91682	2.24949	4.17771
artn	0.0707408	0	2.14617	0.804451
arvcf	0.114691	0.407951	4.70644	0.966858
arx	0.309581	0.308502	6.92242	2.03744
as3mt	3.57752	6.87089	10.7806	5.09193
asah1	3.94242	8.12161	17.11	6.4387
asap1	0.512929	0.967887	4.01664	1.94449
asap2	3.93376	8.34068	4.6223	9.00255
asb1	3.69823	4.00392	4.12509	3.63863
asb10	0	0	0	0
asb12	0	0	0.093299	0.0566252
asb13	1.25756	1.31617	3.99878	1.28011
asb14	0	0	0.138571	0
asb16	0.154327	0	0.131568	0.095757
asb4	0.0495832	0.159023	2.62246	0.333445
asb5	0.0745258	0.0680818	0.755284	0.102173
asb6	4.38504	5.01055	3.01261	4.38622
asb7	2.56664	3.74891	1.73201	2.50558
asb8	0.790891	1.24131	9.86368	2.60023
ascc1	2.56772	1.78619	13.2777	2.94511
ascc2	4.55821	5.89656	11.1023	7.86897
ascl1	6.35816	7.62572	0.728937	5.39102
asdurf	9.95188	10.5855	10.3596	10.4611
ash2l	1.19885	2.68412	10.5814	3.27795
asic1	0.0728018	0.0293747	2.1342	0.185806
asic2	2.06377	3.17346	5.33128	3.25494
asic4	0.30293	0.903965	3.84356	1.37636
asip	0	0	0.126942	0
asip2	0	0.0783483	1.54562	0.4471
asl	20.7908	26.331	18.8374	20.4388
asmt	0.016694	0	0.014253	0
asmtl	3.46276	2.41095	4.44669	2.65565
asns	1.20123	2.15152	6.34066	4.12827
asnsd1	15.574	16.615	9.91717	13.1932
aspa	1.79904	1.28713	9.35356	3.13572
aspdh	0	0	0	0
aspg	0.162406	0.0425313	2.5438	0.408126
asphd2	2.18179	2.332	9.48478	3.94648
aspm	0.315827	0.476541	1.11149	1.1199
aspscr1	6.63343	9.08242	10.6098	11.1651
asrgl1	9.6288	8.54247	0.927339	5.22706
ass1	9.28904	9.08771	15.9291	10.034
aste1	0.542751	0.519124	5.28202	1.4406
astn1	6.10643	6.58487	0.837952	5.11748
astn2	0.413748	0.391525	3.48361	1.03724
asxl2	0.3034	0.163568	5.17962	0.996895
asz1	40.5863	57.9224	47.5158	54.2074
atad1	9.95399	12.4084	17.9565	14.4317
atad2	0.807102	0.885002	5.3768	1.76558
atad2b	0.217894	0.541477	3.57554	1.15134
atad5	0.477347	0	4.92717	1.63373
atat1	0.136235	0.197544	4.22854	0.50585
atcay	0.0917022	0.167181	4.68496	1.05343
ate1	3.12186	2.28528	6.22594	2.80841
atf2	0.863437	0.976967	12.2745	2.12014
atf4	51.0065	68.9944	74.9745	81.5906
atf6	0.488817	0.742869	6.20247	1.6926
atf7ip2	0.977993	1.47687	4.64418	1.69531
atg10	1.01743	0.894858	2.14872	0.856849
atg101	10.6243	12.7748	7.71958	8.04715
atg12	110.793	55.3233	59.0631	90.8411
atg13	4.79325	3.9528	10.6488	6.65756
atg14	10.7632	11.1464	15.542	11.4323
atg2a	0.610761	1.32504	7.5281	2.36521
atg2b	0.279136	0.453321	4.56141	1.15948
atg3	2.30107	2.06152	5.92165	1.97064
atg4c	2.72404	3.67584	9.21457	2.78874
atg4d	3.29148	5.10174	3.32758	3.25602
atg5	2.48116	4.11998	8.7826	5.78896
atg7	5.20715	8.06898	15.1982	9.10125
atg9a	0.99515	1.20436	5.1676	2.11862
atic	161.1	201.877	102.242	178
atl1	0.0981735	0.157764	9.76347	1.83281
atm	0.851451	1.27856	4.19835	2.25295
atmin	1.92267	2.90859	3.53075	4.1312
atn1	0.0544203	0.0500391	1.35533	0.338222
atoh1	0	0	0.361496	0.087694
atoh7	0	0	0.167305	0
atoh8	0.073197	0	3.82991	0.959277
atox1	11.6833	15.9065	33.5701	14.1403
atp10a	0.245976	0.37179	3.14897	0.855385
atp10b	0	0	0	0
atp10d	2.86117	5.46677	6.01852	5.29494
atp11a	0.0888485	0.0870504	5.00205	0.961545
atp11b	0.59758	1.0483	7.07733	2.51067
atp11c	0.617755	1.37876	7.49079	2.39442
atp13a1	3.35397	2.18988	5.10272	2.88946
atp13a2	4.29493	8.18714	9.11734	9.29253
atp13a3	0.260808	0.212601	4.96283	1.08077
atp1b1	4.45948	3.92187	33.3776	9.43563
atp1b3	0.0496746	0.0455183	0.699194	0.154181
atp1b4	0.137908	0.0945481	3.55517	0.534662
atp23	9.56846	9.89312	19.781	11.219
atp2a2	0.966114	2.55278	4.66972	3.65622
atp2a3	0.579637	0.560851	3.01423	1.28716
atp2b2	0.0453784	0.0473796	3.0394	0.443753
atp2c1	2.4601	4.14909	4.93865	3.3542
atp5f1a	83.024	110.692	137.22	116.11
atp5f1b	143.259	201.464	127.657	179.933
atp5f1c	231.66	176.616	149.007	167.526
atp5f1d	176.47	131.025	120.608	164.813
atp5f1e	51.8985	82.078	28.2374	107.361
atp5if1	196.3	180.962	41.6478	130.669
atp5mc1	362.791	201.233	188.181	218.099
atp5mc3	118.651	90.2126	99.0892	84.6207
atp5md	205.9	70.6947	121.786	102.461
atp5me	310.866	227.327	47.9484	176.948
atp5mf	422.103	188.556	222.323	243.179
atp5mg	88.7721	35.4004	46.548	60.9509
atp5pb	113.925	76.1264	87.3083	78.4226
atp5pd	63.3783	38.4536	58.1237	49.6722
atp5pf	142.001	46.3037	101.125	80.6475
atp5po	120.892	61.019	124.952	84.2781
atp6ap2	16.2098	16.544	13.4493	14.7731
atp6v0a1	21.337	20.7748	5.53267	22.1366
atp6v0b	19.897	24.1791	22.1326	17.9634
atp6v1a	8.58641	14.8436	6.29069	13.0009
atp6v1d	4.65008	2.01173	29.1033	8.10203
atp6v1e1	1.92777	1.27731	19.4775	3.69561
atp6v1f	88.6603	55.9292	49.3374	55.5638
atp6v1h	20.43	21.9578	19.5041	20.18
atp7a	0.538176	0.538486	2.90419	1.32515
atp8a1	3.9327	12.2565	1.64435	8.48895
atp8a2	0.488175	1.02829	3.3564	2.03773
atp8b1	4.20581	8.61255	2.79606	8.07535
atp8b2	2.96392	2.84744	1.03784	2.44873
atp8b4	0	0	0.401716	0.0789793
atp9a	0.88621	1.27925	10.1497	3.14096
atp9b	1.18792	1.25115	8.32455	2.93363
atpaf1	17.0456	12.5559	11.0779	13.1667
atpaf2	32.1265	20.4036	9.87287	18.4952
atpsckmt	10.9778	5.88177	7.65114	6.83476
atr	0.232302	0.622627	2.73282	1.19626
atraid	1.34698	0.702145	6.75414	1.1929
atrip	9.12655	8.54018	11.0743	9.25136
atrn	1.51237	4.82421	3.38251	5.83905
atrnl1	1.0232	1.84097	4.22051	2.28386
atrx	0.301323	0.557392	4.14537	1.32975
atxn1	0	0.0441361	0.912836	0.131396
atxn10	1.8641	2.63585	2.78209	2.32522
atxn1l	0.0954551	0.263345	1.95718	0.51629
atxn2	0.518059	1.84448	8.91942	3.04188
atxn7	0.0685991	0.115306	1.76568	0.323618
atxn7l3	1.52101	2.72687	3.52691	2.92151
auh	64.5403	56.4666	17.5447	42.0974
aunip	3.55106	1.33939	1.77552	1.27657
aup1	14.1024	8.87051	9.614	8.33098
aurka	45.6334	26.5896	3.07869	19.0852
aurkaip1	69.665	52.3015	20.7149	46.3938
auts2	0.0232956	0.0535456	0.522394	0.36185
aven	13.6271	17.5212	10.1642	16.3312
avil	0	0	0.0172426	0
avl9	1.19962	3.07763	2.52485	1.62032
avpi1	0.591112	0.655305	8.08987	1.42262
avpr1a	0.0279388	0	0.405039	0
axdnd1	0.0654116	0.0199935	1.2489	0.225472
axin1	0.189254	0.347628	2.69328	0.75109
axin2	0.228481	0.28407	1.05604	0.695854
axl	0.233656	0.380911	4.21917	0.962502
azi2	1.86099	2.46832	6.09152	3.66867
azin1	14.3768	12.5576	12.7368	12.8994
azin1b	9.64372	11.328	10.1239	8.48506
b3galt1	0.707022	0.429554	4.6936	0.778949
b3galt4	0.273372	0	0.812548	0.563818
b3galt6	5.21335	3.20521	5.48874	2.78711
b3gat1	0	0	0.0260942	0.0421833
b3gat2	0.166429	0.0751509	2.39905	0.771456
b3gat3	3.55469	4.8866	6.86664	3.48114
b3glct	2.14777	3.08032	7.47541	3.75544
b3gnt2	0	0	0.0334281	0
b3gnt3	0.0248706	0.615342	1.82466	0.154394
b3gnt7	0.0883938	0.162109	1.41429	0.332518
b3gnt8	48.1457	50.3572	7.9555	40.1795
b3gnt9	0.648018	0.43652	10.5948	1.90414
b4galnt1	4.22457	5.38357	12.4086	10.3098
b4galnt4	0.0189656	0.0879091	1.43996	0.222787
b4galt2	0.0354747	0.032613	1.101	0.110215
b4galt4	1.93637	4.27499	7.2748	2.81783
b4galt5	0.218262	0.240841	5.56114	0.960718
b4galt7	0.924821	2.19672	5.91689	2.56667
b4gat1	0.268745	0.281837	2.34305	0.516587
b7-h1/dc	4.1521	5.2262	0.723237	1.71675
b9d1	5.80449	6.49411	14.6928	6.97513
b9d2	0	0	0	0
babam1	23.5418	30.7742	7.39411	20.3803
babam2	1.55804	1.03514	3.91117	1.90674
bace1	0.321321	0.405333	2.45103	0.852182
bace2	3.58516	6.42751	7.15689	6.16269
bach2	0.0677405	0.0484894	1.4537	0.304096
bag1	25.8188	15.604	8.15215	15.9585
bag2	2.90449	2.75075	10.5155	4.39684
bag3	0.069704	0.0625483	3.85326	0.405526
bag5	1.43815	1.98206	2.48811	1.89401
bag6	2.29662	4.83256	8.98969	8.62756
bahcc1	0.0254056	0.0468011	0.532056	0.168236
bahd1	0.0694123	0.0912146	1.62079	0.695444
baiap2l1	0.102733	0.186962	1.90862	0.431756
baiap2l2	0.0372647	0.0340406	0.317482	0.115555
baiap3	0.112356	0.206713	1.352	0.252155
bambi	1.09585	1.09073	3.59464	1.46641
banf1	39.4614	20.6424	14.9456	23.3607
banp	1.92426	1.3964	5.01486	1.40393
bap1	1.03442	0.673146	4.02958	1.28484
bard1	5.56641	8.08399	3.59114	6.48584
barhl2	0	0	0.636478	0.0367697
barx1	0.0767395	0.0465715	2.37204	0.39619
barx2	0.0564627	0.0516944	0.818535	0.0876024
basp1	0.0288815	0	0.369411	0.0298719
batf	0.255757	4.76354	1.95997	0.264254
bax	8.80797	4.67881	6.22383	6.88446
baz1a	4.30635	7.96011	8.33311	8.97994
baz1b	0.420792	1.22557	7.0533	2.01316
baz2a	0.159844	0.444867	4.02027	1.24704
baz2b	0.222822	0.536365	4.8254	1.19493
bbof1	0	0	0.298688	0
bbox1	0.592632	0.290721	1.99062	1.12398
bbs1	0.411198	0.577377	3.06264	0.737265
bbs10	0.295439	0.0573335	2.39227	0.615781
bbs12	1.15963	1.76102	1.14331	2.01113
bbs2	0.190283	0.726913	8.29411	3.32194
bbs4	4.83115	4.53397	7.09456	4.41577
bbs5	0.556128	0.283973	0.833266	1.05712
bbs7	1.0695	0.696353	5.26878	1.5329
bbs9	0.503469	0.624701	3.51554	1.3686
bbx	0.343118	0.311195	4.91806	1.24307
bcap29	2.52095	1.33601	12.8274	3.43901
bcap31	32.9022	24.3877	29.8569	22.1998
bcar3	1.84993	3.02192	5.03106	2.13145
bcas2	42.0794	31.407	8.75024	26.9788
bcas3	0.148106	0.166422	1.69542	0.534961
bcat1	0	0	0.0382845	0.0464585
bccip	31.6636	28.3397	34.8673	21.9672
bcdin3d	33.0125	25.5158	3.71995	23.1062
bckdha	8.62342	12.9316	10.5301	10.3428
bckdhb	5.21724	4.70159	5.03359	4.55521
bckdk	1.6183	1.61987	6.91562	3.02407
bcl10	4.06892	4.5917	3.19589	5.04765
bcl2	0.126917	0.482618	3.93131	0.853939
bcl2l11	1.66335	1.39029	5.61839	1.77883
bcl2l13	11.5439	14.0445	7.60655	14.2609
bcl2l14	7.00486	5.34242	6.13106	4.49505
bcl3	3.11745	1.46417	3.27457	2.76679
bcl6	0.289201	0.332117	1.24721	0.583913
bcl6b	0.0389607	0.0178745	2.36937	0.524228
bcl7a	1.28336	1.4763	5.49386	2.4667
bcl7b	0.821152	0.398315	23.5182	4.30423
bcl9	0.278203	0.494892	3.88097	1.36682
bcl9l	0.802979	1.24826	3.44641	2.23188
bclaf3	2.69004	4.13523	7.36951	3.72929
bco1	0.1761	0.0643787	0.570239	0.109231
bcor	0.722927	1.2494	6.01969	3.97267
bcorl1	0.157692	0.33305	3.38521	1.1311
bcr	0.282189	0.281048	4.14807	1.34553
bdh2	24.5191	15.635	98.0458	34.5847
bdnf	0.0558775	0	1.17199	0.269571
bdp1	0.496355	0.651607	6.21931	2.03608
bean1	0	0.0540843	0.277117	0.0611156
becn1	4.67515	4.63121	15.1432	7.17975
begain	0	0	0.194987	0.101372
bend3	1.75241	1.76961	3.18657	2.21314
bend4	0	0.0144845	0.14813	0.0816402
bend5	0.245945	0.439322	3.8733	0.991477
bend7	0.0890221	0.0542326	0.962497	0.214986
best2	0.0540028	0	0.276344	0.0279312
best3	0	0	0.421509	0.121713
best4	0	0	0	0
bet1	7.54407	4.79712	10.3922	5.82714
bet1l	5.01554	2.75979	6.61167	2.98068
bfar	0.912718	0.815238	9.92489	2.56163
bfsp1	0	0	1.10012	0.169806
bfsp2	0	0.0357799	0.100139	0.202499
bgn	1.58238	0.66425	2.55565	1.07482
bhlha15	0.0395323	0.0721831	0.639771	0.122565
bhlha9	0	0	0	0
bhlhe22	0	0	0.146256	0
bhlhe40	0.442585	0.32158	13.0106	2.11881
bhlhe41	0	0.0179814	0.518808	0.101462
bicc1	0.942501	1.16051	20.9637	5.11043
bicd1	0.0569104	0.104321	1.15827	0.296532
bicdl1	0.0727188	0	0.683564	0.189743
bicra	0.0745804	0.10267	1.27325	0.27019
bicral	0.57325	1.32159	6.93367	2.59744
bin1	0	0	0.850754	0.10315
bin3	7.46487	8.54529	4.44444	6.36257
birc6	0.137327	0.544751	3.27769	1.31914
bivm	2.58453	1.31662	4.31653	2.72024
blk	0.23221	0.234155	1.18802	0.336389
blm	0.847861	1.35692	4.89674	1.88617
blmh	19.1012	24.5097	17.4541	22.2114
blnk	0.438932	0.154351	1.65464	0.349482
bloc1s1	16.5378	7.66169	11.6229	9.28012
bloc1s2	22.8134	21.4749	20.286	20.5959
bloc1s3	1.67816	1.58809	8.71459	1.77875
bloc1s5	12.5119	12.7544	4.47811	7.59847
bloc1s6	8.02245	6.58265	5.2862	6.3108
blvra	1.60497	1.30429	5.60843	1.58004
blvrb	5.36328	3.47828	17.8726	5.90263
blzf1	1.94867	2.98327	3.0182	2.4404
bmerb1	0.345274	0.141129	2.21761	0.373617
bmf	0	0	1.9188	0.274619
bmi1	1.14264	0.398634	4.97693	2.67351
bmp1	2.82038	3.54925	5.2168	5.17159
bmp10	0	0	0	0
bmp15	9.12861	19.43	3.53021	13.129
bmp2	0.0657426	0	0.364283	0.101986
bmp2k	0.890256	1.60363	5.44655	2.91539
bmp3	0.0439459	0.0538295	1.08831	0.257842
bmp4	1.48021	3.23429	1.4938	1.18716
bmp5	0.433412	0.33869	6.26905	1.27612
bmp6	0.0623612	0	0.532202	0.129074
bmp7	1.24844	1.37462	1.76712	1.84103
bmp8a	0.637372	0.534871	1.72554	0.754007
bmper	0.0155259	0.0570408	0.304919	0.530457
bmpr1a	7.96704	9.50412	17.5901	11.9832
bmpr1b	1.59464	2.69421	7.02337	4.11341
bmpr2	0.645828	1.11893	13.8253	3.78359
bms1	5.03954	6.17472	8.10051	6.6015
bmt2	0.532556	0.432088	18.2792	2.9365
bnc2	0.149515	0.254871	2.41447	0.769729
bnip1	11.189	8.05665	5.14064	8.51293
bnip2	1.12553	1.00958	8.92802	2.39651
bnip3	7.3531	3.67498	17.9761	7.50279
boc	1.5046	2.37911	5.71889	3.39669
bod1l1	0.393941	0.724752	2.11391	0.846129
bola1	17.9458	10.4129	16.8796	11.7056
bola2b	60.5226	35.8242	31.8726	30.2915
bola3	54.0481	32.1113	13.483	37.6597
bop1	12.8203	16.2709	23.1259	18.1919
bora	12.0606	9.2128	1.2425	6.75958
borcs5	3.36333	3.20045	5.00919	3.00591
borcs6	1.42739	1.82704	6.12201	3.29276
borcs8	1.71811	1.2454	7.16992	3.40178
bpgm	11.2808	11.8067	4.87833	12.0263
bphl	6.37559	9.64976	3.11659	7.4199
bpnt1	10.0551	8.02555	16.378	9.80824
bptf	0.169065	0.229385	5.00444	1.13726
braf	4.38164	11.56	12.3857	14.2891
brap	2.1229	2.6124	26.1069	6.76376
brat1	8.40195	10.9255	5.91581	15.2384
brca1	1.94128	1.87816	7.43963	2.89639
brca2	0.789188	0.649729	3.30675	1.18324
brcc3	16.3865	14.3293	26.5155	14.221
brd1	0.449583	0.741732	5.33473	1.38513
brd2	4.33018	7.86495	11.4742	7.21778
brd7	3.85267	7.22082	10.5241	3.96744
brd8	3.642	4.69862	4.41161	4.48645
brd9	3.37673	4.64545	6.32485	4.16438
brf2	3.34196	3.84148	3.45496	2.01825
bri3	4.01871	0	16.6191	6.17105
bri3bp	1.46635	1.48715	4.36033	1.65534
bricd5	0	0	1.00715	0.174653
brinp1	0.0288814	0	0.147985	0.0299042
brip1	0.67927	0.69491	2.92787	1.14401
brix1	8.7288	6.13505	35.2824	9.83927
brk1	70.6084	45.6523	64.0823	42.8459
brms1l	0.345251	0.631681	21.5446	4.46776
brpf1	0.653964	1.58134	5.88831	2.8653
brwd3	0.125911	0.210013	1.75521	0.493206
bsg	19.7811	11.9632	30.5363	20.248
bsnd	0	0	0.167937	0.204672
bspry	0.109988	0.251796	1.82912	0.68263
bsx	0.0589316	0.0535427	0.300572	0.12163
btaf1	2.13282	6.52976	7.59382	6.63243
btbd1	3.50023	4.47515	8.23579	6.0265
btbd10	10.0753	22.5701	23.0272	21.4974
btbd3	0.141156	0.0485923	0.0150631	0.0547949
btbd7	1.45642	2.42067	5.99797	3.18388
btbd9	2.07317	2.72013	4.33288	3.04822
btd	3.56564	4.67487	8.75845	4.17349
btf3	229.609	119.628	300.62	162.851
btg1	3.91702	3.95654	25.3385	11.0027
btk	0.226821	0.170142	1.32864	0.34585
bub1	4.03986	6.17549	1.11935	5.40101
bub1b	4.46781	6.03285	9.51773	5.16975
bub3	31.5315	23.4852	13.4693	17.2527
bud13	1.50927	1.25428	4.67721	2.4115
bud23	11.3135	6.68059	15.2174	9.92845
bysl	23.4896	21.9082	9.95552	18.0386
c10h18orf63	0.467376	1.45184	18.0809	4.75877
c10h8orf34	0.0491239	0.135063	1.53754	0.381237
c11h11orf53	0.270662	0.192648	2.3333	0.590937
c11h19orf47	2.32358	4.54669	1.82797	3.99256
c11h19orf54	17.3398	16.8236	10.6678	17.9565
c11h3orf33	1.84514	3.81105	3.90401	7.21225
c11h3orf52	0.764528	0.371104	1.71721	0.744587
c11h3orf80	0	0.028614	0.159981	0
c12h18orf21	0.336225	0.536847	3.5073	0.477689
c12h1orf109	11.9106	9.34779	6.00526	6.32557
c12h1orf216	0.20581	0.113598	2.77241	1.11522
c12h1orf43	2.47999	1.01991	3.29568	1.42838
c12h6orf136	0.15675	0.0695166	0	0.160582
c12h6orf47	6.89514	7.58613	8.45095	7.5243
c13h15orf48	0.369327	0.0966556	5.38889	1.1189
c13h16orf46	0	0.0394329	0.176075	0.0893427
c14h3orf85	0	0	0	0
c15h11orf54	1.64732	0.998789	15.8535	3.74105
c15h17orf49	17.2931	22.2088	22.3421	18.5602
c15h17orf97	0.127778	0	1.13643	0.131292
c15h21orf91	2.80997	2.5718	8.47391	3.73213
c15h5orf15	8.24859	11.9524	29.6993	14.1685
c15h5orf24	1.98819	2.20335	2.56245	2.1109
c16h12orf57	8.31073	5.74092	14.0745	6.06604
c16h6orf58	0	0	0.0427966	0
c17h17orf58	0.202711	0.111011	0.276234	0.712234
c17h19orf53	82.8787	29.6008	27.0048	49.2368
c17h19orf67	1.11389	1.2907	56.2353	12.2862
c17h22orf23	0	0.0381696	0.620958	0.0432248
c17h4orf33	1.96911	4.17661	18.4611	4.51874
c17h6orf120	30.748	19.902	20.2694	20.7582
c18h12orf40	4.12007	5.86384	21.205	9.1465
c18h12orf45	54.2426	74.7231	9.13411	54.6319
c18h12orf56	0	0.0816146	0.912409	0.092223
c18h12orf66	1.81197	2.05048	3.5904	3.04995
c19h12orf10	33.6831	34.7763	24.273	39.4412
c19h1orf159	5.45915	3.6245	4.0715	3.52325
c19h1orf50	36.1937	18.9697	3.25654	24.7455
c19h1orf74	33.5461	25.1167	61.9837	30.5091
c19h3orf14	0	0	0	0
c19h3orf18	0.113758	0.0346317	1.13064	0.293721
c19h3orf67	0	0	0.885168	0.328065
c19h6orf89	14.1815	20.4156	5.205	16.8077
c1d	37.5788	31.6694	15.0986	19.3756
c1galt1c1	1.76712	2.06859	6.61523	1.98115
c1h10orf88	3.14279	2.91851	3.80578	2.17754
c1h10orf90	0	0	0.115481	0.0174961
c1h13orf42	1.47734	1.83038	8.64327	3.04149
c1h21orf62	0.0716687	0.0822452	1.37761	0.272019
c1h2orf49	4.58464	2.49443	4.26218	2.91182
c1h2orf69	6.78609	4.81086	8.10492	6.67015
c1h2orf76	95.2922	101.132	70.3468	134.338
c1h2orf80	0	0	0.252982	0
c1h2orf88	1.19637	0.740572	7.49463	2.38392
c1h3orf38	3.97161	3.38387	4.41856	3.15461
c1h3orf70	0.367596	0.27381	2.33271	0.808285
c1h7orf50	5.09104	3.24344	6.07933	4.33629
c1h8orf33	14.5718	10.4885	6.52105	8.73488
c1hxorf21	0.192772	0.199767	1.45913	0.213686
c1qbp	61.9934	46.1626	19.0173	38.3574
c1ql2	0	0	0.20438	0.142933
c1ql3	0	0.0299228	0.195223	0.101495
c1qtnf12	0.237739	0.174322	1.79511	0.639581
c1qtnf2	0.204379	0.0311378	0.870905	0.105649
c1qtnf4	0	0	0.0370656	0.0299603
c1qtnf5	3.01108	1.98937	9.78637	3.31654
c1qtnf6	2.9186	1.48133	1.10882	2.60024
c1qtnf7	0.0560496	0.892253	2.78775	0.605839
c20h19orf25	17.5322	15.7708	20.6018	14.01
c20h1orf112	5.03383	4.23668	5.56719	4.65102
c20h1orf146	0.107989	0.194148	4.23009	0.774665
c20h1orf210	0.413139	0.0859756	0.630715	0.0974453
c20h1orf52	10.1801	11.2869	10.187	12.7018
c20h1orf53	0.0464043	0.0638086	0.831439	0.384127
c21h12orf43	15.0998	14.8579	9.1593	11.7211
c21h12orf49	4.82821	1.89041	5.53002	2.82538
c21h12orf65	9.92567	4.21063	6.6276	9.13445
c21h22orf39	6.61323	2.92685	11.1077	5.33751
c21h2orf68	4.60313	3.63829	8.91766	3.76293
c21h5orf34	15.8357	14.3465	4.88543	12.4154
c21h5orf51	7.63614	7.57483	24.2532	8.06738
c21h9orf64	7.20562	12.936	4.96088	13.114
c21h9orf78	14.1131	13.0699	48.7698	16.7185
c22h14orf119	18.5841	10.603	8.94546	10.2689
c22h1orf35	9.2118	3.85097	9.33787	4.60932
c22h5orf22	0.820941	0.810865	4.26042	0.954143
c22h7orf26	8.48845	17.9496	5.32521	10.2384
c22hxorf38	16.008	12.9081	8.67915	7.5847
c2cd2	2.14904	2.18219	5.69831	3.25462
c2cd2l	0.210029	0.250875	0.956635	0.405953
c2cd3	0.401837	0.385148	3.95874	1.01463
c2cd4c	0	0.0114704	0.287791	0.155073
c2cd5	0.425569	0.50102	5.03623	1.20283
c2h14orf132	0	0	0.0748275	0
c2h14orf28	2.79442	2.7594	6.15937	3.38835
c2h15orf41	0.957399	0.938733	3.84746	1.7322
c2h20orf194	0.726157	1.05692	4.89415	1.59417
c2h2orf50	0	0	3.1522	0.19202
c2h5orf63	20.0849	9.9061	2.52368	9.56141
c3	0.143791	0.274604	0.340165	0.286386
c3h1orf127	1.53047	0.60066	0.34962	0.650217
c3h1orf194	0.219647	0.292126	4.62005	0.733863
c5	0.010902	0	0.372542	0.0451783
c5h11orf88	0.188209	0.660021	0.802226	0.713629
c5h16orf58	13.5661	11.074	6.81413	13.7513
c5h16orf72	1.77054	1.69502	17.1868	4.55188
c5h16orf89	0.987242	0.642595	27.308	5.0014
c5h17orf53	5.29265	6.81219	2.87557	10.7779
c5h17orf75	2.69726	0	3.66146	2.46974
c6	1.29462	1.71282	17.0213	6.32039
c6h18orf25	3.01679	2.61843	8.67157	3.80078
c6h18orf54	2.37398	3.28323	12.5604	6.28939
c6h2orf42	0.790911	1.02273	2.04881	0.785018
c6h5orf30	1.45645	1.15022	2.84953	1.12944
c6h9orf16	5.55652	2.7083	7.99564	4.14928
c7	0.0359118	0.049446	0.720435	0.167282
c7h7orf31	0.0250257	0.0686515	0.468488	0
c7h8orf37	2.25226	3.74714	13.8002	4.09599
c7h8orf88	16.8705	15.9914	12.0089	9.51302
c8a	0	0.0593455	0.940266	0.301927
c8b	0	0.0296021	0.0551774	0.100401
c8g	0	0	0	0
c8h11orf68	11.0255	9.79511	7.52755	7.64663
c8h1orf115	0.245476	0.0739218	0.277569	0.0842953
c8h20orf27	0.692888	0.554855	7.9362	2.21193
c8h4orf48	0.513541	0.574613	1.80031	0.590183
c8h4orf54	0.0337995	0.134669	0.481227	0.361717
c8h7orf57	14.105	10.2226	30.1588	12.0288
c8h8orf74	0.151256	0.136856	1.47609	0.169348
c9	0.0298076	0.0272795	0.0762437	0.061655
c9h11orf16	0.0774186	0.212085	0.395688	0.240042
c9h11orf58	5.41422	2.82442	12.3171	5.33357
c9h12orf29	6.04702	5.81869	3.97977	5.18401
c9h12orf4	3.01775	8.04847	5.82697	5.2198
c9h12orf75	0.116968	0.0531421	0.447455	0.12071
c9h15orf39	2.58756	3.82921	7.81926	4.35278
c9h15orf40	0	0	0.758137	0.0459996
c9h15orf61	8.25833	5.83693	1.87831	4.09421
c9h19orf12	2.80363	2.37619	1.45007	0.792866
c9h3orf20	1.33585	0.563025	2.55141	0.746086
c9hxorf56	23.9656	16.9724	25.5568	16.2189
c9orf72	5.7515	7.38007	7.85809	7.18596
ca12	0	0	0.441267	0.211843
ca6	0.241493	0.094608	2.38143	0.285335
ca7	0.833475	1.052	8.18725	2.86432
ca8	0	0	0.553728	0.196934
caap1	38.9182	30.8573	15.0107	29.5618
cab39	13.0656	19.7302	14.7259	22.6306
cab39l	6.20389	4.83604	17.8851	5.39678
cabin1	0.386989	1.00989	5.85254	2.13343
cables1	0.201044	0.0737725	2.60856	0.505562
cabp7	0.0365943	0.0167938	0.452955	0.0757584
cacfd1	4.46659	3.12475	10.9933	5.0167
cachd1	0.429688	0.469136	4.6222	1.41388
cacna1a	0.0141187	0.00650189	0.0724383	0.0885264
cacna1c	0.155855	0.99902	0.637013	0.814554
cacna1d	0.186104	0.106735	0.589329	0.233908
cacna1f	0.129037	0.11874	4.33147	0.781141
cacna2d1	0.0581603	0.053931	2.75578	0.421865
cacna2d2	0.237096	0.494003	3.88488	1.23122
cacna2d4	0	0	0.0537865	0
cacnb1	0.0364048	0.0965731	0.821339	0.319597
cacnb2	1.39518	2.42162	8.63028	3.22014
cacnb3	0	0	0.280829	0
cacnb4	0.0164455	0.11826	0.435384	0.172288
cacnb4.1	0.0934123	0.277178	1.60459	0.409048
cacng1	0	0	0	0
cacng3	0	0.13148	0.294096	0.111555
cacng4	0	0	0.400082	0.0757946
cacng5	2.48849	5.9724	0.658298	2.45037
cacng6	0	0.146816	1.95753	0.457248
cactin	2.9661	4.82259	15.6424	6.68994
cacul1	0.702409	0.346748	4.61247	1.19715
cacybp	33.2345	22.5798	16.577	20.844
cad	5.98294	10.3882	13.2822	14.6369
cadm3	0.500404	0.242738	1.37475	0.884752
cadps2	2.55152	4.49841	3.83828	4.29066
calb2	22.81	34.7521	4.18623	13.6187
calcoco2	0.94794	1.44403	15.5642	3.52818
calcr	0.0508055	0.117101	3.26622	0.573932
calcrl	0.115041	0.0452564	1.21715	0.28922
calhm3	0	0	0.030509	0
calm2	16.044	5.82834	47.4587	10.9566
calm3	1.65919	1.37934	17.1719	4.50498
calml4	0	0	0	0
caln1	0.228228	0.0515096	1.38926	0.193659
calr	1.31819	1.06416	12.135	3.00826
calu	9.76628	8.98062	15.4556	9.50349
camk1d	0.363578	1.36924	0.609137	1.67247
camk1g	0.766421	0.809665	0.203211	0.845218
camk2a	0.0758396	0.0196575	0.155227	0.0442985
camk2n2	0	0	0.197019	0
camk4	0.143354	0.112717	3.46062	0.593454
camkk1	0.124645	0.0572758	2.24644	0.335593
camkmt	0.545065	0.152213	1.67008	0.531151
camkv	0	0	0.110176	0.0166988
camlg	4.00787	3.229	4.73341	2.85639
camsap1	0.529274	0.585942	4.58653	1.27649
camsap2	0.0287654	0.0243094	1.22984	0.219522
camsap3	0.180167	0.236813	1.67922	0.595637
cand1	3.09775	4.67702	7.42086	5.64079
cap1	26.5996	38.3355	21.2029	28.796
cap2	1.64817	1.42955	13.3414	3.04229
capg	2.12224	1.65917	10.9891	2.32687
capn10	1.32594	3.19799	4.22061	3.86452
capn15	0.195872	0.329915	1.62648	0.644175
capn3	0	0	0.10156	0.0351847
capn5	0.67119	0.564388	4.57083	2.14321
capn7	1.49739	1.59512	5.11664	2.44533
capn9	0	0	0.10772	0
caprin1	22.0713	17.1358	47.4611	26.9226
caprin2	59.2581	64.8932	6.15354	58.0268
capsl	0.349452	0	5.80724	1.55905
capza2	15.0694	13.0928	30.4584	19.6727
capzb	19.667	24.7686	48.0258	29.5954
card11	0.292762	0.403568	4.67234	1.08183
card14	1.05442	1.23644	0.858738	1.04124
carhsp1	45.1145	54.7611	28.5674	39.2534
carm1	2.10849	2.74062	4.56454	3.69809
carmil1	0.187254	0.717342	1.75495	0.840141
carmil3	8.16875	21.1191	2.45056	15.8958
carnmt1	15.2242	19.5714	3.22623	15.1997
cars	21.1262	21.657	18.9686	23.8292
cars2	8.59163	10.3539	9.26242	9.67907
casc1	0	0.0244251	0.649658	0.16884
casc3	1.95668	4.92086	5.76544	5.41381
casc4	3.94118	4.63435	11.9126	5.7892
casd1	0.392885	0.6265	10.217	2.41769
cask	2.58524	3.94812	6.2941	4.60823
casp2	0.485177	0.307234	3.72096	0.995886
casp3	5.1648	5.52597	10.6051	4.46163
casp6	3.42043	2.53447	4.62682	2.45349
casp7	0.557215	0.340925	6.00497	1.11512
casp8ap2	0.404104	0.33946	3.05139	0.987333
casp9	0.433223	0.409792	2.98812	0.931007
casr	0	0.067266	0.312806	0.170688
cast	0.576779	1.35002	6.2407	3.63728
castor1	4.28003	6.22052	15.2946	8.49919
castor2	6.59926	6.59218	7.14143	5.97805
casz1	0	0.00663763	1.31261	0.257143
cat	3.0407	3.99317	15.3248	4.61385
catip	3.96384	6.33347	4.06033	2.12258
cav1	5.7976	6.11668	46.8291	17.77
cav2	0	0	8.50851	1.23591
cav3	0	0	0.0220955	0.0268182
cavin1	0.932027	0.979925	9.11536	2.89402
cavin2	1.30034	0.727237	8.84776	3.20506
cbarp	0.174323	0.611273	0.968217	0.880352
cbfa2t2	2.79155	4.45288	2.65131	5.28636
cbfa2t3	0.0498488	0.0611398	0.810286	0.18414
cbfb	3.26578	2.0451	36.1007	7.18146
cbl	0.532512	1.03044	2.66726	1.18401
cblb	0.52337	1.48296	1.8741	2.42526
cbll1	2.60631	5.70529	5.91851	4.38848
cbln1	0.258363	0.581788	2.33732	0.529121
cbln2	0.0320773	0	0.16406	0.165846
cbln4	0	0	0.160979	0.0108421
cbr1	7.87908	8.77473	37.8997	16.2585
cbr4	3.16999	2.84587	6.96821	2.35959
cbx1	1.79165	2.40211	14.2746	5.33025
cbx6	0.326639	0.26437	3.38796	0.802668
cbx8	0.459014	1.56914	3.52213	1.27765
cby1	1.12339	0.290081	3.56186	1.24012
cc2d1a	2.5396	6.11564	4.55535	4.98656
cc2d2a	0.134378	0.280222	3.12314	0.733091
ccar1	2.27249	5.63703	8.42756	6.2285
ccbe1	0.98564	2.7304	2.49264	1.94124
ccdc102a	0.172937	0.349288	3.84604	0.751895
ccdc103	15.7268	11.2993	7.26034	10.787
ccdc107	1.93054	1.84136	2.12771	1.3766
ccdc112	0	0.193372	0.956569	0.547508
ccdc115	11.4	7.41424	8.96705	6.41815
ccdc117	8.23749	8.59402	17.5943	9.59408
ccdc12	27.9553	25.7109	48.5109	24.3393
ccdc124	23.8828	23.258	17.1533	21.8524
ccdc125	0.0471643	0.0115653	1.21402	0.260684
ccdc127	3.38424	2.59171	5.87704	3.35617
ccdc130	10.0543	7.12925	9.13147	8.30606
ccdc134	4.19476	7.02276	5.40306	4.69133
ccdc136	0.608061	0.410871	6.99196	1.91397
ccdc137	18.6989	0	6.39797	13.4969
ccdc138	1.95615	2.09337	3.89734	2.36334
ccdc146	0.0713626	0.131131	1.68203	0.443345
ccdc148	0.2154	0.111536	2.39412	0.420974
ccdc149	5.69241	12.0676	6.8896	8.12201
ccdc15	9.45632	8.03957	5.09812	6.56837
ccdc151	0.0502958	0.0307862	0.801636	0.097624
ccdc152	7.5448	6.34657	12.2125	8.4029
ccdc157	0.142349	0	0.36416	0
ccdc158	0.258085	0.212148	1.56776	0.553884
ccdc167	60.8866	51.1206	10.5536	29.92
ccdc170	0.0246218	0.0225629	0.249664	0.0764089
ccdc171	0.199156	0.426028	1.77005	1.01783
ccdc172	5.90317	8.1737	14.4066	4.36546
ccdc173	0.0231523	0.0212241	0.197538	0.0718695
ccdc174	20.4398	26.3296	13.0689	17.5789
ccdc177	0.101382	0.212896	3.71744	0.92382
ccdc178	0.279373	1.35373	2.87644	1.1503
ccdc18	0.87707	0.993315	2.75778	1.42196
ccdc180	0	0.0134007	0.518112	0.195216
ccdc186	0.310638	0.740729	3.75016	1.46559
ccdc189	7.62231	3.99567	3.79509	3.63241
ccdc191	0.211707	0.349509	1.53567	0.832554
ccdc197	0.0980404	0.0446477	2.9616	0.354371
ccdc22	9.19978	11.5761	8.48617	5.94586
ccdc24	0.157436	0.0961416	0.581892	0.217156
ccdc25	14.8868	9.32662	15.3144	8.32654
ccdc28a	1.61907	1.80271	5.90863	2.20134
ccdc3	0.0310789	0	0.238455	0.160696
ccdc32	31.2592	25.5808	30.2726	24.4264
ccdc36	0.047698	0.130373	0.162157	0.147791
ccdc43	2.36629	3.50688	8.94844	3.88113
ccdc47	7.12759	13.9725	6.91473	14.8359
ccdc50	1.27878	1.94837	3.55099	2.07457
ccdc51	7.45235	9.36446	4.12032	7.59794
ccdc58	66.9009	56.608	4.92911	36.005
ccdc59	27.0864	25.9217	14.7773	19.0706
ccdc6	6.5937	6.34428	22.0747	10.7068
ccdc61	3.11694	4.2374	1.7112	4.16135
ccdc62	1.05607	2.16866	4.83821	2.5497
ccdc65	0.0789488	0	1.16987	0.271368
ccdc66	1.64271	2.97268	3.81061	3.65048
ccdc69	7.23894	12.4704	8.24467	13.6327
ccdc84	2.18865	2.93585	3.44097	1.97811
ccdc85b	0.250449	0.229482	3.7815	0.699602
ccdc86	64.7529	62.8917	64.0124	60.8834
ccdc88a	0.611193	0.817403	4.05852	1.42766
ccdc89	0	0	0.0301053	0
ccdc9	0.116749	0.386538	3.07351	1.25575
ccdc90b	5.77454	4.04166	30.9707	7.03834
ccdc92	1.77585	2.50271	3.9217	3.48708
ccdc92b	0.156939	0.144233	1.85424	0.473997
ccdc93	12.3688	21.1582	18.5761	20.2749
ccdc96	0.0483569	0.185253	0.226911	0.125087
ccdc97	8.29571	7.48791	3.42129	6.56212
ccdc9b	0.139168	0.38809	5.3336	1.26845
cchcr1	0.585297	1.34718	2.89461	1.55786
cckar	0.045446	0.0416657	0.155107	0.0235131
ccl19	4.11729	13.8637	19.8325	9.13244
ccl19l1	1.06707	3.22934	1.01926	0.729558
ccl20	0.0282906	0.107016	2.48424	0.863116
ccl28	0	0	0.246229	0
ccm2	6.65901	6.16816	17.0148	7.8506
ccm2l	0.0319053	0.0875542	0.817182	0.329819
ccn1	0.266793	0.515483	5.02978	0.95041
ccn2	0.234443	0.739734	25.8404	3.98832
ccn3	0	0.0273546	0.637119	0
ccn4	0.233597	0.319947	2.12248	0.643799
ccn5	0	0.0336659	0.137707	0.0448101
ccn6	0	0	0.884401	0.059624
ccna1	1.10464	1.53092	7.22981	2.87481
ccna2	97.1339	123.664	9.57636	34.0595
ccnb1	313.393	268.417	4.91412	172.291
ccnb1ip1	21.5821	31.4666	53.8396	28.7436
ccnb3	2.54322	3.64505	17.1498	4.86039
ccnc	4.29718	4.6836	10.0797	3.82958
ccnd1	0.148708	0.122947	0.888917	0.384924
ccnd3	1.13874	1.09327	4.85142	1.40757
ccndbp1	1.43879	5.47962	35.3108	10.0166
ccne2	6.43965	6.78652	2.76803	5.17182
ccnf	0.136891	0	1.54541	0.470694
ccng1	128.616	95.9997	941.491	250.909
ccnh	7.08721	6.36391	6.57859	5.32279
ccnj	87.8931	117.264	13.2048	70.7397
ccnk	2.55652	4.48065	11.2589	7.42147
ccnl1	8.1363	8.17498	24.6744	9.95534
ccno	0.0542478	0.246724	1.01499	0.224004
ccnq	18.4157	19.503	6.7833	15.1255
ccnt1	1.10302	1.26141	3.78787	2.47072
ccnt2	0.739779	0.829415	5.87512	1.70139
ccny	0.319309	0.33052	4.0695	1.13564
ccp110	1.25448	0	2.15009	2.25034
ccpg1	4.09727	4.43333	17.6991	7.93377
ccr10	0	0	0.779623	0.177241
ccr6	0.341332	0.044211	0.165207	0.350875
ccr7	0.443802	0.289978	4.18855	0.885064
ccs	9.21794	13.3074	51.6271	20.0508
ccser1	0.162733	0.248876	2.9195	0.647961
cct2	117.468	201.514	153.12	186.852
cct3	38.8762	60.8956	100.709	82.3325
cct4	161.151	137.426	198.305	144.928
cct5	154.618	130.374	108.031	112.268
cct6a	87.6257	102.602	87.638	93.9856
cct7	63.0081	114.283	106.987	113.749
cct8	67.9794	100.824	138.55	94.0331
ccz1	4.35952	2.8695	6.64593	3.45263
cd109	0.0267203	0.0655542	0.129379	0.0738082
cd151	0.603159	0.273908	1.33288	0.560133
cd164	3.77947	6.76724	43.4796	17.6327
cd200r1	0.164767	0.0751782	0.552117	0.103115
cd205	0.446835	0.565682	5.33821	1.83087
cd226	0	0.183828	0.581341	0.124476
cd247	0.596929	0.541348	4.08447	0.68407
cd276	0.499062	1.056	4.44195	1.87591
cd28	0.390745	0.14133	1.82324	0.44111
cd2ap	1.25843	2.47682	6.2584	3.60738
cd2bp2	12.708	12.8214	35.3382	13.9525
cd302	4.1559	4.37314	20.4903	6.55299
cd36	0.0709033	0.129596	0.302092	0.256544
cd3e	0.687545	0.353501	3.15993	0.404246
cd3eap	1.93617	1.82988	9.49455	3.89747
cd3g/d	1.06875	0.524655	3.53744	0.799815
cd4	0.0909643	5.78818	3.91974	6.60324
cd40	1.55941	2.11305	13.1895	5.49577
cd44	0.331283	0.335136	2.09484	0.769148
cd63	56.8279	49.7708	180.716	70.0704
cd74	80.4158	68.3648	920.007	204.186
cd79a	0.997477	0.639756	2.89296	1.15048
cd79b	3.74463	1.8977	19.3853	3.78248
cd82	1.52774	1.21626	14.1432	4.35308
cd83	3.08827	1.94218	4.33812	2.0756
cd8a	2.71059	1.63638	5.58374	2.83167
cd8beta	0.591833	0.247777	2.23439	0.618822
cd96	0.0876003	0.199734	1.30395	0.769714
cd99l2	0	0	0.682478	0
cdadc1	1.57502	1.13019	2.15894	1.18168
cdan1	1.80868	4.03374	3.76633	4.38402
cdc123	3.46044	2.55267	6.11184	3.24255
cdc14a	6.60823	8.76084	4.18015	7.95436
cdc16	3.77268	1.72572	3.87421	2.33848
cdc23	3.12179	3.10488	6.77625	3.14089
cdc25b	14.5462	26.1989	6.34452	19.4337
cdc26	22.9182	27.4692	24.2796	15.359
cdc27	13.4398	19.8271	24.696	18.7166
cdc37	25.327	18.7568	39.0884	21.2703
cdc37l1	11.2617	10.4754	10.4552	8.38898
cdc40	9.70653	12.6166	12.0078	11.178
cdc42bpb	1.10776	2.25683	5.93542	2.95629
cdc42ep3	0.880871	0.661931	5.65873	1.78927
cdc42ep4	0.208192	0.171868	2.38083	0.517107
cdc42ep5	0.508979	0.684995	8.09209	1.76495
cdc42se1	2.86212	1.5609	19.0048	5.61253
cdc42se2	5.89178	4.94746	17.4451	6.39568
cdc45	0.717894	0.438359	5.28388	0.880164
cdc5l	12.4696	10.5301	85.0421	25.5223
cdc6	10.2447	19.0466	2.15312	10.0473
cdc7	1.80417	1.56729	4.37463	2.3015
cdc73	9.71254	12.7289	22.7578	13.1104
cdca2	3.94094	4.00704	4.8756	3.80112
cdca3	21.0177	42.277	2.83084	21.837
cdca4	1.69508	2.32959	13.635	4.25356
cdca5	5.86802	7.45603	4.67652	3.76597
cdca7	21.4841	16.2364	41.9916	23.857
cdca7l	10.7602	12.2313	30.7369	12.2233
cdca8	29.621	35.4462	15.2619	23.1252
cdcp1	0.18942	0.231955	3.51781	1.16031
cdcp2	0	0.0620101	0.231222	0.0350628
cdh11	0.683375	0.398986	3.93837	1.20208
cdh15	0.0790351	0.054386	1.11304	0.163603
cdh17	0	0.0176314	0.886038	0.378034
cdh18	0.24662	0.385081	1.23316	0.200589
cdh22	0.0651699	0.0605397	1.44404	0.34024
cdh24	0.17979	0.481976	0.391994	0.510165
cdh7	0.0853723	0.0519143	2.61729	0.526583
cdhr2	0.309224	0.757882	0.947687	0.386924
cdip1	2.05594	1.09938	19.8742	7.48897
cdipt	2.3	2.02049	4.60594	2.81649
cdk10	3.25901	2.58338	5.02896	4.4362
cdk12	0.731237	1.56367	8.23018	2.78374
cdk17	4.73191	6.49851	5.31485	5.45469
cdk19	0.481265	0.386336	3.81656	0.726392
cdk2	7.9433	7.16893	28.1395	9.39478
cdk20	1.1302	0.808888	6.29659	1.38878
cdk2ap1	9.77549	4.95325	35.9103	10.1948
cdk2ap2	3.85162	1.51344	8.91392	3.82078
cdk4	12.13	11.9348	19.8635	11.9142
cdk5	1.6843	1.11051	9.89288	2.3319
cdk5r1	0	0	0.609387	0
cdk5r2	0	0.0601544	0	0.0226278
cdk5rap1	4.54397	3.56727	5.94457	3.32739
cdk5rap2	0.271372	0.413028	5.12081	1.24729
cdk5rap3	3.10948	1.9051	14.5714	3.32768
cdk6	1.13957	1.93388	1.85731	1.78738
cdk7	23.7174	19.4119	7.26429	16.4467
cdk8	10.3205	10.1625	3.40348	10.439
cdk9	5.11078	3.57972	10.96	4.81638
cdkal1	24.0493	35.9489	9.87927	21.3162
cdkl1	0	0	0.321233	0
cdkl5	0.0181551	0.0666568	0.56794	0.11644
cdkn1b	13.6815	12.4601	5.4253	11.0168
cdkn2aipnl	20.2208	17.9509	10.7042	9.57545
cdkn2c	0.22953	0.494624	0.142678	0.348707
cdkn2d	0.852527	1.21197	4.93988	1.70528
cdkn3	18.9963	20.1916	13.6842	15.4494
cdo1	0.450374	0.485763	20.1542	2.62314
cdon	0.304268	0.425515	6.06743	1.27399
cdpf1	52.0024	38.9087	16.8804	32.4958
cdv3	13.8776	12.3033	18.2696	11.3987
cdx1	0	0	0.428243	0
cdyl	5.98032	8.69573	8.24274	7.97705
cdyl2	0.196651	0.126302	2.13163	0.590252
cebpa	0.279569	0.191647	3.03756	1.04771
cebpd	12.3178	12.7021	21.1325	15.2521
cebpg	6.32076	8.76039	9.94219	8.32119
cebpz	1.48626	2.76001	7.22132	3.13379
cecr5	3.48508	4.51568	6.57404	3.90397
celf2	0.0863648	0.0529386	1.02297	0.267939
celf4	0	0	0.345021	0.0815821
celsr1	0.0195281	0.129843	0.454338	0.146789
celsr2	0	0.0150844	0.379199	0.0282896
celsr3	0.0182673	0.0235615	0.459329	0.0981379
cemip2	0.603837	1.48644	1.60347	2.3733
cenpe	0.602707	0.960084	0.689744	1.10172
cenpf	0.408316	0.356669	1.11742	0.617871
cenph	8.55699	7.07996	2.30705	7.84399
cenpi	11.4376	12.3574	3.16241	10.1444
cenpk	10.1912	7.92548	22.994	8.60761
cenpl	37.5821	29.9623	1.39112	23.1314
cenpm	15.668	10.7072	9.98624	9.83545
cenpn	1.84696	1.43746	5.63718	1.303
cenpo	6.28325	4.69211	4.54231	4.42112
cenpp	20.8369	10.6362	6.97464	11.0132
cenpq	32.3227	24.7032	14.6377	19.6787
cenpu	12.4418	8.16536	3.22855	9.21846
cenpv	3.96685	2.30326	40.4224	7.39325
cenpw	28.7293	13.6599	31.3581	19.3953
cenpx	113.898	0	14.1897	46.1008
cep104	0.543517	1.22535	3.30232	1.6352
cep112	1.86126	0	5.20784	3.70978
cep120	1.94353	2.12698	4.04851	2.46538
cep126	0	0	0.76701	0.144665
cep128	0.547632	0.721913	4.18883	0.967789
cep131	0.161926	0.682586	2.58025	1.16218
cep135	1.12038	2.24353	2.84053	2.33122
cep152	0.106523	0.178219	2.4997	0.641414
cep162	3.98105	7.73767	4.64649	8.70223
cep164	0.275687	0.207148	8.47976	1.53479
cep170	0.181255	0.346132	3.42246	0.878503
cep170b	0.224578	0.231377	2.90512	0.804181
cep19	12.3108	12.7135	5.16637	7.84928
cep290	0.367025	0.426337	5.83989	1.67002
cep295	1.60472	3.76799	5.58441	4.14628
cep350	0.208834	0.24561	3.02248	0.692755
cep41	0.857053	1.34298	1.53592	1.00662
cep44	100.332	37.9118	7.28365	59.7838
cep55	3.65571	6.96021	0.969291	4.88115
cep57l1	6.24276	4.72137	5.43557	5.371
cep68	0.224589	0.449511	3.38046	1.18332
cep70	6.93243	6.29817	5.22799	4.01015
cep72	1.95744	0.789164	1.04828	1.09381
cep76	0.628641	1.06821	3.25189	0.87322
cep78	4.14748	3.96274	3.77335	3.95799
cep85	0.763198	1.3457	6.6918	2.20677
cep89	0.0807797	0.148479	2.30893	0.585861
cep97	3.44458	3.41716	4.86202	3.59825
cept1	1.03327	0.767509	4.84072	1.84716
cercam	1.30818	1.05942	12.1503	3.51168
cerkl	0.18829	0.0861063	2.4354	0.258442
cers1	0.354528	0.376926	3.48192	0.919834
cers2	0.541165	0.734499	7.32721	2.0945
cers5	2.89293	2.67893	3.54729	2.3596
cers6	0	0	0.626049	0.0303751
cert1	2.90455	3.71829	7.61372	5.56356
cetn3	9.96988	5.63115	6.76835	5.55124
cetp	0.0271373	0	0	0.0280715
cfap126	0	0	0	0
cfap161	1.08568	1.36463	5.14568	1.01423
cfap20	9.02816	6.66475	19.2102	10.1312
cfap298	2.1146	3.8091	18.9362	7.4453
cfap299	2.24261	2.1783	2.24736	1.85269
cfap300	0.0718904	0.130215	2.19721	0.44473
cfap36	1.65487	1.95128	5.46265	3.13921
cfap410	1.5395	1.33345	4.20289	2.6517
cfap43	0.055557	0.132929	3.61761	0.691246
cfap44	0.182012	0.266895	1.67347	0.521524
cfap45	0.164062	0.225361	3.10153	0.395984
cfap46	0.302771	0.301298	1.91343	0.433483
cfap47	0.0164729	0.0353927	0.52333	0.0682712
cfap52	0.481206	0.710071	1.84688	0.580751
cfap53	0	0.0335129	0.250026	0.0758343
cfap54	0.014232	0.0545774	0.583884	0.132698
cfap57	0.142352	0.159516	1.65934	0.621192
cfap58	0.0862747	0.0989013	2.19027	0.357129
cfap61	0.323854	0.609674	0.497725	0.284986
cfap65	0.304879	0.174027	0.732	0.424655
cfap69	0.168155	0.0342873	3.90486	0.870269
cfap70	0.16636	0.19066	5.9839	0.89552
cfap73	0.0354735	0	2.22457	0.293502
cfap74	0	0.0349428	0.330454	0.0656146
cfap99	0.100112	0.0458553	1.80428	0.103575
cfdp1	8.36076	9.80184	10.514	12.5169
cfi	0	0.0661283	0.307776	0.0497689
cfl1	9.37504	7.96668	139.581	30.2002
cfl2	41.7432	30.4605	54.3498	29.8493
cflar	0.435197	0.139678	3.23094	1.10339
cftr	2.2041	4.5568	7.02877	5.15354
cga	0	0	0.0819737	0.0996205
cgn	0.156323	0.37149	8.46233	1.98223
cgnl1	1.42494	2.71391	15.364	6.74238
cgrrf1	1.06879	2.03704	1.73352	1.72208
ch25h	0	0	0	0.0608811
chac1	358.825	282.26	50.1384	358.595
chad	0.336545	0.444048	0.2829	0.0909795
chadl	0.0237025	0.0217228	0.344042	0.0490616
chaf1a	7.51567	16.0969	9.536	11.8298
chaf1b	8.05326	7.5729	8.31561	9.7237
charon	0	0	0	0
chchd2	22.3129	9.66929	30.3685	13.4131
chchd3	6.56933	10.3622	7.0534	11.0714
chchd5	7.94039	3.92581	18.2232	6.9401
chchd6	0.44698	0.407966	7.23669	1.99456
chchd7	23.882	19.215	32.6346	19.8593
chd1	0.2899	0.480022	5.295	1.18387
chd2	2.42387	1.74136	13.2895	4.30811
chd3	0.0754499	0.157194	6.34418	1.1576
chd5	0.0183954	0	1.587	0.216002
chd6	0.164374	0.392583	6.29767	1.54798
chd7	0.243605	0.40426	3.38737	1.27995
chd8	0.463399	1.40689	7.14038	2.49386
chd9	0.290632	0.57671	4.04797	1.18083
chdh	0.0956736	0	1.64144	0.0792215
chek1	7.2168	4.62707	7.75868	5.9603
chek2	36.4796	31.042	11.624	28.1534
cherp	4.12556	9.30878	7.42577	9.54118
chfr	1.24939	1.94476	14.5396	3.36909
chga	0.600402	0.680518	1.7066	0.473145
chic2	6.45806	6.77664	8.26705	6.44559
chid1	7.14092	7.86759	4.1123	6.48168
chl1	1.07455	1.93544	0.979072	1.07973
chm	4.47123	4.80737	6.50287	4.72658
chmp1a	6.11928	4.83237	12.3817	5.82251
chmp1b	23.2478	17.9311	25.9863	18.3827
chmp2a	20.3471	19.4712	132.487	40.4231
chmp2b	7.34618	8.21541	11.3915	7.13328
chmp3	5.44798	5.3218	22.2442	5.96126
chmp4b	0.50665	0.661342	11.3782	2.50644
chmp6	11.7955	12.8181	22.953	14.0182
chmp7	7.321	7.84912	9.56779	10.0063
chn1	0	0	0.0831958	0
chodl	0	0	0	0
chordc1	31.471	42.9182	11.8601	26.3659
chp1	7.30291	4.6794	8.96263	6.02194
chpf	0.761864	1.14684	5.65439	1.9587
chpf2	2.75326	5.66912	8.0065	5.39466
chrd	0	0.0139992	0.696258	0.220913
chrdl2	0.400792	0.282081	9.081	2.10425
chrm2	0.0726488	0	0.130479	0.0751665
chrm4	0.0383397	0.0351817	0.0654607	0.0595308
chrna1	0	0	0.168013	0.0339318
chrna2	5.69674	7.90682	1.74016	7.51866
chrna9	0.0325027	0	0.0554095	0.033608
chrnb2	0	0.0138549	0.862939	0.0936981
chrnd	0.036165	0.0330451	0.523851	0.149538
chrng	0	0	0.0772656	0
chst1	0.328637	0.347431	1.7467	0.575381
chst10	3.21548	4.04245	6.55567	3.95504
chst11	0.478241	0.580214	2.58261	0.97317
chst14	0.625063	0.798496	6.281	1.33481
chst15	0.325812	0.248941	4.17324	0.955562
chst2	0.184313	0.169076	2.39447	0.572259
chst3	0	0	0.847095	0.141675
chst6	1.1622	0.542923	2.03959	1.06653
chst7	0.329595	0.525798	2.64373	1.18239
chst8	0	0	0.0969825	0
chsy1	0.330281	0.902268	0.497004	0.857196
chtf18	11.4136	12.3914	13.7454	12.3291
chtop	21.5235	39.2065	61.0858	34.6493
churc1	14.3025	8.73261	20.6275	11.6165
ciao1	55.5082	54.2286	37.7425	41.5331
ciao2a	30.0539	29.4074	27.4362	25.1545
ciao2b	24.082	14.2811	28.6889	19.3874
ciao3	6.94215	0	6.67773	7.76349
ciapin1	30.3634	33.3994	30.1557	20.4174
cib1	1.36168	1.17264	10.639	2.45741
cib2	2.15945	2.27888	4.10325	3.54155
cib3	0.398219	0.181755	0	0
cic	0.734366	1.67522	11.4651	3.60081
ciita	0.101957	0.24006	2.07067	0.431255
cilp	0.0302166	0.0138781	1.4385	0.328494
cilp2	0.0102688	0	0.114051	0
cinp	3.35001	2.50366	4.25149	2.93868
cip2a	1.00864	0.707176	2.43853	1.61467
cir1	3.27372	5.60088	18.9181	7.66577
cirbp	601.613	718.277	421.9	524.269
cisd1	83.988	59.3225	52.7605	53.2092
cisd2	4.04776	2.37767	6.46678	2.65253
cisd3	68.6001	65.6135	39.1677	76.0057
cish	15.1747	22.2791	3.6977	14.4451
cited1	2.7414	7.18708	2.99638	5.50935
ciz1	0.730521	1.0275	6.80332	2.26904
ckap4	0.490312	0.548965	4.70487	1.55222
cks1b	86.2946	50.9246	3.73945	41.0332
clasp1	0.0443902	0.0758935	1.48238	0.463188
clasp2	1.2448	3.01957	10.3514	4.55473
clasrp	4.31022	7.68829	10.183	6.21308
clcc1	1.35131	0.690947	6.09227	1.62036
clcf1	0	0	0.266281	0.0169933
clcn2	0.525304	0.890311	0.839456	0.806074
clcn3	6.83038	15.8069	8.02914	15.1268
clcn4	3.12901	3.70929	2.88355	5.94729
clcn6	4.89697	9.18271	4.33678	9.49232
clcn7	1.41352	1.8177	6.00572	2.41074
cldn11b	0.119037	0.426231	1.00564	0
cldn12	2.03139	4.42874	6.93096	4.92134
cldn14a	0	0	0	0
cldn15	0	0	0.149152	0
cldn19	0	0	3.08681	0.618191
cldn20	0.0814852	0.0371852	1.14289	0.336179
cldn27a	0	0	0.854951	0.216124
cldn27b	0	0.0995789	0.79144	0.395575
cldn28a	0.0638136	0	0	0.0658288
cldn29a	3827.21	4070.81	0.0870817	2913.1
cldn29b	1.23743	0.719284	0.0638922	0.620137
cldn30c	0	0	0.0497173	0.0603552
cldn30d	3.9732	7.35751	0.0284569	4.00448
cldn31	0	0	0	0
cldn32a	0	0.110907	0	0
cldn33b	0	0.0984939	0	0.0558891
cldn33c	0	0	0	0
cldn34	0	0	0	0
cldn3a	6.19248	7.2045	149.671	36.6036
cldn3c	0	0	0.148612	0
cldn3d	0	0	0.319373	0.0430583
cldn5	0.229781	0.244821	6.88368	2.25618
cldn5b	2.03387	1.6263	15.9972	5.12276
cldn5c	0	0	0.121427	0
cldn7	52.6886	42.7655	86.6016	46.8781
cldn7b	0.124437	0	0	0.0854552
cldn8d	0	0	0	0
cldnd1	0.208059	0.30112	3.71098	1.27267
clec16a	0.720644	0.849207	3.46955	1.67825
clec3a	0.153845	0.208731	0.587408	0.158548
clec3b	0	0	0.392322	0.0396663
clic2	1.38366	0.85429	10.571	2.27091
clic4	10.2073	16.7427	19.5958	20.5682
clip1	0.571179	1.50116	7.13028	2.63645
clip4	1.78537	3.42783	4.16634	3.03764
clk2	1.88999	2.78626	17.771	4.39309
clk4	3.7344	3.88692	42.1727	8.71901
cln3	1.59518	1.90497	2.76299	1.95054
cln5	8.93641	5.53936	6.51909	7.77614
cln6	16.548	9.42311	7.9661	9.05513
cln8	0.735906	1.0399	3.47773	1.57341
clnk	0.142815	0.0111866	0.948471	0.491509
clns1a	15.5695	18.6107	18.8735	18.8083
clp1	1.54882	1.29223	1.35175	1.38303
clpb	3.56087	4.14204	6.72649	3.75447
clpp	2.48871	1.77895	8.44215	2.35731
clptm1	2.18081	4.18735	6.03387	4.08367
clpx	2.30852	2.96258	21.0055	6.43025
clrn1	0.568541	0.856428	15.9144	3.1029
clrn2	0	0.0378746	0.411512	0.0428884
clrn3	0	0	0.05044	0
clspn	1.43271	3.71986	2.49669	3.5418
clstn1	0.129523	0.320726	4.68282	1.14441
clstn2	3.2222	6.91836	4.40786	6.34118
clstn3	0.0344253	0.0105504	1.39196	0.261451
clta	12.1176	12.3855	32.6831	16.2828
cltb	16.934	13.9064	18.6713	13.8041
cltc	4.50893	4.96969	22.7449	10.4392
cltrn	0.410366	0.786467	5.10241	0.593669
clu	4.21625	5.88756	32.8768	11.831
cluap1	14.5092	15.8226	6.93877	12.1323
cluh	0.818693	1.31688	2.75389	1.89388
clul1	0.14822	0.445382	1.75663	0.375413
clvs2	0.111744	0	0.464993	0.0577864
clybl	0.855055	0.676498	4.5381	1.51392
cmas	1.93326	1.09368	5.6447	1.56447
cmbl	0	0	0	0
cmc1	107.615	82.1183	28.808	59.3268
cmc2	9.67793	6.40883	5.08608	7.25375
cmc4	10.3308	5.31483	4.23772	7.00716
cmip	0.47925	1.25196	4.28359	3.41375
cmklr1	1.34805	0.965366	2.42135	1.43114
cmpk1	27.0678	18.7245	11.8793	17.7737
cmpk2	1.58811	0.843507	6.23038	2.74868
cmss1	33.5341	22.7868	12.1991	16.9838
cmtm3	0.634379	0.133344	6.27026	0.755942
cmtm4	0.519309	0.460867	3.70934	1.50524
cmtm8	0	0	0	0
cmtr1	1.01599	0.932929	10.3423	2.7364
cmtr2	2.47069	4.5315	3.07003	3.5435
cmya5	0.0459951	0.0844949	0.589129	0.206357
cnbp	20.1398	19.5103	50.7264	21.2464
cnep1r1	28.6335	14.3349	4.11146	11.9344
cnga3	0	0	0.0140509	0
cnga4	0	0	0.259628	0.119824
cnih1	25.2914	19.544	18.6841	20.8254
cnih4	36.2273	26.7226	24.7296	28.2614
cnksr1	0.0726306	0.199437	1.75771	0.37487
cnksr2	0.0328189	0.0201188	0.457936	0.158621
cnmd	0.0921747	0.0840144	2.58911	0.47606
cnnm1	0.0708748	0.0781427	0.400072	0.125722
cnnm2	0	0.00966845	0.799469	0.312604
cnnm3	1.89961	2.98228	20.2289	7.86342
cnnm4	0.380445	0.418281	1.40628	1.04959
cnnm4b	0.162468	0.680908	0.439605	0.645114
cnot1	2.98038	10.3632	15.1181	14.6115
cnot10	13.1933	14.8998	8.44753	14.8389
cnot11	18.4541	22.3591	18.5461	23.3227
cnot3	2.14804	2.57463	9.94571	4.62156
cnot4	0.640964	1.05401	3.7017	2.33502
cnot6l	1.23157	1.02165	5.00043	1.79259
cnot8	1.97461	2.28899	11.937	4.16034
cnot9	42.5359	26.262	28.7221	26.3389
cnp	15.7872	23.9629	57.2311	20.4042
cnp-1	0.832151	0.348318	0.750507	0.228108
cnp-2	0	0	0	0
cnp-3	0.0578506	0.0525749	0.900917	0.179126
cnppd1	10.5534	10.1647	46.749	14.8583
cnpy4	4.93659	8.86381	18.9903	10.0583
cnr1	0.0356979	0.0491204	1.23366	0.277328
cnrip1	1.04628	1.10609	4.05946	1.85991
cnst	0.217001	0.275445	4.30198	1.01261
cntd1	0.427201	0.432496	2.949	0.980516
cntfr	1.4294	1.36363	2.72254	2.64197
cntln	0.243688	0.482995	4.26339	1.3122
cntn1	0.999637	1.07364	0.979183	2.75497
cntn2	0.312031	0.439425	5.90177	1.37335
cntn5	0.0404677	0.00930374	1.49638	0.178398
cntnap1	0	0.0290441	0.125914	0.0545173
cntnap5	0.0656892	0.125171	0.642116	0.196834
coasy	11.3789	12.0862	5.6132	11.8892
cobl	0.106405	0.169066	2.32624	0.455745
cobll1	0.567386	1.09838	6.85403	2.90598
coch	0.0755058	0.115312	0.825562	0.308078
cog1	7.02721	6.73109	5.0002	7.50853
cog2	10.7126	8.394	11.5058	11.5913
cog3	4.22676	2.31544	6.23685	3.43916
cog4	4.79404	8.81175	17.0029	15.2302
cog5	3.53442	3.76422	7.17188	5.1457
cog6	1.95827	1.78265	8.85874	3.09776
cog7	1.76092	1.97773	6.72139	2.32731
cog8	22.3413	22.533	7.92945	20.8669
coil	6.46122	4.74455	2.55428	5.7409
col10a1	0	0.0233579	0.0434945	0
col11a1	0.0323173	0.0786869	1.99685	0.401734
col13a1	0	0.0279544	0.108526	0.00631885
col14a1	0.345555	0.836362	2.22748	1.54822
col16a1	0.975775	1.01537	15.1952	3.23391
col17a1	0.0213308	0	0.373565	0.165718
col18a1	1.70066	2.37061	51.2472	11.9664
col19a1	1.70619	2.13652	3.01482	2.77443
col1a2	10.4782	11.0631	123.597	31.1946
col22a1	0.0320054	0.0147214	1.80907	0.306766
col23a1	0.062417	0.0633639	0.48186	0.0709443
col24a1	0.0831414	0.0612004	1.593	0.442368
col25a1	0.500774	1.25835	1.69797	1.75655
col28a1	0	0	0.415507	0.159083
col4a1	0.299231	0.416913	6.81241	1.61625
col4a2	0.335059	0.351038	4.55436	1.04286
col4a5	2.60225	3.17192	14.3878	6.33013
col5a2	1.17997	1.14479	18.8794	4.71459
col6a1	2.3759	2.35893	36.2604	7.67055
col6a6	0.473529	0.498155	5.83704	1.79289
col7a1	0	0.0195673	0.423068	0.0725726
col8a1	0	0	0.126142	0
col8a2	0.245707	0.14377	0.505668	0.474242
col9a2	0	0.0306287	1.22462	0.224461
col9a3	0.431374	1.6582	6.97734	3.18889
colec11	1.69917	0.929521	2.22357	1.89824
colec12	0.0564034	0.138033	1.59683	0.525435
colgalt2	2.22773	3.65538	1.3178	2.81451
colq	7.41367	10.6159	0.532529	6.45078
commd1	6.32399	4.56743	9.80928	4.04498
commd10	27.4948	27.5341	15.8375	23.6608
commd2	24.7874	17.5554	12.8105	14.6279
commd3	57.6091	41.9597	42.0001	46.3258
commd5	4.24734	2.40709	19.3412	4.98729
commd6	18.1802	12.8956	21.7652	14.5853
commd7	1.99715	2.69751	8.25556	2.74053
commd8	24.01	16.3666	17.4567	15.3692
commd9	22.2334	12.7513	22.2562	15.5353
comt	18.4902	12.605	33.5852	25.4207
cop1	5.76179	4.82398	5.95527	4.65415
copa	12.4404	12.4161	25.1079	14.0894
copb1	8.36879	14.0847	15.6585	15.9282
copb2	12.3147	11.4607	15.8534	11.8714
cope	33.5137	29.4129	46.4412	29.8637
copg2	20.2638	30.9933	27.5278	24.3012
cops2	7.48917	3.50036	29.9546	9.03978
cops3	11.526	10.8683	7.48019	11.1921
cops4	9.26445	8.92812	10.5166	6.88392
cops5	49.3867	40.676	24.5252	38.4824
cops6	25.9625	25.5855	22.4975	22.888
cops7a	21.7573	26.426	39.2995	26.8468
cops9	48.912	24.4381	33.1135	31.5542
copz1	16.7781	8.74026	26.9607	11.6046
coq10b	6.94746	3.42296	6.01548	4.11079
coq2	1.07994	1.77192	3.62013	1.35114
coq3	128.196	106.145	16.5898	90.6258
coq4	11.5619	4.40198	7.84457	5.55001
coq5	8.17157	10.234	11.8885	8.33116
coq6	8.86563	6.57008	8.84128	6.79335
coq7	19.3812	11.0385	13.4353	11.4436
coq8b	34.8959	54.1537	10.7367	53.0402
coq9	31.7311	34.0092	22.8024	35.8971
coro1c	5.42883	4.68996	10.5883	8.09252
coro2a	0.340392	0.368941	3.18069	0.766441
coro2b	0.0933547	0.0514057	0.143438	0.077304
cotl1	4.01336	5.00607	9.34127	6.07765
cpa1	3.11908	1.07656	1.60885	0
cpa6	0.0233934	0	0.159672	0.048411
cpamd8	0.118145	0.144964	2.15386	0.579311
cpb2	0	0	0	0
cpd	9.67876	11.9375	4.81289	7.56402
cpe	0.634485	0.821806	10.588	2.15445
cpeb1	59.4341	75.8538	32.0606	56.0756
cpeb2	0.0388211	0.169734	0.672137	0.191133
cpeb3	0.0452192	0.0445591	0.917001	0.14042
cpeb4	0.254347	0.484694	2.53535	0.756136
cped1	0.308491	1.09812	0.905744	0.995144
cplane1	0.0896224	0.190847	0.620018	0.51452
cplane2	0.729336	0.575767	5.13061	1.20516
cplx3	0	0	0.441003	0.0669324
cplx4	0.159376	0.145012	1.7171	0.329082
cpm	0.0452553	0	0.482679	0
cpn1	1.25116	0.949381	32.7421	6.39061
cpne3	1.95585	1.75599	8.85018	3.49782
cpne4	0	0.0204513	0.437829	0.0692517
cpne7	0.128016	0.101816	0.912704	0.261166
cpne9	0	0.0508277	0.0315158	0.019108
cpox	11.3959	25.035	6.55584	17.3419
cpped1	4.78952	4.58554	7.47101	5.351
cpq	0.373155	0.811398	5.7665	1.01895
cps1	0.439283	0.772281	2.92217	1.35335
cpsf1	0.492277	0.915744	5.97537	1.76068
cpsf2	2.57574	4.16331	11.1527	5.48419
cpsf3	0.506546	0.83539	9.66806	2.48926
cpsf4	18.8477	13.6266	11.3851	13.0289
cpsf6	3.01168	5.95128	18.5569	8.6766
cpsf7	1.28779	0.773713	7.25032	2.46062
cpt2	4.30385	3.53586	6.07693	4.33765
cptp	1.50248	2.93481	9.79516	5.68655
cpvl	21.4206	28.3765	10.3051	24.8516
cpxm2	0.0171834	0.0197953	0.322743	0
crabp1	0.978932	0.737026	0.968578	0.168084
cracr2a	0.327362	0.60082	1.57267	0.627873
cracr2b	0.157206	0.296371	1.83994	0.534505
cramp1	0.727779	1.63166	4.66013	1.91289
crb1	0	0	0.377438	0.111556
crb3	0.1801	0.0329577	2.27119	0.410517
crbn	1.46879	1.22664	4.06616	1.15902
crcp	10.9175	6.4116	18.412	7.81639
creb3l1	0.0323271	0.0148435	3.35361	0.334676
creb3l2	0.478736	0.571557	7.28281	1.13852
creb3l4	80.0045	114.137	18.4216	36.3865
creb5	0	0	0.520487	0.126985
crebbp	0.158449	0	5.70366	1.18387
crebl2	20.1025	20.9437	17.3327	27.0997
crebrf	0.0930396	0.261793	3.29518	0.653391
crebzf	0.921105	0.947109	7.78031	1.98815
creg1	0.825945	1.17921	5.96783	2.4048
creg2	1.95155	2.32227	10.5124	2.10408
creld1	1.85993	2.14487	3.80497	2.57543
creld2	23.4021	21.1854	9.65626	17.2188
crh	0	0	0.559955	0.0679909
crhbp	0.562177	0	0.956961	0.435502
crim1	0.565162	1.80623	0.80087	1.62273
crip1	40.9251	28.3598	320.413	90.6464
cript	70.1464	44.769	39.1109	45.7967
crispld1	0.296938	0.722612	1.32397	0.460525
crk	0.724996	0.749207	6.07481	1.5951
crkl	42.1645	49.4851	34.579	47.148
crlf3	8.25781	6.86391	26.3958	12.7658
crls1	7.74091	7.57039	2.95954	9.05478
crnkl1	10.5689	13.17	13.9533	10.9351
crocc	0.145551	0.833415	2.44873	1.21359
crot	3.15948	3.24374	7.36582	4.39878
crppa	8.13146	9.10898	9.1089	7.28704
crtac1	0.217792	0.154355	5.00115	1.20111
crtam	0	0	0.228947	0
crtap	10.4679	12.3318	4.04296	14.0877
crtc1	0.0371462	0.186826	2.29131	0.414797
crtc2	0.400851	0.496542	3.2012	0.563394
crtc3	0.169162	0.191494	1.91461	0.578368
cryba2	0	0	0.0649955	0
cryba4	1.50904	1.44745	1.61789	1.24193
crybb1	0.27165	0.307824	0.288381	0.350178
crygn	0.123962	0	0.523364	0
cryl1	8.88829	4.38588	14.2256	7.28505
crym	6.75369	9.72841	22.7716	12.2015
cryzl1	4.74636	3.83493	5.90493	3.44832
cs	4.27677	9.71687	24.887	11.2649
csdc2	0.0184222	0	0.440319	0.152551
csde1	22.6667	25.6734	40.7355	30.9789
cse1l	4.63323	10.1878	14.0364	10.4434
csf1r	0.0400829	0.0736772	0.142667	0.0138295
csf3r	0.0815265	0.449193	1.03021	0.540172
csgalnact2	1.3885	2.6435	5.26536	2.27514
csk	7.81689	17.0217	8.45919	16.0804
cskmt	1.54329	2.07196	4.36876	2.09303
csmd2	0.0036615	0.0191935	0.157185	0.0503912
csnk1a1	28.8018	24.0106	51.6215	25.0934
csnk1d	2.0588	1.58775	17.0694	3.48199
csnk1g1	0.290016	0.40498	5.62758	1.61606
csnk2a2	1.40117	2.23702	1.91275	6.79016
cspg4	0.00669707	0.0184944	0.509445	0.0763353
cspg5	0.0923781	0.0619389	4.14781	1.25343
csrnp2	0.124559	0.0572464	1.89379	0.554654
csrp3	0	0	0	0
cst7	10.0783	4.66165	1.24879	7.43153
cstf1	6.02245	13.1577	12.7109	9.48392
cstf2	31.421	36.6089	29.9797	32.6939
cstf3	4.68345	7.38779	20.058	8.34972
ctbp1	0.860117	0.644871	6.61393	1.75864
ctbp2	2.47968	8.17203	7.54019	7.52808
ctbs	28.9395	25.29	7.49149	19.8332
ctcf	5.26797	8.48417	34.8427	11.776
ctdnep1	6.11852	5.58432	8.33873	5.2859
ctdp1	0.400575	1.11069	2.94031	1.18539
ctdspl	0.570604	0.977754	10.1698	2.70865
ctdspl2	0.404014	0.442771	4.77865	1.41717
cth	30.0913	35.2832	14.0471	26.5878
cthrc1	0.14874	0.134621	2.96385	0.746131
ctif	0.883581	1.48868	3.17825	1.30351
ctnna1	8.9824	16.3899	18.6225	16.4666
ctnna2	0.310519	0.342245	1.58425	0.385788
ctnnal1	0.361643	0.386507	6.75191	1.40775
ctnnb1	10.472	13.0632	14.9049	13.306
[truncated: 25,013 more rows]

## Sheet: FTG vs FCG
Table S4 relative expression of mRNAs and DEGs in gonads
gene id	FTG(base mean)	FCG(base mean)	foldChange	log2FoldChange	pval	padj(FDR)	description
LOC101070853	3959.12	1479.95	2.67518	1.41964	0.0394814	1	alpha-2-macroglobulin-like protein 1
LOC777991	3347.5	1148.03	2.91587	1.54393	0.0259469	1	myosin-9%2C transcript variant X1
eif3a	3183.18	1173.22	2.7132	1.43999	0.0373499	1	eukaryotic translation initiation factor 3 subunit A
msh6	3175.88	900.456	3.52697	1.81843	0.00936462	1	mutS homolog 6
LOC101079704	3154.88	1091.06	2.89157	1.53185	0.0272029	1	uncharacterized LOC101079704%2C transcript variant X3
LOC105417476(VWA7)	3105.59	1123.93	2.76316	1.46632	0.0342027	1	von Willebrand factor A domain-containing protein 7-like%2C transcript variant X7
rnf123	2627.24	788.72	3.33102	1.73596	0.0131429	1	ring finger protein 123
LOC101062209	2589.81	947.56	2.73314	1.45056	0.0366139	1	histone-binding protein N1/N2%2C transcript variant X1
LOC105418457(zp4)	2039.35	709.848	2.87294	1.52253	0.0293196	1	uncharacterized LOC105418457%2C transcript variant X1
LOC101072007	1948.98	372.451	5.23284	2.3876	0.000941338	0.454499	solute carrier family 12 member 7-like%2C transcript variant X5
LOC101062982(LAMB1)	1759.1	667.126	2.63684	1.39881	0.0451896	1	laminin subunit beta-4%2C transcript variant X4
ank1	1722.59	480.9	3.582	1.84077	0.0094239	1	ankyrin 1%2C transcript variant X4
amhr2	1611.22	391.074	4.11998	2.04264	0.00431673	1	anti-Mullerian hormone receptor type 2
LOC105419748	1561.01	389.978	4.00281	2.00101	0.00514618	1	SCO-spondin-like
LOC101066343	1550.05	466.66	3.3216	1.73188	0.014485	1	sodium/potassium-transporting ATPase subunit alpha-1
LOC105417453	1521.76	9.85901	154.352	7.27008	3.107e-14	6.48307e-10	arf-GAP with Rho-GAP domain%2C ANK repeat and PH domain-containing protein 1-like%2C transcript variant X3
cnot1	1517.19	499.523	3.03728	1.60278	0.0231242	1	CCR4-NOT transcription complex subunit 1%2C transcript variant X9
LOC101073597	1277.11	376.833	3.38905	1.76088	0.0135804	1	chromodomain-helicase-DNA-binding protein 4%2C transcript variant X1
LOC101070245	1276.19	462.278	2.76066	1.46502	0.0380329	1	rap guanine nucleotide exchange factor 4-like%2C transcript variant X3
atp8a1	1230.55	461.182	2.66825	1.41589	0.0448911	1	ATPase phospholipid transporting 8A1%2C transcript variant X9
tmprss9	1148.39	368.07	3.12004	1.64156	0.021335	1	transmembrane serine protease 9%2C transcript variant X1
mcm2	1064.41	364.783	2.91792	1.54494	0.0301948	1	minichromosome maintenance complex component 2
map1s	1036.11	385.597	2.68703	1.42601	0.0447883	1	microtubule associated protein 1S
zfr	994.116	267.289	3.71926	1.89502	0.0088839	1	zinc finger RNA binding protein%2C transcript variant X2
dhrs3	980.423	242.093	4.04977	2.01784	0.00559859	1	dehydrogenase/reductase 3
heatr1	941.17	327.538	2.87347	1.52279	0.03341	1	HEAT repeat containing 1%2C transcript variant X2
usp10	904.655	290.293	3.11635	1.63986	0.0227986	1	ubiquitin specific peptidase 10%2C transcript variant X2
klc2	891.875	308.916	2.88712	1.52963	0.033094	1	kinesin light chain 2%2C transcript variant X3
gas2l3	820.671	280.434	2.92643	1.54914	0.0317205	1	growth arrest specific 2 like 3
btaf1	812.455	284.816	2.85256	1.51226	0.0358562	1	B-TFIID TATA-box binding protein associated factor 1
LOC101069696	763.16	227.853	3.34936	1.74389	0.0168225	1	anoctamin-1%2C transcript variant X2
atrn	730.297	260.716	2.80112	1.486	0.0401209	1	attractin
iws1	722.081	267.289	2.7015	1.43376	0.047377	1	interacts with SUPT6H%2C CTD assembly factor 1%2C transcript variant X4
LOC101062763	686.479	180.748	3.79798	1.92523	0.00924815	1	laminin subunit beta-1
LOC101078435	670.047	141.312	4.7416	2.24537	0.00281859	0.918949	GRB2-associated-binding protein 1-like
LOC101064673(Map2k6)	652.703	237.712	2.74578	1.45721	0.0453068	1	dual specificity mitogen-activated protein kinase kinase 6
LOC101062003	651.79	227.853	2.86058	1.51631	0.0377021	1	host cell factor 1
LOC101075179	649.051	115.022	5.64286	2.49643	0.00106387	0.482583	laminin subunit beta-1-like
LOC115247848(GLUL)	629.881	187.321	3.36257	1.74957	0.0177894	1	glutamine synthetase-like
myc	617.101	145.694	4.23559	2.08256	0.00550914	1	MYC proto-oncogene%2C bHLH transcription factor
jag1	614.362	151.171	4.06401	2.0229	0.00687721	1	jagged canonical Notch ligand 1
rilpl1	565.98	179.653	3.15041	1.65554	0.0254153	1	Rab interacting lysosomal protein like 1%2C transcript variant X3
LOC101069808	560.503	203.753	2.7509	1.4599	0.047096	1	ataxin-2-like protein%2C transcript variant X5
ezh2	556.851	167.603	3.32244	1.73224	0.0199043	1	enhancer of zeste 2 polycomb repressive complex 2 subunit%2C transcript variant X1
LOC101064531	549.548	167.603	3.27887	1.7132	0.0213231	1	protein Jade-1%2C transcript variant X3
fkbp15	530.378	190.607	2.78257	1.47642	0.0456473	1	FKBP prolyl isomerase 15
LOC101080198(Syt7)	528.552	158.84	3.32759	1.73448	0.020244	1	synaptotagmin-7-like%2C transcript variant X2
mesd	509.382	59.154	8.61111	3.1062	0.000112904	0.107084	mesoderm development LRP chaperone
fbln7	479.257	77.7766	6.16197	2.62339	0.000863993	0.445478	fibulin 7
fam240a	471.041	62.4404	7.54386	2.9153	0.000277127	0.216198	family with sequence similarity 240 member A%2C transcript variant X3
itsn2	450.045	157.744	2.85301	1.51248	0.0435966	1	intersectin 2
dync1li2	440.917	82.1584	5.36667	2.42403	0.00202371	0.74738	dynein cytoplasmic 1 light intermediate chain 2%2C transcript variant X2
LOC101072071	431.788	147.885	2.91975	1.54585	0.0401653	1	WW domain-containing adapter protein with coiled-coil-like%2C transcript variant X3
uggt1	420.833	128.167	3.28348	1.71522	0.0241933	1	UDP-glucose glycoprotein glucosyltransferase 1
LOC115252034(PGBD4)	416.269	20.8135	20	4.32193	1.17259e-06	0.0023714	piggyBac transposable element-derived protein 4-like
LOC101075170	410.792	135.835	3.02419	1.59655	0.0352962	1	four and a half LIM domains protein 1-like%2C transcript variant X2
LOC101065434	397.099	139.122	2.85433	1.51315	0.0459118	1	kinesin-like protein KIF21A%2C transcript variant X6
plekhg1	397.099	121.594	3.26577	1.70742	0.0255998	1	pleckstrin homology and RhoGEF domain containing G1%2C transcript variant X1
ppard	397.099	139.122	2.85433	1.51315	0.0459118	1	peroxisome proliferator activated receptor delta
herc1	384.319	121.594	3.16066	1.66023	0.0301268	1	HECT and RLD domain containing E3 ubiquitin protein ligase family member 1%2C transcript variant X2
LOC115248451	377.929	87.6356	4.3125	2.10852	0.00719742	1	hsc70-interacting protein-like
appbp2	374.277	129.263	2.89548	1.5338	0.044438	1	amyloid beta precursor protein binding protein 2
LOC101076201	374.277	107.354	3.48639	1.80174	0.0197659	1	insulin-like growth factor 2 mRNA-binding protein 3%2C transcript variant X3
LOC101063025	370.626	117.213	3.16199	1.66083	0.0306791	1	cytosolic 10-formyltetrahydrofolate dehydrogenase-like
LOC101072993	370.626	115.022	3.22222	1.68806	0.0282542	1	zinc finger protein 397-like%2C transcript variant X3
LOC101078987	366.061	129.263	2.83192	1.50178	0.0492402	1	gastrula zinc finger protein XlCGF57.1-like
LOC101069468(LRP5)	356.933	113.926	3.13301	1.64755	0.0326049	1	low-density lipoprotein receptor-related protein 5-like%2C transcript variant X2
LOC101071666	355.107	6.57267	54.0278	5.75563	1.43088e-08	0.000128243	unconventional myosin-Va-like
pik3r6	352.368	36.1497	9.74747	3.28503	0.000107302	0.106617	phosphoinositide-3-kinase regulatory subunit 6%2C transcript variant X2
LOC101061228	341.414	88.7311	3.84774	1.94401	0.0134525	1	monoacylglycerol lipase abhd6-A-like%2C transcript variant X2
heatr5a	336.849	87.6356	3.84375	1.94251	0.0136618	1	HEAT repeat containing 5A
cldn29b	335.937	41.6269	8.07018	3.0126	0.000328623	0.23645	claudin-4
dennd4c	335.937	98.5901	3.40741	1.76867	0.0235052	1	DENN domain containing 4C
nedd9	325.895	54.7723	5.95	2.57289	0.00169549	0.657998	neural precursor cell expressed%2C developmentally down-regulated 9%2C transcript variant X2
LOC115247953	324.069	61.3449	5.28274	2.40129	0.00310271	0.980927	H/ACA ribonucleoprotein complex subunit DKC1-like%2C transcript variant X2
npdc1	314.028	13.1453	23.8889	4.57827	1.25014e-06	0.0023714	neural proliferation%2C differentiation and control 1%2C transcript variant X2
LOC101078919	313.115	98.5901	3.17593	1.66718	0.0332616	1	adhesion G protein-coupled receptor L3-like%2C transcript variant X20
apc	309.463	78.872	3.92361	1.97218	0.0133452	1	APC regulator of WNT signaling pathway%2C transcript variant X2
nckap5l	308.55	96.3992	3.20076	1.67841	0.0324925	1	NCK associated protein 5 like%2C transcript variant X1
LOC101064227	305.812	78.872	3.87731	1.95506	0.0142215	1	spectrin beta chain%2C erythrocytic-like
eps8l2	295.77	70.1085	4.21875	2.07682	0.0100056	1	EPS8 like 2%2C transcript variant X1
cd4	294.857	4.38178	67.2917	6.07236	1.8438e-08	0.000128243	T-cell surface glycoprotein CD4%2C transcript variant X2
LOC101063755	291.206	14.2408	20.4487	4.35394	3.66006e-06	0.00545506	dynein light chain LC6%2C flagellar outer arm%2C transcript variant X1
LOC101079555	281.164	85.4447	3.2906	1.71835	0.0308099	1	lysine-specific demethylase 4C-like
LOC777990	272.948	44.9132	6.07724	2.60342	0.00197811	0.74738	myosin-11
nfatc4	272.036	67.9176	4.00538	2.00194	0.0136771	1	nuclear factor of activated T cells 4%2C transcript variant X3
igsf3	271.123	82.1584	3.3	1.72247	0.0312459	1	immunoglobulin superfamily member 3
arid2	270.21	82.1584	3.28889	1.7176	0.0317576	1	AT-rich interaction domain 2
adar	269.297	82.1584	3.27778	1.71272	0.0322782	1	adenosine deaminase RNA specific%2C transcript variant X2
LOC105418015(CRYBB3)	261.994	39.436	6.64352	2.73195	0.00137541	0.573986	beta-crystallin B3
rin1	261.081	83.2538	3.13596	1.64891	0.0394224	1	Ras and Rab interactor 1%2C transcript variant X2
LOC101078198(elovl1)	257.43	85.4447	3.01282	1.59111	0.046595	1	elongation of very long chain fatty acids protein 1-like
cacna1c	255.604	43.8178	5.83333	2.54432	0.00265851	0.894717	calcium voltage-gated channel subunit alpha1 C%2C transcript variant X17
LOC115250026	251.952	69.013	3.65079	1.86821	0.0217987	1	GRB2-related adaptor protein 2-like%2C transcript variant X1
LOC105418880(MOG)	247.388	23.0043	10.754	3.4268	0.000149217	0.135373	myelin-oligodendrocyte glycoprotein-like%2C transcript variant X2
pdgfc	241.911	28.4816	8.49359	3.08637	0.000492661	0.302349	platelet derived growth factor C
LOC105416384	235.521	67.9176	3.46774	1.794	0.0284894	1	NA
micall1	235.521	70.1085	3.35938	1.74819	0.0323383	1	MICAL like 1%2C transcript variant X1
LOC115248449	234.608	74.4903	3.14951	1.65513	0.0417639	1	ran GTPase-activating protein 1-like%2C transcript variant X3
LOC101074192	233.695	75.5857	3.09179	1.62844	0.0449737	1	oxysterol-binding protein-related protein 10%2C transcript variant X3
rfx6	226.392	54.7723	4.13333	2.04731	0.014394	1	regulatory factor X6
LOC101071818	223.653	41.6269	5.37281	2.42568	0.00472402	1	fibronectin%2C transcript variant X2
LOC101078955	219.089	48.1996	4.54545	2.18442	0.0100179	1	protein 4.1-like
LOC105418634	217.263	58.0586	3.74214	1.90386	0.0225591	1	NA
LOC115251138	215.438	3.28634	65.5556	6.03465	1.61317e-07	0.000480864	harmonin-like
magi1	207.222	51.4859	4.02482	2.00893	0.0176651	1	membrane associated guanylate kinase%2C WW and PDZ domain containing 1%2C transcript variant X10
LOC101071345	190.79	60.2495	3.16667	1.66297	0.0478679	1	signal transducer and activator of transcription 5B%2C transcript variant X1
LOC101075427	188.051	41.6269	4.51754	2.17554	0.0124625	1	sodium/potassium-transporting ATPase subunit alpha-2-like
LOC101062457	183.487	33.9588	5.40323	2.43382	0.00625186	1	SRSF protein kinase 3-like%2C transcript variant X4
LOC101069044	183.487	8.76356	20.9375	4.38802	2.1882e-05	0.0285368	SRC kinase signaling inhibitor 1-like%2C transcript variant X15
rftn1	179.836	43.8178	4.10417	2.03709	0.0191876	1	raftlin%2C lipid raft linker 1%2C transcript variant X1
crim1	175.271	53.6768	3.26531	1.70722	0.0459908	1	cysteine rich transmembrane BMP regulator 1
LOC101078894(ADH1)	175.271	1.09545	160	7.32193	1.05018e-07	0.000365217	alcohol dehydrogenase 1-like
aoc1	172.533	43.8178	3.9375	1.97728	0.0235514	1	amine oxidase copper containing 1
birc6	171.62	44.9132	3.82114	1.934	0.0264919	1	baculoviral IAP repeat containing 6%2C transcript variant X4
wdr74	171.62	25.1952	6.81159	2.76799	0.0027319	0.904824	WD repeat domain 74
LOC101073740	169.794	49.295	3.44444	1.78427	0.0391025	1	rab11 family-interacting protein 1-like
foxp2	167.968	40.5315	4.14414	2.05107	0.0200598	1	forkhead box P2
LOC101073247	162.491	49.295	3.2963	1.72085	0.0475555	1	bactericidal permeability-increasing protein-like
LOC105416696	162.491	29.577	5.49383	2.45781	0.00713893	1	ankycorbin-like
LOC101076658	161.578	42.7224	3.78205	1.91917	0.0293719	1	pre-B-cell leukemia transcription factor-interacting protein 1-like%2C transcript variant X3
LOC101070185	158.84	48.1996	3.29545	1.72048	0.0485838	1	chloride channel protein ClC-Kb%2C transcript variant X6
LOC101078917	157.927	37.2451	4.2402	2.08413	0.0198865	1	neurexin-2-like%2C transcript variant X1
LOC115248292	153.362	24.0998	6.36364	2.66985	0.00448465	1	ATP-binding cassette sub-family D member 3-like
LOC101072151	151.537	35.0542	4.32292	2.11201	0.0195467	1	zinc-binding protein A33-like%2C transcript variant X1
LOC101078632	151.537	33.9588	4.46237	2.15781	0.0174129	1	prokineticin receptor 1-like
LOC101077487	150.624	32.8634	4.58333	2.1964	0.0159233	1	plasma membrane calcium-transporting ATPase 1-like%2C transcript variant X1
LOC101079975	150.624	44.9132	3.35366	1.74574	0.048065	1	receptor-type tyrosine-protein phosphatase U-like%2C transcript variant X6
LOC101079237	149.711	15.3362	9.7619	3.28716	0.00090645	0.450333	15-hydroxyprostaglandin dehydrogenase [NAD(+)]-like%2C transcript variant X2
ptpn23	149.711	29.577	5.06173	2.33963	0.0111415	1	protein tyrosine phosphatase non-receptor type 23%2C transcript variant X3
r3hdm2	149.711	36.1497	4.14141	2.05012	0.0231712	1	R3H domain containing 2%2C transcript variant X3
LOC101063001	146.059	39.436	3.7037	1.88897	0.0353116	1	scavenger receptor cysteine-rich type 1 protein M130-like%2C transcript variant X1
LOC105417324	145.146	39.436	3.68056	1.87992	0.0363285	1	NA
LOC101072295	139.669	33.9588	4.1129	2.04016	0.0259086	1	nuclear VCP like%2C transcript variant X1
lyst	139.669	19.718	7.08333	2.82443	0.00363357	1	lysosomal trafficking regulator
LOC105417167	136.931	30.6725	4.46429	2.15843	0.0200003	1	AT-rich interactive domain-containing protein 1A-like
batf	136.018	6.57267	20.6944	4.37117	8.52296e-05	0.0889201	basic leucine zipper ATF-like transcription factor
LOC115250123	135.105	36.1497	3.73737	1.90202	0.0373426	1	asparagine--tRNA ligase%2C cytoplasmic%2C transcript variant X4
LOC101066442	133.279	32.8634	4.05556	2.0199	0.0288365	1	kinesin-like protein KIF13B%2C transcript variant X2
LOC105417823	132.366	32.8634	4.02778	2.00998	0.0297681	1	proline-rich transmembrane protein 3-like
prune2	132.366	10.9545	12.0833	3.59495	0.000599465	0.335088	prune homolog 2 with BCH domain%2C transcript variant X5
steap4	128.715	35.0542	3.67188	1.87652	0.0417965	1	STEAP4 metalloreductase
dnm1	125.976	7.66812	16.4286	4.03814	0.000250919	0.216198	dynamin 1%2C transcript variant X1
LOC101078522	124.15	33.9588	3.65591	1.87023	0.0441322	1	calcium-binding and coiled-coil domain-containing protein 1
LOC101075009	123.238	27.3861	4.5	2.16993	0.0226064	1	neural cell adhesion molecule 2%2C transcript variant X3
LOC101069201	120.499	30.6725	3.92857	1.974	0.0363018	1	tubulin beta-4B chain-like
LOC101074788	120.499	21.9089	5.5	2.45943	0.0119569	1	insulin receptor substrate 2-B-like
rapgef6	119.586	17.5271	6.82292	2.77039	0.005836	1	Rap guanine nucleotide exchange factor 6%2C transcript variant X5
camk1d	118.673	31.7679	3.73563	1.90135	0.0433853	1	calcium/calmodulin dependent protein kinase ID%2C transcript variant X3
arhgef28	117.76	13.1453	8.95833	3.16323	0.00240002	0.832496	Rho guanine nucleotide exchange factor 28
mir17-2	117.76	21.9089	5.375	2.42626	0.0134504	1	NA
crocc	115.935	29.577	3.91975	1.97076	0.0383472	1	ciliary rootlet coiled-coil%2C rootletin%2C transcript variant X1
LOC101079632	115.935	16.4317	7.05556	2.81876	0.00558005	1	28S ribosomal protein S23%2C mitochondrial-like
LOC115248253(PRUNE2/PRUNE2)	115.022	2.19089	52.5	5.71425	1.71951e-05	0.0239195	protein prune homolog 2-like
LOC101078425(lLrrc24)	111.37	14.2408	7.82051	2.96726	0.00435671	1	leucine-rich repeat-containing protein 24-like%2C transcript variant X1
LOC105419472	110.457	28.4816	3.87821	1.95539	0.0420762	1	DDB1- and CUL4-associated factor 1-like
ccndbp1	107.719	28.4816	3.78205	1.91917	0.0468162	1	cyclin D1 binding protein 1%2C transcript variant X2
LOC101076848	107.719	21.9089	4.91667	2.29768	0.0208494	1	myosin-binding protein H-like%2C transcript variant X4
mast2	105.893	26.2907	4.02778	2.00998	0.0395498	1	microtubule associated serine/threonine kinase 2%2C transcript variant X8
lbh	101.329	18.6226	5.44118	2.44392	0.0168858	1	LBH regulator of WNT signaling pathway
spef2	100.416	5.47723	18.3333	4.1964	0.000451523	0.294421	sperm flagellar 2%2C transcript variant X1
fat1	95.8514	24.0998	3.97727	1.99178	0.0466865	1	FAT atypical cadherin 1%2C transcript variant X7
LOC105418204	94.9386	16.4317	5.77778	2.53051	0.0158888	1	ELMO domain-containing protein 3-like%2C transcript variant X1
LOC105419919(MPDZ/MUPP1)	94.0257	6.57267	14.3056	3.8385	0.0011547	0.512636	multiple PDZ domain protein-like%2C transcript variant X2
zbtb46	93.1128	14.2408	6.53846	2.70895	0.0114567	1	zinc finger and BTB domain containing 46%2C transcript variant X2
LOC101078460	90.3742	15.3362	5.89286	2.55897	0.0164858	1	brain-specific angiogenesis inhibitor 1-associated protein 2-like protein 1%2C transcript variant X2
LOC101067856(PRKACA)	89.4614	19.718	4.53704	2.18175	0.0353685	1	cAMP-dependent protein kinase catalytic subunit alpha%2C transcript variant X2
LOC101068777	87.6356	15.3362	5.71429	2.51457	0.0190913	1	dematin%2C transcript variant X4
LOC101074614(Chst12)	87.6356	16.4317	5.33333	2.41504	0.0231984	1	carbohydrate sulfotransferase 12-like
LOC115247561	86.7227	3.28634	26.3889	4.72186	0.000351593	0.244545	NA
haus7	84.897	12.0499	7.04545	2.81669	0.0113193	1	HAUS augmin like complex subunit 7%2C transcript variant X4
LOC101066988	84.897	5.47723	15.5	3.9542	0.00135831	0.573986	sodium/iodide cotransporter-like
LOC101073939	84.897	18.6226	4.55882	2.18866	0.0377634	1	kinesin-like protein KIF21A%2C transcript variant X1
ephb4	83.9841	8.76356	9.58333	3.26053	0.00498657	1	EPH receptor B4%2C transcript variant X1
LOC115246467	83.9841	19.718	4.25926	2.0906	0.0461158	1	solute carrier family 22 member 23-like
LOC101073556(SVIL)	81.2455	14.2408	5.70513	2.51226	0.0221093	1	supervillin-like%2C transcript variant X7
LOC101069935	76.6812	12.0499	6.36364	2.66985	0.0185343	1	trace amine-associated receptor 7d-like%2C transcript variant X1
LOC101072820	76.6812	16.4317	4.66667	2.22239	0.0414587	1	low affinity immunoglobulin gamma Fc region receptor II-a-like%2C transcript variant X2
LOC115247502	76.6812	13.1453	5.83333	2.54432	0.0232519	1	probable E3 ubiquitin-protein ligase HECTD4
LOC101070126	75.7683	13.1453	5.76389	2.52704	0.024536	1	discoidin%2C CUB and LCCL domain-containing protein 1-like
LOC101062798	73.0297	0	Inf	Inf	4.06946e-05	0.049949	collagen alpha-1(XI) chain-like
per1	71.2039	5.47723	13	3.70044	0.00384167	1	period circadian regulator 1%2C transcript variant X4
LOC101064836	70.2911	13.1453	5.34722	2.41879	0.0339672	1	probable E3 ubiquitin-protein ligase DTX3%2C transcript variant X3
LOC115246693	70.2911	6.57267	10.6944	3.41879	0.00629858	1	cAMP-regulated D2 protein-like
LOC101075424	69.3782	3.28634	21.1111	4.39993	0.00149644	0.61225	carbohydrate sulfotransferase 12-like
LOC105419816	69.3782	10.9545	6.33333	2.66297	0.0230026	1	uncharacterized LOC105419816%2C transcript variant X2
LOC503561	68.4653	13.1453	5.20833	2.38082	0.0378944	1	pro-interleukin-16
LOC115248447	67.5524	10.9545	6.16667	2.62449	0.0258749	1	NA
dennd6b	65.7267	10.9545	6	2.58496	0.0291234	1	DENN domain containing 6B%2C transcript variant X1
LOC101074122	63.901	7.66812	8.33333	3.05889	0.014483	1	troponin T%2C cardiac muscle-like
fbxo41	62.9881	10.9545	5.75	2.52356	0.034815	1	F-box protein 41
LOC101066054	61.1624	1.09545	55.8333	5.80305	0.000610243	0.335088	RING finger protein 121%2C transcript variant X1
mirlet7e	60.2495	10.9545	5.5	2.45943	0.0416712	1	NA
LOC115249877	58.4237	1.09545	53.3333	5.73697	0.00081416	0.435597	TBC1 domain family member 17-like
LOC101076089	56.598	9.85901	5.74074	2.52124	0.0424401	1	collagen alpha-1(XIV) chain-like%2C transcript variant X2
LOC115247187	56.598	5.47723	10.3333	3.36923	0.0125283	1	uncharacterized LOC115247187
mirlet7a-3	56.598	3.28634	17.2222	4.1062	0.00475912	1	NA
LOC101070811	55.6851	6.57267	8.47222	3.08274	0.0195106	1	arrestin domain-containing protein 3-like
LOC115248365	55.6851	7.66812	7.2619	2.86035	0.0267766	1	NA
LOC101061159	52.9465	0	Inf	Inf	0.00038213	0.25721	CD81 antigen
LOC101078386	52.0336	3.28634	15.8333	3.98489	0.00733497	1	probable G-protein coupled receptor 158%2C transcript variant X1
LOC101079621	52.0336	6.57267	7.91667	2.98489	0.0261401	1	hydroxylysine kinase-like
LOC115251567	47.4693	5.47723	8.66667	3.11548	0.0272266	1	kunitz-type serine protease inhibitor 6-like
LOC101073545	43.8178	1.09545	40	5.32193	0.0041658	1	sodium/iodide cotransporter
LOC105419539	42.9049	4.38178	9.79167	3.29155	0.0281126	1	dynein regulatory complex subunit 7
LOC101064681	40.1663	1.09545	36.6667	5.1964	0.00643359	1	neural cell adhesion molecule L1-like%2C transcript variant X3
LOC101080236	40.1663	2.19089	18.3333	4.1964	0.0136804	1	polycomb protein SCMH1-like%2C transcript variant X4
LOC101074058	36.5148	1.09545	33.3333	5.05889	0.0100471	1	protein 4.1-like%2C transcript variant X1
abca2	35.602	0	Inf	Inf	0.00362134	1	ATP binding cassette subfamily A member 2%2C transcript variant X1
LOC101075985	35.602	1.09545	32.5	5.02237	0.0112512	1	lysyl oxidase homolog 4-like
LOC115249673	33.7762	1.09545	30.8333	4.94642	0.0141396	1	cadherin-1-like
LOC101072056	32.8634	0	Inf	Inf	0.00533485	1	noelin-2-like%2C transcript variant X2
LOC105417807	31.0376	0	Inf	Inf	0.00694491	1	NA
LOC105417845	31.0376	1.09545	28.3333	4.82443	0.0200261	1	calcium-dependent secretion activator 1%2C transcript variant X17
LOC101061888	30.1247	2.19089	13.75	3.78136	0.0425558	1	slit homolog 1 protein-like%2C transcript variant X4
mast1	30.1247	0	Inf	Inf	0.00793729	1	microtubule associated serine/threonine kinase 1%2C transcript variant X4
LOC101061965	29.2119	1.09545	26.6667	4.73697	0.025345	1	gamma-aminobutyric acid receptor subunit alpha-1%2C transcript variant X4
LOC115253328	27.3861	0	Inf	Inf	0.0119318	1	NA
b3gnt3	25.5604	1.09545	23.3333	4.54432	0.040933	1	UDP-GlcNAc:betaGal beta-1%2C3-N-acetylglucosaminyltransferase 3%2C transcript variant X1
LOC101068638	24.6475	1.09545	22.5	4.49185	0.0462217	1	ankyrin repeat and SOCS box protein 15-like
pi15	20.0832	0	Inf	Inf	0.0373403	1	peptidase inhibitor 15
LOC115249133	19.1703	0	Inf	Inf	0.043314	1	adenosine deaminase-like%2C transcript variant X2
LOC115247349	30882.4	103671	0.29789	-1.74715	0.011146	1	uncharacterized LOC115247349%2C transcript variant X3
LOC101077176	26079.8	73711.4	0.35381	-1.49895	0.0283444	1	myelin P2 protein-like%2C transcript variant X2
LOC101079356	2706.66	6875.01	0.393696	-1.34485	0.0495581	1	complement receptor type 1-like%2C transcript variant X2
rpl37	1988.23	6603.34	0.301095	-1.73171	0.0124	1	ribosomal protein L37
LOC115249957	2007.4	5620.73	0.357143	-1.48543	0.030932	1	nucleoside diphosphate kinase B-like
LOC115253087	2181.76	5617.44	0.388391	-1.36442	0.046746	1	NA
dstn	1932.55	5142.02	0.375834	-1.41183	0.0400062	1	destrin%2C actin depolymerizing factor
LOC101065327	933.867	5067.53	0.184284	-2.43999	0.000606282	0.335088	NA
rpl36a	1770.97	4845.15	0.365514	-1.452	0.0349668	1	ribosomal protein L36a
kif15	1223.25	3916.22	0.312354	-1.67874	0.0156614	1	kinesin family member 15
LOC105418296	1129.22	3673.03	0.307436	-1.70164	0.0144423	1	NA
rpl22l1	1317.27	3391.5	0.388404	-1.36437	0.0478448	1	ribosomal protein L22 like 1
cep44	802.414	2377.12	0.337558	-1.56679	0.02464	1	centrosomal protein 44%2C transcript variant X3
dhrs11	600.669	2298.24	0.26136	-1.93589	0.00613224	1	dehydrogenase/reductase 11
LOC115253378	846.231	2247.85	0.376462	-1.40942	0.0424868	1	NA
gla	779.592	2122.97	0.367217	-1.4453	0.0379033	1	galactosidase alpha
LOC105416993	116.847	1393.41	0.0838574	-3.57592	3.47819e-06	0.00545506	NA
pole3	258.342	1065.87	0.242378	-2.04467	0.00484087	1	DNA polymerase epsilon 3%2C accessory subunit
LOC101075095	374.277	1046.15	0.357766	-1.48291	0.0370667	1	dynein light chain 2%2C cytoplasmic-like
dad1	387.057	1026.43	0.37709	-1.40702	0.0474985	1	defender against cell death 1
ankra2	366.061	982.614	0.372538	-1.42454	0.0453019	1	ankyrin repeat family A member 2%2C transcript variant X5
atp5pf	269.297	871.974	0.308836	-1.69509	0.0189396	1	ATP synthase peripheral stalk subunit F6%2C transcript variant X2
myo19	271.123	863.211	0.314086	-1.67077	0.0206651	1	myosin XIX
rpl39	281.164	833.634	0.337276	-1.568	0.0295312	1	ribosomal protein L39
LOC105418824	278.426	813.916	0.342082	-1.54759	0.0317892	1	NA
LOC101068780	244.649	785.434	0.311483	-1.68277	0.0204193	1	peroxiredoxin-1
atp5md	248.301	726.28	0.34188	-1.54844	0.0327324	1	ATP synthase membrane subunit DAPIT
snu13	251.952	699.989	0.359937	-1.47418	0.0419142	1	small nuclear ribonucleoprotein 13
LOC115251272	225.479	693.417	0.325171	-1.62073	0.0262138	1	NA
LOC101062592	42.9049	656.172	0.0653868	-3.93486	1.69646e-06	0.00294986	olfactory receptor class A-like protein 1%2C transcript variant X1
LOC105419939	143.321	656.172	0.21842	-2.19483	0.00341618	1	NA
LOC115248299	92.2	652.885	0.141219	-2.82399	0.000260914	0.216198	NA
LOC115251660	129.628	633.167	0.204729	-2.28821	0.00243373	0.832496	40S ribosomal protein S5
pstpip1	217.263	632.072	0.343732	-1.54064	0.0350365	1	proline-serine-threonine phosphatase interacting protein 1%2C transcript variant X1
c17h19orf53	186.226	575.109	0.32381	-1.62678	0.0274922	1	chromosome 17 C19orf53 homolog
atp5mg	188.964	526.909	0.358628	-1.47944	0.045038	1	ATP synthase membrane subunit g
LOC101071708	114.109	519.241	0.219761	-2.18599	0.00414569	1	heat shock 70 kDa protein 1-like
LOC101078798	21.9089	515.955	0.0424628	-4.55766	1.8512e-07	0.00048284	reactive oxygen species modulator 1
LOC101076871	146.059	473.232	0.308642	-1.69599	0.0239455	1	sodium- and chloride-dependent GABA transporter 2-like
tyw5	126.889	462.278	0.274487	-1.86519	0.013914	1	tRNA-yW synthesizing protein 5
LOC105418969	132.366	461.182	0.287015	-1.8008	0.0172597	1	NA
LOC101074698	127.802	427.224	0.299145	-1.74108	0.0218503	1	arf-GAP with dual PH domain-containing protein 1-like%2C transcript variant X1
LOC105419920	116.847	408.601	0.28597	-1.80607	0.0181977	1	dual specificity protein kinase Ttk-like
ubr7	97.6772	405.315	0.240991	-2.05295	0.00804382	1	ubiquitin protein ligase E3 component n-recognin 7 (putative)
LOC105417754	125.976	369.165	0.341246	-1.55111	0.0421318	1	NA
alg3	115.935	365.879	0.316866	-1.65805	0.0308003	1	ALG3 alpha-1%2C3- mannosyltransferase
calm2	121.412	356.02	0.341026	-1.55205	0.0427732	1	calmodulin 2
LOC101062878	121.412	345.065	0.351852	-1.50696	0.0494389	1	histone H2B 3
LOC101062675	7.30297	336.302	0.0217155	-5.52513	2.62438e-08	0.000136901	rho-related GTP-binding protein RhoV-like
ssr4	116.847	334.111	0.349727	-1.5157	0.0489942	1	signal sequence receptor subunit 4
LOC115252401	76.6812	314.393	0.243902	-2.03562	0.0105299	1	thymosin beta-a-like
LOC101062197	46.5564	306.725	0.151786	-2.71989	0.00104878	0.482583	palmitoleoyl-protein carboxylesterase notum1a-like%2C transcript variant X2
LOC101079300	101.329	297.961	0.340074	-1.55608	0.0464495	1	leucine-rich repeat-containing protein 14B
LOC101073495	97.6772	293.579	0.332711	-1.58766	0.0428733	1	E3 ubiquitin-protein ligase RNF4%2C transcript variant X2
coq4	90.3742	288.102	0.313688	-1.6726	0.0340654	1	coenzyme Q4%2C transcript variant X1
LOC101065905	96.7643	284.816	0.339744	-1.55748	0.0474657	1	E3 ubiquitin-protein ligase RNF115-like
LOC105417713	65.7267	244.284	0.269058	-1.89401	0.0203592	1	protein transport protein Sec23B-like%2C transcript variant X4
sntg1	40.1663	221.28	0.181518	-2.46181	0.00410418	1	syntrophin gamma 1%2C transcript variant X2
vps11	59.3366	219.089	0.270833	-1.88452	0.0230986	1	VPS11 core subunit of CORVET and HOPS complexes
LOC101066715	2.73861	209.23	0.013089	-6.2555	7.19626e-08	0.000300315	very long-chain acyl-CoA synthetase-like%2C transcript variant X1
LOC115248691	54.7723	203.753	0.268817	-1.8953	0.0240164	1	zinc finger HIT domain-containing protein 3-like%2C transcript variant X1
LOC105416382	25.5604	201.562	0.126812	-2.97924	0.000958398	0.454499	NA
LOC101079855	30.1247	199.371	0.151099	-2.72643	0.00215396	0.774907	aquaporin-1-like
gpx3	37.4277	198.276	0.188766	-2.40533	0.005749	1	glutathione peroxidase 3%2C transcript variant X1
LOC101077524	26.4733	198.276	0.133517	-2.9049	0.00125295	0.544668	general transcription factor IIE subunit 2%2C transcript variant X1
LOC115251308	13.6931	192.798	0.0710227	-3.81558	7.84504e-05	0.086155	NA
vit	40.1663	191.703	0.209524	-2.25481	0.00936496	1	vitrin%2C transcript variant X12
LOC105419498	17.3445	187.321	0.0925926	-3.43296	0.000279754	0.216198	NA
LOC101077142	19.1703	185.13	0.10355	-3.2716	0.000474299	0.299901	replication factor C subunit 3
LOC101068212	53.8594	177.462	0.303498	-1.72024	0.043218	1	tRNA (cytosine(38)-C(5))-methyltransferase-like%2C transcript variant X4
LOC115248442	2.73861	176.367	0.015528	-6.00899	3.90758e-07	0.00090595	protein NipSnap homolog 3A-like%2C transcript variant X1
LOC101076232	40.1663	159.935	0.251142	-1.99343	0.0239402	1	apoptosis-associated speck-like protein containing a CARD
LOC101062817	35.602	157.744	0.225694	-2.14756	0.0163342	1	succinate dehydrogenase [ubiquinone] cytochrome b small subunit B%2C mitochondrial-like%2C transcript variant X2
LOC101078808	8.21584	157.744	0.0520833	-4.26303	4.62402e-05	0.0536026	transmembrane protein 8B
LOC115252041	15.5188	148.981	0.104167	-3.26303	0.000875328	0.445478	vacuolar protein sorting-associated protein 35
LOC101073103	27.3861	147.885	0.185185	-2.43296	0.00849103	1	thrombospondin type-1 domain-containing protein 4-like%2C transcript variant X1
LOC115248575	31.9505	147.885	0.216049	-2.21057	0.0151577	1	transcription cofactor HES-6-like
lum	30.1247	147.885	0.203704	-2.29546	0.0121723	1	lumican%2C transcript variant X1
LOC115247909	20.996	146.79	0.143035	-2.80556	0.00317595	0.989094	methionine aminopeptidase 1
LOC105417388	39.2534	145.694	0.269424	-1.89205	0.0342351	1	NA
LOC105416705	21.9089	144.599	0.151515	-2.72247	0.004099	1	uncharacterized LOC105416705
LOC101061341	35.602	139.122	0.255906	-1.96632	0.0301465	1	perilipin-2-like%2C transcript variant X2
LOC105418001	21.9089	138.026	0.15873	-2.65535	0.00537339	1	NA
LOC101064446	15.5188	135.835	0.114247	-3.12977	0.00160623	0.644529	RNA polymerase II subunit B
LOC101079789	31.9505	135.835	0.235215	-2.08795	0.0231351	1	protein phosphatase 1 regulatory subunit 7%2C transcript variant X2
LOC101067614	28.299	131.453	0.215278	-2.21573	0.0177369	1	uncharacterized LOC101067614%2C transcript variant X3
LOC105418295	32.8634	125.976	0.26087	-1.9386	0.0361694	1	complement C1q subcomponent subunit A-like%2C transcript variant X2
LOC101067817	10.0416	124.881	0.0804094	-3.63649	0.000564792	0.335088	disheveled-associated activator of morphogenesis 1%2C transcript variant X2
LOC101071311	34.6891	123.785	0.280236	-1.83529	0.0466231	1	leukocyte elastase inhibitor-like
LOC101073190	27.3861	122.69	0.223214	-2.1635	0.0222058	1	leukocyte elastase inhibitor-like%2C transcript variant X2
LOC115251941	13.6931	121.594	0.112613	-3.15056	0.00204163	0.74738	G1/S-specific cyclin-E1-like%2C transcript variant X1
LOC101068534	27.3861	116.117	0.235849	-2.08406	0.0287807	1	acyl-coenzyme A thioesterase 13
LOC105418299	24.6475	112.831	0.218447	-2.19465	0.023346	1	V-type proton ATPase subunit B%2C brain isoform
LOC101066737	6.3901	110.64	0.0577558	-4.11389	0.000290169	0.216238	NDC80 kinetochore complex component
LOC115248018	10.9545	110.64	0.0990099	-3.33628	0.00170286	0.657998	NA
LOC115253074	25.5604	108.449	0.23569	-2.08504	0.0315133	1	ribonuclease inhibitor-like
LOC115249863	28.299	107.354	0.263605	-1.92355	0.0452169	1	NA
LOC101067637	20.996	99.6855	0.210623	-2.24727	0.0251129	1	acid-sensing ion channel 1C%2C transcript variant X3
LOC101077645	17.3445	96.3992	0.179924	-2.47454	0.0163709	1	very long-chain acyl-CoA synthetase-like
gchfr	20.0832	94.2083	0.213178	-2.22987	0.0284373	1	GTP cyclohydrolase I feedback regulator
serpinh1	22.8218	94.2083	0.242248	-2.04544	0.041452	1	serpin family H member 1
LOC101063432	18.2574	92.0174	0.198413	-2.33342	0.0238609	1	lipocalin-like
LOC101067848	9.12871	92.0174	0.0992063	-3.33342	0.0029487	0.946576	chromatin accessibility complex subunit 1
LOC101071468	20.0832	89.8265	0.223577	-2.16115	0.0351311	1	nicotinamide riboside kinase 1-like%2C transcript variant X3
LOC101079097	10.0416	85.4447	0.117521	-3.08901	0.00596429	1	T-box transcription factor TBX3-like
rfxank	18.2574	85.4447	0.213675	-2.22651	0.0333014	1	regulatory factor X associated ankyrin containing protein%2C transcript variant X1
LOC105418252	14.6059	78.872	0.185185	-2.43296	0.0255831	1	NA
LOC115250963	12.7802	64.6313	0.19774	-2.33832	0.0425678	1	NA
LOC101078830	3.65148	56.9631	0.0641026	-3.96347	0.00469739	1	torsin-1A-like%2C transcript variant X1
LOC115251760	9.12871	52.5814	0.173611	-2.52607	0.0453449	1	GATA zinc finger domain-containing protein 1
LOC115248287	5.47723	47.1041	0.116279	-3.10434	0.0256271	1	leukocyte elastase inhibitor-like
LOC101068711	2.73861	43.8178	0.0625	-4	0.0106932	1	NF-kappa-B inhibitor alpha-like
LOC101072897	3.65148	41.6269	0.0877193	-3.51096	0.0212744	1	growth/differentiation factor 10-like
LOC105416841	3.65148	41.6269	0.0877193	-3.51096	0.0212744	1	butyrophilin subfamily 3 member A1-like%2C transcript variant X2
LOC101075748	3.65148	40.5315	0.0900901	-3.47249	0.0237949	1	tuftelin-like%2C transcript variant X2
pla2g1b	0	36.1497	0	#NAME?	0.00222527	0.786991	phospholipase A2 group IB
LOC115246877	3.65148	33.9588	0.107527	-3.21723	0.0470527	1	DCC-interacting protein 13-alpha-like
LOC115246813	0	32.8634	0	#NAME?	0.00364439	1	NA
LOC101067015	0.912871	27.3861	0.0333333	-4.90689	0.0235757	1	E3 ubiquitin-protein ligase HACE1%2C transcript variant X2
LOC115249839	1.82574	26.2907	0.0694444	-3.848	0.0499997	1	centrosomal protein of 112 kDa-like%2C transcript variant X3
LOC101074324	0	24.0998	0	#NAME?	0.01469	1	mannose-specific lectin
LOC115246440	0.912871	24.0998	0.0378788	-4.72247	0.0376704	1	polycomb group RING finger protein 5-B-like%2C transcript variant X3
LOC101077892	0	23.0043	0	#NAME?	0.0176373	1	chemokine XC receptor 1-like
LOC115252622	0.912871	23.0043	0.0396825	-4.65535	0.0441357	1	RING finger protein 121%2C transcript variant X1
masp2	0	19.718	0	#NAME?	0.0309011	1	mannan binding lectin serine peptidase 2%2C transcript variant X2
LOC115251659	0	17.5271	0	#NAME?	0.0453834	1	protein S100-A13-like

## Sheet: MTG vs MCG
Table S4 relative expression of mRNAs and DEGs in gonads
gene_id	MTG(base mean)	MCG(base mean)	foldChange	log2FoldChange	pval	padj(FDR)	description
LOC101076364	475865	22.3276	21312.8	14.3794	9.29885e-08	0.00034191	uncharacterized LOC101076364
LOC101076185	337432	253.83	1329.36	10.3765	1.49615e-05	0.00939028	uncharacterized LOC101076185%2C transcript variant X2
LOC101062392	275906	7.05084	39131	15.256	3.46459e-08	0.00034191	uncharacterized LOC101062392
LOC101071102	231006	11.7514	19657.7	14.2628	1.14687e-07	0.00034191	NAD(P)H dehydrogenase [quinone] 1-like
LOC101079936	191482	11.7514	16294.4	13.9921	1.62461e-07	0.000362812	zona pellucida sperm-binding protein 3-like
LOC101067670	135700	8.22598	16496.5	14.0099	1.67335e-07	0.000362812	uncharacterized LOC101067670
LOC101077824	113093	5.28813	21386.2	14.3844	1.13412e-07	0.00034191	zona pellucida sperm-binding protein 4-like
LOC101070461	99467.4	122.214	813.875	9.66866	3.73689e-05	0.0193749	importin subunit alpha-5-like
LOC115247349	95622.7	4.11299	23249	14.5049	1.04255e-07	0.00034191	uncharacterized LOC115247349%2C transcript variant X3
LOC101071895	88033.8	27.6158	3187.81	11.6383	3.11631e-06	0.00297296	basic salivary proline-rich protein 2-like
LOC101061645	86502.1	264.406	327.156	8.35383	0.000199312	0.0731322	elongation factor 1-alpha-like
LOC101074160	76710.9	61.6948	1243.39	10.2801	1.72883e-05	0.0103081	uncharacterized LOC101074160
LOC101078885	74205.7	16.452	4510.45	12.1391	1.6999e-06	0.00187066	uncharacterized LOC101078885%2C transcript variant X1
LOC101063080	65699.4	646.327	101.651	6.66747	0.00167657	0.408022	hydroperoxide isomerase ALOXE3-like%2C transcript variant X2
LOC105418400	56139.7	1.17514	47772.8	15.5439	5.21789e-08	0.00034191	uncharacterized LOC105418400
LOC101063893	54725.4	1.76271	31046.2	14.9221	8.85278e-08	0.00034191	basic proline-rich protein-like%2C transcript variant X1
LOC105419234	53821.7	7.63841	7046.2	12.7826	8.23054e-07	0.00130866	uncharacterized LOC105419234
LOC101077176	48208.8	92.2484	522.597	9.02955	8.51676e-05	0.039367	myelin P2 protein-like%2C transcript variant X2
cldn29a	47289.7	0.58757	80483.6	16.2964	3.72538e-08	0.00034191	claudin-like protein ZF-A89
LOC101079711	45630.3	38.192	1194.76	10.2225	1.89296e-05	0.0107493	zona pellucida sperm-binding protein 3-like
LOC101062825	44517.3	1237.42	35.9758	5.16896	0.0105195	1	NA
LOC105417714	34937.1	15.2768	2286.94	11.1592	6.04342e-06	0.00480452	zona pellucida sperm-binding protein 3-like
LOC101068006	34460.6	23.5028	1466.23	10.5179	1.33023e-05	0.00881276	uncharacterized LOC101068006%2C transcript variant X3
LOC101069863	32270.2	70.5084	457.679	8.83819	0.000109495	0.046633	very low-density lipoprotein receptor-like
LOC101073226	32030.2	292.61	109.464	6.77431	0.00147349	0.381987	galectin-4-like
LOC101063374	27954.1	21.1525	1321.55	10.368	1.62564e-05	0.00994144	inositol 1%2C4%2C5-trisphosphate receptor-interacting protein-like%2C transcript variant X1
LOC115251051	27360.2	75.2089	363.789	8.50696	0.000167005	0.0663844	NA
LOC101062595	26584.1	9.98868	2661.42	11.378	4.80724e-06	0.00420583	early nodulin-75-like%2C transcript variant X3
zar1	26395.2	300.248	87.9112	6.45797	0.00218856	0.501896	zygote arrest 1
LOC105416612	24400.5	2.93785	8305.57	13.0199	7.9824e-07	0.00130866	uncharacterized LOC105416612
acsl5	23738.5	44.0677	538.681	9.07329	8.22937e-05	0.0392541	acyl-CoA synthetase long chain family member 5
LOC101065299	23505.3	673.355	34.9077	5.12548	0.011106	1	glycogenin-1-like%2C transcript variant X1
LOC101077595	21561.7	3.52542	6116.07	12.5784	1.3154e-06	0.00165117	NA
LOC105419586	20428.2	2.93785	6953.46	12.7635	1.11155e-06	0.00155943	uncharacterized LOC105419586%2C transcript variant X2
LOC101072840	20334.6	72.8586	279.097	8.12462	0.000272415	0.0941608	P43 5S RNA-binding protein-like%2C transcript variant X1
gtf3a	20115.1	0.58757	34234.3	15.0632	1.8312e-07	0.000363951	general transcription factor IIIA
LOC101074491	17805.5	269.107	66.1653	6.048	0.00364509	0.648276	uromodulin-like
scarb1	17368.2	131.616	131.961	7.04397	0.00106033	0.301059	scavenger receptor class B member 1%2C transcript variant X1
LOC101076517	16969.9	59.3445	285.956	8.15965	0.000262153	0.0919463	short transient receptor potential channel 4%2C transcript variant X3
LOC101071592	16787.8	963.027	17.4323	4.12369	0.0352611	1	fatty acid-binding protein%2C heart
LOC105417206	15848.3	2.93785	5394.54	12.3973	1.78459e-06	0.00187066	zona pellucida sperm-binding protein 4-like
LOC115247678	14750.6	7.63841	1931.11	10.9152	9.1455e-06	0.00681626	basic salivary proline-rich protein 2-like%2C transcript variant X8
LOC115253296	14308.1	290.259	49.2942	5.62334	0.00613367	0.870761	NA
LOC105417527	13166.1	2.93785	4481.54	12.1298	2.52278e-06	0.00250701	uncharacterized LOC105417527%2C transcript variant X1
LOC105419423	12978.9	0	Inf	Inf	1.45602e-07	0.000362812	glutenin%2C high molecular weight subunit PW212-like%2C transcript variant X2
chac1	12463.2	730.937	17.051	4.09178	0.0365854	1	ChaC glutathione specific gamma-glutamylcyclotransferase 1
LOC105416326	12321.9	5.8757	2097.1	11.0342	8.30615e-06	0.00639037	uncharacterized LOC105416326
LOC105416843	11985	27.0282	443.424	8.79254	0.000121128	0.0498088	uncharacterized LOC105416843
LOC105416844	11430.1	31.7288	360.245	8.49284	0.000176131	0.0688644	uncharacterized LOC105416844
LOC101077279	10955.3	97.5366	112.32	6.81147	0.00143066	0.375826	perilipin-2-like%2C transcript variant X1
LOC101064549	9656.73	173.921	55.5238	5.79503	0.00500789	0.765629	uncharacterized LOC101064549%2C transcript variant X2
LOC105417258	9615.88	0	Inf	Inf	2.55461e-07	0.000468673	titin-like%2C transcript variant X2
LOC101063387	9350.38	273.22	34.2229	5.09689	0.0115803	1	late histone H2B.L4
LOC105419308	9232.95	22.9152	402.918	8.65434	0.000146458	0.0592038	dentin sialophosphoprotein-like
mylk	9202.31	42.8926	214.543	7.74512	0.000451033	0.137912	myosin light chain kinase
LOC101075676	8861.93	78.7343	112.555	6.81448	0.00143397	0.375826	L-lactate dehydrogenase C chain%2C transcript variant X2
LOC101070601	8817.68	463.592	19.0203	4.24947	0.0307825	1	fructose-bisphosphate aldolase B
LOC101070290	8618.55	214.463	40.1867	5.32865	0.00880256	1	4F2 cell-surface antigen heavy chain-like%2C transcript variant X2
LOC101065506	8405.81	1.17514	7153.03	12.8043	1.80399e-06	0.00187066	acidic mammalian chitinase-like%2C transcript variant X1
plk3	8284.98	217.988	38.0065	5.24817	0.0096949	1	polo like kinase 3
larp6	8252.64	206.237	40.0153	5.32248	0.00887381	1	La ribonucleoprotein domain family member 6
LOC101079356	8039.9	250.305	32.1204	5.00542	0.0129262	1	complement receptor type 1-like%2C transcript variant X2
slc24a4	8033.09	40.5423	198.141	7.63038	0.000523648	0.158089	solute carrier family 24 member 4%2C transcript variant X1
LOC105416781	7883.32	129.853	60.7096	5.92385	0.00429911	0.72719	insulin receptor substrate 2-A-like%2C transcript variant X2
LOC101066414	7619.52	531.751	14.3291	3.84088	0.0482702	1	F-box only protein 6-like
myo1b	7607.61	293.785	25.8952	4.69461	0.018584	1	myosin IB%2C transcript variant X7
LOC101062884	7420.4	102.825	72.1655	6.17324	0.00317548	0.591682	inactive all-trans-retinol 13%2C14-reductase-like%2C transcript variant X2
LOC101063062	7287.65	61.6948	118.124	6.88416	0.00132475	0.355004	borealin-2-like
LOC101070853(A2ML1)	7262.12	395.434	18.3649	4.19888	0.032633	1	alpha-2-macroglobulin-like protein 1
LOC101061426	6942.16	166.282	41.7492	5.38368	0.00827439	1	NAD(P) transhydrogenase%2C mitochondrial-like%2C transcript variant X2
LOC101065888	6848.55	3.52542	1942.62	10.9238	1.12136e-05	0.00786602	zona pellucida sperm-binding protein 3-like
LOC101065915	6349.89	1.76271	3602.34	11.8147	4.93767e-06	0.00420583	uncharacterized LOC101065915%2C transcript variant X2
LOC101075802	6067.37	318.463	19.052	4.25187	0.0308278	1	embryonic polyadenylate-binding protein-like%2C transcript variant X3
LOC101076205(ccnb2)	5890.37	117.514	50.1248	5.64745	0.00605235	0.867037	G2/mitotic-specific cyclin-B2-like
patl2	5696.35	391.321	14.5567	3.86361	0.047241	1	PAT1 homolog 2
LOC101069658	5544.87	390.734	14.1909	3.8269	0.0491578	1	rab9 effector protein with kelch motifs-like
pygl	5531.26	337.265	16.4003	4.03565	0.0392039	1	glycogen phosphorylase L
LOC101079369(zfp36l2)	5471.69	45.8304	119.39	6.89954	0.00131717	0.355004	mRNA decay activator protein ZFP36L2-like
LOC101069011	5407.02	132.791	40.7183	5.34761	0.0086873	1	kinesin-like protein KIF20A
LOC101069550	5401.91	173.921	31.0596	4.95697	0.0137782	1	uncharacterized LOC101069550%2C transcript variant X1
LOC101074871	5400.21	91.0733	59.2952	5.88984	0.0045275	0.729601	DNA damage-inducible transcript 4-like protein
LOC101067501	5372.98	340.79	15.7662	3.97877	0.0417323	1	nuclear autoantigenic sperm protein-like%2C transcript variant X2
caprin2	5350.85	310.824	17.215	4.1056	0.036321	1	caprin family member 2%2C transcript variant X4
haus6	5340.64	187.435	28.4934	4.83255	0.0159322	1	HAUS augmin like complex subunit 6
dnah2	5332.13	233.265	22.8587	4.51467	0.022966	1	dynein axonemal heavy chain 2%2C transcript variant X2
LOC105416847	5304.9	2.93785	1805.71	10.8184	1.38555e-05	0.00893117	uncharacterized LOC105416847
prxl2a	5289.59	107.525	49.1939	5.62041	0.00627154	0.87986	peroxiredoxin like 2A
LOC115249843	5224.91	3.52542	1482.07	10.5334	1.86385e-05	0.0107493	glycine-rich cell wall structural protein 1.0-like%2C transcript variant X1
LOC101063519	5061.53	9.40111	538.397	9.07253	9.54309e-05	0.0421486	forkhead box protein N5-like
LOC101080189	5007.07	63.4575	78.9042	6.30203	0.00275029	0.560636	cytochrome P450 2K1-like%2C transcript variant X2
rbpms2	4996.85	153.943	32.4591	5.02055	0.0128118	1	RNA binding protein%2C mRNA processing factor 2%2C transcript variant X2
LOC101065963	4942.39	330.214	14.9672	3.90374	0.0453211	1	lamina-associated polypeptide 2%2C isoforms beta/gamma-like%2C transcript variant X2
kpna2	4784.11	125.152	38.2263	5.25649	0.00971156	1	karyopherin subunit alpha 2%2C transcript variant X2
LOC101078574	4770.5	268.519	17.7659	4.15104	0.034604	1	neuronal pentraxin-1-like%2C transcript variant X6
exd2	4765.39	204.474	23.3056	4.5426	0.0222929	1	exonuclease 3'-5' domain containing 2%2C transcript variant X1
rasl11b	4761.99	51.7061	92.0972	6.52509	0.00209938	0.486118	RAS like family 11 member B
LOC105417350	4656.47	0	Inf	Inf	1.00253e-06	0.00149439	translation initiation factor IF-2-like
LOC101077147	4653.07	56.9943	81.641	6.35122	0.00259874	0.549454	kinesin-like protein KIF2C%2C transcript variant X1
LOC105418582	4576.48	89.8982	50.9074	5.6698	0.00593758	0.863483	synaptonemal complex protein 2-like
dbi	4552.65	313.762	14.5099	3.85896	0.0476162	1	diazepam binding inhibitor%2C acyl-CoA binding protein
LOC105418150	4552.65	3.52542	1291.38	10.3347	2.41515e-05	0.0128716	adhesive plaque matrix protein-like
LOC101077867	4448.83	7.63841	582.43	9.18594	8.58316e-05	0.039367	NA
LOC101064318	4402.88	165.107	26.6668	4.73697	0.0178701	1	switch-associated protein 70-like%2C transcript variant X2
mcrip2	4300.77	302.598	14.2128	3.82912	0.049207	1	MAPK regulated corepressor interacting protein 2
hoga1	4299.06	236.791	18.1556	4.18234	0.0334857	1	4-hydroxy-2-oxoglutarate aldolase 1%2C transcript variant X3
LOC105418457	4276.94	136.904	31.2405	4.96535	0.01372	1	uncharacterized LOC105418457%2C transcript variant X1
LOC105417017	4241.2	0.58757	7218.21	12.8174	3.40497e-06	0.00312341	uncharacterized LOC105417017%2C transcript variant X1
dclre1a	4239.5	108.113	39.2136	5.29328	0.00933039	1	DNA cross-link repair 1A%2C transcript variant X1
LOC105416200	4120.36	173.921	23.6911	4.56627	0.0217665	1	zinc finger protein 664-like%2C transcript variant X3
LOC101062772	4113.55	95.1863	43.2158	5.43349	0.00790679	1	alpha-protein kinase 3-like%2C transcript variant X6
LOC115249838	4101.64	0	Inf	Inf	1.2754e-06	0.00165117	uncharacterized LOC115249838
LOC101079455	4064.2	204.474	19.8763	4.31298	0.0289848	1	LIM domain only protein 7-like%2C transcript variant X7
LOC101074099	4004.63	122.214	32.7672	5.03418	0.0126825	1	kinesin-like protein KIF20A
lipg	4001.23	17.6271	226.993	7.8265	0.000435581	0.137722	lipase G%2C endothelial type
galnt8	3999.53	1.76271	2268.97	11.1478	1.18056e-05	0.00804466	polypeptide N-acetylgalactosaminyltransferase 8
LOC101077186	3967.19	254.418	15.5932	3.96285	0.0426566	1	thymus-specific serine protease-like
LOC105417877	3882.09	102.825	37.7545	5.23858	0.00998265	1	SUN domain-containing protein 1-like%2C transcript variant X3
LOC105417728	3720.41	83.4349	44.5906	5.47867	0.00752037	0.996449	uncharacterized LOC105417728
LOC101069156	3718.71	27.6158	134.659	7.07317	0.00109335	0.306781	sodium-dependent multivitamin transporter-like
LOC101063365	3630.21	142.779	25.4253	4.66819	0.0194345	1	tripartite motif-containing protein 16-like%2C transcript variant X3
tbcc	3620	141.604	25.5642	4.67605	0.0192617	1	tubulin folding cofactor C
LOC115249957	3606.38	15.8644	227.326	7.82862	0.000439993	0.137722	nucleoside diphosphate kinase B-like
LOC101078797	3480.44	85.7852	40.5716	5.3424	0.0088643	1	uncharacterized LOC101078797%2C transcript variant X2
LOC101070260	3473.63	0	Inf	Inf	1.7498e-06	0.00187066	acidic mammalian chitinase-like%2C transcript variant X2
LOC105416376	3441.29	52.8813	65.0759	6.02405	0.00392425	0.668524	elongin-A-like
dnttip2	3408.96	183.322	18.5955	4.21688	0.0323822	1	deoxynucleotidyltransferase terminal interacting protein 2%2C transcript variant X1
LOC105417476	3405.55	138.079	24.6638	4.62432	0.0204708	1	von Willebrand factor A domain-containing protein 7-like%2C transcript variant X7
LOC101064278	3351.09	34.079	98.3329	6.6196	0.00191218	0.451541	elongation of very long chain fatty acids protein 6-like
LOC101064682	3342.58	38.7796	86.1944	6.42952	0.00240794	0.541776	baculoviral IAP repeat-containing protein 5.1-like
LOC105418115	3250.68	8.81354	368.828	8.5268	0.000196123	0.0730863	uncharacterized LOC105418115%2C transcript variant X4
inpp1	3247.27	196.248	16.5468	4.04848	0.0390155	1	inositol polyphosphate-1-phosphatase
LOC101069338	3191.11	74.6213	42.7641	5.41833	0.00813099	1	2-acylglycerol O-acyltransferase 2-A-like
LOC101075548	3100.91	61.1072	50.7454	5.6652	0.00606971	0.867037	LIM/homeobox protein Lhx8-like%2C transcript variant X1
LOC101067638	3039.64	176.271	17.2441	4.10803	0.0366108	1	profilin-2-like%2C transcript variant X1
smim24	3000.5	53.4688	56.1167	5.81036	0.00511175	0.769846	small integral membrane protein 24%2C transcript variant X7
phf24	2908.59	16.452	176.793	7.46592	0.000698494	0.205668	PHD finger protein 24%2C transcript variant X3
LOC101070251	2886.47	129.265	22.3298	4.4809	0.0242092	1	kelch domain-containing protein 1-like
LOC105417902	2862.64	49.9434	57.3176	5.84091	0.0049417	0.760384	uncharacterized LOC105417902%2C transcript variant X2
LOC115249867	2860.94	56.9943	50.1969	5.64953	0.00621061	0.876468	NA
LOC101065082	2847.32	94.5987	30.099	4.91164	0.0147977	1	NA
LOC101071091	2809.88	108.113	25.9903	4.6999	0.0188918	1	glutamine synthetase
rgs12	2808.18	178.034	15.7733	3.97941	0.042202	1	regulator of G protein signaling 12%2C transcript variant X2
LOC101069763	2794.56	34.6666	80.6125	6.33293	0.00274128	0.560636	histamine H2 receptor-like%2C transcript variant X2
LOC101061104	2784.35	72.2711	38.5265	5.26778	0.00977334	1	lysophosphatidic acid receptor 1-A
LOC115251763	2740.1	84.0225	32.6115	5.02731	0.0129585	1	geminin-like
fdxr	2721.38	169.22	16.0819	4.00737	0.040975	1	ferredoxin reductase%2C transcript variant X3
tsen34	2695.85	97.5366	27.6394	4.78865	0.0170898	1	tRNA splicing endonuclease subunit 34%2C transcript variant X3
ccnb1	2663.51	24.0904	110.563	6.78873	0.0015904	0.395115	cyclin B1
LOC105418009	2610.75	54.0564	48.2969	5.59386	0.00667006	0.909034	uncharacterized LOC105418009
LOC101078859	2585.23	7.05084	366.655	8.51828	0.00020849	0.0753408	uncharacterized LOC101078859
LOC101072182(pttg1)	2571.61	142.779	18.0111	4.17081	0.0343265	1	securin-like
mad2l1	2508.64	168.632	14.8764	3.89495	0.0463577	1	mitotic arrest deficient 2 like 1
pbk	2445.67	168.045	14.5537	3.86331	0.0479875	1	PDZ binding kinase%2C transcript variant X1
LOC101062982	2409.93	71.6835	33.619	5.0712	0.0123859	1	laminin subunit beta-4%2C transcript variant X4
LOC101065671	2370.78	74.6213	31.7708	4.98963	0.0136272	1	cyclin N-terminal domain-containing protein 2-like
LOC105417230	2363.98	4.11299	574.759	9.16681	0.00010514	0.0455925	uncharacterized LOC105417230%2C transcript variant X2
LOC101071404	2341.85	0.58757	3985.66	11.9606	1.05616e-05	0.00763312	armadillo repeat-containing protein 4-like
LOC101079607	2341.85	131.028	17.8729	4.1597	0.0348498	1	eukaryotic translation initiation factor 4E-1A%2C transcript variant X2
mtif3	2326.53	133.378	17.4431	4.12459	0.0362249	1	mitochondrial translational initiation factor 3
dok7	2301	156.881	14.6672	3.87452	0.0474959	1	docking protein 7
LOC105416840	2299.3	135.729	16.9404	4.0824	0.0379474	1	wiskott-Aldrich syndrome protein family member 3-like%2C transcript variant X1
slc12a8	2278.88	39.9547	57.0365	5.83381	0.0050603	0.768715	solute carrier family 12 member 8
LOC101076666	2263.56	1.17514	1926.21	10.9115	2.16164e-05	0.0119896	low choriolytic enzyme-like%2C transcript variant X2
pde7b	2238.03	131.616	17.0043	4.08783	0.0377565	1	phosphodiesterase 7B%2C transcript variant X1
LOC101067895	2193.78	31.1412	70.4463	6.13845	0.00353113	0.642007	F-box/WD repeat-containing protein 10
LOC115246692	2188.68	63.4575	34.4904	5.10812	0.0119251	1	uncharacterized LOC115246692
cep44	2176.76	104	20.9305	4.38753	0.0271508	1	centrosomal protein 44%2C transcript variant X3
LOC101072938	2168.25	35.2542	61.5034	5.9426	0.00446347	0.729136	snRNA-activating protein complex subunit 1-like
tyms	2112.09	92.836	22.7508	4.50784	0.0237555	1	thymidylate synthetase
LOC446067	2078.05	20.5649	101.048	6.6589	0.00190924	0.451541	pyruvate kinase PKM%2C transcript variant X1
LOC105416396	2072.95	72.2711	28.6829	4.84212	0.0162616	1	uncharacterized LOC105416396%2C transcript variant X1
rnf5	2066.14	106.35	19.4277	4.28004	0.030658	1	ring finger protein 5
LOC101061729	2059.33	26.4406	77.8851	6.28327	0.00298928	0.566711	eomesodermin%2C transcript variant X2
LOC101069811	2045.71	32.9039	62.1724	5.9582	0.00440313	0.729136	protein DVR-1-like
LOC105416909	2006.57	9.98868	200.884	7.65022	0.000597215	0.178045	uncharacterized LOC105416909%2C transcript variant X2
LOC101069549	1987.85	104.587	19.0066	4.24843	0.031796	1	uncharacterized LOC101069549
LOC101061452	1982.74	83.4349	23.764	4.5707	0.0221942	1	occludin-like%2C transcript variant X2
LOC101078342	1970.83	94.5987	20.8336	4.38084	0.0274661	1	E3 ubiquitin/ISG15 ligase TRIM25-like
LOC101061080	1958.92	4.70056	416.741	8.70301	0.000184438	0.070949	E3 ubiquitin-protein ligase TRIM21-like%2C transcript variant X5
LOC115247887	1952.11	35.8417	54.4647	5.76725	0.00554329	0.811089	zona pellucida sperm-binding protein 3-like
LOC101076599	1924.88	43.4802	44.2703	5.46827	0.00789271	1	protein B4%2C transcript variant X1
tbl2	1904.46	90.4857	21.047	4.39554	0.0270605	1	transducin beta like 2
LOC101067003	1860.2	29.9661	62.0771	5.95599	0.00445334	0.729136	growth arrest and DNA damage-inducible protein GADD45 beta-like
LOC101061687	1844.89	44.6553	41.314	5.36856	0.00889815	1	solute carrier family 12 member 9-like%2C transcript variant X1
LOC115252757	1827.87	7.05084	259.241	8.01815	0.000400686	0.130909	NA
LOC115251861	1826.17	0	Inf	Inf	6.02024e-06	0.00480452	forkhead box protein C1-B-like
myo19	1815.95	61.1072	29.7175	4.89324	0.0154483	1	myosin XIX
nsdhl	1807.45	123.39	14.6483	3.87266	0.0479621	1	NAD(P) dependent steroid dehydrogenase-like
LOC101065588	1790.43	67.5705	26.4972	4.72777	0.0186754	1	phosphatidylinositol transfer protein alpha isoform-like
LOC105418296	1790.43	26.4406	67.7149	6.0814	0.003854	0.66128	NA
LOC101063487(cdc20)	1787.02	116.926	15.2833	3.93389	0.0449455	1	cell division cycle protein 20 homolog
LOC101079578	1775.11	35.2542	50.3517	5.65397	0.00638702	0.885642	contactin-4-like%2C transcript variant X1
LOC101075346	1773.41	83.4349	21.255	4.40973	0.0267249	1	thioredoxin
psat1	1773.41	105.175	16.8615	4.07566	0.0385877	1	phosphoserine aminotransferase 1
gorasp2	1764.9	71.6835	24.6207	4.6218	0.0210736	1	golgi reassembly stacking protein 2%2C transcript variant X1
LOC101075057	1761.49	31.7288	55.5172	5.79486	0.00541463	0.797154	dickkopf-related protein 2-like%2C transcript variant X2
aadat	1746.18	62.87	27.7744	4.79568	0.0173112	1	aminoadipate aminotransferase
dclk2	1739.37	30.5536	56.9284	5.83108	0.00519466	0.774329	doublecortin like kinase 2%2C transcript variant X3
LOC101067347	1725.75	106.35	16.2271	4.02033	0.0410134	1	FYVE%2C RhoGEF and PH domain-containing protein 4-like%2C transcript variant X3
LOC101072270	1718.95	84.61	20.3161	4.34455	0.0287746	1	transcription factor IIIA-like
LOC101063824	1710.44	46.418	36.8485	5.20354	0.0108431	1	V-set and transmembrane domain-containing protein 2-like protein
LOC115250959	1696.82	76.9716	22.0447	4.46236	0.0252574	1	NA
nup43	1681.5	82.8473	20.2964	4.34315	0.0288501	1	nucleoporin 43%2C transcript variant X2
LOC101071708(hsp70)	1666.19	19.3898	85.931	6.42511	0.00258981	0.549454	heat shock 70 kDa protein 1-like
pdzd7	1649.17	104.587	15.7683	3.97896	0.0429617	1	PDZ domain containing 7%2C transcript variant X4
LOC101066615	1642.36	68.1581	24.0963	4.59074	0.0219114	1	collagen alpha-5(IV) chain-like%2C transcript variant X4
LOC101077198	1581.09	93.4236	16.9239	4.08099	0.038557	1	FH2 domain-containing protein 1-like%2C transcript variant X2
prmt6	1581.09	109.876	14.3898	3.84698	0.0495421	1	protein arginine methyltransferase 6
LOC101074260	1577.69	22.3276	70.6606	6.14283	0.00363651	0.648276	POU domain%2C class 5%2C transcription factor 1-like
LOC101074745	1575.98	44.6553	35.2922	5.14128	0.0117248	1	MAM and LDL-receptor class A domain-containing protein 1-like
LOC101074698	1569.18	64.6327	24.2784	4.6016	0.0217031	1	arf-GAP with dual PH domain-containing protein 1-like%2C transcript variant X1
map1lc3c	1569.18	34.6666	45.2648	5.50032	0.00773106	1	microtubule associated protein 1 light chain 3 gamma
LOC115251272	1565.77	15.8644	98.6973	6.62494	0.00206584	0.483042	NA
LOC101065892	1562.37	35.8417	43.5907	5.44595	0.00824019	1	UPF0577 protein KIAA1324-like
LOC101062472	1535.14	3.52542	435.448	8.76636	0.000189759	0.0718372	eukaryotic translation initiation factor 3 subunit A-like%2C transcript variant X2
LOC101079336	1531.73	34.6666	44.1847	5.46547	0.00806936	1	zona pellucida sperm-binding protein 3-like
timm8b	1526.63	98.1241	15.5581	3.9596	0.0440091	1	translocase of inner mitochondrial membrane 8 homolog B
LOC101069200	1507.91	94.0111	16.0397	4.00357	0.0420059	1	transmembrane protein 180-like
LOC101079075	1495.99	51.7061	28.9326	4.85462	0.01635	1	delta-type opioid receptor-like
LOC101069809	1490.89	65.2202	22.8593	4.51471	0.0239963	1	NLR family CARD domain-containing protein 3%2C transcript variant X1
LOC101072117	1478.97	2.35028	629.276	9.29755	0.000114722	0.048002	late histone H2A.2.2-like
LOC101068074	1473.87	59.3445	24.8358	4.63435	0.021	1	elongation factor 1-alpha
trf3	1385.37	22.3276	62.0472	5.95529	0.00460482	0.73708	TBP-related factor 3
cks1b	1380.26	52.2937	26.3944	4.72216	0.0191074	1	CDC28 protein kinase regulatory subunit 1B%2C transcript variant X2
LOC115250154	1329.2	18.8022	70.694	6.14352	0.00371736	0.651904	NA
aurka	1284.95	88.723	14.4828	3.85626	0.0495194	1	aurora kinase A%2C transcript variant X4
gas2l3	1261.13	78.1468	16.1379	4.01238	0.0419883	1	growth arrest specific 2 like 3
tmem44	1257.72	54.644	23.0167	4.52461	0.0239994	1	transmembrane protein 44%2C transcript variant X2
tspan8	1244.11	19.3898	64.163	6.00367	0.00441621	0.729136	tetraspanin 8
lsm14b	1228.79	19.3898	63.373	5.9858	0.00451687	0.729601	LSM family member 14B
tmem45b	1228.79	2.93785	418.262	8.70826	0.000223386	0.0795189	transmembrane protein 45B
pfkfb3	1199.86	54.0564	22.1964	4.47225	0.0255212	1	6-phosphofructo-2-kinase/fructose-2%2C6-biphosphatase 3
LOC101074140	1184.54	18.2147	65.0323	6.02308	0.00434927	0.729136	uncharacterized LOC101074140
LOC105416949	1181.14	0.58757	2010.21	10.9731	3.97917e-05	0.0201922	protein Bouncer-like%2C transcript variant X1
rasal1	1174.33	14.1017	83.2759	6.37983	0.00288289	0.560888	RAS protein activator like 1%2C transcript variant X3
astn1	1157.31	53.4688	21.6446	4.43593	0.0266367	1	astrotactin 1%2C transcript variant X1
ap1m2	1152.2	66.9829	17.2015	4.10446	0.0382406	1	adaptor related protein complex 1 subunit mu 2%2C transcript variant X1
fbxo43	1147.1	18.8022	61.0086	5.93094	0.00486216	0.757265	F-box protein 43%2C transcript variant X3
ripor2	1147.1	56.4067	20.3362	4.34598	0.0294247	1	RHO family interacting cell polarization regulator 2%2C transcript variant X3
LOC115246438	1138.59	30.5536	37.2653	5.21976	0.011039	1	solute carrier family 12 member 9-like
LOC101080011	1114.76	26.4406	42.1609	5.39783	0.00902387	1	growth arrest and DNA damage-inducible protein GADD45 beta
LOC101076289	1109.66	4.11299	269.793	8.07571	0.000444636	0.137722	maternal B9.10 protein-like
LOC101079329	1090.93	27.6158	39.504	5.30393	0.0100747	1	transmembrane protein 53
LOC101078079	1053.49	17.0395	61.8264	5.95015	0.00481955	0.756225	unconventional myosin-Ie-like
samd12	1043.28	30.5536	34.1459	5.09364	0.0128676	1	sterile alpha motif domain containing 12%2C transcript variant X2
sybu	1022.86	11.1638	91.6225	6.51763	0.00253003	0.549454	syntabulin%2C transcript variant X4
LOC101064839	1007.54	31.1412	32.3539	5.01587	0.0141064	1	monocarboxylate transporter 2%2C transcript variant X2
LOC105419690	1005.84	61.1072	16.4602	4.04091	0.041304	1	SPRY domain-containing SOCS box protein 4-like%2C transcript variant X1
LOC115246845	1004.14	24.0904	41.6821	5.38136	0.00931781	1	uncharacterized LOC115246845%2C transcript variant X4
fancc	1000.73	56.4067	17.7414	4.14905	0.0368023	1	FA complementation group C%2C transcript variant X6
fam136a	983.713	61.6948	15.9448	3.99502	0.0434368	1	family with sequence similarity 136 member A
dlgap5	978.607	59.3445	16.4903	4.04354	0.0412681	1	DLG associated protein 5%2C transcript variant X2
LOC101071571	963.29	56.4067	17.0776	4.09403	0.0391487	1	caspase recruitment domain-containing protein 10%2C transcript variant X1
cenpl	956.482	22.9152	41.7401	5.38336	0.00935788	1	centromere protein L
LOC101069374(hspa8b)	953.078	12.9265	73.7304	6.20419	0.00366948	0.648276	NA
LOC101076817	941.165	8.22598	114.414	6.83812	0.00179876	0.433337	germ cell-specific gene 1-like protein
LOC101078481	922.444	47.0056	19.6241	4.29456	0.0316572	1	ubiquitin carboxyl-terminal hydrolase 2
cdca3	919.04	51.1186	17.9786	4.16821	0.0362904	1	cell division cycle associated 3%2C transcript variant X1
LOC101067779	903.723	41.1299	21.9724	4.45762	0.026555	1	very-long-chain 3-oxoacyl-CoA reductase-A
LOC101074885	898.617	0	Inf	Inf	2.4286e-05	0.0128716	insulin-like growth factor-binding protein 1%2C transcript variant X2
LOC101068442	869.684	41.7174	20.847	4.38177	0.0289508	1	G2/mitotic-specific cyclin-B2-like
LOC115248040	844.155	9.98868	84.5112	6.40107	0.00301771	0.566711	NA
LOC115250659	839.049	27.0282	31.0435	4.95622	0.0154182	1	NA
LOC101074536	828.838	52.8813	15.6736	3.97026	0.0451636	1	uncharacterized LOC101074536%2C transcript variant X3
pcbd1	811.819	19.9774	40.6369	5.34472	0.0100169	1	pterin-4 alpha-carbinolamine dehydratase 1
LOC101071016	810.117	31.1412	26.0143	4.70123	0.020553	1	polycystic kidney disease protein 1-like 2
thap4	796.501	44.0677	18.0745	4.17588	0.036443	1	THAP domain containing 4
LOC101078808	793.097	28.2033	28.1207	4.81356	0.0182001	1	transmembrane protein 8B
LOC101062550	770.972	0.58757	1312.14	10.3577	9.24919e-05	0.0416213	cytosolic 5'-nucleotidase 1A-like
LOC101063105	764.165	14.1017	54.1897	5.75995	0.00634445	0.884884	adhesion G-protein coupled receptor F1-like%2C transcript variant X1
bcdin3d	747.145	47.5931	15.6986	3.97256	0.0454527	1	BCDIN3 domain containing RNA methyltransferase
pth2r	745.444	25.8531	28.8339	4.84969	0.0176301	1	parathyroid hormone 2 receptor%2C transcript variant X2
LOC101063032	726.722	28.2033	25.7672	4.68747	0.0211489	1	beta-1%2C3-galactosyltransferase 1-like%2C transcript variant X6
LOC101075055	725.02	38.7796	18.6959	4.22465	0.0349156	1	carbonic anhydrase 4-like%2C transcript variant X2
susd2	725.02	17.6271	41.131	5.36216	0.0100109	1	sushi domain containing 2
mesd	716.511	18.8022	38.1078	5.25201	0.0113441	1	mesoderm development LRP chaperone
sgcg	704.597	7.05084	99.931	6.64286	0.00243061	0.541776	sarcoglycan gamma%2C transcript variant X4
frk	696.088	42.8926	16.2286	4.02047	0.0435131	1	fyn related Src family tyrosine kinase
LOC101066835	692.684	40.5423	17.0855	4.0947	0.0402655	1	collagen alpha-5(IV) chain-like%2C transcript variant X2
LOC101065592	684.174	42.8926	15.9509	3.99556	0.0447381	1	semaphorin-6D-like%2C transcript variant X1
colq	677.367	25.8531	26.2006	4.71153	0.0207953	1	collagen like tail subunit of asymmetric acetylcholinesterase%2C transcript variant X1
LOC105418639	658.645	14.6892	44.8386	5.48667	0.00887491	1	NA
LOC101063984	655.241	29.9661	21.8661	4.45063	0.027724	1	ras-related protein Rab-33B-like%2C transcript variant X3
nusap1	651.838	36.4293	17.8932	4.16134	0.0377738	1	nucleolar and spindle associated protein 1
LOC101065218	650.136	12.9265	50.2947	5.65233	0.00740457	0.986586	methyltransferase-like protein 27%2C transcript variant X2
fam240a	645.03	21.1525	30.4943	4.93047	0.0164801	1	family with sequence similarity 240 member A%2C transcript variant X3
ggtlc3	639.924	6.46327	99.0094	6.62949	0.00254674	0.549454	gamma-glutamyltransferase light chain family member 3
LOC105418824	638.222	6.46327	98.7461	6.62565	0.00255965	0.549454	NA
LOC101079334	629.713	39.3672	15.9959	3.99963	0.0449268	1	cyclic nucleotide-gated olfactory channel-like%2C transcript variant X1
ccdc58	628.011	39.9547	15.7181	3.97435	0.0461373	1	coiled-coil domain containing 58
LOC101075603	628.011	39.3672	15.9527	3.99572	0.0451228	1	peptide-N(4)-(N-acetyl-beta-glucosaminyl)asparagine amidase
gdf9	626.309	41.1299	15.2276	3.92862	0.0483922	1	growth differentiation factor 9%2C transcript variant X2
LOC101062387	621.203	30.5536	20.3316	4.34565	0.0312377	1	actin cytoskeleton-regulatory complex protein PAN1-like%2C transcript variant X1
hsd17b1	619.501	5.8757	105.434	6.7202	0.0023384	0.53115	hydroxysteroid 17-beta dehydrogenase 1
c19h1orf50	597.376	35.2542	16.9448	4.08277	0.0414346	1	chromosome 19 C1orf50 homolog
dcstamp	595.674	9.40111	63.3621	5.98555	0.00524154	0.776465	dendrocyte expressed seven transmembrane protein
LOC101076961	595.674	23.5028	25.3448	4.66362	0.0223253	1	dehydrogenase/reductase SDR family member 12-like
LOC115248299	595.674	7.63841	77.9841	6.28511	0.0037825	0.658389	NA
LOC101064034	585.463	35.2542	16.6069	4.05371	0.0428109	1	sorting nexin-10A%2C transcript variant X1
LOC115248829	576.953	0	Inf	Inf	5.9511e-05	0.0295695	disheveled-associated activator of morphogenesis 1-like
LOC101078053	575.251	24.6779	23.3103	4.5429	0.0255627	1	integral membrane protein 2C-like%2C transcript variant X1
LOC105417601	549.722	16.452	33.4138	5.06237	0.0146823	1	afadin- and alpha-actinin-binding protein-like%2C transcript variant X2
htr4	544.616	25.8531	21.0658	4.39683	0.0301205	1	5-hydroxytryptamine receptor 4%2C transcript variant X1
LOC115248371	544.616	30.5536	17.8249	4.15582	0.0388284	1	TSC22 domain family protein 2-like
LOC105416588	529.299	18.2147	29.059	4.86091	0.0184029	1	uncharacterized LOC105416588%2C transcript variant X3
LOC101065672	525.895	7.63841	68.8488	6.10536	0.00478028	0.755031	folate receptor alpha-like%2C transcript variant X1
LOC115253041	510.578	0	Inf	Inf	7.65201e-05	0.037245	uncharacterized LOC115253041%2C transcript variant X2
LOC105416924	508.876	15.8644	32.0766	5.00345	0.0158993	1	proprotein convertase subtilisin/kexin type 5-like
LOC101075236	498.664	32.3163	15.4307	3.94773	0.0487089	1	protein regulator of cytokinesis 1-like
LOC101069606	495.26	18.2147	27.1902	4.76502	0.0206616	1	neuroepithelial cell-transforming gene 1 protein-like
LOC115247848	491.857	13.5141	36.3958	5.1857	0.0131555	1	glutamine synthetase-like
LOC101075935	488.453	8.81354	55.4207	5.79235	0.00684911	0.928132	claudin-19
LOC105418072	488.453	1.17514	415.655	8.69924	0.000437267	0.137722	NA
LOC105416434	478.241	24.0904	19.852	4.31121	0.0336288	1	immediate early response gene 2 protein-like
LOC101063389	471.433	22.9152	20.5729	4.36268	0.0319379	1	barrier-to-autointegration factor-like protein
LOC101065991	468.03	17.6271	26.5517	4.73073	0.0216692	1	serine/threonine-protein kinase pdik1l-B-like
LOC101061725	464.626	10.5763	43.931	5.45717	0.00996211	1	solute carrier family 22 member 13-like
LOC101064208	462.924	8.81354	52.5241	5.71491	0.00756566	0.996911	claudin-18
LOC101068676	462.924	7.63841	60.6048	5.92136	0.00607108	0.867037	guanine nucleotide-binding protein G(t) subunit alpha-2-like
LOC101080198	456.116	14.1017	32.3448	5.01546	0.0160761	1	synaptotagmin-7-like%2C transcript variant X2
LOC101064877	451.01	17.0395	26.4685	4.7262	0.0219366	1	RING finger protein 225-like%2C transcript variant X5
LOC105419396	451.01	22.9152	19.6817	4.29878	0.0343952	1	UDP-GalNAc:beta-1%2C3-N-acetylgalactosaminyltransferase 2-like%2C transcript variant X3
LOC101079587	442.501	23.5028	18.8276	4.23478	0.0368756	1	teratocarcinoma-derived growth factor-like%2C transcript variant X2
LOC115251689	433.991	15.8644	27.3563	4.7738	0.021026	1	NA
LOC101071117	405.058	24.6779	16.4138	4.03684	0.045833	1	coenzyme Q-binding protein COQ10 homolog%2C mitochondrial-like%2C transcript variant X2
LOC115246686	403.356	4.70056	85.8103	6.42308	0.00380954	0.658389	protein FAM169B-like
rgs9bp	401.655	25.2655	15.8974	3.99071	0.0480907	1	regulator of G protein signaling 9 binding protein
LOC101066561	399.953	19.9774	20.0203	4.32339	0.0342505	1	kinesin-like protein KIF16B%2C transcript variant X3
LOC105416574	399.953	25.2655	15.83	3.98459	0.0484222	1	homeobox protein goosecoid-2-like%2C transcript variant X1
LOC101079810	398.251	17.6271	22.5931	4.49781	0.0286087	1	specifically androgen-regulated gene protein-like
LOC101068629	394.847	11.7514	33.6	5.07039	0.0157191	1	histone H2AX
LOC105417678	386.337	24.6779	15.6552	3.96857	0.0494862	1	proline-rich protein 18-like
LOC101061665	381.231	19.3898	19.6614	4.2973	0.0355066	1	sodium- and chloride-dependent GABA transporter 1-like
LOC101066313	376.126	3.52542	106.69	6.73728	0.00289358	0.560888	exosome complex component RRP40%2C transcript variant X1
LOC105417624	376.126	20.5649	18.2897	4.19296	0.039608	1	NA
kcns3	365.914	19.3898	18.8715	4.23814	0.0380243	1	potassium voltage-gated channel modifier subfamily S member 3%2C transcript variant X1
LOC105417307	364.212	17.0395	21.3746	4.41782	0.0316635	1	serine protease inhibitor Kazal-type 1-like
LOC101069259(pla2g4c)	352.299	17.6271	19.9862	4.32093	0.0352145	1	cytosolic phospholipase A2 gamma-like
LOC115246752	352.299	18.8022	18.7371	4.22782	0.038715	1	NA
LOC115247521	345.491	4.70056	73.5	6.19967	0.00513231	0.769846	NA
slc9a3	345.491	3.52542	98	6.61471	0.00341704	0.626896	solute carrier family 9 member A3%2C transcript variant X2
LOC115248349	343.789	10.5763	32.5057	5.02262	0.0171817	1	coiled-coil-helix-coiled-coil-helix domain-containing protein 1-like
LOC115252736	335.279	2.93785	114.124	6.83446	0.0028267	0.560888	rho GTPase-activating protein 22-like
kirrel2	330.174	12.9265	25.5423	4.67482	0.0248835	1	kirre like nephrin family adhesion molecule 2%2C transcript variant X1
ocstamp	325.068	8.22598	39.5172	5.30441	0.0130768	1	osteoclast stimulatory transmembrane protein
prlr_1	318.26	11.7514	27.0828	4.7593	0.0230469	1	NA
LOC105416542	313.154	16.452	19.0345	4.25054	0.0387969	1	protein huluwa-like%2C transcript variant X2
LOC101078425	306.347	12.339	24.8276	4.63387	0.0264726	1	leucine-rich repeat-containing protein 24-like%2C transcript variant X1
shisa3	302.943	16.452	18.4138	4.20271	0.041006	1	shisa family member 3
LOC101062327	292.731	16.452	17.7931	4.15325	0.0434118	1	keratinocyte-associated protein 3-like%2C transcript variant X3
LOC101066164	289.327	9.40111	30.7759	4.94373	0.0196615	1	chloride intracellular channel protein 3-like
vkorc1l1	289.327	10.5763	27.3563	4.7738	0.0233532	1	vitamin K epoxide reductase complex subunit 1 like 1
foxl2	285.924	8.81354	32.4414	5.01976	0.0182778	1	forkhead box L2
rgs9	279.116	6.46327	43.185	5.43246	0.0121763	1	regulator of G protein signaling 9%2C transcript variant X6
LOC105417713	274.01	0.58757	466.345	8.86525	0.000770394	0.224072	protein transport protein Sec23B-like%2C transcript variant X4
LOC105417054	272.308	11.1638	24.392	4.60834	0.0280954	1	NA
LOC101078874	268.904	0.58757	457.655	8.83812	0.00080154	0.230322	apolipoprotein D-like
LOC101071223	265.5	1.17514	225.931	7.81974	0.0015205	0.389936	diacylglycerol O-acyltransferase 2-like
LOC115251411	263.799	0	Inf	Inf	0.000308752	0.105196	NA
LOC115246602	250.183	7.05084	35.4828	5.14905	0.0168847	1	NA
LOC105418015	241.673	1.76271	137.103	7.09912	0.00287444	0.560888	beta-crystallin B3
LOC105418634	239.972	1.76271	136.138	7.08893	0.00291615	0.560888	NA
LOC101062197	238.27	9.40111	25.3448	4.66362	0.0277583	1	palmitoleoyl-protein carboxylesterase notum1a-like%2C transcript variant X2
LOC101076808	234.866	12.339	19.0345	4.25054	0.0417479	1	polypeptide N-acetylgalactosaminyltransferase 18-like%2C transcript variant X2
ace	231.462	6.46327	35.8119	5.16237	0.0172187	1	angiotensin I converting enzyme
LOC101076242	228.058	3.52542	64.6897	6.01546	0.00769674	1	intraflagellar transport protein 56-like%2C transcript variant X3
LOC101069935	226.356	8.22598	27.5172	4.78226	0.0251734	1	trace amine-associated receptor 7d-like%2C transcript variant X1
LOC101077372	226.356	5.28813	42.8046	5.41969	0.0135612	1	zygote arrest 1 like
LOC101072140	221.25	4.70056	47.069	5.5567	0.0120369	1	cyclin-dependent kinase 18%2C transcript variant X1
LOC105418880	216.145	5.8757	36.7862	5.20109	0.017104	1	myelin-oligodendrocyte glycoprotein-like%2C transcript variant X2
LOC101067276	214.443	0.58757	364.966	8.51162	0.00129508	0.355004	transmembrane protein 82-like
LOC101074614	204.231	8.81354	23.1724	4.53434	0.0332287	1	carbohydrate sulfotransferase 12-like
cldn30d	197.423	0.58757	336	8.39232	0.0015452	0.392053	claudin-4
LOC105417292	195.721	0.58757	333.103	8.37983	0.00157409	0.395115	NA
LOC105418456	195.721	1.17514	166.552	7.37983	0.00286583	0.560888	adhesion G protein-coupled receptor F4-like
otx1	185.51	2.35028	78.931	6.30252	0.00690821	0.930852	orthodenticle homeobox 1
LOC115250221	183.808	3.52542	52.1379	5.70426	0.011702	1	parathyroid hormone/parathyroid hormone-related peptide receptor-like%2C transcript variant X2
LOC105416966	182.106	6.46327	28.1755	4.81637	0.026653	1	E3 ubiquitin-protein ligase TRIM33-like
LOC105418522	180.404	5.8757	30.7034	4.94033	0.0238422	1	NA
pfcyp19a	170.193	5.28813	32.1839	5.00827	0.023046	1	cytochrome P450 19A1-like
LOC105417179	166.789	2.35028	70.9655	6.14905	0.00854667	1	collagen alpha-1(III) chain-like%2C transcript variant X2
LOC115246471	166.789	3.52542	47.3103	5.56408	0.014115	1	spindle and kinetochore-associated protein 2-like
LOC115246508	165.087	8.22598	20.069	4.32689	0.0437463	1	zinc finger protein 414-like
LOC101070118	163.385	8.81354	18.5379	4.21241	0.0487718	1	iroquois-class homeodomain protein irx-3-like
LOC101078198	161.683	5.28813	30.5747	4.93427	0.0253194	1	elongation of very long chain fatty acids protein 1-like
LOC105417408	154.875	0.58757	263.586	8.04213	0.00260328	0.549454	NA
LOC115253334	154.875	1.17514	131.793	7.04213	0.004675	0.743325	NA
LOC105418090	153.173	0.58757	260.69	8.02619	0.0026661	0.557777	NA
LOC115249237	151.471	0.58757	257.793	8.01007	0.00273118	0.560636	NA
LOC115251234	151.471	7.05084	21.4828	4.42511	0.041457	1	NA
LOC101072641	148.068	7.05084	21	4.39232	0.043125	1	docking protein 3-like
LOC115248253	148.068	6.46327	22.9091	4.51785	0.0385272	1	protein prune homolog 2-like
LOC115251800	146.366	3.52542	41.5172	5.37564	0.0181302	1	NA
slc2a4	146.366	2.93785	49.8207	5.63867	0.0144793	1	solute carrier family 2 member 4
LOC101071311	144.664	2.93785	49.2414	5.6218	0.0148126	1	leukocyte elastase inhibitor-like
LOC105419919	144.664	5.8757	24.6207	4.6218	0.035494	1	multiple PDZ domain protein-like%2C transcript variant X2
LOC115251088	144.664	0	Inf	Inf	0.00116314	0.322568	NA
gldn	142.962	4.11299	34.7586	5.1193	0.023	1	gliomedin
LOC115248442	132.75	6.46327	20.5392	4.36031	0.0466101	1	protein NipSnap homolog 3A-like%2C transcript variant X1
LOC105417473	129.346	3.52542	36.6897	5.1973	0.0229254	1	NA
LOC101068482	127.644	2.35028	54.3103	5.76316	0.0145458	1	high choriolytic enzyme 2-like%2C transcript variant X1
LOC105419939	124.241	0	Inf	Inf	0.0016402	0.403285	NA
LOC115247307	119.135	1.76271	67.5862	6.07866	0.0121515	1	NA
LOC105418433	115.731	0.58757	196.966	7.6218	0.00488968	0.757265	transcription initiation factor TFIID subunit 12%2C transcript variant X1
LOC101062777	112.327	3.52542	31.8621	4.99377	0.0298657	1	lipase member H-like%2C transcript variant X1
LOC101070405	110.625	1.17514	94.1379	6.5567	0.00944482	1	ras suppressor protein 1
LOC101078394	110.625	1.17514	94.1379	6.5567	0.00944482	1	replication protein A 32 kDa subunit-like
LOC101075918	108.923	2.93785	37.0759	5.21241	0.0255739	1	ependymin-2-like
cldn29b	107.221	1.76271	60.8276	5.92665	0.0150274	1	claudin-4
LOC115253187	105.519	1.17514	89.7931	6.48853	0.0104206	1	uncharacterized LOC115253187%2C transcript variant X1
LOC101063089	102.116	2.35028	43.4483	5.44123	0.0225217	1	coxsackievirus and adenovirus receptor homolog%2C transcript variant X1
LOC105416382	97.0098	0.58757	165.103	7.36723	0.00716503	0.960034	NA
LOC115252617	97.0098	0	Inf	Inf	0.00288065	0.560888	rho GTPase-activating protein 22-like
LOC101065985	95.3078	2.93785	32.4414	5.01976	0.0328958	1	receptor for retinol uptake stra6-like%2C transcript variant X3
LOC105418689	95.3078	0	Inf	Inf	0.00299951	0.566711	NA
LOC115253392	93.6059	2.93785	31.8621	4.99377	0.0340217	1	histone H2B 1/2-like
LOC101061193	91.904	0	Inf	Inf	0.00325948	0.602625	forkhead box protein C1-B-like
LOC105417977	88.5001	0.58757	150.621	7.23478	0.00873638	1	NA
LOC115248578	88.5001	0	Inf	Inf	0.00355325	0.642007	NA
LOC101062675	83.3944	2.93785	28.3862	4.82712	0.0421276	1	rho-related GTP-binding protein RhoV-like
LOC105417300	83.3944	1.76271	47.3103	5.56408	0.0247761	1	uncharacterized LOC105417300%2C transcript variant X2
LOC105417717	76.5867	1.76271	43.4483	5.44123	0.0292663	1	NA
pox1	74.8847	1.17514	63.7241	5.99377	0.0210997	1	paired homeobox protein%2C transcript variant X1
LOC115248330	71.4809	1.17514	60.8276	5.92665	0.0231823	1	NA
mir17-2	71.4809	0.58757	121.655	6.92665	0.0138142	1	NA
LOC101064129	68.077	1.17514	57.931	5.85626	0.025574	1	protein disulfide-isomerase-like%2C transcript variant X2
LOC105418252	68.077	0	Inf	Inf	0.00647168	0.887067	NA
LOC115246813	68.077	0	Inf	Inf	0.00647168	0.887067	NA
LOC115252127	68.077	0.58757	115.862	6.85626	0.015325	1	NA
LOC115248445	66.3751	1.17514	56.4828	5.81974	0.0269046	1	NA
LOC115252034	66.3751	1.76271	37.6552	5.23478	0.0385537	1	NA
LOC105417265	61.2693	0.58757	104.276	6.70426	0.0191458	1	NA
LOC115248287	59.5674	1.17514	50.6897	5.66362	0.0333519	1	leukocyte elastase inhibitor-like
LOC101072576	56.1636	0.58757	95.5862	6.57873	0.0229668	1	adenosine deaminase 2-A-like
LOC115251447	51.0578	0.58757	86.8966	6.44123	0.0279675	1	NA
LOC101063453	49.3559	0	Inf	Inf	0.0133864	1	organic solute transporter subunit alpha-like
LOC105419015	49.3559	1.17514	42	5.39232	0.0480142	1	NA
LOC101078362	44.2501	0.58757	75.3103	6.23478	0.0373887	1	cytochrome P450 2K1-like
LOC101065899	42.5481	0.58757	72.4138	6.17819	0.0404326	1	serine/threonine-protein kinase H1-like
LOC101069013	42.5481	0.58757	72.4138	6.17819	0.0404326	1	histone H3
LOC101066749	40.8462	0.58757	69.5172	6.1193	0.0438356	1	general transcription factor IIF subunit 2-like%2C transcript variant X2
LOC101075329	40.8462	0.58757	69.5172	6.1193	0.0438356	1	guanylate kinase-like%2C transcript variant X2
LOC115251986	39.1443	0.58757	66.6207	6.0579	0.0476531	1	retinaldehyde-binding protein 1-like
ddah2	0	51.7061	0	NA	0.0422164	1	dimethylarginine dimethylaminohydrolase 2%2C transcript variant X2
ing4	3.40385	158.644	0.0214559	-5.54248	0.0206414	1	inhibitor of growth family member 4%2C transcript variant X1

## Sheet: MCG vs FCG
Table S4 relative expression of mRNAs and DEGs in gonads
gene_id	FCG(base mean)	MCG(base mean)	foldChange	log2FoldChange	pval	padj(FDR)
ambp	1006.77	18.1551	0.0180331	-5.79321	0.0441395	1
angptl3	148.608	2.38883	0.0160747	-5.95906	0.0351139	1
asrgl1	680.249	17.6774	0.0259866	-5.26609	0.0467387	1
cldn30d	253.262	0.477767	0.00188645	-9.05011	0.0030137	1
dcstamp	1103.05	7.64426	0.00693012	-7.1729	0.0178794	1
fabp1	150.701	0.955533	0.00634058	-7.30117	0.0153355	1
fbxl22	301.402	6.68873	0.022192	-5.49381	0.0305164	1
fbxo43	1471.43	15.2885	0.0103903	-6.58863	0.038009	1
foxl2	324.426	7.1665	0.0220898	-5.50048	0.0297426	1
fut7	50.2337	0	0	#NAME?	0.0383045	1
galnt8	6084.56	1.4333	0.000235563	-12.0516	0.0375479	1
ggtlc3	1149.1	5.25543	0.00457353	-7.77248	0.0123608	1
gldn	171.632	3.34437	0.0194857	-5.68144	0.0372352	1
hsd17b1	822.577	4.77767	0.00580816	-7.4277	0.0104184	1
kirrel2	320.24	10.5109	0.0328218	-4.9292	0.0479686	1
LOC101061080	1504.92	3.82213	0.00253976	-8.62109	0.0107902	1
LOC101061193	165.353	0	0	#NAME?	0.00342477	1
LOC101061665	502.337	15.7663	0.0313859	-4.99374	0.0478475	1
LOC101061725	1728.88	8.5998	0.00497421	-7.65132	0.0245925	1
LOC101062197	586.06	7.64426	0.0130435	-6.26053	0.0181594	1
LOC101062327	493.965	13.3775	0.0270818	-5.20653	0.0397369	1
LOC101062330	100.467	1.4333	0.0142663	-6.13124	0.0462268	1
LOC101062472	1354.22	2.8666	0.00211679	-8.8839	0.0076779	1
LOC101062550	1159.56	0.477767	0.000412023	-11.245	0.00178722	1
LOC101062592	1253.75	11.9442	0.00952675	-6.7138	0.0286467	1
LOC101062675	642.573	2.38883	0.0037176	-8.07141	0.00469609	1
LOC101063064	43.9545	0	0	#NAME?	0.0478279	1
LOC101063089	441.638	1.91107	0.00432722	-7.85234	0.00425979	1
LOC101063105	1839.81	11.4664	0.00623238	-7.326	0.0330088	1
LOC101063389	891.649	18.6329	0.0208971	-5.58055	0.0464076	1
LOC101063453	50.2337	0	0	#NAME?	0.0383045	1
LOC101064116	527.454	10.0331	0.0190217	-5.71621	0.0266683	1
LOC101064208	1295.61	7.1665	0.00553136	-7.49815	0.0175281	1
LOC101064877	496.058	13.8552	0.0279307	-5.16201	0.0413307	1
LOC101065218	1038.16	10.5109	0.0101245	-6.62601	0.0247892	1
LOC101065302	110.933	1.91107	0.0172272	-5.85916	0.0492661	1
LOC101065506	6153.63	0.955533	0.00015528	-12.6528	0.0330062	1
LOC101065672	1253.75	6.21097	0.00495391	-7.65722	0.0150291	1
LOC101065888	5977.81	2.8666	0.00047954	-11.0261	0.048393	1
LOC101065991	560.943	14.333	0.0255516	-5.29044	0.0396539	1
LOC101066313	343.264	2.8666	0.00835101	-6.90383	0.00916346	1
LOC101066715	399.777	10.0331	0.0250967	-5.31636	0.0342639	1
LOC101066737	211.4	3.82213	0.0180801	-5.78946	0.029214	1
LOC101067276	267.913	0.477767	0.00178329	-9.13124	0.00268622	1
LOC101067817	238.61	0.955533	0.00400458	-7.96413	0.00573446	1
LOC101068482	385.125	1.91107	0.00496219	-7.65481	0.00495829	1
LOC101068629	770.251	9.55533	0.0124055	-6.33288	0.0224697	1
LOC101068676	753.506	6.21097	0.00824275	-6.92266	0.0137737	1
LOC101069102	1147	18.6329	0.0162448	-5.94387	0.044537	1
LOC101069259	925.138	14.333	0.0154928	-6.01226	0.0347672	1
LOC101069374	1241.19	10.5109	0.00846836	-6.8837	0.0251673	1
LOC101069606	665.597	14.8108	0.0222518	-5.48993	0.0383411	1
LOC101070118	351.636	7.1665	0.0203804	-5.61667	0.0265911	1
LOC101070260	2867.51	0	0	#NAME?	0.0045249	1
LOC101071117	1013.05	20.0662	0.0198078	-5.65779	0.0489486	1
LOC101071223	316.054	0.955533	0.00302332	-8.36965	0.00335496	1
LOC101071311	236.517	2.38883	0.0101	-6.6295	0.0142297	1
LOC101071404	6664.34	0.477767	7.169e-05	-13.7679	0.0300897	1
LOC101071708	992.116	15.7663	0.0158916	-5.97559	0.0381385	1
LOC101072117	5272.45	1.91107	0.000362463	-11.4299	0.0349895	1
LOC101072576	64.8852	0.477767	0.00736325	-7.08544	0.0479244	1
LOC101074140	1728.88	14.8108	0.00856669	-6.86705	0.0395966	1
LOC101074885	2729.37	0	0	#NAME?	0.00411808	1
LOC101075329	64.8852	0.477767	0.00736325	-7.08544	0.0479244	1
LOC101075918	150.701	2.38883	0.0158514	-5.97924	0.0341846	1
LOC101075935	655.132	7.1665	0.010939	-6.51437	0.0163565	1
LOC101076289	2746.11	3.34437	0.00121786	-9.68144	0.0202851	1
LOC101076666	5676.41	0.955533	0.000168334	-12.5364	0.029488	1
LOC101076808	395.591	10.0331	0.0253623	-5.30117	0.0346784	1
LOC101077142	353.729	4.2999	0.0121559	-6.3622	0.0141675	1
LOC101077372	525.361	4.2999	0.00818465	-6.93286	0.00951993	1
LOC101077559	542.106	16.7218	0.0308461	-5.01877	0.0486786	1
LOC101078079	722.11	13.8552	0.0191871	-5.70372	0.0347109	1
LOC101078362	96.2813	0.477767	0.00496219	-7.65481	0.0241071	1
LOC101078394	230.238	0.955533	0.0041502	-7.9126	0.00617524	1
LOC101078859	3179.38	5.7332	0.00180325	-9.11519	0.0337964	1
LOC101078874	548.385	0.477767	0.000871225	-10.1647	0.00113156	1
LOC101079338	110.933	0.955533	0.00861362	-6.85916	0.0285984	1
LOC101079587	950.255	19.1107	0.0201111	-5.63586	0.0471028	1
LOC105416261	261.634	1.4333	0.00547826	-7.51207	0.00692945	1
LOC105416367	75.3506	0	0	#NAME?	0.0184763	1
LOC105416382	385.125	0.477767	0.00124055	-9.65481	0.001456	1
LOC105416386	387.218	11.4664	0.0296122	-5.07766	0.041842	1
LOC105416433	64.8852	0	0	#NAME?	0.0244131	1
LOC105416542	630.015	13.3775	0.0212336	-5.55751	0.0346586	1
LOC105416588	1471.43	14.8108	0.0100656	-6.63443	0.036893	1
LOC105416795	100.467	1.4333	0.0142663	-6.13124	0.0462268	1
LOC105416797	152.794	1.91107	0.0125074	-6.32107	0.0269909	1
LOC105416847	5211.75	2.38883	0.000458355	-11.0912	0.0379994	1
LOC105416909	3384.5	8.12203	0.00239977	-8.70289	0.0450199	1
LOC105416924	625.829	12.8997	0.0206122	-5.60036	0.0332749	1
LOC105416949	3219.15	0.477767	0.000148414	-12.7181	0.00946237	1
LOC105416966	198.842	5.25543	0.0264302	-5.24167	0.0460342	1
LOC105417017	4435.22	0.477767	0.000107721	-13.1804	0.0165387	1
LOC105417054	684.435	9.07756	0.0132629	-6.23646	0.0214479	1
LOC105417179	192.563	1.91107	0.00992439	-6.65481	0.0169515	1
LOC105417230	3246.36	3.34437	0.00103019	-9.92287	0.0250108	1
LOC105417265	286.751	0.477767	0.00166614	-9.22928	0.00235075	1
LOC105417292	217.68	0.477767	0.00219482	-8.83168	0.00417102	1
LOC105417307	496.058	13.8552	0.0279307	-5.16201	0.0413307	1
LOC105417350	2813.09	0	0	#NAME?	0.00436343	1
LOC105417408	299.309	0.477767	0.00159623	-9.29112	0.00216894	1
LOC105417414	77.4437	0	0	#NAME?	0.0175484	1
LOC105417601	644.666	13.3775	0.020751	-5.59068	0.0343812	1
LOC105417624	818.391	16.7218	0.0204326	-5.61299	0.0418773	1
LOC105417678	1107.24	20.0662	0.0181228	-5.78605	0.0482032	1
LOC105417713	466.755	0.477767	0.00102359	-9.93214	0.00120376	1
LOC105417715	115.119	1.4333	0.0124506	-6.32764	0.0363828	1
LOC105417940	48.1407	0	0	#NAME?	0.041152	1
LOC105418072	730.482	0.955533	0.00130809	-9.57833	0.00205522	1
LOC105418090	336.985	0.477767	0.00141777	-9.46216	0.00176681	1
LOC105418150	5002.44	2.8666	0.00057304	-10.7691	0.0393714	1
LOC105418252	150.701	0	0	#NAME?	0.00428956	1
LOC105418456	313.961	0.955533	0.00304348	-8.36006	0.00339333	1
LOC105418522	709.552	4.77767	0.00673336	-7.21446	0.010196	1
LOC105418634	110.933	1.4333	0.0129204	-6.2742	0.0389183	1
LOC105418639	948.162	11.9442	0.0125972	-6.31076	0.0285063	1
LOC105418689	104.654	0	0	#NAME?	0.00980222	1
LOC105418824	1555.15	5.25543	0.00337937	-8.20903	0.0146814	1
LOC105419015	230.238	0.955533	0.0041502	-7.9126	0.00617524	1
LOC105419147	443.731	14.333	0.0323011	-4.95227	0.0474667	1
LOC105419671	6509.46	1.4333	0.000220187	-12.149	0.0409698	1
LOC105419939	1253.75	0	0	#NAME?	0.000933522	1
LOC115246471	186.283	2.8666	0.0153884	-6.02202	0.0272455	1
LOC115246602	339.078	5.7332	0.0169082	-5.88613	0.0213032	1
LOC115246686	879.09	3.82213	0.00434783	-7.84549	0.00835748	1
LOC115246752	663.504	15.2885	0.0230421	-5.43958	0.0398299	1
LOC115246813	62.7922	0	0	#NAME?	0.0259125	1
LOC115247299	77.4437	0	0	#NAME?	0.0175484	1
LOC115247307	108.84	1.4333	0.0131689	-6.24672	0.0402635	1
LOC115247504	43.9545	0	0	#NAME?	0.0478279	1
LOC115247521	297.216	3.82213	0.0128598	-6.28099	0.0160547	1
LOC115247848	357.915	10.9886	0.0307018	-5.02554	0.0437122	1
LOC115248018	211.4	0	0	#NAME?	0.00190417	1
LOC115248040	822.577	8.12203	0.00987388	-6.66217	0.0186986	1
LOC115248287	90.0021	0.955533	0.0106168	-6.55751	0.0413556	1
LOC115248299	1247.47	6.21097	0.00497884	-7.64997	0.0149965	1
LOC115248442	336.985	5.25543	0.0155955	-6.00273	0.0193405	1
LOC115248578	43.9545	0	0	#NAME?	0.0478279	1
LOC115248829	659.318	0	0	#NAME?	0.000510791	1
LOC115249235	305.589	10.0331	0.032832	-4.92875	0.0484489	1
LOC115249237	759.785	0.477767	0.000628818	-10.6351	0.00128987	1
LOC115249838	6201.77	0	0	#NAME?	0.0185468	1
LOC115249843	5081.98	2.8666	0.000564071	-10.7918	0.0400654	1
LOC115249901	43.9545	0	0	#NAME?	0.0478279	1
LOC115249958	62.7922	0	0	#NAME?	0.0259125	1
LOC115250193	196.749	2.8666	0.0145698	-6.10087	0.0245546	1
LOC115250221	196.749	2.8666	0.0145698	-6.10087	0.0245546	1
LOC115251088	286.751	0	0	#NAME?	0.000976711	1
LOC115251272	1324.91	12.8997	0.00973625	-6.68242	0.0313283	1
LOC115251411	805.833	0	0	#NAME?	0.000602402	1
LOC115251447	75.3506	0.477767	0.00634058	-7.30117	0.0371309	1
LOC115251464	267.913	6.21097	0.0231827	-5.4308	0.033625	1
LOC115251523	54.4199	0	0	#NAME?	0.0333905	1
LOC115251728	52.3268	0	0	#NAME?	0.0357284	1
LOC115251861	2944.95	0	0	#NAME?	0.0047599	1
LOC115251941(ccne1)	232.331	7.1665	0.0308461	-5.01877	0.0499209	1
LOC115252283	403.963	12.8997	0.0319329	-4.96881	0.0460171	1
LOC115252377	156.98	1.91107	0.0121739	-6.36006	0.0255737	1
LOC115252617	66.9783	0	0	#NAME?	0.0230313	1
LOC115252736	318.147	2.38883	0.00750858	-7.05724	0.00837996	1
LOC115252757	516.989	5.7332	0.0110896	-6.49465	0.0135996	1
LOC115253041	1132.35	0	0	#NAME?	0.000831535	1
LOC115253074	207.214	1.91107	0.00922266	-6.7606	0.0146351	1
LOC115253187	87.909	0.955533	0.0108696	-6.52356	0.0430181	1
LOC115253334	240.703	0.955533	0.00396975	-7.97673	0.00563235	1
LOC115253392	192.563	2.38883	0.0124055	-6.33288	0.0211993	1
LOC446067	1021.42	16.7218	0.0163712	-5.9327	0.0404011	1
LOC446072	466.755	13.3775	0.0286606	-5.12479	0.0416652	1
lsm14b	943.976	15.7663	0.016702	-5.90383	0.0384154	1
naaladl2	270.006	6.21097	0.023003	-5.44203	0.0332059	1
pcbd1	1869.11	16.2441	0.00869078	-6.8463	0.0448639	1
cyp19a	171.632	4.2999	0.025053	-5.31887	0.0481754	1
pox1	152.794	0.955533	0.00625372	-7.32107	0.0148875	1
prlr_1	1119.79	9.55533	0.00853312	-6.87271	0.0225051	1
prok1	75.3506	0	0	#NAME?	0.0184763	1
rasal1	1567.71	11.4664	0.0073141	-7.0951	0.0298861	1
rgs9	803.74	5.25543	0.00653872	-7.25678	0.0115125	1
rp1	347.45	8.5998	0.0247512	-5.33636	0.0337482	1
sgcg	2413.31	5.7332	0.00237566	-8.71746	0.0250132	1
shisa3	431.173	13.3775	0.0310257	-5.01039	0.0449087	1
slc2a4	142.329	2.38883	0.0167839	-5.89678	0.0381204	1
slc9a3	169.539	2.8666	0.0169082	-5.88613	0.0326016	1
susd2	1260.03	14.333	0.0113751	-6.45797	0.0343662	1
sybu	1257.94	9.07756	0.00721623	-7.11454	0.0218436	1
tmem45b	1881.67	2.38883	0.00126953	-9.62149	0.00944294	1
vkorc1l1	431.173	8.5998	0.0199451	-5.64782	0.0261055	1
abca12	0	112.753	Inf	Inf	0.0359057	1
adgrf1	4.18614	198.751	47.4783	5.5692	0.0429363	1
casz1	0	107.02	Inf	Inf	0.0393914	1
ccn2	18.8377	570.453	30.2826	4.92042	0.0493604	1
dmrt1	0	601.508	Inf	Inf	0.00261631	1
efna5	12.5584	510.732	40.6685	5.34584	0.0334339	1
fgl1	18.8377	971.299	51.5616	5.68822	0.042325	1
gng2	4.18614	221.684	52.9565	5.72674	0.0352748	1
gpr149	0	439.067	Inf	Inf	0.00304138	1
gucy1a2	4.18614	271.849	64.9402	6.02104	0.0246345	1
kcnma1	2.09307	143.33	68.4783	6.09757	0.0489728	1
LOC101061965	2.09307	150.019	71.6739	6.16338	0.0449942	1
LOC101063139(cyp11a1)	8.37229	294.304	35.1522	5.13554	0.041696	1
LOC101063188	0	104.631	Inf	Inf	0.040963	1
LOC101063427	0	149.541	Inf	Inf	0.0207634	1
LOC101063822	4.18614	183.462	43.8261	5.45372	0.0495739	1
LOC101066799	0	386.035	Inf	Inf	0.00351864	1
LOC101067533	6.27922	271.371	43.2174	5.43354	0.0356686	1
LOC101067880	0	294.782	Inf	Inf	0.0053515	1
LOC101069145	0	96.0311	Inf	Inf	0.0473209	1
LOC101071672	0	103.198	Inf	Inf	0.0419429	1
LOC101072109	0	106.542	Inf	Inf	0.0396998	1
LOC101075000	2.09307	196.84	94.0435	6.55526	0.026858	1
LOC101075863	2.09307	1238.37	591.652	9.20861	0.00758388	1
LOC101076655	0	120.875	Inf	Inf	0.0315796	1
LOC101076929	0	103.198	Inf	Inf	0.0419429	1
LOC101077129	0	96.5088	Inf	Inf	0.0469346	1
LOC101078236	2.09307	212.128	101.348	6.66317	0.0232935	1
LOC101078900	0	206.395	Inf	Inf	0.0106974	1
LOC105418050	0	321.059	Inf	Inf	0.00462236	1
LOC105419336	0	101.287	Inf	Inf	0.043295	1
LOC105419953	0	114.664	Inf	Inf	0.0348257	1
LOC115249592	4.18614	186.807	44.625	5.47978	0.0479924	1
LOC115250393	0	224.55	Inf	Inf	0.00901432	1
LOC115251970	2.09307	158.141	75.5543	6.23944	0.0407484	1
mapk10	0	124.697	Inf	Inf	0.0297685	1
per1	10.4654	701.361	67.0174	6.06646	0.0240077	1
slc22a16	12.5584	576.664	45.9185	5.521	0.031015	1
slc26a3	2.09307	474.9	226.891	7.82586	0.00683731	1
tbx1	4.18614	550.865	131.592	7.03993	0.0105535	1
ush2a	4.18614	218.817	52.2717	5.70796	0.0361093	1

## Sheet: FCG VS MCG
Table S4 relative expression of mRNAs and DEGs in gonads
gene id	FCG(base mean)	MCG(base mean)	foldChange	log2FoldChange	pval	padj(FDR)
ambp	1006.77	18.1551	0.0180331	-5.79321	0.0441395	1
angptl3	148.608	2.38883	0.0160747	-5.95906	0.0351139	1
asrgl1	680.249	17.6774	0.0259866	-5.26609	0.0467387	1
cldn30d	253.262	0.477767	0.00188645	-9.05011	0.0030137	1
dcstamp	1103.05	7.64426	0.00693012	-7.1729	0.0178794	1
fabp1	150.701	0.955533	0.00634058	-7.30117	0.0153355	1
fbxl22	301.402	6.68873	0.022192	-5.49381	0.0305164	1
fbxo43	1471.43	15.2885	0.0103903	-6.58863	0.038009	1
foxl2	324.426	7.1665	0.0220898	-5.50048	0.0297426	1
fut7	50.2337	0	0	Inf	0.0383045	1
galnt8	6084.56	1.4333	0.000235563	-12.0516	0.0375479	1
ggtlc3	1149.1	5.25543	0.00457353	-7.77248	0.0123608	1
gldn	171.632	3.34437	0.0194857	-5.68144	0.0372352	1
hsd17b1	822.577	4.77767	0.00580816	-7.4277	0.0104184	1
kirrel2	320.24	10.5109	0.0328218	-4.9292	0.0479686	1
LOC101061080	1504.92	3.82213	0.00253976	-8.62109	0.0107902	1
LOC101061193	165.353	0	0	Inf	0.00342477	1
LOC101061665	502.337	15.7663	0.0313859	-4.99374	0.0478475	1
LOC101061725	1728.88	8.5998	0.00497421	-7.65132	0.0245925	1
LOC101062197	586.06	7.64426	0.0130435	-6.26053	0.0181594	1
LOC101062327	493.965	13.3775	0.0270818	-5.20653	0.0397369	1
LOC101062330	100.467	1.4333	0.0142663	-6.13124	0.0462268	1
LOC101062472	1354.22	2.8666	0.00211679	-8.8839	0.0076779	1
LOC101062550	1159.56	0.477767	0.000412023	-11.245	0.00178722	1
LOC101062592	1253.75	11.9442	0.00952675	-6.7138	0.0286467	1
LOC101062675	642.573	2.38883	0.0037176	-8.07141	0.00469609	1
LOC101063064	43.9545	0	0	Inf	0.0478279	1
LOC101063089	441.638	1.91107	0.00432722	-7.85234	0.00425979	1
LOC101063105	1839.81	11.4664	0.00623238	-7.326	0.0330088	1
LOC101063389	891.649	18.6329	0.0208971	-5.58055	0.0464076	1
LOC101063453	50.2337	0	0	Inf	0.0383045	1
LOC101064116	527.454	10.0331	0.0190217	-5.71621	0.0266683	1
LOC101064208	1295.61	7.1665	0.00553136	-7.49815	0.0175281	1
LOC101064877	496.058	13.8552	0.0279307	-5.16201	0.0413307	1
LOC101065218	1038.16	10.5109	0.0101245	-6.62601	0.0247892	1
LOC101065302	110.933	1.91107	0.0172272	-5.85916	0.0492661	1
LOC101065506	6153.63	0.955533	0.00015528	-12.6528	0.0330062	1
LOC101065672	1253.75	6.21097	0.00495391	-7.65722	0.0150291	1
LOC101065888	5977.81	2.8666	0.00047954	-11.0261	0.048393	1
LOC101065991	560.943	14.333	0.0255516	-5.29044	0.0396539	1
LOC101066313	343.264	2.8666	0.00835101	-6.90383	0.00916346	1
LOC101066715	399.777	10.0331	0.0250967	-5.31636	0.0342639	1
LOC101066737	211.4	3.82213	0.0180801	-5.78946	0.029214	1
LOC101067276	267.913	0.477767	0.00178329	-9.13124	0.00268622	1
LOC101067817	238.61	0.955533	0.00400458	-7.96413	0.00573446	1
LOC101068482	385.125	1.91107	0.00496219	-7.65481	0.00495829	1
LOC101068629	770.251	9.55533	0.0124055	-6.33288	0.0224697	1
LOC101068676	753.506	6.21097	0.00824275	-6.92266	0.0137737	1
LOC101069102	1147	18.6329	0.0162448	-5.94387	0.044537	1
LOC101069259	925.138	14.333	0.0154928	-6.01226	0.0347672	1
LOC101069374	1241.19	10.5109	0.00846836	-6.8837	0.0251673	1
LOC101069606	665.597	14.8108	0.0222518	-5.48993	0.0383411	1
LOC101070118	351.636	7.1665	0.0203804	-5.61667	0.0265911	1
LOC101070260	2867.51	0	0	Inf	0.0045249	1
LOC101071117	1013.05	20.0662	0.0198078	-5.65779	0.0489486	1
LOC101071223	316.054	0.955533	0.00302332	-8.36965	0.00335496	1
LOC101071311	236.517	2.38883	0.0101	-6.6295	0.0142297	1
LOC101071404	6664.34	0.477767	7.169e-05	-13.7679	0.0300897	1
LOC101071708	992.116	15.7663	0.0158916	-5.97559	0.0381385	1
LOC101072117	5272.45	1.91107	0.000362463	-11.4299	0.0349895	1
LOC101072576	64.8852	0.477767	0.00736325	-7.08544	0.0479244	1
LOC101074140	1728.88	14.8108	0.00856669	-6.86705	0.0395966	1
LOC101074885	2729.37	0	0	Inf	0.00411808	1
LOC101075329	64.8852	0.477767	0.00736325	-7.08544	0.0479244	1
LOC101075918	150.701	2.38883	0.0158514	-5.97924	0.0341846	1
LOC101075935	655.132	7.1665	0.010939	-6.51437	0.0163565	1
LOC101076289	2746.11	3.34437	0.00121786	-9.68144	0.0202851	1
LOC101076666	5676.41	0.955533	0.000168334	-12.5364	0.029488	1
LOC101076808	395.591	10.0331	0.0253623	-5.30117	0.0346784	1
LOC101077142	353.729	4.2999	0.0121559	-6.3622	0.0141675	1
LOC101077372	525.361	4.2999	0.00818465	-6.93286	0.00951993	1
LOC101077559	542.106	16.7218	0.0308461	-5.01877	0.0486786	1
LOC101078079	722.11	13.8552	0.0191871	-5.70372	0.0347109	1
LOC101078362	96.2813	0.477767	0.00496219	-7.65481	0.0241071	1
LOC101078394	230.238	0.955533	0.0041502	-7.9126	0.00617524	1
LOC101078859	3179.38	5.7332	0.00180325	-9.11519	0.0337964	1
LOC101078874	548.385	0.477767	0.000871225	-10.1647	0.00113156	1
LOC101079338	110.933	0.955533	0.00861362	-6.85916	0.0285984	1
LOC101079587	950.255	19.1107	0.0201111	-5.63586	0.0471028	1
LOC105416261	261.634	1.4333	0.00547826	-7.51207	0.00692945	1
LOC105416367	75.3506	0	0	Inf	0.0184763	1
LOC105416382	385.125	0.477767	0.00124055	-9.65481	0.001456	1
LOC105416386	387.218	11.4664	0.0296122	-5.07766	0.041842	1
LOC105416433	64.8852	0	0	Inf	0.0244131	1
LOC105416542	630.015	13.3775	0.0212336	-5.55751	0.0346586	1
LOC105416588	1471.43	14.8108	0.0100656	-6.63443	0.036893	1
LOC105416795	100.467	1.4333	0.0142663	-6.13124	0.0462268	1
LOC105416797	152.794	1.91107	0.0125074	-6.32107	0.0269909	1
LOC105416847	5211.75	2.38883	0.000458355	-11.0912	0.0379994	1
LOC105416909	3384.5	8.12203	0.00239977	-8.70289	0.0450199	1
LOC105416924	625.829	12.8997	0.0206122	-5.60036	0.0332749	1
LOC105416949	3219.15	0.477767	0.000148414	-12.7181	0.00946237	1
LOC105416966	198.842	5.25543	0.0264302	-5.24167	0.0460342	1
LOC105417017	4435.22	0.477767	0.000107721	-13.1804	0.0165387	1
LOC105417054	684.435	9.07756	0.0132629	-6.23646	0.0214479	1
LOC105417179	192.563	1.91107	0.00992439	-6.65481	0.0169515	1
LOC105417230	3246.36	3.34437	0.00103019	-9.92287	0.0250108	1
LOC105417265	286.751	0.477767	0.00166614	-9.22928	0.00235075	1
LOC105417292	217.68	0.477767	0.00219482	-8.83168	0.00417102	1
LOC105417307	496.058	13.8552	0.0279307	-5.16201	0.0413307	1
LOC105417350	2813.09	0	0	Inf	0.00436343	1
LOC105417408	299.309	0.477767	0.00159623	-9.29112	0.00216894	1
LOC105417414	77.4437	0	0	Inf	0.0175484	1
LOC105417601	644.666	13.3775	0.020751	-5.59068	0.0343812	1
LOC105417624	818.391	16.7218	0.0204326	-5.61299	0.0418773	1
LOC105417678	1107.24	20.0662	0.0181228	-5.78605	0.0482032	1
LOC105417713	466.755	0.477767	0.00102359	-9.93214	0.00120376	1
LOC105417715	115.119	1.4333	0.0124506	-6.32764	0.0363828	1
LOC105417940	48.1407	0	0	Inf	0.041152	1
LOC105418072	730.482	0.955533	0.00130809	-9.57833	0.00205522	1
LOC105418090	336.985	0.477767	0.00141777	-9.46216	0.00176681	1
LOC105418150	5002.44	2.8666	0.00057304	-10.7691	0.0393714	1
LOC105418252	150.701	0	0	Inf	0.00428956	1
LOC105418456	313.961	0.955533	0.00304348	-8.36006	0.00339333	1
LOC105418522	709.552	4.77767	0.00673336	-7.21446	0.010196	1
LOC105418634	110.933	1.4333	0.0129204	-6.2742	0.0389183	1
LOC105418639	948.162	11.9442	0.0125972	-6.31076	0.0285063	1
LOC105418689	104.654	0	0	Inf	0.00980222	1
LOC105418824	1555.15	5.25543	0.00337937	-8.20903	0.0146814	1
LOC105419015	230.238	0.955533	0.0041502	-7.9126	0.00617524	1
LOC105419147	443.731	14.333	0.0323011	-4.95227	0.0474667	1
LOC105419671	6509.46	1.4333	0.000220187	-12.149	0.0409698	1
LOC105419939	1253.75	0	0	Inf	0.000933522	1
LOC115246471	186.283	2.8666	0.0153884	-6.02202	0.0272455	1
LOC115246602	339.078	5.7332	0.0169082	-5.88613	0.0213032	1
LOC115246686	879.09	3.82213	0.00434783	-7.84549	0.00835748	1
LOC115246752	663.504	15.2885	0.0230421	-5.43958	0.0398299	1
LOC115246813	62.7922	0	0	Inf	0.0259125	1
LOC115247299	77.4437	0	0	Inf	0.0175484	1
LOC115247307	108.84	1.4333	0.0131689	-6.24672	0.0402635	1
LOC115247504	43.9545	0	0	Inf	0.0478279	1
LOC115247521	297.216	3.82213	0.0128598	-6.28099	0.0160547	1
LOC115247848	357.915	10.9886	0.0307018	-5.02554	0.0437122	1
LOC115248018	211.4	0	0	Inf	0.00190417	1
LOC115248040	822.577	8.12203	0.00987388	-6.66217	0.0186986	1
LOC115248287	90.0021	0.955533	0.0106168	-6.55751	0.0413556	1
LOC115248299	1247.47	6.21097	0.00497884	-7.64997	0.0149965	1
LOC115248442	336.985	5.25543	0.0155955	-6.00273	0.0193405	1
LOC115248578	43.9545	0	0	Inf	0.0478279	1
LOC115248829	659.318	0	0	Inf	0.000510791	1
LOC115249235	305.589	10.0331	0.032832	-4.92875	0.0484489	1
LOC115249237	759.785	0.477767	0.000628818	-10.6351	0.00128987	1
LOC115249838	6201.77	0	0	Inf	0.0185468	1
LOC115249843	5081.98	2.8666	0.000564071	-10.7918	0.0400654	1
LOC115249901	43.9545	0	0	Inf	0.0478279	1
LOC115249958	62.7922	0	0	Inf	0.0259125	1
LOC115250193	196.749	2.8666	0.0145698	-6.10087	0.0245546	1
LOC115250221	196.749	2.8666	0.0145698	-6.10087	0.0245546	1
LOC115251088	286.751	0	0	Inf	0.000976711	1
LOC115251272	1324.91	12.8997	0.00973625	-6.68242	0.0313283	1
LOC115251411	805.833	0	0	Inf	0.000602402	1
LOC115251447	75.3506	0.477767	0.00634058	-7.30117	0.0371309	1
LOC115251464	267.913	6.21097	0.0231827	-5.4308	0.033625	1
LOC115251523	54.4199	0	0	Inf	0.0333905	1
LOC115251728	52.3268	0	0	Inf	0.0357284	1
LOC115251861	2944.95	0	0	Inf	0.0047599	1
LOC115251941	232.331	7.1665	0.0308461	-5.01877	0.0499209	1
LOC115252283	403.963	12.8997	0.0319329	-4.96881	0.0460171	1
LOC115252377	156.98	1.91107	0.0121739	-6.36006	0.0255737	1
LOC115252617	66.9783	0	0	Inf	0.0230313	1
LOC115252736	318.147	2.38883	0.00750858	-7.05724	0.00837996	1
LOC115252757	516.989	5.7332	0.0110896	-6.49465	0.0135996	1
LOC115253041	1132.35	0	0	Inf	0.000831535	1
LOC115253074	207.214	1.91107	0.00922266	-6.7606	0.0146351	1
LOC115253187	87.909	0.955533	0.0108696	-6.52356	0.0430181	1
LOC115253334	240.703	0.955533	0.00396975	-7.97673	0.00563235	1
LOC115253392	192.563	2.38883	0.0124055	-6.33288	0.0211993	1
LOC446067	1021.42	16.7218	0.0163712	-5.9327	0.0404011	1
LOC446072	466.755	13.3775	0.0286606	-5.12479	0.0416652	1
lsm14b	943.976	15.7663	0.016702	-5.90383	0.0384154	1
naaladl2	270.006	6.21097	0.023003	-5.44203	0.0332059	1
pcbd1	1869.11	16.2441	0.00869078	-6.8463	0.0448639	1
pfcyp19a	171.632	4.2999	0.025053	-5.31887	0.0481754	1
pox1	152.794	0.955533	0.00625372	-7.32107	0.0148875	1
prlr_1	1119.79	9.55533	0.00853312	-6.87271	0.0225051	1
prok1	75.3506	0	0	Inf	0.0184763	1
rasal1	1567.71	11.4664	0.0073141	-7.0951	0.0298861	1
rgs9	803.74	5.25543	0.00653872	-7.25678	0.0115125	1
rp1	347.45	8.5998	0.0247512	-5.33636	0.0337482	1
sgcg	2413.31	5.7332	0.00237566	-8.71746	0.0250132	1
shisa3	431.173	13.3775	0.0310257	-5.01039	0.0449087	1
slc2a4	142.329	2.38883	0.0167839	-5.89678	0.0381204	1
slc9a3	169.539	2.8666	0.0169082	-5.88613	0.0326016	1
susd2	1260.03	14.333	0.0113751	-6.45797	0.0343662	1
sybu	1257.94	9.07756	0.00721623	-7.11454	0.0218436	1
tmem45b	1881.67	2.38883	0.00126953	-9.62149	0.00944294	1
vkorc1l1	431.173	8.5998	0.0199451	-5.64782	0.0261055	1
abca12	0	112.753	Inf	Inf	0.0359057	1
adgrf1	4.18614	198.751	47.4783	5.5692	0.0429363	1
casz1	0	107.02	Inf	Inf	0.0393914	1
ccn2	18.8377	570.453	30.2826	4.92042	0.0493604	1
dmrt1	0	601.508	Inf	Inf	0.00261631	1
efna5	12.5584	510.732	40.6685	5.34584	0.0334339	1
fgl1	18.8377	971.299	51.5616	5.68822	0.042325	1
gng2	4.18614	221.684	52.9565	5.72674	0.0352748	1
gpr149	0	439.067	Inf	Inf	0.00304138	1
gucy1a2	4.18614	271.849	64.9402	6.02104	0.0246345	1
kcnma1	2.09307	143.33	68.4783	6.09757	0.0489728	1
LOC101061965	2.09307	150.019	71.6739	6.16338	0.0449942	1
LOC101063139	8.37229	294.304	35.1522	5.13554	0.041696	1
LOC101063188	0	104.631	Inf	Inf	0.040963	1
LOC101063427	0	149.541	Inf	Inf	0.0207634	1
LOC101063822	4.18614	183.462	43.8261	5.45372	0.0495739	1
LOC101066799	0	386.035	Inf	Inf	0.00351864	1
LOC101067533	6.27922	271.371	43.2174	5.43354	0.0356686	1
LOC101067880	0	294.782	Inf	Inf	0.0053515	1
LOC101069145	0	96.0311	Inf	Inf	0.0473209	1
LOC101071672	0	103.198	Inf	Inf	0.0419429	1
LOC101072109	0	106.542	Inf	Inf	0.0396998	1
LOC101075000	2.09307	196.84	94.0435	6.55526	0.026858	1
LOC101075863	2.09307	1238.37	591.652	9.20861	0.00758388	1
LOC101076655	0	120.875	Inf	Inf	0.0315796	1
LOC101076929	0	103.198	Inf	Inf	0.0419429	1
LOC101077129	0	96.5088	Inf	Inf	0.0469346	1
LOC101078236	2.09307	212.128	101.348	6.66317	0.0232935	1
LOC101078900	0	206.395	Inf	Inf	0.0106974	1
LOC105418050	0	321.059	Inf	Inf	0.00462236	1
LOC105419336	0	101.287	Inf	Inf	0.043295	1
LOC105419953	0	114.664	Inf	Inf	0.0348257	1
LOC115249592	4.18614	186.807	44.625	5.47978	0.0479924	1
LOC115250393	0	224.55	Inf	Inf	0.00901432	1
LOC115251970	2.09307	158.141	75.5543	6.23944	0.0407484	1
mapk10	0	124.697	Inf	Inf	0.0297685	1
per1	10.4654	701.361	67.0174	6.06646	0.0240077	1
slc22a16	12.5584	576.664	45.9185	5.521	0.031015	1
slc26a3	2.09307	474.9	226.891	7.82586	0.00683731	1
tbx1	4.18614	550.865	131.592	7.03993	0.0105535	1
ush2a	4.18614	218.817	52.2717	5.70796	0.0361093	1

## Sheet: common DEGs
Table S4 relative expression of mRNAs and DEGs in gonads
Gene id of intersection(44)[DEGs (MTG vs MCG) vs DEGs (FTG vs FCG)]
LOC101074614(Chst12)
LOC115247349
LOC115247848(GLUL)
LOC115248299(INcRNA)
LOC101077176
LOC115252034(PGBD4)
LOC101071311(INcRNA)
LOC115249957
LOC115248442
LOC115248287
LOC101062982(LAMB1)
LOC101078198(elovl1)
LOC105418296(INcRNA)
LOC101062197
LOC115248253(PRUNE2/PRUNE2)
LOC101062675
gas2l3
mir17-2
LOC105418634(INcRNA)
LOC115246813(INcRNA)
LOC105418880 (MOG)
LOC101071708
LOC105419939(IncRNA)
LOC105416382(IncRNA)
LOC101069935(SVIL)
LOC101078425(lLrrc24)
LOC101074698
LOC105418457(zp4)
LOC105418015(CRYBB3)
mesd
LOC105419919(MPDZ/MUPP1)
LOC105418824(IncRNA)
cep44
LOC115251272(IncRNA)
LOC105417476(VWA7)
LOC101079356
LOC105418252(IncRNA)
LOC101078808
LOC101080198(Syt7)
LOC101070853(A2ML1)
fam240a
myo19
cldn29b
LOC105417713

## Sheet: piwils
Table S4 relative expression of mRNAs and DEGs in gonads
Gene ID	FCG(FPKM)	FTG(FPKM)	MCG(FPKM)	MTG(FPKM)
piwil1	65.2272	84.2144	197.475	136.076
piwil2	3.83445	3.45203	30.848	7.71488
