# Supplementary material for: Transcriptome analysis revealed gene expression feminization of testis after exogenous tetrodotoxin administration in pufferfish Takifugu flavidus
Source: BMC Genomics. 2022 Aug 3;23:553. doi: 10.1186/s12864-022-08787-z (PMC9347094; doi:10.1186/s12864-022-08787-z)
Supplement: Supplementary file 5 — Additional file 5: Table S5. KEGG analysis of DEGs in gonads. [file 12864_2022_8787_MOESM5_ESM.xlsx]

## Sheet: up-regulated genes(FTG vs FCG)
Table S5-KEGG analysis of DEGs in gonads
id	term	ListHits	pval	FDR	Enrichment_score	Gene
ko04261	Adrenergic signaling in cardiomyocytes	8	0.000889027	0.0631209	3.22411	LOC101067856; pik3r6; LOC101074122; LOC101070245; LOC101075427; cacna1c; LOC101077487; LOC101066343
ko04310	Wnt signaling pathway	6	0.0114031	0.167548	2.46185	LOC101067856(PRKACA); apc; nfatc4; LOC101069468(LRP5); ppard; myc
ko04530	Tight junction	6	0.0272802	0.176081	2.06087	LOC777991; LOC101067856; cldn29b; magi1; rapgef6; LOC105419919
ko04510	Focal adhesion	5	0.0854687	0.223138	1.64272	LOC101062763; LOC101062982; pdgfc; LOC101071818; LOC101075179
ko04010	MAPK signaling pathway	5	0.287691	0.371383	1.12225	LOC101064673; LOC101067856; cacna1c; pdgfc; myc
ko04512	ECM-receptor interaction	4	0.0074318	0.167548	3.29739	LOC101062763; LOC101062982; LOC101071818; LOC101075179
ko04260	Cardiac muscle contraction	4	0.0141589	0.167548	2.81173	LOC101074122; LOC101075427; cacna1c; LOC101066343
ko03008	Ribosome biogenesis in eukaryotes	3	0.0139191	0.167548	3.23851	LOC101072295; LOC115247953; heatr1
ko04012	ErbB signaling pathway	3	0.0405755	0.192524	2.32508	LOC101071345; LOC101078435; myc
ko04912	GnRH signaling pathway	3	0.0571006	0.213376	2.0766	LOC101064673(Map2k6); LOC101067856(PRKACA); cacna1c
ko00532	Glycosaminoglycan biosynthesis	2	0.00390146	0.138502	6.25367	LOC101075424; LOC101074614
ko02010	ABC transporters	2	0.0186434	0.171615	3.55601	LOC115248292; abca2
ko00830	Retinol metabolism	2	0.040674	0.192524	2.62835	LOC101078894(ADH1); dhrs3
ko04350	TGF-beta signaling pathway	2	0.206746	0.333613	1.27716	amhr2; myc
ko04217	Necroptosis	2	0.283074	0.371383	1.0795	LOC101071345; LOC115247848
ko04140	Autophagy - animal	2	0.337318	0.412924	0.975034	LOC101067856; LOC101074788
ko05168	Herpes simplex virus 1 infection	2	0.511848	0.567831	0.737221	LOC101078987; LOC101062003
ko00910	Nitrogen metabolism	1	0.0201684	0.171615	4.53391	LOC115247848
ko00670	One carbon pool by folate	1	0.0221319	0.171615	4.31801	LOC101063025
ko00340	Histidine metabolism	1	0.0241712	0.171615	4.12173	aoc1
ko00220	Arginine biosynthesis	1	0.0330474	0.18049	3.48762	LOC115247848
ko03430	Mismatch repair	1	0.0330474	0.18049	3.48762	msh6
ko00350	Tyrosine metabolism	1	0.0846794	0.223138	2.06087	LOC101078894
ko00601	Glycosphingolipid biosynthesis - lacto and neolacto series	1	0.0846794	0.223138	2.06087	b3gnt3
ko03320	PPAR signaling pathway	1	0.285989	0.371383	0.944564	ppard
ko04914	Progesterone-mediated oocyte maturation	1	0.346786	0.417318	0.81692	LOC101067856(PRKACA)
ko04114	Oocyte meiosis	1	0.487449	0.549347	0.61269	LOC101067856(PRKACA)
ko04068	FoxO signaling pathway	1	0.616683	0.643889	0.482331	LOC101074788

## Sheet: up-regulated genes(MTG vs MCG)
Table S5-KEGG analysis of DEGs in gonads
id	term	ListHits	pval	FDR	Enrichment_score	Gene
ko04114	Oocyte meiosis	8	0.00118738	0.0715396	3.07515	ccnb1; mad2l1; LOC101079369(zfp36l2); LOC101072182(pttg1); aurka; fbxo43; LOC101076205(ccnb2); LOC101063487(cdc20)
ko04514	Cell adhesion molecules	8	0.086951	0.29936	1.50007	cldn29a; cldn29b; cldn30d; LOC101061452; LOC101064208; LOC101075935; LOC101079578; LOC105417471
ko04530	Tight junction	8	0.143899	0.391565	1.34066	cldn29a; cldn29b; cldn30d; LOC101061452; LOC101064208; LOC101075935; LOC105417471; LOC105419919
ko04110	Cell cycle	7	0.0113008	0.160205	2.30225	LOC101067003; ccnb1; mad2l1; LOC101072182; LOC101080011; LOC101076205; LOC101063487
ko04068	FoxO signaling pathway	7	0.0533767	0.262526	1.70842	LOC101067003; ccnb1; slc2a4; plk3; LOC101080011; LOC105416781; LOC101076205
ko04080	Neuroactive ligand-receptor interaction	7	0.581513	0.858611	0.852516	prlr_1; LOC101079075; pth2r; LOC101061104; LOC115250221; htr4; LOC115250328
ko03013	RNA transport	6	0.0785261	0.278306	1.6185	LOC101061645; LOC101068074; nup43; LOC101079607; LOC101075802; LOC115251689
ko04217	Necroptosis	6	0.22353	0.52133	1.21788	pygl; LOC101072117; LOC101068629; LOC101071091; LOC115247848; LOC101069259
ko04913	Ovarian steroidogenesis	5	0.00288068	0.0839434	3.53465	cyp19a1; hsd17b1; scarb1; gdf9; LOC101069259(pla2g4c)
ko04115	p53 signaling pathway	5	0.00863268	0.13003	2.82124	LOC101067003; ccnb1; LOC101080011; LOC101076205; LOC101063487
ko03320	PPAR signaling pathway	5	0.0124761	0.163033	2.60606	LOC101077176; LOC101071592; LOC101077279; dbi; acsl5
ko04914	Progesterone-mediated oocyte maturation	4	0.0591585	0.263437	1.90707	ccnb1; mad2l1; aurka; LOC101076205
ko00010	Glycolysis / Gluconeogenesis	3	0.00423272	0.0839434	3.27143	LOC101075676; LOC101070601; LOC446067;
ko00140	Steroid hormone biosynthesis	3	0.0710514	0.263437	1.92197	cyp19a1; hsd17b1; LOC101067779(hsd17b2)
ko04727	GABAergic synapse	3	0.291863	0.617433	1.09827	LOC101071091; LOC101061665; LOC115247848
ko05231	Choline metabolism in cancer	3	0.431921	0.74352	0.895674	LOC101061725; LOC101069259; LOC105416840
ko04310	Wnt signaling pathway	3	0.611304	0.861546	0.712389	LOC101062197; LOC101075057; LOC115248829
ko04215	Apoptosis - multiple species	2	0.0953558	0.310551	1.83591	LOC101064682; LOC101063487
ko04113	Meiosis	2	0.112135	0.33603	1.70842	mad2l1; LOC101063487
ko04979	Cholesterol metabolism	2	0.213549	0.509557	1.25516	scarb1; lipg
ko05220	Chronic myeloid leukemia	2	0.463423	0.767055	0.793587	LOC101067003; LOC101080011
ko04915	Estrogen signaling pathway	2	0.765349	0.90432	0.502065	LOC101071708(hsp70); LOC1010693744(hspa8b)
ko00100	Steroid biosynthesis	1	0.115728	0.33603	1.70842	nsdhl
ko00830	Retinol metabolism	1	0.426193	0.74255	0.691044	LOC101062884
ko00190	Oxidative phosphorylation	1	0.70812	0.898194	0.407304	LOC115253296
ko04912	GnRH signaling pathway	1	0.794719	0.90432	0.341683	LOC101069259
ko05206	MicroRNAs in cancer	1	0.986817	0.986817	0.16185	LOC105416781

## Sheet: FCG highly gene (MCG vs FCG)
Table S5-KEGG analysis of DEGs in gonads
id	term	ListHits	pval	FDR	Enrichment_score	Gene
ko04217	Necroptosis	4	0.00235873	0.0184753	4.31801	LOC115247848; LOC101068629; LOC101072117; LOC101069259
ko00230	Purine metabolism	4	0.00373849	0.0184753	3.87928	LOC446067; LOC101075329; LOC101062550; LOC101072576
ko04310	Wnt signaling pathway	3	0.0338524	0.066775	2.46185	LOC115248829; LOC101067817; LOC101062197
ko04514	Cell adhesion molecules	3	0.039359	0.0713381	2.34512	LOC101064208; cldn30d; LOC101075935
ko04530	Tight junction	3	0.0581293	0.0991617	2.06087	LOC101064208; cldn30d; LOC101075935
ko03430	Mismatch repair	2	0.000384115	0.0184753	13.9505	LOC101078394; LOC101077142
ko00512	Mucin type O-glycan biosynthesis	2	0.000783912	0.0184753	10.9913	galnt8; LOC101076808
ko03030	DNA replication	2	0.00138062	0.0184753	9.06782	LOC101078394; LOC101077142
ko03420	Nucleotide excision repair	2	0.00382247	0.0184753	6.36338	LOC101078394; LOC101077142
ko00520	Amino sugar and nucleotide sugar metabolism	2	0.00382247	0.0184753	6.36338	LOC101065506; LOC101070260
ko00514	Other types of O-glycan biosynthesis	2	0.00441775	0.0191729	6.04521	galnt8; LOC101076808
ko00140	Steroid hormone biosynthesis	2	0.00462793	0.0191729	5.94611	hsd17b1; pfcyp19a
ko03320	PPAR signaling pathway	2	0.0160101	0.0422083	3.77826	LOC101066715; fabp1
ko04114	Oocyte meiosis	2	0.0484564	0.0851658	2.45076	LOC115251941; fbxo43
ko04010	MAPK signaling pathway	2	0.385625	0.399398	0.897804	LOC101069259; LOC101071708
ko00790	Folate biosynthesis	1	0.0125989	0.0361232	5.8502	pcbd1
ko04672	Intestinal immune network for IgA production	1	0.0176644	0.0445449	4.90152	LOC105416433
ko04115	p53 signaling pathway	1	0.119592	0.169179	1.67923	LOC115251941
ko04912	GnRH signaling pathway	1	0.162916	0.214752	1.3844	LOC101069259
ko04068	FoxO signaling pathway	1	0.277816	0.315948	0.964661	slc2a4

## Sheet: MCG highly gene (MCG vs FCG)
Table S5-KEGG analysis of DEGs in gonads
id	term	ListHits	pval	FDR	Enrichment_score	Gene
ko04371	Apelin signaling pathway	3	0.000345489	0.00587332	8.82274	LOC101075000; ccn2; gng2
ko04510	Focal adhesion	3	0.00154159	0.0104828	5.91379	LOC101063427; mapk10; LOC101063822
ko04010	MAPK signaling pathway	3	0.00605959	0.0206026	4.04012	LOC101063427; mapk10; efna5
ko00140	Steroid hormone biosynthesis	2	0.000187026	0.00587332	17.8383	LOC101075863(cyp11b2); LOC101063139(cyp11a1)
ko04512	ECM-receptor interaction	2	0.00105575	0.00921179	9.89216	LOC101071672; LOC101063822
ko04914	Progesterone-mediated oocyte maturation	2	0.00108374	0.00921179	9.80304	LOC101063427(IGFra); mapk10
ko04270	Vascular smooth muscle contraction	2	0.00377698	0.018297	6.32638	gucy1a2; kcnma1
ko04140	Autophagy	2	0.00470111	0.018297	5.8502	LOC101063427; mapk10
ko04068	FoxO signaling pathway	2	0.00484331	0.018297	5.78797	LOC101063427; mapk10
ko04144	Endocytosis	2	0.0241363	0.0416464	3.19102	LOC101063427; LOC101067533
ko04012	ErbB signaling pathway	1	0.0194265	0.0416464	4.65016	mapk10
ko04520	Adherens junction	1	0.0223162	0.0416464	4.31801	LOC101063427
ko04260	Cardiac muscle contraction	1	0.0233169	0.0416464	4.21759	LOC101075000
ko04912	GnRH signaling pathway	1	0.0239942	0.0416464	4.1532	mapk10
ko04540	Gap junction	1	0.0257228	0.0416464	4.00051	gucy1a2
ko04114	Oocyte meiosis	1	0.0300716	0.0464744	3.67614	LOC101063427(igfra)
ko04217	Necroptosis	1	0.0379177	0.0537167	3.23851	mapk10
ko00230	Purine metabolism	1	0.0460168	0.0601758	2.90946	gucy1a2
ko04210	Apoptosis	1	0.0491492	0.0608422	2.80448	mapk10
ko04310	Wnt signaling pathway	1	0.0619247	0.0700903	2.46185	mapk10
ko04261	Adrenergic signaling in cardiomyocytes	1	0.0639059	0.0700903	2.41808	LOC101075000
ko04020	Calcium signaling pathway	1	0.134232	0.138299	1.55894	LOC101075000
ko04080	Neuroactive ligand-receptor interaction	1	0.21348	0.21348	1.15759	LOC101061965
