# Supplementary material for: Transcriptome analysis revealed gene expression feminization of testis after exogenous tetrodotoxin administration in pufferfish Takifugu flavidus
Source: BMC Genomics. 2022 Aug 3;23:553. doi: 10.1186/s12864-022-08787-z (PMC9347094; doi:10.1186/s12864-022-08787-z)
Supplement: Supplementary file 6 — Additional file 6: Table S6. GO analysis of DEGs in gonads [file 12864_2022_8787_MOESM6_ESM.xlsx]

## Sheet: up-regulated gene(MTG vs MCG)
Table S6 GO analysis of DEGs in gonads
id	term	category	ListHits	Enrichment_score	P_value	FDR	Gene
GO:0016403	dimethylargininase activity	molecular_function	1	4324.5	8.91238e-09	2.4509e-08	ddah2
GO:0016787	hydrolase activity	molecular_function	1	7.46891	0.00447911	0.00547447	ddah2
GO:0046872	metal ion binding	molecular_function	1	4.2831	0.0136238	0.0149862	ing4
GO:0070776	MOZ/MORF histone acetyltransferase complex	cellular_component	1	2594.7	2.97079e-08	6.53575e-08	ing4
GO:0005634	nucleus	cellular_component	1	3.96258	0.0159172	0.0159172	ing4
GO:0000052	citrulline metabolic process	biological_process	1	4324.5	8.91238e-09	2.4509e-08	ddah2
GO:0006527	arginine catabolic process	biological_process	1	4324.5	8.91238e-09	2.4509e-08	ddah2
GO:0045429	positive regulation of nitric oxide biosynthetic process	biological_process	1	4324.5	8.91238e-09	2.4509e-08	ddah2
GO:0016573	histone acetylation	biological_process	1	393.136	1.56858e-06	2.87573e-06	ing4
GO:0008285	negative regulation of cell population proliferation	biological_process	1	324.337	2.31722e-06	3.64134e-06	ing4
GO:0006325	chromatin organization	biological_process	1	81.0844	3.77885e-05	5.19592e-05	ing4

## Sheet: down-regulated gene(MTG vs MCG)
Table S6 GO analysis of DEGs in gonads
Term id	terms description	category	ListHits	Enrichment_score	P_value	FDR	Gene
GO:0016740	transferase activity	molecular_function	15	1.16529	0.217444	0.000776795	pygl; psat1; LOC101079369; LOC446067; frk; LOC101078198; tyms; LOC101069338; aurka; LOC101076808; LOC101064278; bcdin3d; LOC101076185; LOC101071223; galnt8
GO:0000166	nucleotide binding	molecular_function	15	0.947801	0.520072	0.000776795	myo1b; LOC101077147; LOC101071091; LOC446067; LOC101062550; frk; LOC115247848; rasl11b; aurka; gapdh; LOC101061645; LOC101076185; LOC101066561; myo19; mylk
GO:0005524	ATP binding	molecular_function	13	0.766886	0.810014	0.0010556	myo1b; LOC101077147; LOC101071091; pbk; LOC446067; frk; LOC115247848; aurka; pfkfb3; LOC101076185; LOC101066561; myo19; mylk
GO:0046872	metal ion binding	molecular_function	13	0.629155	0.959889	0.0012023	lipg; pfcyp19a; ace; LOC101067347; LOC101079369; LOC446067; LOC101075603; LOC101075548; LOC101075055; LOC101063365; LOC101080189; LOC101062777; LOC101078342
GO:0003677	DNA binding	molecular_function	12	1.04275	0.365791	0.00130914	tbl2; LOC101065963; LOC101068629; LOC101075548; LOC101061193; LOC105416574; LOC101061729; LOC101070118; pox1; LOC101072117; otx1; LOC101078394
GO:0003824	catalytic activity	molecular_function	10	2.24836	0.00530488	0.00146848	pygl; LOC101070601; psat1; LOC101071091; aadat; LOC446067; LOC115247848; pfkfb3; LOC101076185; LOC101075676
GO:0016491	oxidoreductase activity	molecular_function	9	1.77808	0.0314735	0.00163197	fdxr; pfcyp19a; LOC101061426; LOC101067779; gapdh; LOC101080189; LOC101075676; nsdhl; vkorc1l1
GO:0016787	hydrolase activity	molecular_function	9	0.75955	0.754013	0.00176447	lipg; ace; LOC101075603; LOC101065506; rasl11b; pfkfb3; LOC101077186; LOC101076185; LOC101062197
GO:0000981	DNA-binding transcription factor activity, RNA polymerase II-specific	molecular_function	5	2.27629	0.0234768	0.00298113	LOC101075548; LOC105416574; LOC101070118; pox1; otx1
GO:0016757	transferase activity, transferring glycosyl groups	molecular_function	5	1.93906	0.045607	0.00309492	pygl; LOC101063032; LOC101065299; LOC101076808; galnt8
GO:0022857	transmembrane transporter activity	molecular_function	5	1.83701	0.0564234	0.00355499	LOC101069156; LOC101061687; slc2a4; LOC101064839; LOC101061725
GO:0003723	RNA binding	molecular_function	5	0.981213	0.401107	0.00423266	patl2; rbpms2; larp6; LOC101075802; LOC101066313
GO:0004930	G protein-coupled receptor activity	molecular_function	5	0.838634	0.551401	0.00423417	pth2r; LOC101079075; htr4; LOC101069763; LOC115250221
GO:0005198	structural molecule activity	molecular_function	4	3.78305	0.00428326	0.00438553	LOC101064208; cldn29b; cldn29a; cldn30d
GO:0003774	motor activity	molecular_function	4	3.02254	0.010797	0.0046199	myo1b; LOC101077147; LOC101066561; myo19
GO:0008289	lipid binding	molecular_function	4	2.9466	0.0119519	0.00481498	LOC101078874; LOC101077176; dok7; LOC101071592
GO:0003924	GTPase activity	molecular_function	4	1.55537	0.116462	0.00529822	LOC101062675; LOC101068676; rasl11b; LOC101061645
GO:0003779	actin binding	molecular_function	4	1.32664	0.185267	0.0064114	myo1b; LOC101067638; LOC105416840; myo19
GO:0005525	GTP binding	molecular_function	4	1.00406	0.367929	0.00661759	LOC101062675; LOC101068676; rasl11b; LOC101061645
GO:0016301	kinase activity	molecular_function	4	0.863583	0.494685	0.00661759	LOC446067; frk; aurka; pfkfb3
GO:0005509	calcium ion binding	molecular_function	4	0.614647	0.783373	0.00714685	LOC105417728; LOC101078859; LOC101069863; phf24
GO:0004672	protein kinase activity	molecular_function	4	0.479847	0.923701	0.00795975	pbk; frk; aurka; mylk
GO:0090729	toxin activity	molecular_function	3	3.66483	0.00931288	0.00961742	LOC101063365; LOC105419690; LOC101078342
GO:0008017	microtubule binding	molecular_function	3	2.9917	0.018394	0.938212	LOC101075236; LOC101077147; LOC101066561
GO:0015293	symporter activity	molecular_function	3	2.83729	0.0218605	0.00163494	LOC101061665; LOC101069200; LOC101064839
GO:0016746	transferase activity, transferring acyl groups	molecular_function	3	1.91209	0.073081	0.00271358	LOC101069338; LOC101076185; LOC101071223
GO:0016829	lyase activity	molecular_function	3	1.84008	0.0814894	0.0186258	LOC101070601; LOC101075055; chac1
GO:0003700	DNA-binding transcription factor activity	molecular_function	3	0.622917	0.712905	0.112116	LOC101061193; LOC101061729; otx1
GO:0003676	nucleic acid binding	molecular_function	3	0.504334	0.849632	0.114956	rbpms2; LOC101075802; exd2
GO:0008270	zinc ion binding	molecular_function	3	0.474412	0.880795	0.132121	LOC101075055; LOC101063365; LOC101078342
GO:0004356	glutamate-ammonia ligase activity	molecular_function	2	73.2966	1.24217e-06	2.8294e-05	LOC101071091; LOC115247848
GO:0102336	3-oxo-arachidoyl-CoA synthase activity	molecular_function	2	26.6533	4.94647e-05	0.000494647	LOC101078198; LOC101064278
GO:0102337	3-oxo-cerotoyl-CoA synthase activity	molecular_function	2	26.6533	4.94647e-05	0.000494647	LOC101078198; LOC101064278
GO:0102338	3-oxo-lignoceronyl-CoA synthase activity	molecular_function	2	26.6533	4.94647e-05	0.000494647	LOC101078198; LOC101064278
GO:0102756	very-long-chain 3-ketoacyl-CoA synthase activity	molecular_function	2	26.6533	4.94647e-05	0.000494647	LOC101078198; LOC101064278
GO:0016747	transferase activity, transferring acyl groups other than amino-acyl groups	molecular_function	2	24.4322	6.5622e-05	0.000625698	LOC101069338; LOC101071223
GO:0004806	triglyceride lipase activity	molecular_function	2	19.5458	0.000133687	0.00101178	lipg; LOC101062777
GO:0004653	polypeptide N-acetylgalactosaminyltransferase activity	molecular_function	2	10.8588	0.000809217	0.00319018	LOC101076808; galnt8
GO:0052689	carboxylic ester hydrolase activity	molecular_function	2	9.77288	0.00110649	0.00384457	lipg; LOC101062777
GO:0030414	peptidase inhibitor activity	molecular_function	2	8.14407	0.00188842	0.00560246	LOC105417307; LOC101070853
GO:0016616	oxidoreductase activity, acting on the CH-OH group of donors, NAD or NADP as acceptor	molecular_function	2	4.80634	0.00840645	0.0174957	LOC101075676; nsdhl
GO:0003777	microtubule motor activity	molecular_function	2	4.65375	0.00918424	0.0185495	LOC101077147; LOC101066561
GO:0004867	serine-type endopeptidase inhibitor activity	molecular_function	2	4.58104	0.00958839	0.0190837	LOC105417307; LOC101070853
GO:0015297	antiporter activity	molecular_function	2	3.119	0.0266155	0.043303	slc9a3; slc24a4
GO:0035091	phosphatidylinositol binding	molecular_function	2	2.84647	0.0336045	0.0529917	LOC101064034; LOC101070853
GO:0046982	protein heterodimerization activity	molecular_function	2	2.52747	0.0452088	0.0683971	LOC101068629; LOC101072117
GO:0030170	pyridoxal phosphate binding	molecular_function	2	2.50587	0.0461739	0.0693454	pygl; aadat
GO:0016705	oxidoreductase activity, acting on paired donors, with incorporation or reduction of molecular oxygen	molecular_function	2	2.34549	0.0542569	0.0797944	pfcyp19a; LOC101080189
GO:0004497	monooxygenase activity	molecular_function	2	2.06469	0.0734926	0.103546	pfcyp19a; LOC101080189
GO:0016874	ligase activity	molecular_function	2	1.96769	0.0821822	0.112316	LOC101071091; LOC115247848
GO:0030246	carbohydrate binding	molecular_function	2	1.96769	0.0821822	0.112316	LOC101076808; galnt8
GO:0020037	heme binding	molecular_function	2	1.91625	0.0873377	0.118571	pfcyp19a; LOC101080189
GO:0000287	magnesium ion binding	molecular_function	2	1.76618	0.104995	0.138864	LOC446067; LOC101062550
GO:0005506	iron ion binding	molecular_function	2	1.73483	0.109255	0.143114	pfcyp19a; LOC101080189
GO:0005096	GTPase activator activity	molecular_function	2	1.12332	0.263634	0.310603	rgs12; LOC101062884
GO:0008168	methyltransferase activity	molecular_function	2	1.07789	0.283922	0.329768	tyms; bcdin3d
GO:0004888	transmembrane signaling receptor activity	molecular_function	2	0.92197	0.369458	0.415007	pth2r; LOC115250221
GO:0004674	protein serine/threonine kinase activity	molecular_function	2	0.506367	0.75873	0.783575	pbk; aurka
GO:0016020	membrane	cellular_component	76	1.1704	0.0361948	0.000688759	pth2r; ripor2; LOC101078053; LOC101070290; LOC101069156; LOC101079075; sgcg; LOC101078808; acsl5; slc9a3; scarb1; LOC101061665; astn1; LOC101065963; LOC101076817; LOC101063032; ace; LOC105417877; LOC101080198; kirrel2; LOC101061426; LOC101064208; sybu; LOC101063089; cldn29b; LOC101061687; cldn29a; tmem44; LOC101065592; ap1m2; map1lc3c; LOC101078198; htr4; LOC101069200; LOC101062982; LOC101078425;…
GO:0016021	integral component of membrane	cellular_component	72	1.20378	0.0227063	0.000688759	pth2r; LOC101078053; LOC101070290; LOC101069156; LOC101079075; sgcg; LOC101078808; acsl5; slc9a3; scarb1; LOC101079578; LOC101061665; astn1; LOC101065963; LOC101076817; LOC101063032; ace; LOC105417877; LOC101080198; kirrel2; LOC101061426; LOC101064208; sybu; LOC101063089; cldn29b; LOC101061687; cldn29a; tmem44; LOC101065592; LOC101078198; htr4; LOC101069200; LOC101078425; LOC101069763; slc24a4; L…
GO:0005737	cytoplasm	cellular_component	21	1.33962	0.0661162	0.00075204	ripor2; LOC101070461; patl2; LOC101067347; rbpms2; LOC101062550; LOC101075603; lsm14b; tbcc; hsd17b1; LOC101074871; rgs12; zar1; LOC101069809; LOC105416840; LOC101072182; mcrip2; LOC101075802; LOC101069550; LOC101075676; LOC101066313
GO:0005886	plasma membrane	cellular_component	19	0.894723	0.647284	0.000776795	pth2r; ripor2; LOC101078053; LOC101079075; LOC101078808; LOC101079578; kirrel2; LOC101064208; LOC101063089; cldn29b; cldn29a; htr4; LOC101078425; LOC101065985; LOC115250221; LOC101063824; LOC101065892; dok7; mylk
GO:0005634	nucleus	cellular_component	19	0.850724	0.734666	0.000776795	LOC105416376; dclre1a; tbl2; LOC101067501; LOC101065963; larp6; LOC101068629; LOC101075548; LOC101061193; LOC105416574; LOC101061729; LOC101072182; LOC101070118; dnttip2; pox1; mcrip2; LOC101072117; otx1; LOC101078394
GO:0005576	extracellular region	cellular_component	11	1.41574	0.0905196	0.00134128	lipg; LOC101078874; LOC101065506; LOC101063365; LOC101072576; LOC101062777; LOC101070853; LOC101076364; LOC105419690; LOC101069811; LOC101078342
GO:0005856	cytoskeleton	cellular_component	6	1.40955	0.135887	0.0023016	ripor2; LOC101075236; sgcg; LOC101067347; LOC101067638; LOC105416840
GO:0005783	endoplasmic reticulum	cellular_component	5	1.46887	0.12729	0.00404069	mesd; LOC101078198; LOC101069338; LOC101071223; vkorc1l1
GO:0030054	cell junction	cellular_component	5	1.31121	0.183859	0.00423266	LOC101064208; cldn29b; cldn29a; dok7; cldn30d
GO:0005923	bicellular tight junction	cellular_component	4	4.76726	0.00157669	0.00438553	LOC101064208; cldn29b; cldn29a; cldn30d
GO:0005789	endoplasmic reticulum membrane	cellular_component	4	1.43018	0.149685	0.00529822	LOC101078198; LOC101069338; LOC101071223; vkorc1l1
GO:0005794	Golgi apparatus	cellular_component	4	1.36366	0.17157	0.00584471	LOC101063032; ap1m2; LOC101076808; galnt8
GO:0000139	Golgi membrane	cellular_component	3	1.81727	0.0843944	0.0186258	LOC101063032; LOC101076808; galnt8
GO:0005887	integral component of plasma membrane	cellular_component	3	1.71789	0.0986074	0.0322288	LOC101061665; htr4; slc24a4
GO:0000786	nucleosome	cellular_component	2	4.07203	0.0131936	0.0249281	LOC101068629; LOC101072117
GO:0016459	myosin complex	cellular_component	2	2.66533	0.0396342	0.0608615	myo1b; myo19
GO:0005694	chromosome	cellular_component	2	1.54309	0.140833	0.179321	LOC101068629; LOC101072117
GO:0045202	synapse	cellular_component	2	0.731138	0.517015	0.556368	htr4; dok7
GO:0005615	extracellular space	cellular_component	2	0.722134	0.525346	0.56099	LOC101072576; LOC101070853
GO:0005739	mitochondrion	cellular_component	2	0.584037	0.668534	0.699232	fdxr; timm8b
GO:0055114	obsolete oxidation-reduction process	biological_process	10	1.38165	0.110982	0.00146848	fdxr; pfcyp19a; LOC101061426; LOC101067779; hsd17b1; gapdh; LOC101080189; LOC101075676; nsdhl; vkorc1l1
GO:0055085	transmembrane transport	biological_process	10	1.24866	0.179627	0.00146848	LOC101069156; slc9a3; LOC101061665; LOC101061687; LOC101069200; slc24a4; slc2a4; LOC101064839; kcns3; LOC101061725
GO:0007165	signal transduction	biological_process	9	0.786257	0.714914	0.00176447	pth2r; LOC101079075; LOC101068676; htr4; LOC101069763; rasl11b; LOC115250221; rgs12; LOC101069811
GO:0006355	regulation of transcription, DNA-templated	biological_process	8	0.866134	0.579859	0.00176447	tbl2; LOC101075548; LOC101061193; LOC105416574; LOC101061729; LOC101070118; pox1; otx1
GO:0006357	regulation of transcription by RNA polymerase II	biological_process	6	1.7841	0.0528672	0.0023016	LOC101075548; LOC115248371; LOC105416574; LOC101070118; pox1; otx1
GO:0007275	multicellular organism development	biological_process	6	1.29729	0.182206	0.0023016	LOC101075548; LOC105416574; zar1; LOC101070118; pox1; otx1
GO:0007186	G protein-coupled receptor signaling pathway	biological_process	6	0.901188	0.50047	0.00249207	pth2r; LOC101079075; LOC101068676; htr4; LOC101069763; LOC115250221
GO:0051301	cell division	biological_process	5	3.47377	0.00334218	0.00268791	LOC101068442; LOC101076205; ccnb1; cks1b; LOC101065671
GO:0006629	lipid metabolic process	biological_process	4	1.98099	0.0527363	0.00481498	lipg; LOC101078198; LOC101064278; LOC101062777
GO:0016310	phosphorylation	biological_process	4	0.834101	0.525415	0.00688089	LOC446067; frk; aurka; pfkfb3
GO:0006811	ion transport	biological_process	4	0.578848	0.825063	0.00759221	slc9a3; LOC101061687; slc24a4; kcns3
GO:0006468	protein phosphorylation	biological_process	4	0.46427	0.935923	0.00795975	pbk; frk; aurka; mylk
GO:0060041	retina development in camera-type eye	biological_process	3	9.77288	0.000250682	0.00827128	LOC101079587; tyms; LOC101070118
GO:0001947	heart looping	biological_process	3	7.71543	0.00062365	0.00844629	LOC101064034; LOC101069811; LOC101071592
GO:0006096	glycolytic process	biological_process	3	7.58241	0.000666311	0.00844629	LOC101070601; LOC446067; gapdh
GO:0007507	heart development	biological_process	3	4.72881	0.00381276	0.00872465	LOC101079587; LOC101064682; LOC101071592
GO:0035821	modulation of process of other organism	biological_process	3	3.66483	0.00931288	0.00909934	LOC101063365; LOC105419690; LOC101078342
GO:0006486	protein glycosylation	biological_process	3	1.98995	0.0651419	0.00271358	LOC101063032; LOC101076808; galnt8
GO:0008152	metabolic process	biological_process	3	1.88747	0.0758322	0.00937775	pygl; LOC101065506; pfkfb3
GO:0050790	regulation of catalytic activity	biological_process	3	1.70457	0.100724	0.0367328	LOC101067347; rgs12; LOC101062884
GO:0005975	carbohydrate metabolic process	biological_process	3	1.49078	0.143463	0.0933852	pygl; LOC101065506; LOC101075676
GO:0018215	protein phosphopantetheinylation	biological_process	3	1.27472	0.210236	0.103321	LOC101076808; LOC101078481; galnt8
GO:0015031	protein transport	biological_process	3	1.05463	0.317581	0.106477	LOC101070461; ap1m2; timm8b
GO:0006542	glutamine biosynthetic process	biological_process	2	73.2966	1.24217e-06	2.8294e-05	LOC101071091; LOC115247848
GO:0048382	mesendoderm development	biological_process	2	58.6373	3.08982e-06	6.66751e-05	LOC101079587; rasl11b
GO:0006807	nitrogen compound metabolic process	biological_process	2	24.4322	6.5622e-05	0.000625698	LOC101071091; LOC115247848
GO:0030182	neuron differentiation	biological_process	2	19.5458	0.000133687	0.00101178	LOC101070118; LOC101064682
GO:0060027	convergent extension involved in gastrulation	biological_process	2	12.2161	0.000568427	0.00271358	LOC101079587; LOC101069811
GO:0010466	negative regulation of peptidase activity	biological_process	2	8.14407	0.00188842	0.00560246	LOC105417307; LOC101070853
GO:0009953	dorsal/ventral pattern formation	biological_process	2	7.71543	0.00220904	0.00611964	LOC101079587; caprin2
GO:0009968	negative regulation of signal transduction	biological_process	2	7.32966	0.00256149	0.00677556	ripor2; LOC101074871
GO:0006633	fatty acid biosynthetic process	biological_process	2	6.37362	0.00381972	0.00937775	LOC101078198; LOC101064278
GO:0030036	actin cytoskeleton organization	biological_process	2	3.71122	0.016901	0.0299975	LOC101067638; LOC105416840
GO:0007018	microtubule-based movement	biological_process	2	3.53237	0.0192547	0.0331699	LOC101077147; LOC101066561
GO:0006631	fatty acid metabolic process	biological_process	2	3.40914	0.0211329	0.0358887	LOC101078198; LOC101064278
GO:0010951	negative regulation of endopeptidase activity	biological_process	2	3.22183	0.0244787	0.0404689	LOC105417307; LOC101070853
GO:0007264	small GTPase mediated signal transduction	biological_process	2	2.54945	0.044254	0.0672005	LOC101062675; LOC101062884
GO:1902600	proton transmembrane transport	biological_process	2	2.48463	0.0471491	0.0705515	slc9a3; LOC101061426
GO:0007166	cell surface receptor signaling pathway	biological_process	2	2.25528	0.0596299	0.0860854	pth2r; LOC115250221
GO:0035725	sodium ion transmembrane transport	biological_process	2	2.09419	0.0710898	0.100854	slc9a3; slc24a4
GO:0032259	methylation	biological_process	2	1.35109	0.185221	0.226744	tyms; bcdin3d
GO:0071805	potassium ion transmembrane transport	biological_process	2	1.20653	0.230898	0.275198	slc24a4; kcns3
GO:0006886	intracellular protein transport	biological_process	2	1.12764	0.261798	0.309329	ap1m2; LOC101064034
GO:0043547	positive regulation of GTPase activity	biological_process	2	1.06227	0.291336	0.337423	rgs12; LOC101062884
GO:0016311	dephosphorylation	biological_process	2	1.00751	0.319235	0.365605	LOC101062550; pfkfb3
GO:0006508	proteolysis	biological_process	2	0.356241	0.922428	0.928229	ace; LOC101077186

## Sheet: up-regulated gene(FTG vs FCG)
Table S6 GO analysis of DEGs in gonads
Term id	terms description	category	ListHits	Enrichment_score	P_value	FDR	Gene
GO:0046872	metal ion binding	molecular_function	4	0.744886	0.63585	0.662717	vps11; rpl37; LOC101073495; masp2
GO:0046982	protein heterodimerization activity	molecular_function	3	14.5879	5.35319e-05	0.000255572	LOC101062878; pole3; LOC101067848
GO:0003735	structural constituent of ribosome	molecular_function	3	6.74182	0.0010141	0.00258771	rpl37; rpl22l1; rpl36a
GO:0003677	DNA binding	molecular_function	3	1.00308	0.350534	0.393023	LOC101077524; LOC101062878; LOC115248575
GO:0016787	hydrolase activity	molecular_function	3	0.974206	0.3711	0.409871	LOC101062197; LOC101078830; gla
GO:0000166	nucleotide binding	molecular_function	3	0.729395	0.598398	0.628106	kif15; myo19; LOC101078830
GO:0005524	ATP binding	molecular_function	3	0.680964	0.654072	0.676942	kif15; myo19; LOC101078830
GO:0015078	proton transmembrane transporter activity	molecular_function	2	27.5154	5.30227e-05	0.000255572	atp5pf; atp5mg
GO:0004867	serine-type endopeptidase inhibitor activity	molecular_function	2	17.627	0.000201406	0.000764312	LOC101073190; serpinh1
GO:0003774	motor activity	molecular_function	2	5.81511	0.00493261	0.00936085	kif15; myo19
GO:0003779	actin binding	molecular_function	2	2.55233	0.0434712	0.0601284	dstn; myo19
GO:0003723	RNA binding	molecular_function	2	1.51021	0.146036	0.175718	rpl37; rpl22l1
GO:0016740	transferase activity	molecular_function	2	0.597843	0.659854	0.678183	LOC101068212; alg3
GO:0016020	membrane	cellular_component	17	1.00737	0.419189	0.456176	dad1; vps11; LOC101079855; LOC101078798; LOC101078808; gchfr; LOC101076871; atp5pf; LOC101067637; alg3; coq4; atp5md; LOC101068534; LOC101073190; atp5mg; LOC101062197; LOC101078830
GO:0016021	integral component of membrane	cellular_component	12	0.771987	0.828472	0.834108	dad1; LOC101079855; LOC101078798; LOC101078808; LOC101076871; LOC101067637; alg3; atp5md; LOC101068534; LOC101073190; LOC101077645; LOC101062197
GO:0005634	nucleus	cellular_component	6	1.03372	0.35981	0.40039	LOC101066737; gchfr; LOC101077524; LOC101062878; LOC115251941; LOC101078830
GO:0005783	endoplasmic reticulum	cellular_component	4	4.52156	0.00184592	0.0040176	dad1; alg3; serpinh1; LOC101078830
GO:0005743	mitochondrial inner membrane	cellular_component	3	9.09783	0.000329735	0.00108446	LOC101078798; atp5pf; coq4
GO:0005840	ribosome	cellular_component	3	6.40983	0.00122193	0.00296469	rpl37; rpl22l1; rpl36a
GO:0005739	mitochondrion	cellular_component	3	3.37091	0.0118998	0.0197885	atp5pf; coq4; atp5mg
GO:0005737	cytoplasm	cellular_component	3	0.736378	0.590612	0.624361	kif15; gchfr; rpl36a
GO:0000276	mitochondrial proton-transporting ATP synthase complex, coupling factor F(o)	cellular_component	2	112.813	6.20315e-07	1.14758e-05	atp5pf; atp5mg
GO:0045263	proton-transporting ATP synthase complex, coupling factor F(o)	cellular_component	2	56.4065	5.82019e-06	7.8308e-05	atp5pf; atp5mg
GO:0005764	lysosome	cellular_component	2	10.7441	0.000861329	0.00231776	vps11; gla
GO:0005615	extracellular space	cellular_component	2	2.77865	0.0351732	0.0500541	LOC101073190; serpinh1
GO:0005789	endoplasmic reticulum membrane	cellular_component	2	2.75154	0.0360502	0.0508136	dad1; alg3
GO:0005576	extracellular region	cellular_component	2	0.990457	0.328607	0.374106	LOC101072897; lum
GO:0005886	plasma membrane	cellular_component	2	0.362393	0.926021	0.926021	LOC101078808; LOC101067637
GO:0006412	translation	biological_process	3	3.01102	0.0173363	0.0281953	rpl37; rpl22l1; rpl36a
GO:0006811	ion transport	biological_process	3	1.67048	0.103982	0.128244	atp5pf; atp5mg; LOC101067637
GO:0015986	ATP synthesis coupled proton transport	biological_process	2	35.2541	2.49482e-05	0.000174433	atp5pf; atp5mg
GO:0010951	negative regulation of endopeptidase activity	biological_process	2	12.397	0.000567947	0.00172901	LOC101073190; serpinh1
GO:0051301	cell division	biological_process	2	5.34659	0.00622276	0.0112313	LOC101066737; LOC115251941
GO:0006486	protein glycosylation	biological_process	2	5.10466	0.00706734	0.0123055	dad1; alg3
GO:0055114	obsolete oxidation-reduction process	biological_process	2	1.06327	0.290392	0.338409	dhrs11; tyw5
GO:0055085	transmembrane transport	biological_process	2	0.960929	0.3458	0.390674	LOC101079855; LOC101076871

## Sheet: down-regulated gene(FTG vs FCG)
Table S6 GO analysis of DEGs in gonads
Term id	terms description	category	ListHits	Enrichment_score	P_value	FDR	Gene
GO:0000166	nucleotide binding	molecular_function	15	1.62875	0.0204721	0.037579	LOC101077487; ephb4; LOC101067856; dync1li2; LOC101073597; LOC101072295; btaf1; LOC101066442; LOC101069201; LOC777991; LOC115247848; dnm1; camk1d; LOC101062457; msh6
GO:0005524	ATP binding	molecular_function	14	1.41923	0.0660639	0.0967493	LOC101077487; camk1d; LOC101064673; ephb4; LOC101067856; dync1li2; LOC101073597; LOC101072295; btaf1; LOC101066442; LOC777991; LOC115247848; LOC101062457; msh6
GO:0046872	metal ion binding	molecular_function	14	1.16434	0.218234	0.257336	LOC101077487; LOC101073597; LOC101066054; LOC101075985; LOC101079555; ppard; LOC101064836; LOC101078894; LOC101075170; aoc1; LOC101072151; LOC101079704; LOC101064531; micall1
GO:0003677	DNA binding	molecular_function	9	1.34393	0.13248	0.169697	nfatc4; LOC101071345; LOC105417167; arid2; ppard; rfx6; myc; LOC101079704; msh6
GO:0003700	DNA-binding transcription factor activity	molecular_function	5	1.78408	0.0623056	0.0938085	nfatc4; LOC101071345; ppard; rfx6; myc
GO:0016491	oxidoreductase activity	molecular_function	5	1.69752	0.0752223	0.106664	LOC101075985; LOC101079237; LOC101078894; LOC101063025; aoc1
GO:0004672	protein kinase activity	molecular_function	5	1.03074	0.357152	0.39882	camk1d; LOC101064673; ephb4; LOC101067856; LOC101062457
GO:0016787	hydrolase activity	molecular_function	5	0.725137	0.694859	0.705387	usp10; LOC101073597; LOC101079975; dnm1; LOC101063025
GO:0016740	transferase activity	molecular_function	5	0.667495	0.768372	0.77415	ephb4; LOC101067856; LOC101078198; LOC101064836; uggt1
GO:0008270	zinc ion binding	molecular_function	4	1.087	0.307598	0.350793	ppard; zfr; LOC101078894; LOC101072151
GO:0005509	calcium ion binding	molecular_function	4	1.05624	0.328731	0.371811	jag1; fat1; fbln7; LOC101061888
GO:0003774	motor activity	molecular_function	3	3.89556	0.00753593	0.0167055	dync1li2; LOC101066442; LOC777991
GO:0005085	guanyl-nucleotide exchange factor activity	molecular_function	3	3.45086	0.0113966	0.0234945	rapgef6; LOC101070245; arhgef28
GO:0003723	RNA binding	molecular_function	3	1.0117	0.344838	0.388305	eif3a; LOC101076201; adar
GO:0003676	nucleic acid binding	molecular_function	3	0.866672	0.456935	0.493785	r3hdm2; LOC101076201; zfr
GO:0005507	copper ion binding	molecular_function	2	9.16046	0.00137191	0.00444485	LOC101075985; aoc1
GO:0005044	scavenger receptor activity	molecular_function	2	8.53941	0.00168059	0.00500444	LOC101075985; LOC101063001
GO:0004867	serine-type endopeptidase inhibitor activity	molecular_function	2	7.87227	0.00212322	0.00605343	LOC115251567; LOC101070853
GO:0090729	toxin activity	molecular_function	2	4.19854	0.0121995	0.0247686	LOC101072151; herc1
GO:0004842	ubiquitin-protein transferase activity	molecular_function	2	4.0306	0.0136085	0.0270154	birc6; herc1
GO:0004725	protein tyrosine phosphatase activity	molecular_function	2	2.879	0.0326546	0.0546965	ptpn23; LOC101079975
GO:0016791	phosphatase activity	molecular_function	2	2.17166	0.0651669	0.0967493	ptpn23; LOC101079975
GO:0005096	GTPase activator activity	molecular_function	2	1.93036	0.0857549	0.119079	rapgef6; LOC105417453
GO:0046983	protein dimerization activity	molecular_function	2	1.67942	0.117171	0.154689	LOC115248451; myc
GO:0003924	GTPase activity	molecular_function	2	1.33641	0.189095	0.226239	LOC101069201; dnm1
GO:0004674	protein serine/threonine kinase activity	molecular_function	2	0.870164	0.404576	0.442557	LOC101067856; camk1d
GO:0005525	GTP binding	molecular_function	2	0.862714	0.40991	0.446568	LOC101069201; dnm1
GO:0003824	catalytic activity	molecular_function	2	0.772738	0.480773	0.513335	LOC115247848; LOC101063025
GO:0016301	kinase activity	molecular_function	2	0.742011	0.507836	0.535827	ephb4; LOC101067856
GO:0004930	G protein-coupled receptor activity	molecular_function	2	0.576459	0.678725	0.694269	LOC101078386; LOC101078632
GO:0016020	membrane	cellular_component	38	1.00564	0.438482	0.475761	LOC101077487; ephb4; jag1; LOC101070185; LOC115251567; npdc1; ank1; LOC101072007; LOC101078386; LOC101066054; fat1; LOC101078632; LOC101080198; atrn; LOC101075985; LOC101079975; cldn29b; cd4; magi1; LOC101063001; LOC101078198; LOC101062982; LOC101061159; LOC101078425; steap4; LOC101061965; igsf3; LOC101078917; LOC101061888; LOC101069468; LOC101070245; LOC101062763; LOC105417823; LOC101070853; LOC…
GO:0016021	integral component of membrane	cellular_component	32	0.919389	0.681638	0.694597	LOC101077487; ephb4; jag1; LOC101070185; LOC115251567; npdc1; LOC101072007; LOC101078386; LOC101066054; fat1; LOC101078632; LOC101080198; atrn; LOC101079975; cldn29b; cd4; LOC101063001; LOC101078198; LOC101061159; LOC101078425; steap4; LOC101061965; igsf3; LOC101078917; LOC101061888; LOC101069468; LOC101070245; LOC101076848; LOC105417823; LOC101070853; LOC101070126; fbxo41
GO:0005737	cytoplasm	cellular_component	13	1.42509	0.0702994	0.101292	eps8l2; dync1li2; eif3a; LOC101071345; LOC101076201; LOC101069201; klc2; LOC101064836; arhgef28; dnm1; LOC101063025; nedd9; per1
GO:0005886	plasma membrane	cellular_component	11	0.890151	0.58861	0.613803	LOC101077487; ephb4; LOC101078386; fat1; cldn29b; cd4; LOC101063001; LOC101078425; LOC101061965; igsf3; LOC101076848
GO:0005634	nucleus	cellular_component	11	0.846377	0.660725	0.678445	nfatc4; LOC101071345; LOC101076201; LOC105417167; btaf1; LOC101079555; ppard; LOC101075170; heatr1; myc; per1
GO:0005576	extracellular region	cellular_component	8	1.76936	0.0373154	0.0621151	LOC101071818; LOC101072056; LOC101075985; LOC101073247; LOC101061888; LOC101072151; herc1; LOC101070853
GO:0005856	cytoskeleton	cellular_component	5	2.01853	0.0381902	0.0631789	dync1li2; ank1; LOC101069201; klc2; dnm1
GO:0005874	microtubule	cellular_component	4	5.41748	0.000890214	0.00345764	dync1li2; LOC101069201; klc2; dnm1
GO:0005604	basement membrane	cellular_component	3	17.1759	2.81345e-05	0.00034273	LOC101062982; LOC101062763; LOC101075179
GO:0005615	extracellular space	cellular_component	3	1.86142	0.0785142	0.110746	LOC101075985; LOC101073247; LOC101070853
GO:0005783	endoplasmic reticulum	cellular_component	3	1.5145	0.137285	0.174372	mesd; LOC101078198; uggt1
GO:0030054	cell junction	cellular_component	3	1.35195	0.182381	0.220172	cldn29b; magi1; LOC101061965
GO:0005923	bicellular tight junction	cellular_component	2	4.09614	0.0130343	0.0260685	cldn29b; magi1
GO:0005887	integral component of plasma membrane	cellular_component	2	1.96807	0.0820264	0.115095	ephb4; LOC101072007
GO:0005730	nucleolus	cellular_component	2	1.82545	0.0973629	0.132453	heatr1; wdr74
GO:0045202	synapse	cellular_component	2	1.25642	0.213482	0.253155	LOC101072056; LOC101061965
GO:0055114	obsolete oxidation-reduction process	biological_process	7	1.66201	0.0603656	0.091401	LOC101075985; LOC101079555; LOC101079237; LOC101078894; LOC101063025; aoc1; dhrs3
GO:0007165	signal transduction	biological_process	7	1.05089	0.349039	0.39139	rapgef6; ank1; LOC101071345; LOC101078386; LOC101078632; LOC105417453; LOC101070245
GO:0006355	regulation of transcription, DNA-templated	biological_process	6	1.1163	0.29154	0.3339	nfatc4; LOC101071345; arid2; ppard; rfx6; myc
GO:0006468	protein phosphorylation	biological_process	5	0.997279	0.386445	0.424456	camk1d; LOC101064673; ephb4; LOC101067856; LOC101062457
GO:0006897	endocytosis	biological_process	4	6.62928	0.000356373	0.00203209	LOC101075985; LOC101063001; dnm1; LOC101069468
GO:0016567	protein ubiquitination	biological_process	4	3.0815	0.00988625	0.0208623	birc6; LOC101064836; LOC101068638; herc1
GO:0006811	ion transport	biological_process	4	0.994719	0.375362	0.41398	LOC101077487; LOC101072007; LOC101070185; LOC101061965
GO:1902476	chloride transmembrane transport	biological_process	3	6.62928	0.00111828	0.00399598	LOC101070185; LOC101072007; LOC101061965
GO:0050790	regulation of catalytic activity	biological_process	3	2.92922	0.0196253	0.0373021	rapgef6; LOC101070245; arhgef28
GO:0035556	intracellular signal transduction	biological_process	3	1.65369	0.108882	0.146635	LOC101070245; arhgef28; LOC101068638
GO:0007155	cell adhesion	biological_process	3	1.47317	0.147365	0.185417	LOC101071818; fat1; nedd9
GO:0001755	neural crest cell migration	biological_process	2	20.9927	0.000115717	0.000861451	LOC101069468; LOC101063025
GO:0007219	Notch signaling pathway	biological_process	2	11.1961	0.000763663	0.0032486	jag1; LOC101064836
GO:0048703	embryonic viscerocranium morphogenesis	biological_process	2	10.4964	0.000922827	0.00353311	LOC101069468; LOC101063025
GO:0007018	microtubule-based movement	biological_process	2	6.07018	0.00443457	0.0110043	dync1li2; LOC101066442
GO:0010951	negative regulation of endopeptidase activity	biological_process	2	5.53654	0.00573103	0.0133558	LOC115251567; LOC101070853
GO:0006821	chloride transport	biological_process	2	5.08914	0.00723252	0.0164264	LOC101070185; LOC101061965
GO:0007264	small GTPase mediated signal transduction	biological_process	2	4.38109	0.0108787	0.0226007	rapgef6; LOC101070245
GO:0035821	modulation of process of other organism	biological_process	2	4.19854	0.0121995	0.0247686	LOC101072151; herc1
GO:0006955	immune response	biological_process	2	3.40422	0.0212448	0.0384703	cd4; LOC101073247
GO:0006325	chromatin organization	biological_process	2	3.14891	0.0259898	0.0444628	LOC101079555; LOC101072071
GO:0035335	peptidyl-tyrosine dephosphorylation	biological_process	2	2.879	0.0326546	0.0546965	ptpn23; LOC101079975
GO:0006470	protein dephosphorylation	biological_process	2	2.16234	0.0658339	0.0967493	ptpn23; LOC101079975
GO:0043547	positive regulation of GTPase activity	biological_process	2	1.82545	0.0973629	0.132453	rapgef6; LOC105417453
GO:0016311	dephosphorylation	biological_process	2	1.73136	0.109573	0.146828	ptpn23; LOC101079975
GO:0018215	protein phosphopantetheinylation	biological_process	2	1.46036	0.157865	0.196781	usp10; LOC101075985
GO:0007275	multicellular organism development	biological_process	2	0.743105	0.506846	0.535827	jag1; LOC101061888
GO:0016310	phosphorylation	biological_process	2	0.716679	0.53128	0.556183	ephb4; LOC101067856
GO:0007186	G protein-coupled receptor signaling pathway	biological_process	2	0.516214	0.749065	0.757545	LOC101078386; LOC101078632
GO:0055085	transmembrane transport	biological_process	2	0.429153	0.850474	0.850474	LOC101070185; LOC101072007

## Sheet: FCG higher gene(MCG vs FCG) 
Table S6 GO analysis of DEGs in gonads
Term id	terms description	category	ListHits	Enrichment_score	P_value	FDR	Gene
GO:0003677	DNA binding	molecular_function	7	1.88884	0.030296	0.041828	LOC101064116; LOC101068629; LOC101061193; LOC101070118; pox1; LOC101072117; LOC101078394
GO:0016787	hydrolase activity	molecular_function	5	1.31034	0.180334	0.196895	LOC105419671; LOC101065506; LOC446072; LOC101062197; asrgl1
GO:0016491	oxidoreductase activity	molecular_function	2	1.84047	0.0799589	0.0961304	pfcyp19a; vkorc1l1
GO:0003824	catalytic activity	molecular_function	2	1.39635	0.172404	0.190177	LOC446067; LOC115247848
GO:0016229	steroid dehydrogenase activity	molecular_function	1	455.211	0	0	hsd17b1
GO:0004303	estradiol 17-beta-dehydrogenase activity	molecular_function	1	151.737	1.42041e-05	9.49896e-05	hsd17b1
GO:0016021	integral component of membrane	cellular_component	26	1.34985	0.0230847	0.0329342	sgcg; slc9a3; LOC101061665; kirrel2; LOC101064208; sybu; LOC101063089; LOC115250221; prok1; slc2a4; LOC101076808; gldn; LOC101078859; pfcyp19a; shisa3; LOC101071223; cldn30d; LOC101062197; LOC101061725; fut7; LOC101079338; LOC101063453; LOC101062327; galnt8; vkorc1l1; tmem45b
GO:0016020	membrane	cellular_component	26	1.24335	0.0636519	0.0778372	sgcg; slc9a3; LOC101061665; kirrel2; LOC101064208; sybu; LOC101063089; LOC115250221; prok1; slc2a4; LOC101076808; gldn; LOC101078859; pfcyp19a; shisa3; LOC101071223; cldn30d; LOC101062197; LOC101061725; fut7; LOC101079338; LOC101063453; LOC101062327; galnt8; vkorc1l1; tmem45b
GO:0005634	nucleus	cellular_component	10	1.39038	0.0978043	0.114372	LOC101066737; LOC101064116; LOC101068629; LOC115251941; LOC101061193; LOC101070118; pox1; LOC101065302; LOC101072117; LOC101078394
GO:0005576	extracellular region	cellular_component	5	1.99829	0.0382634	0.0508594	LOC101078874; LOC101065506; LOC101072576; prok1; LOC446072
GO:0005737	cytoplasm	cellular_component	5	0.990449	0.392767	0.412021	LOC101062550; fabp1; lsm14b; hsd17b1; LOC101066313
GO:0005886	plasma membrane	cellular_component	5	0.731144	0.694234	0.700783	kirrel2; LOC101064208; LOC101063089; LOC115250221; LOC101079338
GO:0055114	obsolete oxidation-reduction process	biological_process	4	1.71616	0.0829741	0.0991981	pfcyp19a; hsd17b1; gapdh; vkorc1l1
GO:0055085	transmembrane transport	biological_process	4	1.55097	0.114745	0.132732	slc9a3; LOC101061665; slc2a4; LOC101061725
GO:0006355	regulation of transcription, DNA-templated	biological_process	4	1.34479	0.175584	0.192692	LOC101064116; LOC101061193; LOC101070118; pox1
GO:0006486	protein glycosylation	biological_process	3	6.17933	0.00142091	0.00298113	LOC101076808; fut7; galnt8
GO:0006357	regulation of transcription by RNA polymerase II	biological_process	3	2.77004	0.0230472	0.0329342	LOC101064116; LOC101070118; pox1
GO:0007186	G protein-coupled receptor signaling pathway	biological_process	3	1.39921	0.166357	0.184458	LOC101068676; LOC115250221; LOC101079338
GO:0007165	signal transduction	biological_process	3	0.813845	0.507915	0.520066	LOC101068676; LOC115250221; LOC101079338
GO:0030182	neuron differentiation	biological_process	2	60.6947	4.48835e-06	6.3416e-05	LOC101064116; LOC101070118
GO:0007417	central nervous system development	biological_process	2	33.7193	2.83185e-05	0.000137971	LOC101064116; LOC101079587
GO:0060041	retina development in camera-type eye	biological_process	2	20.2316	0.000133581	0.000397031	LOC101079587; LOC101070118
GO:0007398	ectoderm development	biological_process	1	455.211	0	0	LOC101079587
GO:0008209	androgen metabolic process	biological_process	1	455.211	0	0	hsd17b1
GO:0006703	estrogen biosynthetic process	biological_process	1	151.737	1.42041e-05	9.49896e-05	hsd17b1

## Sheet: MCG higher gene(MCG vs FCG) 
Table S6 GO analysis of DEGs in gonads
Term id	terms description	category	ListHits	Enrichment_score	P_value	FDR	Gene
GO:0046872	metal ion binding	molecular_function	3	1.22374	0.224294	0.288439	LOC101063139; LOC101075000; dmrt1
GO:0015297	antiporter activity	molecular_function	2	26.2888	5.84081e-05	0	slc26a3; LOC101075000
GO:0004888	transmembrane signaling receptor activity	molecular_function	2	7.77089	0.00205903	0.0231088	adgrf1; LOC101061965
GO:0003700	DNA-binding transcription factor activity	molecular_function	2	3.5002	0.0185188	0.0137832	dmrt1; tbx1
GO:0004672	protein kinase activity	molecular_function	2	2.02221	0.0736932	0.0734332	mapk10; LOC101063427
GO:0003677	DNA binding	molecular_function	2	1.46481	0.152844	0.2857	dmrt1; tbx1
GO:0016740	transferase activity	molecular_function	2	1.30956	0.1932	0.190752	mapk10; LOC101063427
GO:0000166	nucleotide binding	molecular_function	2	1.06515	0.288439	0.0287646	LOC101067533; LOC101063427
GO:0008386	cholesterol monooxygenase (side-chain-cleaving) activity	molecular_function	1	1235.57	0	0	LOC101063139
GO:0016020	membrane	cellular_component	12	1.55761	0.0165063	2.42113e-05	slc26a3; LOC101063139; LOC101069145; LOC101063427; adgrf1; LOC101075000; LOC101077129; LOC101061965; LOC101072109; gng2; fgl1; slc22a16
GO:0005886	plasma membrane	cellular_component	6	2.38144	0.00897005	0.000260276	LOC101069145; LOC101063427; adgrf1; LOC101075000; LOC101061965; gng2
GO:0005634	nucleus	cellular_component	3	1.13217	0.269093	0.248096	dmrt1; tbx1; per1
GO:0005737	cytoplasm	cellular_component	2	1.07535	0.283433	0.330161	LOC101072109; per1
GO:0055085	transmembrane transport	biological_process	3	3.15734	0.0134737	0.0571688	slc26a3; LOC101075000; slc22a16
GO:0006355	regulation of transcription, DNA-templated	biological_process	3	2.7376	0.0216876	0.0912579	casz1; dmrt1; tbx1
GO:0042752	regulation of circadian rhythm	biological_process	2	1235.57	0	0.165556	LOC101063188; per1
GO:0048511	rhythmic process	biological_process	2	72.6807	2.69015e-06	2.42113e-05	mapk10; per1
GO:0006821	chloride transport	biological_process	2	24.961	6.81675e-05	24.961	slc26a3; LOC101061965
GO:0016310	phosphorylation	biological_process	2	3.51514	0.0183119	0.0248096	mapk10; LOC101063427
GO:0007186	G protein-coupled receptor signaling pathway	biological_process	2	2.53191	0.0425987	0.0531909	adgrf1; gng2
GO:0006811	ion transport	biological_process	2	2.43943	0.0467332	0.0571688	LOC101075000; LOC101061965
GO:0006468	protein phosphorylation	biological_process	2	1.95657	0.0796696	0.0912579	mapk10; LOC101063427
GO:0007165	signal transduction	biological_process	2	1.47267	0.151103	0.165556	gng2; ccn2
