# Supplementary material for: Transcriptome analysis revealed gene expression feminization of testis after exogenous tetrodotoxin administration in pufferfish Takifugu flavidus
Source: BMC Genomics. 2022 Aug 3;23:553. doi: 10.1186/s12864-022-08787-z (PMC9347094; doi:10.1186/s12864-022-08787-z)
Supplement: Supplementary file 7 — Additional file 7: Table S7. DEpiRNA target gene KEGG analysis. [file 12864_2022_8787_MOESM7_ESM.xlsx]

## Sheet: FCG higer piRNA(MCG vs FCG)
Table S7 DEpiRNA target gene KEGG analysis
Term_ID	Term_description	ListHit	FoldEnrichment	P_value	FDR	gene
ko04010	MAPK signaling pathway	481	1.03305	0.0058255	0.0202088	casp3; nlk; braf; myc; tnfa; araf; raf1; myd88; dusp6; met; igf1; tgf-beta1; cacnb4.1; cacnb4; il1b; LOC101069880; LOC101070492; fgf21; rac1; LOC101074842; LOC101073575; casp7; nr4a2; map3k13; map4k5; map3k9; akt1; LOC101062892; tgfb3; LOC101067669; ppm1a; LOC101064229; LOC101067832; LOC101071645; LOC101067003; cdc25b; LOC101069728; LOC101074026; LOC101064390; LOC101067377; LOC101067989; acvr1b; …
ko04080	Neuroactive ligand-receptor interaction	458	1.00508	0.338259	0.439065	mc4r; rxfp3; f2; mc2r; mc5r; prl; prlr_1; rfrpr; npffr2; npffr-2; ednra; npy8ar; npy8br; npy4r; pacap1a; pacap1b; calcr; npy2r; npy7r; lepr; mc1r; ghr; tacr2; tacr3; ghr2; tacr1; tacr3b; LOC101061995; LOC101072159; adrb1; LOC101066635; LOC101067440; LOC101071331; chrna1; calcrl; ghsr; LOC101062455; LOC101076478; htr1e; LOC101066637; LOC101073202; LOC101075217; LOC101075438; ntsr1; gabrd; LOC10106…
ko04510	Focal adhesion	365	1.02926	0.0256619	0.0602364	smc1b; braf; araf; raf1; cav2; cav1; met; igf1; vwf; LOC101063107; vcl; dock1; LOC101068214; pdpk1; rac1; LOC101074842; itga3; chadl; LOC101073575; itgb5; LOC101071641; col4a1; itga6; LOC101075286; akt1; LOC101062076; LOC101067669; actc1; ppp1cb; LOC101063191; thbs1; LOC101074108; LOC101064166; smc1a; LOC101070117; LOC101073733; LOC101068902; LOC101074250; LOC101065281; rhoq; pten; LOC101070190; …
ko04530	Tight junction	349	1.05387	0.000175295	0.000967826	cftr; runx1; rac1; LOC101074842; LOC101068580; LOC101073575; LOC101071641; rap2a; LOC101077835; LOC101078063; LOC101074770; LOC101070646; LOC101072012; sympk; LOC101062302; LOC101062525; LOC101075286; LOC101062076; actc1; LOC101063191; LOC101075949; LOC101064166; LOC101062528; ybx1; LOC101070117; LOC101073733; LOC101074250; LOC101065281; rhoq; actr2; ppp2r2d; LOC101070190; myh9; actb; LOC10106716…
ko04261	Adrenergic signaling in cardiomyocytes	264	1.05621	0.00054494	0.00269439	tpm4-2; tpm1-2; cpa1; cacnb4.1; cacnb4; LOC777993; adrb1; LOC101076471; akt1; LOC101062076; actc1; ppp1cb; LOC101064679; LOC101074026; LOC101064390; LOC101067377; LOC101068452; tnnc1; ppp2r2d; myh9; LOC101063792; LOC101075957; LOC101066563; cacng3; LOC101072104; LOC101079816; LOC101067609; LOC101069822; cacnb1; LOC101064909; LOC101079659; LOC101063574; LOC101067841; adcy3; creb3l4; creb5; LOC1010…
ko04068	FoxO signaling pathway	247	1.08623	1.17585e-07	9.0379e-07	il-6; nlk; braf; araf; raf1; bcl6; igf1; tnfsf10; tgf-beta1; g6pc3; LOC101072756; g6pc; LOC101069880; pdpk1; LOC101074842; LOC101068125; LOC101073575; slc2a2; akt1; tgfb3; LOC101064229; LOC101067003; foxg1; LOC101074026; LOC101067377; acvr1b; LOC101075508; LOC101061936; sirt1; bmpr1a; pten; LOC101070190; LOC101067908; LOC101066563; LOC101069736; LOC101062391; stat3; LOC101063351; ccnb1; LOC101076…
ko04310	Wnt signaling pathway	245	1.04832	0.00363003	0.0136824	wnt8; charon; nlk; tle3; myc; ppard; ppara2; ppara1; cpa1; wnt2; LOC101069649; sost; rac1; LOC101068125; LOC101073575; LOC101069583; LOC101062383; LOC101077158; wnt10a; LOC101064166; wnt10b; wnt1; ctnnbip1; clstn1; LOC101070117; LOC101071718; LOC101078823; dvl1; nfatc2; wdr92; LOC101073059; LOC101070190; sfrp5; LOC101067908; LOC101067160; LOC101063641; LOC101069822; wnt9b; LOC101063351; mapk10; L…
ko04210	Apoptosis	239	1.04277	0.00967454	0.0296283	casp3; braf; tnfa; araf; raf1; pga; ctsd; ctsd2; nts; tnfsf10; LOC101069880; pdpk1; LOC101062741; LOC101073575; casp7; LOC101064386; LOC101074770; LOC101062302; akt1; LOC101062076; actc1; LOC101067832; LOC101067003; LOC101064682; LOC101070577; LOC101079811; LOC101070190; LOC101075956; LOC101063792; actb; LOC101075957; LOC101066563; LOC101069736; bax; LOC101064467; lmnb1; LOC101076947; mapk10; LOC…
ko04725	Cholinergic synapse	235	1.04591	0.00628208	0.0216016	cpa1; LOC101076861; slc18a3; LOC101076471; kcnj3; LOC101075574; LOC101070267; akt1; LOC101062455; LOC101063191; LOC101064679; gng7; LOC101067832; gnb1; LOC101068452; LOC101065281; LOC101062079; LOC101067992; LOC101063792; LOC101075957; LOC101066563; LOC101069736; LOC101077776; LOC101075960; LOC101067011; LOC101069822; LOC101078979; LOC101065198; adcy3; creb3l4; LOC101064025; creb5; LOC446089; LOC…
ko04217	Necroptosis	234	0.855853	1	1	gp91phox; tnfa; ants6; slc25a5; slc25a4; nox1; ticam; cpa1; tnfsf10; il1b; ifngr2; ifngr1; LOC101064747; chmp6; chmp2a; LOC101065268; LOC101072305; LOC101073575; chmp2b; LOC101068057; LOC101079646; pygl; chmp3; LOC101065277; spata2; LOC101069732; LOC101070190; LOC101075956; LOC101063052; LOC101073513; LOC101063792; LOC101067383; bax; stat3; LOC101071345; mapk10; LOC101071036; traf2; LOC101065198;…
ko04728	Dopaminergic synapse	232	1.02843	0.0628306	0.120144	LOC446095; cpa1; LOC101073575; maob; LOC101076471; kcnj3; akt1; ppp1cb; LOC101064679; gng7; LOC101067832; gnb1; LOC101074026; LOC101067377; LOC101068452; ppp2r2d; LOC101070190; grin2b; LOC101075957; LOC101077776; grin2a; LOC101075960; LOC101069822; LOC101078979; LOC101074781; mapk10; LOC101074783; adcy3; creb3l4; ddc; creb5; LOC101062691; LOC101073370; LOC101069900; fkbp4; LOC101080197; th; LOC10…
ko04915	Estrogen signaling pathway	230	1.04037	0.0151921	0.0413563	rara; braf; mmp2; mmp9; araf; raf1; pga; ctsd; ctsd2; nts; LOC101074842; LOC101076471; kcnj3; akt1; LOC101063191; LOC101064679; LOC101067832; LOC101067989; LOC101068452; LOC101061936; LOC101065281; LOC101063792; LOC101075957; LOC101066563; LOC101069736; LOC101077776; LOC101062391; LOC101075960; LOC101069822; LOC101066106; LOC101078979; LOC101074404; LOC101065652; adcy3; creb3l4; ebag9; LOC1010758…
ko04140	Autophagy - animal	198	1.05494	0.00271934	0.0107675	atg9a; braf; becn1; araf; raf1; pga; ctsd; ctsd2; nts; ddit4; pdpk1; wipi1; mlst8; LOC101073575; LOC101062381; LOC101073797; akt1; LOC101064004; hif1a; eif2ak4; atg14; cdk20; tp53inp2; pten; LOC101079203; LOC101070190; LOC101079656; LOC101063792; wipi2; LOC101066563; LOC101069736; LOC101069822; LOC101067319; sh3glb2; mapk10; LOC101061036; prkaa1; rragc; LOC101066261; stx17; atg12; LOC101076880; a…
ko05231	Choline metabolism in cancer	196	1.05442	0.00308167	0.0120801	braf; araf; raf1; pdpk1; rac1; LOC101074842; LOC101073575; LOC101075574; LOC101070267; pld1; akt1; hif1a; LOC101067832; LOC101065874; LOC101070734; LOC101067764; LOC101067992; eif4ebp2; LOC101070190; LOC101066563; LOC101069736; LOC101062391; LOC101067160; LOC101077623; mapk10; plpp1; LOC101079890; LOC101064025; LOC101077484; LOC101079743; hras; map2k1; wasf3; LOC101061725; lypla1; LOC101065438; L…
ko04912	GnRH signaling pathway	170	1.04665	0.0145097	0.040339	braf; mmp2; araf; raf1; cpa1; LOC101074842; LOC101080029; LOC101073575; pld1; LOC101063191; LOC101064679; LOC101074026; LOC101067377; LOC101073733; LOC101065281; rhoq; LOC101078229; LOC101070190; LOC101075957; LOC101066563; LOC101069736; LOC101062391; LOC101069822; mapk10; adcy3; LOC101068145; LOC101073370; hras; map2k1; elk3; LOC101062695; LOC101070441; LOC101065526; mmp28; LOC101064553; LOC1010…
ko04727	GABAergic synapse	156	1.02906	0.0945129	0.165398	LOC101069418; gad1; LOC101062745; LOC101063191; gng7; gabrd; gnb1; LOC101068452; LOC101076940; LOC101077095; LOC101078228; LOC101065281; LOC101068366; LOC101077776; LOC101075960; LOC101069822; adcy3; LOC101076880; gabarapl2; LOC101080197; LOC101074575; gad2; LOC101063211; LOC101064553; LOC101074943; LOC101070134; LOC101075023; LOC101076890; gnao1; gabra2; gabrb2; LOC101072048; gabrg2; LOC10106196…
ko04114	Oocyte meiosis	153	1.05974	0.00349175	0.013289	smc3; smc1b; cpa1; igf1; cdc16; spdya; ppp1cb; bub1b; ywhaq; LOC101071645; mad2l2; smc1a; LOC101067448; wdr92; fbxo5; LOC101075888; LOC101066563; LOC101069822; ccnb1; LOC101074783; cdc26; adcy3; ywhaz; LOC101073370; LOC101079369; anapc13; LOC101063427; fkbp4; map2k1; pign; LOC101065526; zfand1; LOC101075238; LOC101079903; LOC101070983; LOC101074943; LOC101079603; fbxw11; arsi; LOC101065226; LOC10…
ko04350	TGF-beta signaling pathway	142	1.08529	4.33109e-05	0.000287761	fst; myc; tnfa; LOC777975; LOC777976; amhr2; tgf-beta1; nodal; LOC101074463; LOC101069811; tfdp1; inhbb; tgfb3; id2; id3; bmp4; LOC101064229; thbs1; LOC101064166; acvr1b; LOC101062896; LOC101070117; bmp7; bmpr1a; bmp5; LOC101071114; smurf1; LOC101066563; smad7; LOC101068466; LOC101075302; LOC101080119; LOC101066787; LOC101063644; LOC101068913; LOC101077635; e2f4; LOC101070901; smad6; smad3; LOC10…
ko04914	Progesterone-mediated oocyte maturation	125	1.07386	0.000922321	0.00430417	braf; araf; raf1; igf1; kif22; LOC101073575; cdc16; spdya; akt1; bub1b; LOC101071645; cdc25b; mad2l2; LOC101074026; LOC101067377; LOC101068452; LOC101075888; LOC101070190; LOC101066563; LOC101069736; LOC101069822; ccnb1; mapk10; stoml2; cdc26; adcy3; ccnb3; anapc13; LOC101063427; LOC101080197; map2k1; LOC101062695; pde3a; zfand1; LOC101065438; LOC101074943; LOC101079603; gnao1; LOC101078548; LOC1…
ko03320	PPAR signaling pathway	108	1.0143	0.272425	0.373394	LOC777946; fat-5; apoa-i; pparg; ppard; ppara2; ppara1; lpl; LOC101068642; pdpk1; LOC101062601; ehhadh; LOC101062671; LOC101066554; LOC101063777; ptbp1; LOC101063559; trmt2b; LOC101063127; slc27a1; slc27a6; LOC101061942; rxra; scarb2; LOC101076949; LOC101061341; LOC101072327; LOC101067027; LOC101066349; LOC101066715; pck2; ilk; LOC101069446; nr1h3; LOC101077645; LOC101070682; LOC101079683; acsl4;…
ko03015	mRNA surveillance pathway	102	1.04665	0.0405886	0.0869438	pelo; sympk; cpsf3; ppp1cb; LOC101067901; LOC101077619; LOC101061332; ppp2r2d; LOC101068593; smg5; pabpc1; sap18; fkbp4; LOC101073001; pabpn1; LOC101075238; LOC101071215; pabpn1l; nudt21; etf1; LOC101068762; LOC101064782; LOC101067566; nxt2; upf3b; ppp2ca; LOC101069307; cpsf2; rngtt; ppp2r5a; LOC101067857; upf2; cpsf6; cstf1; ssu72; LOC101078637; LOC101063464; LOC101074742; ppp2cb; ppp1cc; LOC101…
ko04115	p53 signaling pathway	101	1.02688	0.152794	0.241935	casp3; igf1; casp7; LOC101064386; rprm; thbs1; LOC101067003; LOC101079811; perp; pten; bax; LOC101078305; ccnb1; LOC101076947; LOC101074856; steap3; serpine1; LOC101079595; cd82; ddb2; pign; rrm2b; LOC101064774; LOC101065984; LOC101073463; ccng1; LOC101061288; LOC101062487; sesn1; LOC101062640; LOC101080220; LOC101079162; cdk2; cdk4; ccnd3; mdm4; LOC101072502; LOC101072587; igfbp3; cop1; gadd45a;…
ko04979	Cholesterol metabolism	91	1.02906	0.145002	0.232004	apoc2; apoA-IV3; apoA-IV4; apoa-iv1; apoe1; apoa-i; apoe2; lpl; LOC101068642; LOC101065268; LOC101062671; LOC101063777; LOC101070800; npc2; abcg8; abcg5; LOC101069732; stard3; scarb2; scarb1; cetp; LOC101066348; LOC101061646; LOC101076129; mylip; LOC101072478; vdac1; ndufaf7; cd36; LOC101077963; LOC101078863; LOC101062641; LOC101078112; LOC101061143; vdac3; vapa; npc1; angptl4; LOC101069469; LOC1…
ko04913	Ovarian steroidogenesis	82	1.04453	0.0639569	0.121704	cyp17a2; cyp17a1; pfcyp19b-tstr; igf1; pfcyp19a; bmp7; LOC101078229; alox5; bmp5; LOC101069822; hsd17b1; hsd3b7; LOC101071202; scarb1; adcy3; bmp15; LOC101063427; LOC101063139; LOC101074943; LOC101079603; gdf9; LOC101065226; tshr; LOC101067856; LOC101076832; LOC101066452; LOC101075700; LOC101079093; LOC101072277; LOC101062935; r3hdm4; LOC101066292; adcy1; gnal; LOC101074083; hsd17b7; LOC101069469…
ko00140	Steroid hormone biosynthesis	82	0.946605	0.917601	0.972161	cyp17a2; cyp17a1; pfcyp19b-tstr; pfcyp19a; LOC101069580; LOC101073052; LOC101065640; ugt1a1; LOC101069124; LOC101074626; LOC101075886; LOC101076110; hsd17b1; hsd3b7; LOC101078758; LOC101063424; LOC101072550; LOC101067779; LOC101063139; tbxas1; LOC101065439; srd5a1; LOC101079977; LOC101064704; LOC101070454; LOC101072347; comt; hsd11b1l; LOC101072277; r3hdm4; LOC101068092; hsd17b7; LOC101076537; LO…
ko00830	Retinol metabolism	78	0.971249	0.750585	0.824172	aldh1a2; LOC101067892; LOC101070166; aox1; LOC101062884; LOC101069190; ugt1a1; LOC101069124; LOC101075886; LOC101076110; LOC101065125; LOC101062393; LOC101078758; LOC101078532; LOC101077479; bco1; LOC101076120; tbxas1; LOC101078539; LOC101079748; dgat1; LOC101079977; LOC101064925; LOC101080063; LOC101076520; lrat; LOC101079988; dhrs3; LOC101069778; LOC101079993; LOC101068771; LOC101068092; LOC101…
ko04113	Meiosis	68	1.04665	0.0693186	0.128883	smc3; smc1b; dmc1; cdc16; orc3; ppp1cb; bub1b; smc1a; LOC101075888; mcm5; LOC101069822; rad1; cdc26; adcy3; orc4; fkbp4; LOC101075238; ppp2ca; cdc23; mcm3; LOC101069307; ppp2r5a; LOC101067856; anapc11; orc5; LOC101078637; LOC101062935; ppp2cb; anapc7; ppp1cc; LOC101068040; cdc45; mcm4; LOC101066292; mcm6; mcm2; anapc2; LOC101071993; cdc6; ppp2r5e; LOC101069117; anapc1; ppp2r5d; LOC101064018; LOC1…

## Sheet: MCG higer piRNA(MCG vs FCG)
Table S7 DEpiRNA target gene KEGG analysis
Term_ID	Term_description	ListHit	FoldEnrichment	P_value	FDR	gene
ko01100	Metabolic pathways	1564	1.00458	0.273105	0.451654	LOC445899; pkm; fut7; fut9b; fut9c; siat5-r_1; alpl; tph1; tph2; pah; fut9; fut7_1; st3gal1; naprt_1; LOC446095; fut8; fut4; st3gal3; st6gal1; aldh1a2; b3gat3; b3gat1; b3gat2; pomgnt2; cmas; b3galt6; b4galt7; cyp17a2; cyp17a1; raldh3; pfcyp19b-tstr; st6galnac5; st6galnac3; LOC101067892; LOC101070166; pfcyp19a; sat1; siat5-r; gapdh_1; aox1; g6pc3; LOC101072756; g6pc; LOC101068960; uros; LOC1010661…
ko04010	MAPK signaling pathway	467	1.03068	0.0206804	0.0202088	casp3; nlk; braf; myc; tnfa; araf; raf1; myd88; scf; dusp6; met; cacnb4.1; cacnb4; il1b; LOC101069880; LOC101070492; fgf21; rac1; LOC101074842; LOC101073575; casp7; nr4a2; map3k13; map4k5; map3k9; akt1; LOC101062892; tgfb3; LOC101067669; ppm1a; LOC101064229; LOC101067832; LOC101071645; LOC101067003; cdc25b; LOC101069728; LOC101074026; LOC101064390; LOC101067377; LOC101067989; acvr1b; LOC101070577…
ko04080	Neuroactive ligand-receptor interaction	441	0.994493	0.612339	0.439065	rxfp3; f2; mc2r; mc5r; prl; prlr_1; rfrpr; npffr2; npffr-2; npy8ar; npy8br; npy4r; pacap1a; pacap1b; calcr; npy2r; npy7r; lepr; mc1r; ghr; tacr2; tacr3; ghr2; tacr1; tacr3b; LOC101061995; LOC101072159; adrb1; LOC101067440; LOC101071331; chrna1; calcrl; ghsr; LOC101062455; LOC101076478; htr1e; LOC101066637; LOC101073202; LOC101075217; LOC101075438; ntsr1; LOC101063562; lgr6; LOC101061936; LOC10106…
ko04510	Focal adhesion	360	1.04319	0.00574229	0.00602364	smc1b; braf; araf; raf1; cav1; met; vwf; LOC101063107; vcl; dock1; pdpk1; rac1; LOC101074842; itga3; chadl; LOC101073575; itgb5; LOC101071641; col4a1; itga6; LOC101075286; akt1; LOC101062076; LOC101067669; actc1; ppp1cb; LOC101063191; thbs1; LOC101074108; LOC101064166; smc1a; LOC101068902; LOC101074250; LOC101065281; rhoq; pten; LOC101070190; LOC101071113; LOC101075956; LOC101076114; LOC101063792…
ko04360	Axon guidance	356	1.08401	2.20776e-07	0.000664361	braf; araf; raf1; cpa1; met; amhr2; rac1; LOC101065496; LOC101071641; nck2; pdk1; cxcr4; LOC101063191; LOC101064229; cfl2; LOC101075439; LOC101069728; LOC101064166; plxna3; LOC101064615; LOC101068452; acvr1b; LOC101066701; bmp7; LOC101070652; LOC101065281; nfatc2; rhoq; bmpr1a; wdr92; bmp5; slit1; LOC101070422; LOC101066563; LOC101069736; LOC101067160; LOC101079435; ptpn11; LOC101074783; exosc2; …
ko05206	MicroRNAs in cancer	346	1.03692	0.0171038	0.0173298	casp3; tpm4-2; tpm1-2; braf; mmp9; myc; timp3; araf; raf1; fghce; met; amhr2; LOC101066771; LOC101069649; LOC101069880; ddit4; brca1; ube2i; LOC101074842; LOC101080029; casp7; LOC101071641; hoxd10; LOC101062671; LOC101072012; LOC101063777; thbs1; e2f2; LOC101078593; cdc25b; LOC101074997; e2f1; LOC101064166; LOC101078228; LOC101068902; sirt1; pten; LOC101079203; LOC101063792; LOC101072687; LOC1010…
ko04530	Tight junction	344	1.06745	4.51157e-05	0.000967826	cftr; runx1; rac1; LOC101074842; LOC101068580; LOC101073575; LOC101071641; rap2a; LOC101077835; LOC101078063; LOC101074770; LOC101072012; sympk; LOC101062302; LOC101062525; LOC101072310; LOC101075286; LOC101065049; LOC101062076; actc1; LOC101063191; LOC101075949; LOC101064166; LOC101062528; ybx1; LOC101074250; LOC101065281; rhoq; actr2; ppp2r2d; LOC101070190; myh9; actb; LOC101067160; cldn31; LOC…
ko04020	Calcium signaling pathway	303	1.04248	0.0111457	0.0406557	ants6; slc25a5; slc25a4; cpa1; tacr2; tacr3; tacr1; tacr3b; LOC101063710; LOC101065268; phkg2; LOC101074842; adrb1; LOC101071331; LOC101062455; LOC101064679; LOC101061932; LOC101073202; LOC101075217; LOC101075438; ntsr1; tnnc1; LOC101061936; LOC101063787; LOC101064684; LOC101062079; wdr92; LOC101069732; LOC101071112; mcu; grin2b; LOC101063419; grin2a; sphk1; LOC101069822; plcd3; LOC101074781; LOC…
ko04210	Apoptosis	240	1.07605	9.55195e-05	0.0783163	casp3; braf; tnfa; araf; raf1; pga; ctsd; ctsd2; nts; tnfsf10; LOC101069880; pdpk1; LOC101073575; casp7; LOC101074770; LOC101062302; LOC101072310; akt1; LOC101062076; LOC101077542; actc1; LOC101067832; LOC101067003; LOC101070577; LOC101070190; LOC101075956; LOC101063792; actb; LOC101075957; LOC101066563; LOC101069736; bax; LOC101064467; lmnb1; LOC101076947; mapk10; LOC101072167; traf2; LOC1010748…
ko04919	Thyroid hormone signaling pathway	238	1.07555	0.000112462	0.000167341	braf; myc; araf; raf1; fghce; dio1; dio2; dio3a; dio3; med1; pdpk1; med24; LOC101071641; LOC101079646; ptbp1; slc2a2; akt1; LOC101062076; hif1a; actc1; bmp4; LOC101063191; LOC101075508; LOC101068902; LOC101065281; actb; LOC101066563; LOC101069736; LOC101069822; plcd3; kat2a; rxra; LOC101062685; LOC101076949; LOC101067841; ctnnb1; LOC101063282; LOC101067916; LOC101062691; LOC101065066; LOC10106634…
ko04310	Wnt signaling pathway	238	1.04648	0.0129171	0.0279454	wnt8; charon; nlk; tle3; myc; ppard; ppara2; ppara1; cpa1; wnt2; LOC101069649; sost; rac1; LOC101068125; LOC101073575; LOC101069583; LOC101062383; LOC101077158; wnt10a; LOC101064166; wnt10b; wnt1; ctnnbip1; clstn1; LOC101071718; LOC101078823; dvl1; nfatc2; wdr92; LOC101073059; LOC101070190; sfrp5; LOC101067908; LOC101067160; LOC101063641; LOC101069822; wnt9b; LOC101063351; mapk10; LOC101074783; L…
ko04068	FoxO signaling pathway	237	1.07103	0.000283987	0.000444722	il-6; nlk; braf; araf; raf1; bcl6; tnfsf10; g6pc3; LOC101072756; g6pc; LOC101069880; pdpk1; LOC101074842; LOC101068125; LOC101073575; slc2a2; akt1; tgfb3; LOC101064229; LOC101067003; foxg1; LOC101074026; LOC101067377; acvr1b; LOC101075508; LOC101061936; sirt1; bmpr1a; pten; LOC101070190; LOC101067908; LOC101066563; LOC101069736; LOC101062391; stat3; LOC101063351; ccnb1; LOC101076947; mapk10; LOC1…
ko04217	Necroptosis	233	0.875725	1	0.999857	gp91phox; tnfa; ants6; slc25a5; slc25a4; nox1; ticam; cpa1; tnfsf10; il1b; ifngr2; ifngr1; LOC101064747; chmp6; chmp2a; LOC101065268; LOC101072305; LOC101073575; chmp2b; LOC101068057; LOC101079646; pygl; chmp3; LOC101065277; spata2; LOC101069732; LOC101070190; LOC101075956; LOC101063052; LOC101073513; LOC101063792; LOC101067383; bax; stat3; LOC101071345; mapk10; traf2; LOC101065198; stat1; LOC101…
ko04725	Cholinergic synapse	232	1.06107	0.00180583	0.736309	cpa1; LOC101062666; LOC101076861; slc18a3; LOC101076471; kcnj3; LOC101075574; LOC101070267; akt1; LOC101062455; LOC101063191; LOC101064679; gng7; LOC101067832; gnb1; LOC101068452; LOC101065281; LOC101062079; LOC101067992; LOC101074561; LOC101063792; LOC101075957; LOC101066563; LOC101069736; LOC101077776; LOC101075960; LOC101067011; LOC101069822; LOC101078979; LOC101065198; adcy3; creb3l4; LOC1010…
ko04728	Dopaminergic synapse	231	1.05227	0.00666772	0.0737399	LOC446095; cpa1; LOC101062666; LOC101073575; maob; LOC101076471; kcnj3; akt1; ppp1cb; LOC101064679; gng7; LOC101067832; gnb1; LOC101074026; LOC101067377; LOC101068452; ppp2r2d; LOC101070190; LOC101074561; grin2b; LOC101075957; LOC101077776; grin2a; LOC101075960; LOC101069822; LOC101078979; LOC101074781; mapk10; LOC101074783; adcy3; creb3l4; ddc; creb5; LOC101062691; LOC101073370; LOC101069900; fk…
ko04915	Estrogen signaling pathway	227	1.05515	0.00476347	0.00649917	rara; braf; mmp2; mmp9; araf; raf1; pga; ctsd; ctsd2; nts; LOC101074842; LOC101076471; kcnj3; akt1; LOC101063191; LOC101064679; LOC101067832; LOC101067989; LOC101068452; LOC101061936; LOC101065281; LOC101075730; LOC101063792; LOC101075957; LOC101066563; LOC101069736; LOC101077776; LOC101062391; LOC101075960; LOC101069822; LOC101078979; LOC101074404; LOC101065652; adcy3; creb3l4; ebag9; LOC1010758…
ko01120	Microbial metabolism in diverse environments	222	1.0404	0.0304186	0.0632855	LOC445899; pkm; fmo; aldh1a2; raldh3; gapdh_1; aox1; uros; LOC101069651; aco2; me3; rpe; gad1; phgdh; ehhadh; LOC101063190; cps1; hadha; pccb; dlst; gstz1; LOC101072453; eno1; pgd; LOC101076940; LOC101069588; LOC101071498; cs; LOC101079428; LOC101070807; acss1; LOC101080038; LOC101061778; echs1; LOC101067231; got1; LOC101076409; LOC101076640; fahd1; acly; LOC101064240; alad; LOC101069203; acads; …
ko04726	Serotonergic synapse	197	1.02912	0.0986427	0.118368	tph1; tph2; pah; casp3; braf; araf; raf1; LOC101062666; maob; casp7; kcnj3; LOC101076478; LOC101064679; gng7; htr1e; gnb1; kcnd1; LOC101068452; alox5; LOC101074561; LOC101066563; LOC101069736; LOC101077776; LOC101075960; LOC101069822; LOC101078979; LOC101079659; LOC101071202; LOC101074856; kcnn2; adcy3; ddc; LOC101066792; LOC101080197; hras; map2k1; LOC101077937; LOC101074575; trpc1; htr5a; slc6a…
ko04724	Glutamatergic synapse	196	1.01922	0.192072	0.277446	LOC101062666; kcnj3; pld1; LOC101064679; gng7; gnb1; LOC101068452; LOC101077095; LOC101078228; LOC101061936; wdr92; LOC101074561; grin2b; LOC101066563; LOC101069507; grin2a; LOC101075960; LOC101069822; LOC101078979; LOC101074781; grk3; LOC101074783; adcy3; LOC101065663; LOC101078836; LOC101080197; slc17a6; LOC101074575; trpc1; dlgap1; LOC101073376; LOC101062185; LOC101074943; LOC101075023; homer2…
ko05231	Choline metabolism in cancer	186	1.02825	0.110969	0.023143	braf; araf; raf1; pdpk1; rac1; LOC101074842; LOC101073575; LOC101075574; LOC101070267; pld1; akt1; hif1a; LOC101067832; LOC101065874; LOC101070734; LOC101067764; LOC101067992; eif4ebp2; LOC101070190; LOC101066563; LOC101069736; LOC101062391; LOC101067160; LOC101077623; mapk10; plpp1; LOC101079890; LOC101064025; LOC101077484; LOC101079743; hras; map2k1; wasf3; LOC101065438; LOC101074350; wasf2; LO…
ko04931	Insulin resistance	185	1.08599	8.35363e-05	2.21908e-06	il-6; braf; tnfa; araf; raf1; socs3; ppard; ppara2; ppara1; socs2; g6pc3; LOC101072756; g6pc; LOC101069880; pdpk1; LOC101062601; LOC101073575; LOC101076471; pygl; slc2a2; akt1; ppp1cb; LOC101071645; LOC101075508; LOC101061026; ptpn1; pten; LOC101070190; LOC101063127; gys1; slc27a1; mlx; stat3; slc27a6; LOC101061942; mapk10; scarb2; prkaa1; ptpn11; creb3l4; ptpn2; creb5; LOC101063282; LOC101062691…
ko04540	Gap junction	184	1.11459	6.66958e-08	0.0492992	gucy1b1; gucy1a1; braf; araf; raf1; LOC101075569; LOC101074842; LOC101068125; adrb1; LOC101074770; LOC101062302; LOC101072310; gjd2; LOC101063191; LOC101064679; LOC101068452; LOC101061936; LOC101065281; prkg1; LOC101067908; LOC101066563; LOC101069736; LOC101062391; LOC101069201; LOC101069822; adcy3; LOC101069515; LOC101063283; LOC101065663; LOC101080197; hras; map2k1; drd2; LOC101064553; LOC10107…
ko04520	Adherens junction	184	1.03734	0.055798	0.000368445	nlk; braf; araf; raf1; met; vcl; rac1; LOC101074842; pkp4; LOC101075286; LOC101062076; actc1; LOC101063191; LOC101064229; LOC101064166; acvr1b; sna2; ptpn1; LOC101065281; rhoq; bmpr1a; LOC101071113; actb; LOC101066563; LOC101067160; LOC101072459; LOC101063351; LOC101073964; LOC101068466; LOC101075302; ptpn2; ctnnb1; LOC101063201; LOC101068145; LOC101063427; smad3; wasf3; actn4; LOC101069214; wasf…
ko01522	Endocrine resistance	184	1.02717	0.120754	0.00570861	braf; mmp2; mmp9; araf; raf1; fghce; med1; LOC101074842; LOC101073575; akt1; LOC101063191; LOC101063117; LOC101067832; e2f2; LOC101074026; e2f1; LOC101067377; LOC101065281; LOC101070190; LOC101063792; LOC101066563; LOC101069736; LOC101062391; LOC101069822; bax; mapk10; LOC101074404; LOC101062685; adcy3; shc1; LOC101079595; e2f4; LOC101063427; hras; map2k1; cdkn1b; LOC101062695; LOC101065438; LOC1…
ko04912	GnRH signaling pathway	166	1.05024	0.0208277	0.570629	braf; mmp2; araf; raf1; cpa1; mmpf1; LOC101074842; LOC101080029; LOC101073575; pld1; LOC101063191; LOC101064679; LOC101074026; LOC101067377; LOC101065281; rhoq; LOC101078229; LOC101070190; LOC101075957; LOC101066563; LOC101069736; LOC101062391; LOC101069822; mapk10; adcy3; LOC101068145; LOC101073370; hras; map2k1; elk3; LOC101062695; LOC101070441; LOC101065526; mmp28; LOC101064553; LOC101074943; …
ko04727	GABAergic synapse	153	1.03714	0.0724837	0.000412333	LOC101062666; LOC101069418; gad1; LOC101062745; LOC101063191; gng7; gnb1; LOC101068452; LOC101076940; LOC101077095; LOC101078228; LOC101065281; LOC101074561; LOC101068366; LOC101077776; LOC101075960; LOC101069822; adcy3; LOC101076880; gabarapl2; LOC101080197; LOC101074575; gad2; LOC101063211; LOC101064553; LOC101074943; LOC101075023; LOC101076890; gnao1; gabra2; gabrb2; LOC101072048; gabrg2; LOC1…
ko04750	Inflammatory mediator regulation of TRP channels	152	1.06197	0.00774619	0.123063	cpa1; il1b; LOC101073575; asic4; ppp1cb; LOC101063191; LOC101064679; LOC101075217; LOC101075438; LOC101074026; LOC101067377; LOC101070577; LOC101065281; LOC101070190; LOC101069822; asic2; mapk10; LOC101076344; LOC101064847; LOC101078077; adcy3; LOC101073370; fkbp4; LOC101062695; LOC101065526; LOC101064553; LOC101074943; arsi; LOC101078548; camk2a; plcb1; plcb4; LOC101067856; LOC101064045; LOC1010…
ko04114	Oocyte meiosis	146	1.03917	0.066348	0.0177464	smc3; smc1b; cpa1; cdc16; spdya; ppp1cb; ywhaq; LOC101071645; smc1a; LOC101067448; wdr92; fbxo5; LOC101075888; LOC101066563; LOC101069822; ccnb1; LOC101074783; cdc26; adcy3; ywhaz; LOC101073370; mad2l1; anapc13; LOC101063427; fkbp4; map2k1; pign; LOC101065526; zfand1; LOC101075238; LOC101079903; LOC101070983; LOC101074943; LOC101079603; fbxw11; arsi; LOC101068848; LOC101067852; rps6ka6; camk2a; L…
ko01521	EGFR tyrosine kinase inhibitor resistance	145	1.05178	0.024207	0.0358124	il-6; braf; araf; raf1; met; LOC101074842; akt1; LOC101063191; LOC101065281; pten; eif4ebp2; LOC101076943; mertk; LOC101063792; LOC101066563; LOC101069736; LOC101062391; bax; stat3; LOC101074404; LOC101073964; LOC101065198; LOC101079890; LOC101069438; shc1; LOC101062691; LOC101063427; hras; map2k1; LOC101065438; LOC101074350; LOC101065819; LOC101064553; LOC101070065; LOC101079603; vegfb; LOC10107…
ko04350	TGF-beta signaling pathway	135	1.06028	0.0129195	0.22977	fst; myc; tnfa; LOC777976; amhr2; nodal; LOC101074463; LOC101069811; tfdp1; inhbb; tgfb3; id2; id3; bmp4; LOC101064229; thbs1; LOC101064166; acvr1b; LOC101062896; bmp7; bmpr1a; bmp5; LOC101071114; smurf1; LOC101066563; smad7; LOC101068466; LOC101075302; LOC101080119; LOC101063644; LOC101068913; LOC101077635; e2f4; LOC101070901; smad6; smad3; LOC101074350; LOC101075238; chrd; ints8; LOC101061957; …
ko04914	Progesterone-mediated oocyte maturation	121	1.06819	0.00801858	0.450822	braf; araf; raf1; kif22; LOC101073575; cdc16; spdya; akt1; LOC101071645; cdc25b; LOC101074026; LOC101067377; LOC101068452; LOC101075888; LOC101070190; LOC101066563; LOC101069736; LOC101069822; ccnb1; mapk10; stoml2; cdc26; adcy3; mad2l1; ccnb3; anapc13; LOC101063427; LOC101080197; map2k1; LOC101062695; pde3a; zfand1; LOC101065438; LOC101074943; LOC101079603; gnao1; LOC101078548; LOC101068848; rps…
ko05132	Salmonella infection	121	1.02834	0.153396	0.00146272	il8; il-6; myd88; il1b; ifngr2; ifngr1; rac1; LOC101073575; LOC101066022; LOC101062076; actc1; LOC101067832; plekhm2; LOC101074026; LOC101067377; rhoq; LOC101070190; actb; LOC101066563; LOC101067160; mapk10; LOC101068145; arpc2; LOC101061862; LOC101077561; LOC101062695; wasf3; wasf2; LOC101078548; LOC101073689; LOC101077200; LOC101062562; pkn1; LOC101071607; LOC101078408; LOC101078633; actbb; LOC…
ko05131	Shigellosis	119	1.06708	0.00939835	0.0124601	il8; nod2; LOC101069880; vcl; dock1; rac1; LOC101073575; LOC101071641; LOC101062076; actc1; LOC101063191; LOC101074026; LOC101067377; LOC101068902; LOC101065281; rhoq; LOC101070190; LOC101071113; actb; LOC101066563; LOC101067160; mapk10; exosc2; abl1; nod1; LOC101068145; arpc2; elmo3; cd44; LOC101062695; wasf3; crk; wasf2; LOC101064553; diaph3; fbxw11; dock2; LOC101078548; LOC101073689; LOC101065…
ko04918	Thyroid hormone synthesis	118	1.07505	0.00423761	0.00535435	LOC101061541; LOC101076471; LOC101064679; lgr6; LOC101075957; LOC101069822; adcy3; creb3l4; creb5; LOC101066343; LOC101066712; hsp90b1; LOC101073453; pdia4; LOC101065136; LOC101074943; gpx3; atp1b4; gsr; LOC101068402; tshr; plcb1; iyd; plcb4; LOC101067856; LOC101067051; LOC101077436; LOC101065996; LOC101071755; atp1b1; LOC101065014; atf6; LOC101063826; LOC101070011; LOC101062935; LOC101066291; zn…
ko04214	Apoptosis - fly	114	1.05549	0.0287126	0.0259587	casp3; braf; araf; raf1; dusp6; LOC101074842; LOC101070493; LOC101073575; casp7; lats2; fosl2; sav1; hif1a; LOC101077771; LOC101070190; LOC101075957; LOC101066563; LOC101069736; lmnb1; rxra; mapk10; btf3; dusp26; LOC101074856; nagk; dusp8; LOC101073902; traf4; LOC101074579; LOC101067333; LOC101072260; nr1h3; LOC101078548; eda; LOC101075320; LOC101068402; parp1; map3k5; LOC101079309; map2k7; prdx2…
ko05211	Renal cell carcinoma	113	1.00536	0.394112	0.0234524	braf; araf; raf1; met; rac1; slc2a2; akt1; tgfb3; hif1a; LOC101075508; mitf; LOC101074250; rhoq; LOC101066563; LOC101069736; LOC101062391; LOC101067160; ptpn11; LOC101063282; LOC101068145; slc2a4; hras; map2k1; cul2; LOC101065438; ets1; LOC101071669; crk; prcc; LOC101074584; vegfb; LOC101079608; LOC101065989; LOC101070991; pak5; LOC101077955; LOC101061204; LOC101071975; LOC101071607; LOC101079162…
ko04137	Mitophagy - animal	112	1.0629	0.0161809	0.00173062	atg9a; becn1; calcoco2; LOC101064829; LOC101070493; LOC101073575; LOC101063713; hif1a; LOC101063191; e2f1; mitf; LOC101065281; prkn; LOC101070190; LOC101063792; LOC101075957; LOC101069736; LOC101063865; LOC101067098; mapk10; LOC101061036; tax1bp1; LOC101063201; LOC101076880; fundc1; LOC101079595; gabarapl2; ambra1; hras; LOC101064553; LOC101070065; LOC101067113; LOC101076890; rras2; LOC101078548;…
ko04923	Regulation of lipolysis in adipocytes	112	1.0629	0.0161809	0.226483	npy8ar; npy8br; LOC101073658; LOC101075569; adrb1; akt1; LOC101068452; LOC101077770; lgr6; prkg1; LOC101069822; LOC101071202; LOC101062614; adcy3; abhd5; gpbar1; LOC101063427; LOC101066653; LOC101080197; pde3a; pnpla2; LOC101065438; LOC101074943; LOC101072043; LOC101079603; gnao1; LOC101079608; tshr; LOC101067856; LOC101071975; LOC101063598; LOC101075254; LOC101066824; LOC101067051; LOC101079922;…
ko03320	PPAR signaling pathway	103	0.994054	0.52708	0.00147973	LOC777946; fat-5; apoa-i; pparg; ppard; ppara2; ppara1; mmpf1; lpl; LOC101068642; pdpk1; LOC101062601; ehhadh; LOC101062671; LOC101066554; LOC101063777; ptbp1; LOC101063559; trmt2b; LOC101063127; slc27a1; slc27a6; LOC101061942; rxra; scarb2; LOC101076949; LOC101061341; LOC101072327; LOC101067027; LOC101066349; LOC101066715; pck2; ilk; LOC101071592; nr1h3; LOC101077645; LOC101070682; LOC101079683;…
ko04115	p53 signaling pathway	100	1.04479	0.0728612	0.00156884	casp3; casp7; rprm; thbs1; LOC101067003; perp; pten; bax; LOC101078305; ccnb1; LOC101076947; LOC101074856; LOC101079211; steap3; serpine1; LOC101079595; cd82; ddb2; pign; rrm2b; LOC101064774; LOC101067333; LOC101065984; LOC101073463; ccng1; LOC101061288; chek1; LOC101062487; sesn1; LOC101062640; LOC101080220; LOC101079162; cdk2; cdk4; ccnd3; mdm4; rchy1; LOC101072502; igfbp3; cop1; gadd45a; ei24;…
ko03010	Ribosome	99	0.788413	1	1	rpl14; rps7; mrpl10; LOC101068736; kif22; rpl24; mrpl35; rpl13a; rpl32; rps24; rpl23; rpl3l; rps2; mrpl12; LOC101075516; rpl3; rpl7a; mrpl32; LOC101077558; rps4x; rpl34; rps13; rps17; LOC101078768; etfa; rpl4; LOC101069523; mrpl15; rps25; mrpl28; rpl11; mrpl3; rpl15; rps18; LOC101076201; LOC101061501; mrpl9; mrps11; rpl12; mrpl16; rpl13; mrpl18; rpl36a; mrps17; rpl23a; fau; mrps18a; mrpl19; rpl9;…
ko04979	Cholesterol metabolism	93	1.08072	0.00528355	0.00318221	apoc2; apoA-IV2; apoA-IV3; apoA-IV4; apoa-iv1; apoe1; apoa-i; apoe2; lpl; LOC101068642; LOC101065268; LOC101062671; LOC101063777; LOC101070800; npc2; abcg8; abcg5; LOC101069732; stard3; scarb2; cetp; LOC101066348; LOC101061646; LOC101076129; mylip; LOC101072478; vdac1; ndufaf7; cd36; LOC101077963; LOC101078863; LOC101062641; tspo; LOC101078112; LOC101061143; vdac3; vapa; npc1; LOC101069556; angpt…
ko05217	Basal cell carcinoma	92	1.03734	0.118369	0.246207	wnt8; wnt2; LOC101069649; LOC101074463; LOC101069583; LOC101069811; wnt10a; gli2; bmp4; LOC101067003; wnt10b; wnt1; LOC101071718; LOC101078823; dvl1; LOC101073059; sufu; bax; wnt9b; LOC101076947; ctnnb1; LOC101067916; LOC101062691; LOC101061568; LOC101079595; dvl2; LOC101071438; ddb2; fzd8; shh; gli3; fzd4; LOC101065819; LOC101069214; bmp2; LOC101079613; lef1; hhip; LOC101067574; LOC101079162; LO…
ko04664	Fc epsilon RI signaling pathway	91	1.02606	0.197688	0.192593	braf; tnfa; araf; raf1; pdpk1; rac1; LOC101073575; akt1; LOC101063191; LOC101074026; LOC101067377; LOC101065281; alox5; LOC101070190; LOC101066563; LOC101069736; LOC101062391; LOC101067160; mapk10; hras; map2k1; LOC101062695; LOC101065438; inppl1; gab2; LOC101064553; LOC101078548; btk; LOC101079608; LOC101061204; map2k7; LOC101071975; LOC101071607; LOC101064045; LOC101074428; inpp5d; map2k2; LOC1…
ko00010	Glycolysis / Gluconeogenesis	90	1.09036	0.00218166	0.00226483	LOC445899; pkm; aldh1a2; raldh3; gapdh_1; g6pc3; LOC101072756; g6pc; LOC101063190; eno1; acss1; LOC101067675; LOC101067231; LOC101069203; LOC101077253; LOC101068601; LOC101068825; LOC101079446; bpgm; LOC101075676; pck2; LOC101078470; aldoc; hk1; LOC101076203; LOC101070601; LOC101064925; LOC101080063; pgk1; LOC101079462; LOC101064037; LOC101072266; dlat; LOC101068854; LOC101071060; LOC101070541; L…
ko04138	Autophagy - yeast	80	1.04719	0.0814221	0.091177	atg9a; becn1; LOC101069418; vti1a; wipi1; mlst8; eif2ak4; LOC101069659; actr2; sptlc3; LOC101079656; LOC101068366; wipi2; LOC101069736; LOC101069822; sptlc1; atg12; LOC101076880; atg13; LOC101066039; vps16; gabarapl2; vps45; LOC101076890; vps33b; igbp1; mtmr7; tiprl; ppp2ca; sptlc2; LOC101064709; vps18; eif2s1; LOC101067856; LOC101071974; atg4d; ip6k2; LOC101061812; LOC101065997; LOC101076529; mo…
ko00830	Retinol metabolism	78	0.998066	0.470932	0.583014	aldh1a2; LOC101067892; LOC101070166; aox1; LOC101062884; LOC101069190; ugt1a1; LOC101069124; LOC101075886; LOC101065125; LOC101062393; LOC101078758; LOC101078532; bco1; LOC101076120; tbxas1; LOC101078539; LOC101079748; dgat1; LOC101079977; LOC101064925; LOC101080063; LOC101076520; lrat; LOC101079988; dhrs3; LOC101069778; LOC101079993; LOC101068771; LOC101068092; LOC101064881; rpe65; sdr16c5; LOC1…
ko00140	Steroid hormone biosynthesis	78	0.92529	0.959639	1	cyp17a2; cyp17a1; pfcyp19b-tstr; pfcyp19a; LOC101069580; LOC101065640; ugt1a1; LOC101069124; LOC101075886; hsd17b1; hsd3b7; LOC101078758; LOC101063424; LOC101072550; LOC101067779; LOC101063139; akr1d1; tbxas1; LOC101065439; srd5a1; LOC101079977; LOC101064704; LOC101070454; comt; hsd11b1l; LOC101072277; LOC101068092; LOC101069556; hsd17b7; LOC101076537; LOC101076616; LOC101076849; ugt8; LOC1010758…
ko04973	Carbohydrate digestion and absorption	74	1.08042	0.0105803	0.0295737	tas1r3; g6pc3; LOC101072756; g6pc; slc5a3; slc2a2; akt1; LOC101075508; slc5a1; LOC101063282; LOC101066343; LOC101066712; slc2a4; LOC101065295; LOC101065438; slc37a4; LOC101065136; hk1; atp1b4; LOC101079608; LOC101079462; LOC101071975; LOC101065466; atp1b1; LOC101079698; LOC101071533; LOC101076989; LOC101077364; LOC101067191; atp1b3; LOC101061527; LOC101067970; LOC101068338; LOC101074095; LOC10106…
ko04913	Ovarian steroidogenesis	74	0.968651	0.741668	0.889463	cyp17a2; cyp17a1; pfcyp19b-tstr; pfcyp19a; bmp7; LOC101078229; alox5; bmp5; LOC101069822; hsd17b1; hsd3b7; LOC101071202; adcy3; bmp15; LOC101063427; LOC101063139; LOC101074943; LOC101079603; gdf9; tshr; LOC101067856; LOC101065996; LOC101076832; LOC101066452; LOC101075700; LOC101079093; LOC101072277; LOC101062935; LOC101066292; adcy1; gnal; LOC101074083; hsd17b7; LOC101069469; LOC101066394; LOC101…

## Sheet: DEpiRNA_down(FTG vs FCG)
Table S7 DEpiRNA target gene KEGG analysis
Term_ID	Term_description	ListHit	FoldEnrichment	P_value	FDR	gene
ko04024	cAMP signaling pathway	318	1.1833	2e-07	1.86415e-08	mc2r; braf; araf; raf1; cftr; sox8; ppard; ppara2; ppara1; ednra; npy8ar; npy8br; LOC101073658; LOC101071711; rac1; LOC101070798; LOC101072159; LOC101073575; LOC101075571; LOC101076471; gli2; pld1; ghsr; LOC101062455; LOC101076478; ppp1cb; LOC101064166; LOC101070117; lgr6; LOC101070190; grin2b; LOC101064466; LOC101066563; grin2a; LOC101064174; LOC101067160; LOC101075299; LOC101069822; LOC10106117…
ko04080	Neuroactive ligand-receptor interaction	318	1.03333	0.157204	0.0217472	rxfp3; f2; mc2r; prlr_1; npffr2; npffr-2; ednra; npy8ar; npy8br; calcr; npy2r; lepr; ghr; ghr2; tacr1; LOC101061995; LOC101072159; LOC101066635; LOC101067440; LOC101071331; chrna1; ghsr; LOC101062455; LOC101076478; LOC101066637; LOC101073202; LOC101075438; ntsr1; lgr6; LOC101061936; LOC101063787; LOC101064684; LOC101075730; LOC101078229; LOC446087; grin2b; LOC101064466; grin2a; LOC101064174; LOC1…
ko04020	Calcium signaling pathway	231	1.14522	0.000266331	0.00084678	ants6; slc25a4; ednra; tacr1; LOC101063710; phkg2; LOC101074842; LOC101071331; LOC101062455; LOC101064679; LOC101061932; LOC101073202; LOC101075438; ntsr1; LOC101061936; LOC101063787; LOC101064684; wdr92; LOC101069732; mcu; grin2b; LOC101063419; grin2a; sphk1; LOC101069822; plcd3; LOC101074781; LOC101079659; LOC101064847; LOC101074783; LOC101078307; adcy3; LOC101073896; LOC446089; LOC101068602; L…
ko04919	Thyroid hormone signaling pathway	189	1.23074	6.64e-07	2.09883e-06	braf; araf; raf1; fghce; dio3a; dio3; med1; pdpk1; LOC101079646; slc2a2; LOC101062076; bmp4; LOC101063191; LOC101068902; LOC101065281; LOC101066563; LOC101069736; LOC101069822; plcd3; rxra; LOC101062685; LOC101067841; ctnnb1; LOC101063282; LOC101062691; LOC101065066; LOC101066343; LOC101066712; stat1; slc2a4; hras; map2k1; plcd1; med17; LOC101065438; LOC101065819; LOC101069214; LOC101064553; LOC1…
ko04261	Adrenergic signaling in cardiomyocytes	182	1.07819	0.0427633	2.09883e-06	cacnb4.1; cacnb4; LOC777993; LOC101076471; LOC101062076; ppp1cb; LOC101064679; LOC101064390; myh9; LOC101075957; LOC101066563; cacng3; LOC101072104; LOC101067609; LOC101069822; cacnb1; LOC101079659; LOC101067841; adcy3; creb3l4; creb5; LOC101066343; LOC101066712; LOC101073370; fkbp4; LOC101062695; agtr1; cacnb2; LOC101065438; LOC101075238; LOC101074943; LOC101074800; LOC101075022; LOC101075242; L…
ko04310	Wnt signaling pathway	179	1.13412	0.0023084	0.00404937	charon; nlk; tle3; ppard; ppara2; ppara1; wnt2; LOC101069649; sost; rac1; LOC101068125; LOC101073575; LOC101069583; LOC101062383; LOC101077158; wnt10a; LOC101064166; wnt10b; clstn1; LOC101070117; LOC101071718; dvl1; nfatc2; wdr92; LOC101073059; LOC101070190; LOC101067908; LOC101067160; LOC101069822; wnt9b; mapk10; LOC101074783; LOC101068466; LOC101075302; ctnnb1; nfatc1; LOC101062691; LOC10107337…
ko04068	FoxO signaling pathway	171	1.11353	0.00892389	0.00959776	nlk; braf; araf; raf1; bcl6; igf1; g6pc3; LOC101072756; LOC101069880; pdpk1; LOC101074842; LOC101068125; LOC101073575; slc2a2; LOC101064229; foxg1; acvr1b; LOC101061936; sirt1; bmpr1a; pten; LOC101070190; LOC101067908; LOC101066563; LOC101069736; LOC101062391; stat3; LOC101076947; mapk10; prkaa1; LOC101068466; LOC101063282; LOC101069829; slc2a4; LOC101063427; LOC101065663; hras; rag1; map2k1; sma…
ko04725	Cholinergic synapse	170	1.12035	0.00629628	0.00539918	LOC101076861; slc18a3; LOC101076471; LOC101062455; LOC101063191; LOC101064679; gng7; LOC101065281; LOC101075957; LOC101066563; LOC101069736; LOC101077776; LOC101075960; LOC101067011; LOC101069822; LOC101065198; adcy3; creb3l4; creb5; LOC446089; LOC101068602; LOC101073370; ache; hras; map2k1; LOC101065438; LOC101064553; kcnq4; LOC101074943; LOC446018; LOC101075023; LOC446019; LOC101079909; gnao1; …
ko04728	Dopaminergic synapse	168	1.10274	0.0162409	0.0021805	LOC101073575; maob; LOC101076471; ppp1cb; LOC101064679; gng7; LOC101070190; grin2b; LOC101075957; LOC101077776; grin2a; LOC101075960; LOC101069822; LOC101074781; mapk10; LOC101074783; adcy3; creb3l4; creb5; LOC101062691; LOC101073370; LOC101069900; fkbp4; th; LOC101062695; drd4; drd3; LOC101065438; drd2; LOC101075238; LOC101065819; slc6a2; LOC101075023; LOC101078250; hdc; gnao1; LOC101068762; LOC…
ko04013	MAPK signaling pathway	162	1.30314	3.72e-09	5.25171e-05	myf6; tle3; braf; araf; raf1; rac1; LOC101074842; LOC101073575; LOC101062383; fosl2; map3k9; bmp4; LOC101063191; LOC101064229; strn3; acvr1b; LOC101067448; LOC101077771; LOC101065281; LOC101073809; bmpr1a; LOC101070190; LOC101066563; LOC101069736; LOC101062391; LOC101067160; mapk10; LOC101074404; ptpn11; dusp26; tbx3; shc1; LOC101066115; mef2a; dusp8; ptpn5; map2k1; LOC101062695; ets1; LOC1010645…
ko04915	Estrogen signaling pathway	157	1.05157	0.138404	0.269281	braf; mmp2; mmp9; araf; raf1; pga; LOC101074842; LOC101076471; LOC101063191; LOC101064679; LOC101067989; LOC101061936; LOC101065281; LOC101075730; LOC101075957; LOC101066563; LOC101069736; LOC101077776; LOC101062391; LOC101075960; LOC101069822; LOC101074404; LOC101065652; adcy3; creb3l4; creb5; shc1; LOC101078379; LOC101065663; fkbp4; hras; map2k1; LOC101065438; LOC101064553; LOC101074943; gnao1;…
ko04974	Protein digestion and absorption	151	1.22063	1.67e-05	5.6328e-05	smc1b; pga; LOC101063107; col4a1; LOC101064002; LOC101070269; LOC101062966; smc1a; LOC101063941; LOC101076114; slc45a2; kcnn2; LOC101067841; ctrl; LOC101066343; LOC101066712; slc3a2; LOC101069212; mme; otol1; prcp; LOC101078615; LOC101065137; LOC101078316; LOC101078541; col9a2; LOC101067258; xpnpep2; LOC101064563; LOC101069082; LOC101065995; mmel1; LOC101070835; atp1b1; LOC101067499; LOC101062798…
ko04722	Neurotrophin signaling pathway	149	1.13724	0.00406552	0.00520135	braf; araf; raf1; LOC101069880; pdpk1; rac1; LOC101073575; LOC101071645; LOC101064166; LOC101070117; LOC101070577; LOC101073733; rhoq; LOC101070190; LOC101075957; arhgdia; LOC101066563; LOC101069736; LOC101062391; LOC101067160; mapk10; LOC101074404; ptpn11; LOC101075302; abl1; shc1; LOC101062691; LOC101073370; hras; map2k1; LOC101062695; irak4; LOC101076125; LOC101065438; crk; LOC101065819; LOC10…
ko04724	Glutamatergic synapse	149	1.11647	0.0116067	0.000136969	pld1; LOC101064679; gng7; LOC101077095; LOC101061936; wdr92; grin2b; LOC101066563; LOC101069507; grin2a; LOC101075960; LOC101069822; LOC101074781; grk3; LOC101074783; adcy3; LOC101065663; LOC101078836; dlgap1; LOC101073376; LOC101074943; LOC101075023; homer2; gnao1; LOC101075609; gria1; gria2; LOC101078102; LOC101064121; LOC101066278; gnb2; plcb4; LOC101067856; LOC101071292; LOC101069083; LOC1010…
ko04060	Cytokine-cytokine receptor interaction	141	0.907368	0.963831	0.919489	il15; prlr_1; LOC778023; IL-12 p40; lepr; il15ra; met; ccr10; cxcr5; amhr2; ghr; il1b; ghr2; il6st; LOC101064747; LOC101074842; LOC101069811; LOC101071867; il1r2; bmp4; LOC101064229; acvr1b; bmp7; bmpr1a; LOC101072321; prlr; LOC101071349; il-11a; LOC101080123; LOC101071352; LOC101069829; tnfsf12; LOC101061957; LOC101074584; vegfb; csf1r; bmp2; prl_1; LOC101064200; LOC101076832; pdgfra; LOC1010743…
ko05231	Choline metabolism in cancer	133	1.05947	0.124904	0.149562	braf; araf; raf1; pdpk1; rac1; LOC101074842; LOC101073575; pld1; LOC101065874; LOC101070734; eif4ebp2; LOC101070190; LOC101066563; LOC101069736; LOC101062391; LOC101067160; LOC101077623; mapk10; LOC101079890; hras; map2k1; wasf3; LOC101061725; lypla1; LOC101065438; LOC101074350; LOC101079909; LOC101079608; LOC101074953; LOC101066278; LOC101072186; slc22a16; LOC101071975; LOC101067720; cept1; plpp…
ko04140	Autophagy	133	1.04928	0.166452	0.173194	atg9a; LOC101069418; vti1a; mlst8; eif2ak4; LOC101069659; LOC101080037; actr2; sptlc3; LOC101069736; LOC101069822; sptlc1; atg13; vps45; mtmr7; tiprl; ppp2ca; sptlc2; LOC101064709; LOC101067856; LOC101071974; atg4d; LOC101061812; LOC101065997; LOC101076902; atg4c; ykt6; LOC101067409; vps33a; vps11; vps39; mapk7; LOC101078974; pik3r4; atg5; kras; tgfbrap1; atg2a; asb12; LOC101075761; pik3c3; atg2b…
ko04713	Circadian entrainment	132	1.09954	0.0321468	0.0196717	gucy1b1; gucy1a1; LOC101075569; rasd1; LOC101076471; LOC101064679; gng7; prkg1; grin2b; LOC101066563; LOC101077776; grin2a; LOC101075960; LOC101069822; LOC101074924; LOC101074781; adcy3; LOC101073370; LOC101074943; LOC101075023; gnao1; LOC101074725; LOC101075609; gria1; gria2; camk2a; LOC101078102; LOC101064121; gnb2; LOC101074288; plcb4; LOC101067856; mtnr1a; LOC101069083; LOC101061293; LOC10106…
ko03013	RNA transport	132	0.950044	0.811936	0.943862	nup155; ef-1a; LOC101076470; LOC101063780; LOC101073509; aaas; LOC101073809; eif4ebp2; LOC101061032; nup85; sumo2; eif3g; thoc6; nup54; LOC101079890; rbm8a; pabpc1; pop1; seh1l; eif3h; rpp38; eif5b; LOC101066116; LOC101077107; eif2s3; nmd3; nup88; LOC101067847; LOC101068074; LOC101071215; lrp12; LOC101073011; nxt2; upf3b; nup43; LOC101075098; gemin6; eif3b; nup107; pxk; thoc7; rae1; cyfip1; LOC10…
ko04972	Pancreatic secretion	131	1.04863	0.171015	0.258515	cftr; rac1; LOC101062455; LOC101064679; LOC101064166; LOC101063941; LOC101070117; LOC101075511; LOC101063419; LOC101067160; slc12a2; LOC101065651; LOC101064910; LOC101075302; LOC101067841; adcy3; ctrl; LOC101076498; LOC101066343; LOC101066712; cckar; LOC101069212; LOC101067934; LOC101074943; LOC101067258; slc12a1; plcb4; LOC101076669; LOC101070768; LOC101077509; LOC101076147; LOC101064935; LOC101…
ko04925	Aldosterone synthesis and secretion	130	1.19178	0.000356954	0.000261633	mc2r; LOC101073658; LOC101076471; nr4a2; LOC101064679; LOC101076406; LOC101075957; LOC101077776; LOC101069822; hsd3b7; adcy3; creb3l4; creb5; LOC101066343; LOC101066712; LOC101073370; LOC101070748; agtr1; kcnk9; LOC101074943; LOC101072043; camk2a; LOC101071969; LOC101068402; LOC101061968; plcb4; kcnk3; LOC101067856; camk1g; LOC101065996; LOC101079016; LOC101071755; atp1b1; LOC101065014; LOC101063…
ko04912	GnRH signaling pathway	125	1.13957	0.00675016	0.00616334	braf; mmp2; araf; raf1; LOC101074842; LOC101080029; LOC101073575; pld1; LOC101063191; LOC101064679; LOC101073733; LOC101065281; rhoq; LOC101078229; LOC101070190; LOC101075957; LOC101066563; LOC101069736; LOC101062391; LOC101069822; mapk10; adcy3; LOC101073370; hras; map2k1; elk3; LOC101062695; LOC101070441; mmp28; LOC101064553; LOC101074943; LOC101071448; LOC101075605; hbegf; camk2a; LOC101066278…
ko04120	Ubiquitin mediated proteolysis	116	1.05168	0.170434	0.219489	socs3; socs1; socs2; stub1; cdc16; LOC101075355; ube2f; uba1; LOC101066414; prkn; LOC101075888; klhl31; ube2z; LOC101071114; smurf1; stoml2; nhlrc1; ube2s; LOC101069053; anapc13; wwp2; LOC101079967; pias1; ddb2; LOC101065072; cul2; ube3c; ube4a; cbl; ddb1; cul4a; syvn1; fbxw11; LOC101072344; cul4b; LOC101075318; cul5; LOC101069997; ube2k; keap1; ube2h; LOC101068717; ube2j2; mdm4; pias4; klhl26; a…
ko04727	GABAergic synapse	113	1.10376	0.0369149	0.0469351	LOC101069418; gad1; LOC101062745; LOC101063191; gng7; LOC101077095; LOC101065281; LOC101077776; LOC101075960; LOC101069822; adcy3; gad2; LOC101063211; LOC101064553; LOC101074943; LOC101075023; gnao1; gabra2; gabrb2; LOC101072048; gabrg2; LOC101061965; gnb2; gphn; LOC101067856; LOC101065995; LOC101061293; LOC101070835; slc32a1; gabrb3; gnb4; adcy1; LOC101069639; LOC101070322; LOC101069099; LOC1010…
ko04110	Cell cycle	106	0.930184	0.870019	0.886199	smc1b; cdc16; tfdp1; orc3; e2f2; cdc25b; smc1a; LOC101067448; LOC101075888; mcm5; LOC101076947; LOC101068466; abl1; stoml2; LOC101062691; orc4; anapc13; e2f4; smad3; LOC101069671; cdkn1b; LOC101065819; LOC101072042; LOC101074868; LOC101074584; LOC101071379; plk1; LOC101062640; orc5; LOC101079162; cdk2; ccnd3; mdm4; anapc7; LOC101068039; LOC101068040; ccnh; pcna; mcm4; gadd45a; mcm6; LOC101076451;…
ko05220	Chronic myeloid leukemia	104	1.10105	0.0466189	0.0562196	braf; araf; raf1; runx1; LOC101069880; LOC101079646; LOC101064229; e2f2; LOC101065277; acvr1b; bmpr1a; LOC101066563; LOC101069736; LOC101062391; LOC101071345; LOC101076947; LOC101074404; ptpn11; LOC101068466; abl1; shc1; stat1; LOC101070285; e2f4; hras; map2k1; cdkn1b; ddb2; LOC101065438; cbl; gab2; crk; LOC101072042; LOC101061957; LOC101074584; ctbp1; LOC101079608; LOC101071379; LOC101071975; LO…
ko04391	Hippo signaling pathway	103	1.17376	0.00288834	0.00562196	LOC101068125; LOC101073575; lats2; frmd6; sav1; LOC101077919; LOC101062076; rere; LOC101067448; tshz2; LOC101070190; LOC101067908; mapk10; tshz1; zdhhc18; LOC101072112; fjx1; scrib; LOC101075238; ints8; LOC101073683; LOC101074579; lix1l; wtip; diaph3; LOC101064562; LOC101068762; LOC101067566; ppp2ca; LOC101073618; smad9; LOC101077200; mpp5; LOC101071379; smad1; LOC101073635; prkci; LOC101064734; …
ko04976	Bile secretion	101	1.09761	0.0543475	0.0622244	cftr; slc5a3; LOC101073800; slc2a2; LOC101070800; slc10a1; LOC101066863; abcg8; abcg5; aqp8; LOC101069822; rxra; LOC101065651; slc5a1; kcnn2; LOC101067841; adcy3; LOC101063282; LOC101066343; LOC101066712; slc2a4; nr1h4; LOC101066121; LOC101066349; LOC101061646; LOC101074943; LOC101077645; LOC101070682; aqp9; LOC101072186; LOC101067856; LOC101065996; atp1b1; hmgcr; slc4a4; adcy1; gnal; LOC10107985…
ko04114	Oocyte meiosis	101	1.03587	0.258075	0.000783241	smc1b; igf1; cdc16; ppp1cb; LOC101071645; smc1a; LOC101067448; wdr92; fbxo5; LOC101075888; LOC101066563; LOC101069822; LOC101074783; adcy3; LOC101073370; LOC101079369; anapc13; LOC101063427; fkbp4; map2k1; LOC101075238; LOC101074943; LOC101079603; fbxw11; LOC101067852; rps6ka6; LOC101076892; camk2a; ppp2ca; ppp2r5a; LOC101067856; LOC101071292; plk1; cdk2; LOC101078637; aurka; LOC101071755; map2k2…
ko04650	Natural killer cell mediated cytotoxicity	99	1.19454	0.0013184	0.00279815	casp3; braf; araf; raf1; LOC101064747; rac1; LOC101063191; LOC101065281; nfatc2; wdr92; LOC101066563; LOC101069736; LOC101062391; LOC101067160; LOC101064467; LOC101074404; ptpn11; LOC101074783; nfatc1; shc1; fcer1g; LOC101069829; hras; map2k1; LOC101064553; LOC101070991; blk; LOC101071292; map2k2; LOC101074300; LOC101079698; mapk1; LOC101069639; LOC101067191; LOC101064595; LOC101062512; prkca; pi…
ko04350	TGF-beta signaling pathway	96	1.08645	0.0804908	0.0936352	fst; amhr2; nodal; LOC101069811; tfdp1; inhbb; id3; bmp4; LOC101064229; thbs1; LOC101064166; acvr1b; LOC101070117; bmp7; bmpr1a; LOC101071114; smurf1; LOC101066563; LOC101068466; LOC101075302; LOC101080119; LOC101063644; LOC101077635; e2f4; smad6; smad3; LOC101074350; LOC101075238; chrd; ints8; LOC101061957; LOC101074868; LOC101064562; LOC101074584; pitx2; ppp2ca; smad9; bmp2; LOC101062487; LOC10…
ko04927	Cortisol synthesis and secretion	94	1.11777	0.0324934	0.00596306	mc2r; cyp17a2; cyp17a1; LOC101076471; nr4a2; LOC101070800; LOC101064679; LOC101076406; LOC101075957; LOC101069822; hsd3b7; adcy3; creb3l4; creb5; LOC101068472; agtr1; LOC101061646; LOC101074943; pde8a; LOC101071969; LOC101068402; plcb4; kcnk3; LOC101067856; LOC101075697; LOC101076146; LOC101065996; pde1b; LOC101071755; LOC101065014; LOC101063826; LOC101066291; adcy1; gnal; LOC101069469; LOC101069…
ko04914	Progesterone-mediated oocyte maturation	88	1.11943	0.0348869	0.00556398	braf; araf; raf1; igf1; LOC101073575; cdc16; LOC101071645; cdc25b; LOC101075888; LOC101070190; LOC101066563; LOC101069736; LOC101069822; mapk10; stoml2; adcy3; anapc13; LOC101063427; map2k1; LOC101062695; pde3a; LOC101065438; LOC101074943; LOC101079603; gnao1; rps6ka6; LOC101076892; LOC101079608; LOC101068853; LOC101069079; LOC101067856; LOC101071975; plk1; LOC101064045; cdk2; LOC101061293; aurka…
ko05211	Renal cell carcinoma	85	1.08972	0.0848023	0.00975964	braf; araf; raf1; met; rac1; slc2a2; LOC101073733; mitf; rhoq; LOC101066563; LOC101069736; LOC101062391; LOC101067160; ptpn11; LOC101063282; slc2a4; hras; map2k1; cul2; LOC101065438; ets1; LOC101071669; crk; LOC101074584; vegfb; LOC101079608; LOC101070991; LOC101071975; LOC101079162; LOC101068717; LOC101064935; map2k2; LOC101077059; fh; LOC101079698; mapk1; LOC101067191; LOC101073552; pdgfb; epas…
ko05213	Endometrial cancer	83	1.19475	0.00281631	0.0015564	braf; araf; raf1; pdpk1; LOC101074842; pten; LOC101066563; LOC101069736; LOC101062391; LOC101076947; ctnnb1; LOC101062691; hras; map2k1; elk3; ddb2; LOC101065438; ilk; LOC101065819; LOC101069214; LOC101070065; LOC101061652; ctnna1; LOC101079608; LOC101071379; foxo3; LOC101071975; lef1; LOC101079162; map2k2; LOC101079698; mapk1; egfr; gadd45a; LOC101067191; LOC101080011; LOC101062512; LOC101073562…
ko04260	Cardiac muscle contraction	83	0.994173	0.501552	0.687762	cacnb4.1; cacnb4; LOC101063187; LOC777993; LOC101062076; LOC101064390; myh9; cacng3; LOC101072104; LOC101067609; cacnb1; LOC101067841; LOC101066343; LOC101066712; LOC101061120; cacnb2; LOC101073009; LOC101074800; LOC101075022; LOC101075242; LOC101068925; LOC101066275; LOC101077200; LOC777991; LOC101065009; atp1b1; LOC101077666; atp1b3; LOC101074534; LOC101068338; LOC101072885; cacng5; cacng1; LOC…
ko04918	Thyroid hormone synthesis	80	1.05023	0.213206	0.361791	LOC101076471; LOC101064679; lgr6; LOC101075957; LOC101069822; adcy3; creb3l4; creb5; LOC101066343; LOC101066712; LOC101073453; pdia4; LOC101074943; LOC101068402; tshr; iyd; plcb4; LOC101067856; LOC101065996; LOC101071755; atp1b1; LOC101065014; LOC101063826; LOC101066291; adcy1; gnal; atp1b3; LOC101068338; prkca; LOC101077175; LOC101078763; creb3l1; itpr2; LOC101062981; adcy7; LOC101074204; LOC101…
ko04979	Cholesterol metabolism	70	1.17213	0.0112252	0.0043365	apoa-iv1; lpl; LOC101063777; LOC101070800; abcg8; abcg5; LOC101069732; stard3; scarb2; LOC101066348; LOC101061646; LOC101076129; mylip; vdac1; ndufaf7; cd36; LOC101078863; LOC101062641; LOC101078112; LOC101061143; vdac3; vapa; npc1; angptl4; LOC101069469; LOC101062942; LOC101065030; LOC101065256; pltp; LOC101069276; LOC101070661; LOC101067017; LOC101066790; LOC101064630; LOC101069976; LOC10107406…
ko04913	Ovarian steroidogenesis	58	1.09399	0.112303	0.0852957	cyp17a2; cyp17a1; pfcyp19b-tstr; igf1; pfcyp19a; bmp7; LOC101078229; alox5; LOC101069822; hsd17b1; hsd3b7; LOC101071202; adcy3; bmp15; LOC101063427; LOC101074943; LOC101079603; tshr; LOC101067856; LOC101065996; LOC101076832; LOC101066452; LOC101075700; LOC101072277; r3hdm4; adcy1; gnal; LOC101074083; hsd17b7; LOC101069469; ptgs2; LOC101065347; LOC101077175; adcy7; LOC101074204; ldlr; adcy5; hao2;…
ko00830	Retinol metabolism	52	0.958778	0.649938	0.00355016	aldh1a2; aox1; LOC101069190; ugt1a1; LOC101075886; LOC101062393; LOC101078758; LOC101078532; LOC101077479; bco1; LOC101076120; tbxas1; LOC101079748; dgat1; LOC101079977; LOC101064925; LOC101080063; lrat; LOC101079988; dhrs3; LOC101079993; LOC101068771; LOC101064881; LOC101076537; rdh12; rdh10; LOC101062285; LOC101076616; ugt8; pnpla4; LOC101068278; LOC101063989; LOC101078894; LOC101078075; LOC105…

## Sheet: DEpiRNA_down(MTG vs MCG)
Table S7 DEpiRNA target gene KEGG analysis
Term_ID	Term_description	ListHit	FoldEnrichment	P_value	FDR	Gene
ko04080	Neuroactive ligand-receptor interaction	424	1.01146	0.262068	0.406049	mc4r; rxfp3; f2; mc2r; mc5r; prlr_1; rfrpr; npffr2; npffr-2; npy8ar; npy8br; npy4r; pacap1a; pacap1b; calcr; npy2r; npy7r; lepr; mc1r; ghr; tacr3; ghr2; tacr1; tacr3b; LOC101061995; LOC101072159; adrb1; LOC101071331; chrna1; calcrl; ghsr; LOC101062455; LOC101076478; htr1e; LOC101066637; LOC101073202; LOC101075217; LOC101075438; ntsr1; LOC101063562; lgr6; LOC101061936; LOC101063787; LOC101064684; …
ko05206	MicroRNAs in cancer	337	1.06836	0.000652503	0.00275033	casp3; tpm4-2; tpm1-2; braf; mmp9; myc; timp3; araf; raf1; fghce; met; amhr2; LOC101066771; LOC101069649; LOC101069880; ddit4; brca1; ube2i; LOC101074842; LOC101080029; casp7; LOC101071641; hoxd10; LOC101062671; LOC101072012; LOC101063777; thbs1; e2f2; cdc25b; LOC101074997; e2f1; LOC101064166; LOC101070117; LOC101078228; LOC101068902; sirt1; pten; LOC101079203; LOC101063792; LOC101072687; LOC1010…
ko04530	Tight junction	329	1.07995	9.8468e-05	0.00061269	cftr; runx1; rac1; LOC101074842; LOC101068580; LOC101073575; LOC101071641; rap2a; LOC101077835; LOC101078063; LOC101074770; LOC101072012; sympk; LOC101062302; LOC101062525; LOC101072310; LOC101075286; LOC101065049; LOC101062076; actc1; LOC101063191; LOC101075949; LOC101064166; ybx1; LOC101070117; LOC101073733; LOC101074250; LOC101065281; rhoq; actr2; ppp2r2d; LOC101070190; myh9; actb; cldn31; LOC…
ko04514	Cell adhesion molecules	282	1.03573	0.0604093	0.123981	ptprc; braf; araf; raf1; cd8a; cd4; LOC100049638; alcam; cd8beta; nlgn1; nlgn2a; nlgn2; nlgn3b; nlgn4a; b7-h1/dc; cd276; vtcn1; itga3; LOC101071641; itga6; LOC101077835; LOC101078063; LOC101065049; LOC101068902; cldn31; cldn32a; cldn5b; LOC101061109; LOC101062239; LOC101076272; LOC101074489; LOC101072996; LOC101073215; cldn15; LOC101067106; cldn11b; LOC101068920; cldn3a; LOC101074797; cldn8d; LOC…
ko04310	Wnt signaling pathway	233	1.08375	0.000496882	0.00223882	wnt8; charon; nlk; tle3; myc; ppard; ppara2; ppara1; cpa1; wnt2; LOC101069649; sost; rac1; LOC101068125; LOC101073575; LOC101069583; LOC101062383; LOC101077158; wnt10a; LOC101064166; wnt10b; wnt1; ctnnbip1; clstn1; LOC101070117; LOC101071718; LOC101078823; dvl1; nfatc2; wdr92; LOC101073059; LOC101070190; sfrp5; LOC101063641; LOC101069822; wnt9b; LOC101063351; mapk10; LOC101074783; LOC101068466; L…
ko04068	FoxO signaling pathway	232	1.10907	7.81179e-06	6.27934e-05	il-6; nlk; braf; araf; raf1; bcl6; tnfsf10; g6pc3; LOC101072756; g6pc; LOC101069880; pdpk1; LOC101074842; LOC101068125; LOC101073575; slc2a2; akt1; tgfb3; LOC101064229; LOC101067003; foxg1; LOC101074026; acvr1b; LOC101075508; LOC101061936; sirt1; bmpr1a; pten; LOC101070190; LOC101066563; LOC101069736; LOC101062391; stat3; LOC101063351; ccnb1; LOC101076947; mapk10; LOC101061036; prkaa1; LOC1010684…
ko04725	Cholinergic synapse	223	1.07889	0.00121145	0.00461056	cpa1; LOC101062666; LOC101076861; slc18a3; LOC101076471; kcnj3; LOC101075574; LOC101070267; akt1; LOC101062455; LOC101063191; LOC101064679; gng7; LOC101067832; gnb1; LOC101068452; LOC101065281; LOC101062079; LOC101067992; LOC101074561; LOC101063792; LOC101066563; LOC101069736; LOC101077776; LOC101075960; LOC101067011; LOC101069822; LOC101078979; LOC101065198; adcy3; creb3l4; creb5; LOC446089; LOC…
ko04915	Estrogen signaling pathway	221	1.08667	0.000445387	0.00210351	rara; braf; mmp2; mmp9; araf; raf1; pga; nts; LOC101074842; LOC101076471; kcnj3; akt1; LOC101063191; LOC101064679; LOC101067832; LOC101067989; LOC101068452; LOC101061936; LOC101065281; LOC101075730; LOC101063792; LOC101066563; LOC101069736; LOC101077776; LOC101062391; LOC101075960; LOC101069822; LOC101078979; LOC101074404; LOC101065652; adcy3; creb3l4; ebag9; creb5; shc1; LOC101078379; LOC1010656…
ko04728	Dopaminergic synapse	220	1.06012	0.0108737	0.0293965	LOC446095; cpa1; LOC101062666; LOC101073575; maob; LOC101076471; kcnj3; akt1; ppp1cb; LOC101064679; gng7; LOC101067832; gnb1; LOC101074026; LOC101068452; ppp2r2d; LOC101070190; LOC101074561; grin2b; LOC101077776; grin2a; LOC101075960; LOC101069822; LOC101078979; LOC101074781; mapk10; LOC101074783; adcy3; creb3l4; ddc; creb5; LOC101062691; LOC101073370; LOC101069900; LOC101080197; th; LOC101062695…
ko04217	Necroptosis	202	0.803122	1	0.00150032	gp91phox; ants6; slc25a5; slc25a4; nox1; ticam; cpa1; tnfsf10; ifngr2; LOC101064747; chmp6; LOC101072305; LOC101073575; chmp2b; LOC101068057; LOC101079646; pygl; chmp3; LOC101065277; spata2; LOC101069732; LOC101070190; LOC101075956; LOC101063052; LOC101073513; LOC101063792; bax; stat3; LOC101071345; mapk10; traf2; LOC101065198; stat1; LOC101073370; pygm; LOC101069829; vps4a; chmp1a; spata2l; LOC1…
ko05231	Choline metabolism in cancer	176	1.02924	0.150878	0.264037	braf; araf; raf1; pdpk1; rac1; LOC101074842; LOC101073575; LOC101075574; LOC101070267; pld1; akt1; hif1a; LOC101067832; LOC101065874; LOC101070734; LOC101067764; LOC101067992; eif4ebp2; LOC101070190; LOC101066563; LOC101069736; LOC101062391; LOC101077623; mapk10; plpp1; LOC101079890; LOC101077484; LOC101079743; hras; map2k1; wasf3; lypla1; LOC101065438; LOC101074350; wasf2; LOC101079909; LOC10107…
ko03013	RNA transport	175	0.924647	0.991195	1	tacc3; nup155; ube2i; rangap1; LOC101073277; LOC101063780; LOC101067901; LOC101073509; aaas; LOC101073809; eif4ebp2; LOC101076943; LOC101072687; LOC101068593; nup85; eif3g; thoc6; nup54; eif2b1; LOC101079890; pabpc1; pop1; seh1l; sumo1; eif5b; LOC101066116; LOC101077107; eif2s3; clns1a; nmd3; nup88; LOC101067847; LOC101068074; LOC101071215; nup42; lrp12; LOC101073011; LOC101071516; upf3b; pom121;…
ko04110	Cell cycle	165	1.06296	0.0180482	0.000693731	smc3; smc1b; myc; cdc16; tfdp1; tgfb3; orc3; ywhaq; e2f2; LOC101067003; cdc25b; mad2l2; e2f1; smc1a; LOC101067448; LOC101075888; mcm5; LOC101078305; ccnb1; LOC101076947; LOC101068466; abl1; stoml2; ywhaz; rad21; LOC101062691; orc4; mad2l1; ccnb3; LOC101079595; anapc13; e2f4; LOC101071662; LOC101070901; LOC101069671; cdkn1b; pign; zfand1; LOC101079903; LOC101065819; LOC101070983; LOC101072042; LOC…
ko04912	GnRH signaling pathway	164	1.0976	0.000575915	0.070039	braf; mmp2; araf; raf1; cpa1; mmpf1; LOC101074842; LOC101080029; LOC101073575; pld1; LOC101063191; LOC101064679; LOC101074026; LOC101073733; LOC101065281; rhoq; LOC101078229; LOC101070190; LOC101066563; LOC101069736; LOC101062391; LOC101069822; mapk10; adcy3; LOC101068145; LOC101073370; hras; map2k1; elk3; LOC101062695; LOC101070441; LOC101065526; mmp28; LOC101064553; LOC101074943; LOC101071448; …
ko04727	GABAergic synapse	147	1.0541	0.0433867	0.0944866	LOC101062666; LOC101069418; gad1; LOC101062745; LOC101063191; gng7; gnb1; LOC101068452; LOC101076940; LOC101077095; LOC101078228; LOC101065281; LOC101074561; LOC101068366; LOC101077776; LOC101075960; LOC101069822; adcy3; LOC101076880; gabarapl2; LOC101080197; LOC101074575; gad2; LOC101063211; LOC101064553; LOC101074943; LOC101075023; LOC101076890; gnao1; gabra2; gabrb2; LOC101072048; gabrg2; LOC1…
ko05220	Chronic myeloid leukemia	145	1.12696	2.60381e-05	0.000172999	braf; myc; araf; raf1; runx1; LOC101069880; LOC101079646; akt1; tgfb3; LOC101064229; e2f2; LOC101067003; e2f1; LOC101065277; acvr1b; bmpr1a; LOC101063792; LOC101066563; LOC101069736; LOC101062391; bax; LOC101071345; LOC101078305; LOC101076947; LOC101074404; ptpn11; LOC101068466; abl1; shc1; stat1; LOC101079595; LOC101070285; e2f4; hras; map2k1; cdkn1b; ddb2; LOC101065438; cbl; gab2; crk; LOC10107…
ko04114	Oocyte meiosis	145	1.09174	0.00200835	0.00702921	smc3; smc1b; cpa1; cdc16; spdya; ppp1cb; ywhaq; LOC101071645; mad2l2; smc1a; LOC101067448; wdr92; fbxo5; LOC101075888; LOC101066563; LOC101069822; ccnb1; LOC101074783; adcy3; ywhaz; LOC101073370; mad2l1; anapc13; LOC101063427; map2k1; pign; LOC101065526; zfand1; LOC101075238; LOC101079903; LOC101070983; LOC101074943; LOC101079603; fbxw11; arsi; LOC101065226; LOC101068848; LOC101067852; rps6ka6; L…
ko04914	Progesterone-mediated oocyte maturation	122	1.13931	1.82624e-05	0.000130161	braf; araf; raf1; kif22; LOC101073575; cdc16; spdya; akt1; LOC101071645; cdc25b; mad2l2; LOC101074026; LOC101068452; LOC101075888; LOC101070190; LOC101066563; LOC101069736; LOC101069822; ccnb1; mapk10; stoml2; adcy3; mad2l1; ccnb3; anapc13; LOC101063427; LOC101080197; map2k1; LOC101062695; pde3a; zfand1; LOC101065438; LOC101074943; LOC101079603; gnao1; LOC101078548; LOC101065226; LOC101068848; rp…
ko04115	p53 signaling pathway	97	1.07206	0.0301954	0.070039	casp3; casp7; thbs1; LOC101067003; LOC101079811; pten; bax; LOC101078305; ccnb1; LOC101076947; LOC101074856; steap3; serpine1; LOC101079595; cd82; ddb2; pign; rrm2b; LOC101064774; LOC101067333; LOC101065984; LOC101073463; ccng1; LOC101061288; chek1; LOC101062487; LOC101062640; LOC101080220; LOC101079162; cdk2; cdk4; ccnd3; mdm4; rchy1; LOC101072502; igfbp3; cop1; gadd45a; ei24; LOC101070326; LOC1…
ko03320	PPAR signaling pathway	94	0.959662	0.804701	0.950129	LOC777946; apoa-i; pparg; ppard; ppara2; ppara1; mmpf1; lpl; LOC101068642; pdpk1; LOC101062601; LOC101062671; LOC101066554; LOC101063777; ptbp1; LOC101063559; trmt2b; LOC101063127; slc27a1; slc27a6; LOC101061942; rxra; scarb2; LOC101076949; LOC101061341; LOC101072327; LOC101067027; LOC101066349; LOC101066715; pck2; ilk; LOC101071592; nr1h3; LOC101077645; LOC101070682; acsl4; ubb; acsl6; fabp7; LO…
ko00190	Oxidative phosphorylation	94	0.749935	1	1	LOC101062668; LOC101075130; LOC101078739; LOC101063187; ndufs1; atp5mc3; ndufb11; LOC101072453; atp5pb; LOC101066482; LOC101071264; LOC101072613; LOC101068591; ndufa6; atp5mc1; LOC101066705; atp6v0a1; LOC101064689; atp5f1a; LOC101074564; LOC101067100; LOC101073133; LOC101079962; atp5pf; ndufs2; LOC101078837; LOC101061120; ndufb4; LOC101073009; LOC101076816; ndufs6; LOC101068015; LOC101067620; LOC…
ko00010	Glycolysis / Gluconeogenesis	83	1.06371	0.0597032	0.123829	LOC445899; pkm; aldh1a2; raldh3; gapdh_1; g6pc3; LOC101072756; g6pc; LOC101063190; eno1; acss1; LOC101067675; LOC101067231; LOC101069203; LOC101077479; LOC101068601; LOC101068825; LOC101079446; bpgm; LOC101075676; pck2; LOC101078470; aldoc; hk1; LOC101076203; LOC101070601; LOC101080063; pgk1; LOC101079462; LOC101064037; LOC101072266; dlat; LOC101068854; LOC101071060; LOC101070541; LOC101070998; p…
ko04111	Cell cycle	80	1.05906	0.0768599	0.149154	smc2; smc3; smc1b; smc4; cdc16; orc3; smc1a; ppp2r2d; LOC101075888; mcm5; LOC101066108; stoml2; rad21; orc4; mad2l1; LOC101075238; LOC101068762; LOC101067566; skp1; ppp2ca; cdc23; chek1; mcm3; LOC777991; anapc11; dyrk2; orc5; LOC101066450; ppp2cb; anapc7; LOC101068040; LOC101073635; cdc45; mcm4; LOC101073863; mcm6; LOC101076451; mcm2; anapc2; LOC101064734; LOC101061085; prmt5; cdc6; LOC101067073;…
ko04138	Autophagy	77	1.06621	0.0587893	0.123238	atg9a; braf; becn1; araf; raf1; pga; nts; ddit4; pdpk1; wipi1; mlst8; LOC101073575; LOC101062381; LOC101073797; akt1; LOC101064004; hif1a; LOC101077542; eif2ak4; atg14; cdk20; tp53inp2; pten; LOC101079203; LOC101070190; LOC101063792; wipi2; LOC101066563; LOC101069736; LOC101069822; LOC101067319; sh3glb2; mapk10; LOC101061036; prkaa1; rragc; LOC101066261; stx17; LOC101076880; atg13; LOC101063427; …
ko04913	Ovarian steroidogenesis	69	0.955438	0.785734	0.944487	cyp17a2; pfcyp19b-tstr; pfcyp19a; bmp7; LOC101078229; alox5; bmp5; LOC101069822; hsd17b1; hsd3b7; LOC101071202; adcy3; bmp15; LOC101063427; LOC101063139; LOC101074943; LOC101079603; gdf9; LOC101065226; tshr; LOC101067856; LOC101065996; LOC101076832; LOC101066452; LOC101079093; LOC101072277; LOC101062935; r3hdm4; LOC101066292; adcy1; gnal; LOC101074083; LOC101066394; LOC101073188; ptgs2; LOC101074…
ko00140	Steroid hormone biosynthesis	69	0.865865	0.995717	1	cyp17a2; pfcyp19b-tstr; pfcyp19a; LOC101069580; LOC101065640; ugt1a1; LOC101069124; LOC101075886; hsd17b1; hsd3b7; LOC101078758; LOC101063424; LOC101072550; LOC101067779; LOC101063139; akr1d1; tbxas1; LOC101065439; LOC101079977; LOC101064704; comt; LOC101072277; r3hdm4; LOC101068092; LOC101069556; LOC101076616; LOC101076849; ugt8; LOC101075863; LOC101068278; LOC101073188; LOC101064958; LOC1010745…
ko00830	Retinol metabolism	68	0.920432	0.932079	1	aldh1a2; LOC101070166; aox1; LOC101062884; ugt1a1; LOC101069124; LOC101075886; LOC101062393; LOC101078758; LOC101078532; LOC101077479; bco1; LOC101076120; tbxas1; LOC101078539; LOC101079748; dgat1; LOC101079977; LOC101080063; LOC101076520; lrat; LOC101079988; dhrs3; LOC101069778; LOC101079993; LOC101068771; LOC101068092; LOC101064881; sdr16c5; rdh12; rdh10; LOC101062285; LOC101076616; LOC10107684…
ko04113	Meiosis	66	1.10429	0.0110212	0.0292913	smc3; smc1b; dmc1; cdc16; orc3; ppp1cb; smc1a; LOC101075888; mcm5; LOC101069822; adcy3; orc4; mad2l1; LOC101075238; ppp2ca; cdc23; chek1; mcm3; LOC101069307; ppp2r5a; LOC101067856; anapc11; orc5; LOC101078637; LOC101062935; ppp2cb; anapc7; ppp1cc; LOC101068040; cdc45; mcm4; LOC101066292; mcm6; mcm2; anapc2; LOC101071993; cdc6; ppp2r5e; LOC101069117; anapc1; ppp2r5d; LOC101064018; LOC101067307; LO…
ko04215	Apoptosis - multiple species	58	1.04286	0.174104	0.217472	casp3; braf; araf; raf1; dusp6; LOC101074842; LOC101070493; LOC101073575; casp7; lats2; fosl2; sav1; hif1a; LOC101077771; LOC101079811; LOC101070190; LOC101066563; LOC101069736; lmnb1; rxra; mapk10; btf3; dusp26; LOC101074856; nagk; dusp8; LOC101073902; traf4; LOC101074579; LOC101067333; LOC101072260; nr1h3; LOC101078548; eda; LOC101075320; LOC101068402; parp1; map3k5; LOC101079309; map2k7; LOC10…
ko00100	Steroid biosynthesis	30	1.0039	0.410291	0.584851	LOC101062671; lss; LOC101063777; LOC101062187; LOC101071742; nsdhl; faxdc2; ndufaf7; fdft1; msmo1; LOC101077963; LOC101062641; dhcr24; LOC101072277; r3hdm4; LOC101064502; LOC101069939; LOC101070169; LOC101069976; sdr42e1; LOC101074060; sc5d; LOC101072139; soat1; LOC115250139; sqle; lipa; LOC115251974; LOC101071896; lbr
