# Supplementary material for: Transcriptome analysis revealed gene expression feminization of testis after exogenous tetrodotoxin administration in pufferfish Takifugu flavidus
Source: BMC Genomics. 2022 Aug 3;23:553. doi: 10.1186/s12864-022-08787-z (PMC9347094; doi:10.1186/s12864-022-08787-z)
Supplement: Supplementary file 8 — Additional file 8: Table S8. GO analysis of DEpiRNA target genes. [file 12864_2022_8787_MOESM8_ESM.xlsx]

## Sheet: FCG higer piRNA(MCG vs FCG)
Table S8 GO analysis of DEpiRNA target genes
Term id	terms description	category	ListHits	Enrichment_score	P_value	FDR	Gene
GO:0046872	metal ion binding	molecular_function	1204	1.0636	0.00193878	0.00441724	lect2; LOC101065443; LOC101069694; LOC101077487; foxp4; LOC101070449; LOC105416281; rasa3; hmox1; sord; rnf213; LOC101078132; prkn; LOC115247638; LOC101071641; dis3l2; zfyve27; pde1c; LOC101077182; rufy2; LOC101074676; LOC101078705; lfng; LOC101064921; LOC101063140; LOC101080224; cgrrf1; unkl; LOC101078763; pgr; traf6; kmt2a; LOC101061420; ca6; LOC105416730; rtel1; LOC101079781; LOC101076758; mbt…
GO:0000166	nucleotide binding	molecular_function	890	1.02648	0.145725	0.206146	LOC101074430; LOC101077487; afg1l; LOC101067113; LOC101064971; LOC101074647; LOC101064630; mcm7; septin6; hspa14; p2rx5; tyk2; LOC101070734; LOC101075813; LOC101063118; LOC101064206; LOC101067533; smarca5; LOC115252686; LOC101065875; psmc3; LOC101063351; fgfr2; LOC101074083; ep400; mcm3; LOC101069376; dhx16; LOC101078763; LOC101064553; bmpr2; LOC101062908; LOC101078603; kif23; hspd1; LOC101067733…
GO:0005524	ATP binding	molecular_function	860	0.926023	0.998589	1	LOC101074430; LOC101077487; afg1l; LOC101067113; LOC101064971; LOC101074647; camk1d; LOC101064630; mcm7; stk39; hspa14; p2rx5; tyk2; LOC101070734; LOC101075813; LOC101063118; LOC101064206; LOC101067533; smarca5; LOC115252686; psmc3; LOC101064673; LOC101063351; fgfr2; LOC101074083; ep400; mcm3; LOC101069376; dhx16; LOC101078763; LOC101064553; LOC105418227; LOC101067210; bmpr2; LOC101062908; LOC101…
GO:0016740	transferase activity	molecular_function	775	1.09895	0.000275031	0.000657654	LOC101074430; parp3; LOC101067349; LOC101063127; LOC101071849; ipmk; LOC101073415; prkn; prmt5; tyk2; LOC101070734; LOC101076537; ndst2; LOC101063351; LOC101072399; LOC101077182; fgfr2; LOC101074083; atpsckmt; LOC101069376; lfng; LOC101069580; unkl; LOC101064553; traf6; LOC101078847; LOC101067733; galnt7; pdhx; LOC101062378; LOC101070521; kat5; nsun3; cdk5rap1; ak2; setdb1; lcmt1; map3k7; LOC1010…
GO:0003677	DNA binding	molecular_function	757	1.20069	2.9966e-11	7.53485e-11	LOC101072454; nfyc; foxp4; meis2; mcm7; relb; cic; LOC101076015; tox3; LOC101068460; LOC101068191; LOC101074676; meis1; LOC101078705; mcm3; LOC101063140; pgr; kmt2a; LOC101071673; LOC101061939; tbc1d19; rtel1; LOC101076758; asxl2; setdb1; pax6; cdx1; LOC101066115; stat3; thrb; LOC101076296; cers5; LOC105416753; rxra; kdm2a; LOC101068345; msh3; deaf1; LOC101071427; ncor2; tp73; tbx4; LOC101062858;…
GO:0016787	hydrolase activity	molecular_function	729	1.12299	2.08026e-05	5.11505e-05	LOC101071822; LOC101074647; mcm7; xrn1; plcd3; ndst2; LOC115252686; xrn2; dis3l2; psmc3; galns; pde1c; LOC101064418; LOC101076141; mcm3; dhx16; LOC101064921; LOC101078603; LOC101068040; rtel1; LOC101068604; LOC101062008; inpp5e; fah; LOC101069418; rras2; LOC101067188; LOC101070549; LOC101061705; LOC101080029; atp23; f9; ruvbl1; LOC101079262; LOC101070080; dhx38; cdc14a; adamts3; mtrex; pde7a; LOC…
GO:0008270	zinc ion binding	molecular_function	383	1.10553	0.00541003	0.0118842	sord; LOC101077182; LOC101074676; pgr; traf6; kmt2a; sec24a; ca6; LOC101076758; mbtd1; ciz1; setdb1; tcea3; LOC101061382; mta3; LOC101080029; thrb; zcchc10; usp33; LOC101068975; rxra; tll1; kdm2a; trit1; agtpbp1; LOC105417341; traf3; LOC101062858; cpa1; rere; LOC101080066; pparg; LOC101065234; usp13; dnpep; mmp13; ehmt1; phc3; spg7; LOC101072849; dnmt1; erap2; LOC101075913; znf385b; LOC101061471;…
GO:0004672	protein kinase activity	molecular_function	375	0.821126	1	1	LOC101074430; LOC101067113; LOC101064971; camk1d; stk39; tyk2; LOC101063118; LOC101064673; LOC101063351; fgfr2; LOC101074083; LOC101064553; LOC105418227; LOC101067210; bmpr2; LOC101062908; LOC101067733; LOC101074666; LOC101070888; LOC101078548; LOC101070521; map2k1; LOC101071220; map3k7; LOC101066828; LOC101063201; LOC101073756; LOC101067972; LOC101061264; LOC101065603; ikbke; nuak1; flt4; abl1; …
GO:0005509	calcium ion binding	molecular_function	326	0.914364	0.980156	1	LOC101065443; LOC101070449; gsn; actn3; plcd3; LOC101070734; necab2; LOC101075511; efemp1; LOC101074449; egfl6; LOC101080224; slit1; LOC101077138; pef1; LOC101061490; f9; LOC101074769; cdh15; prkcsh; tll1; scube2; rcn1; pkd2; ncs1; eps15l1; nell2; LOC101079840; LOC101069714; LOC101078533; cracr2a; LOC101070493; tie1; celsr2; LOC101067057; edem3; crtac1; jag1; fstl5; LOC101078252; tbc1d9; cdh22; t…
GO:0003723	RNA binding	molecular_function	323	1.157	0.000370345	0.00088072	puf60; st3gal1; stau2; srp68; celf4; sf3b6; cpeb2; xrn1; dis3l2; srsf5; nsun3; dis3; tardbp; rpl14; pum1; LOC101076296; cpeb3; LOC101073295; LOC101073954; eif3d; prpf31; LOC101078091; mtrex; trmt1l; sepsecs; pum3; u2surp; LOC101068345; piwil1; asb8; rrp9; LOC101079760; rbm26; LOC101067793; LOC446074; LOC101075240; rpusd2; snrpb2; LOC101062906; nufip2; exosc1; ythdf3; eif4b; LOC101069501; LOC10108…
GO:0004930	G protein-coupled receptor activity	molecular_function	311	0.952135	0.859239	0.917187	LOC105418305; pacap1a; LOC115249510; pth2r; LOC101065068; LOC101067397; LOC101080046; LOC101068283; hcrtr2; LOC101074285; mtnr1a; gpr135; LOC101061835; LOC101062124; LOC101069547; LOC101065688; celsr2; adra2a; LOC101074866; p2ry1; LOC101079790; kiss1r; gprc5b; LOC101074288; grpr; LOC101068429; LOC101071711; gcgr; gpr148; LOC101073338; LOC101067792; LOC101061617; LOC101072775; LOC105416602; oprl1;…
GO:0003676	nucleic acid binding	molecular_function	309	0.948182	0.878572	0.930964	puf60; st3gal1; celf4; sf3b6; cpeb2; xrn1; smarca5; xrn2; srsf5; dhx16; LOC101064921; LOC101078603; rtel1; ciz1; tcea3; tardbp; cpeb3; LOC101073295; LOC101078091; dhx38; mtrex; zcchc10; u2surp; piwil1; trit1; asb8; supt6h; csde1; ddx24; LOC101079760; rbm26; LOC101067793; LOC101075240; nars2; snrpb2; LOC101062906; eif4b; zranb3; LOC101069501; znf385b; LOC101076124; scaper; nifk; pprc1; rbm5; r3hdm…
GO:0003700	DNA-binding transcription factor activity	molecular_function	302	1.1446	0.00123967	0.0028475	LOC101072454; foxp4; relb; LOC101076015; tfap2a; LOC101068460; pgr; LOC101071673; LOC101061939; tbc1d19; LOC101076758; stat3; thrb; tfap2d; rxra; tp73; tbx4; LOC101075171; LOC101080066; pparg; LOC101074365; LOC101065014; foxk1; nfkb1; LOC101072849; fosb; LOC101065207; LOC101073097; LOC101073101; LOC101061608; LOC101061679; LOC101077956; nfatc4; e2f7; hoxa3; hif1a; LOC101064116; LOC101067852; pitx…
GO:0016491	oxidoreductase activity	molecular_function	287	1.03497	0.215862	0.292716	hmox1; sord; oxnad1; pcyox1; LOC101062378; cat; phf8; ogfod1; LOC101072315; LOC101076045; dmgdh; prdx4; LOC101068771; xdh; kdm2a; LOC101063139; ivd; LOC101078757; LOC101078914; aldh1a3; LOC101062207; LOC101075886; dpyd; raldh3; acox1; mthfr; loxl1; nos1; rtn4ip1; LOC101074031; impdh2; pah; etfdh; LOC101063989; LOC101070215; LOC101071700; aspdh; dnajc10; LOC101070585; p3h3; alkbh8; pxdn; LOC101071…
GO:0016301	kinase activity	molecular_function	262	1.03248	0.240629	0.32228	LOC101074430; ipmk; tyk2; LOC101070734; LOC101063351; fgfr2; LOC101074083; LOC101064553; LOC101067733; LOC101062378; LOC101070521; ak2; map3k7; LOC101073756; nadk; LOC101061264; LOC101065603; itpk1; agk; abl1; LOC101074769; sgk2; LOC101075480; dyrk4; mapk10; erbb4; LOC101075096; pi4k2b; LOC445899; LOC101074687; LOC101064725; LOC101065281; ephb4; fes; LOC101070821; LOC101065234; LOC101071166; LOC1…
GO:0005525	GTP binding	molecular_function	249	1.14087	0.00363787	0.00802818	septin6; rhou; LOC101065875; LOC101076918; LOC105416794; LOC101072030; LOC101062675; rras2; LOC101079262; atl1; LOC101070080; septin2; LOC101067678; LOC101065023; LOC105418007; opa1; cracr2a; LOC101070493; LOC101072579; gtpbp6; LOC101074678; mfn1; LOC101077552; LOC101073902; LOC101072573; LOC101075961; septin8; rab18; LOC101073689; LOC101062907; rap2b; kras; suclg2; arl15; rnd3; LOC101064433; LOC…
GO:0008233	peptidase activity	molecular_function	209	1.1096	0.0252198	0.0497322	LOC101080029; atp23; f9; adamts3; LOC101067058; usp33; tll1; adamts14; ctsh; blmh; LOC105417341; LOC101068458; usp13; adamts13; pcsk7; dnpep; mmp13; LOC101062480; spg7; yme1l1; LOC101070158; usp10; erap2; LOC101074340; usp3; LOC101072643; pcsk5; fgc6ast1; LOC101066490; LOC101063219; mmp2; LOC101078322; enpep; LOC101069212; LOC101061607; mindy3; usp4; otud6b; clpp; usp32; mbtps1; fgc6ast2; adamts1…
GO:0003824	catalytic activity	molecular_function	209	0.857726	0.997649	1	LOC101067349; LOC101066304; rcl1; pcyt1b; LOC101062999; galns; LOC101065481; LOC101064921; pld3; LOC101062378; cdk5rap1; fah; LOC101072315; tat; acaca; LOC101075480; sepsecs; LOC445899; cth; LOC101064725; LOC101066982; sptlc2; suclg1; pign; dpyd; tenm4; ppcdc; impdh2; shmt1; agxt2; pld1; suclg2; LOC101078824; LOC105419223; LOC101075416; ganab; LOC101069659; LOC101079983; pkm; fahd1; LOC101070844;…
GO:0004674	protein serine/threonine kinase activity	molecular_function	206	0.952003	0.804528	0.867895	LOC101067113; LOC101064971; stk39; LOC101063351; bmpr2; map2k1; map3k7; LOC101066828; LOC101063201; LOC101073756; LOC101061264; sgk2; cdk2; mknk1; mapk10; braf; ulk1; LOC101065144; LOC101070821; LOC101065234; sik2; lats2; grk1; map4k3; mapk7; csnk1g1; LOC101074476; LOC101067856; LOC101073575; LOC101062935; LOC101063399; grk4; LOC101068316; LOC101078679; pdpk1; atm; akt1; LOC101068373; prkci; LOC1…
GO:0003924	GTPase activity	molecular_function	180	1.27756	1.39394e-05	3.44344e-05	rhou; LOC101065875; LOC101076918; LOC101062675; LOC101064679; rras2; LOC101079262; atl1; LOC101070080; LOC101067678; LOC101065023; opa1; cracr2a; LOC101070493; LOC101072579; LOC101074678; mfn1; LOC101077552; LOC101073902; rab18; LOC101073689; rap2b; kras; rnd3; LOC101078239; LOC101067763; LOC101068094; LOC101079309; lsg1; LOC101073210; LOC101066302; gnao1; LOC101064790; LOC101068869; LOC101077181…
GO:0000981	DNA-binding transcription factor activity, RNA polymerase II-specific	molecular_function	166	1.37944	7.20033e-08	1.80197e-07	LOC101068191; LOC101078705; LOC101061939; pax6; cdx1; LOC101063334; LOC101069787; LOC101068592; LOC101064116; nkx6-3; pitx1; tlx3; LOC101064633; hoxb9; dlx3; LOC101073985; dlx1; LOC101077166; LOC101080114; LOC101066328; pou2f1; LOC101078309; LOC101064892; irx6; LOC101079367; lhx2; dlx2; LOC101062469; pdx1; LOC101065660; LOC101068632; irx5; gata3; LOC101070798; barx2; LOC101061397; LOC101067009; l…
GO:0043565	sequence-specific DNA binding	molecular_function	138	1.13618	0.0253371	0.0499428	LOC101072454; foxp4; pgr; LOC101076758; mta3; thrb; rxra; rere; LOC101080066; pparg; foxk1; LOC101072849; LOC101073101; LOC101061608; LOC101067852; LOC101073582; nr2c2; rarg; LOC101077948; LOC101071401; gabpa; nr1h4; LOC101075459; LOC101072519; LOC101075951; etv4; elk3; ppara1; elf3; dmrta1; LOC445936; LOC101065699; gata5; LOC101063381; nr4a3; nr4a2; LOC101076140; foxo4; LOC101078904; mta1; nr2f1…
GO:0016757	transferase activity, transferring glycosyl groups	molecular_function	138	0.976871	0.614981	0.699138	parp3; extl2; LOC101073415; LOC101076537; LOC101071280; st6gal1; lfng; galnt7; fut11; dpm1; LOC101073419; LOC101061367; gys1; LOC446082; LOC101064407; LOC115248283; alg12; galnt2; gxylt1; mtap; xxylt1; LOC101063771; LOC105418373; pygl; LOC101076802; b3gnt7; LOC101063032; alg6; b4galt7; galnt13; qtrt1; pomgnt2; st6gal2; LOC115249214; LOC101077342; pigc; fut8; LOC101066747; extl3; fut4; b3gat2; LOC…
GO:0022857	transmembrane transporter activity	molecular_function	134	0.898632	0.937038	0.975614	slc44a2; LOC101061136; LOC101078836; LOC101065757; LOC101070485; slc18a2; LOC101062552; LOC101064002; slc2a2; LOC101064186; LOC101068693; slc12a4; LOC101068650; LOC101066243; LOC101069156; LOC101065902; LOC101078032; LOC101078685; LOC101064142; LOC101063370; LOC101062400; LOC101072007; LOC101067851; LOC101073552; LOC101063282; LOC101061314; abcc3; slc23a1; LOC101062950; LOC101073884; slco5a1; LOC…
GO:0046983	protein dimerization activity	molecular_function	126	1.12383	0.0429142	0.081015	mlxip; usf1; LOC105418664; LOC101066260; atoh7; LOC101068078; id3; ncoa2; ahr2b; LOC101065207; LOC105417082; LOC101077956; myog; hif1a; clpx; LOC101068616; tcf12; bhlhe40; LOC101069631; LOC101073418; scx; neurod1; zbed4; mef2a; LOC101066328; LOC101069975; npas4; usf3; mef2d; LOC101062767; LOC101076256; srebf2; ano5; ano3; tcf3; neurod6; LOC101061805; polr2c; fbxw11; hes4; LOC101074082; figla; LOC…
GO:0003779	actin binding	molecular_function	124	0.75067	0.99998	1	gsn; actn3; nf2; fmnl2; tpm4; fscn1; LOC101067589; mtss2; LOC101063871; LOC101079017; cap2; LOC101078461; LOC101072626; sptbn1; LOC115246533; ablim2; ablim3; diaph2; LOC101063169; pstpip2; cap1; LOC101065271; LOC101069989; maea; LOC101066985; myo1b; phactr4; dmd; LOC101078378; myo16; LOC777992; LOC101079431; capg; hip1; tpm4-2; epb41l3; myhm86-1; daam1; fmnl3; arpc3; LOC101061670; LOC101075286; s…
GO:0005216	ion channel activity	molecular_function	116	0.585642	1	1	LOC101069694; p2rx5; grin3b; LOC446019; grik4; grin2a; chrna2; grid2; LOC101074332; LOC101061428; gabrd; nalcn; tpcn1; LOC115248165; gabrg2; itpr2; LOC101074781; LOC101075174; glrb; LOC446015; p2rx7; LOC101069541; trpv2; LOC101068201; LOC446050; LOC101070518; LOC101062402; LOC101070973; LOC101064121; LOC101077030; kcnh1; LOC101061091; LOC101063711; LOC101062564; trpv6; LOC101077120; LOC101078102;…
GO:0004888	transmembrane signaling receptor activity	molecular_function	97	0.816196	0.994111	1	LOC105418305; pacap1a; pth2r; LOC101068283; tlr2; LOC446019; chrna2; LOC101065688; celsr2; gabrd; LOC101074866; LOC115248165; gabrg2; fzd6; gcgr; glrb; LOC446015; adgrb2; adgrl4; tlr3; adgrl2; calcrl; cd3g/d; adgrb1; adgrl1; LOC115251971; LOC101077120; LOC101075726; LOC101065822; adgra2; fzd2; LOC101075325; LOC446025; celsr3; LOC101062244; LOC101073538; adgrb3; LOC105419456; LOC101070067; LOC4460…
GO:0016791	phosphatase activity	molecular_function	95	1.09568	0.115678	0.189371	LOC101068040; LOC105417779; LOC101067188; LOC101073805; cdc14a; LOC101065946; LOC105418581; ptpn6; mtmr7; ptprt; ppm1e; ptprh; LOC101075629; mtmr6; ptpn9; ppm1g; pgp; LOC101061246; LOC101066120; LOC101067632; LOC101070957; dusp5; LOC101061494; ptpn4; rngtt; pdxp; ssh1; LOC101071288; ptpn12; LOC101078571; phlpp1; dusp1; ptpn23; ppm1f; LOC101069249; ptprk; epm2a; LOC101079975; ptpra; mgat3; dusp22;…
GO:0005085	guanyl-nucleotide exchange factor activity	molecular_function	93	1.13629	0.0519397	0.0922545	rasgef1b; mcf2; LOC101077387; vav2; rasgrf2; fgd4; LOC101065940; dnmbp; LOC101073522; rapgef6; sbf2; LOC115246522; bcar3; LOC101066462; dock5; LOC101078267; dock10; LOC101072435; LOC101061451; LOC101062762; arhgef10; LOC101063342; LOC101068383; itsn1; LOC101071811; LOC101073008; arhgef12; arhgef16; dennd3; rgl1; ralgps1; LOC101078293; dennd2c; LOC101079238; LOC115246878; LOC101070245; arhgef11; d…
GO:0008237	metallopeptidase activity	molecular_function	89	1.03093	0.330873	0.412083	LOC101063861; LOC101080029; atp23; adamts3; tll1; adamts14; adam19; LOC105417341; adamts13; dnpep; mmp13; psmd7; adam10; LOC101075639; spg7; yme1l1; erap2; LOC101072781; fgc6ast1; LOC101063219; mmp2; enpep; LOC101061607; fgc6ast2; prpf8; adamts18; lnpep; LOC101061123; LOC101077206; LOC101075900; LOC101069326; ace; LOC101070109; LOC101075365; LOC101071448; ide; ece2; LOC101072789; cpa1; LOC1010750…
GO:0008168	methyltransferase activity	molecular_function	89	0.87553	0.938098	0.976504	prmt5; atpsckmt; nsun3; setdb1; lcmt1; LOC101067589; trmt1l; nsd2; nsd3; dnmt1; LOC101064190; asmtl; LOC101063003; cmtr1; alkbh8; LOC101078475; LOC101062046; LOC101073661; LOC101071885; tpmt; ndufaf7; mrm3; bud23; LOC101068212; trmt61a; LOC101079061; LOC101065111; setd4; nsun6; setd7; dot1l; nsun2; eef2kmt; LOC101070634; LOC101077954; kmt2a; icmt; mettl15; ftsj3; LOC115246826; thumpd3; LOC1010687…
GO:0004252	serine-type endopeptidase activity	molecular_function	86	1.13919	0.054922	0.0969451	LOC101070721; f9; LOC101073986; LOC101064315; prss12; LOC101067058; LOC101068458; pcsk7; LOC101074340; pcsk5; htra2; LOC101078322; LOC101069212; LOC101075775; clpp; mbtps1; pamr1; pcsk1; LOC101069540; LOC101076407; prepl; plat; rhbdl3; LOC101074248; rhbdf1; prep; tmprss5; LOC101078898; pcsk9; LOC101064033; habp2; LOC101072695; LOC101071414; pcsk2; rhbdl2; LOC101077681; LOC105417669; LOC101070513;…
GO:0005096	GTPase activator activity	molecular_function	86	0.881673	0.923055	0.967164	rasa3; ralgapa2; arhgap23; LOC101061275; rapgef6; LOC101079262; ralbp1; git1; dock5; asap2; depdc5; acap2; LOC101063933; tbc1d9; arhgap10; arfgap1; git2; LOC101062938; LOC101061495; arhgap24; LOC101062909; arhgap45; LOC101068094; tbc1d4; asap1; LOC101062456; LOC101071869; acap1; LOC101065415; LOC101077181; dab2ip; tbc1d8b; rab3gap1; rabgap1; LOC101074799; arhgap6; evi5l; LOC101061902; LOC10106698…
GO:0008289	lipid binding	molecular_function	83	1.11603	0.0903666	0.149103	LOC105416227; LOC101061275; LOC101061031; LOC101063578; LOC101070299; LOC101069469; opa1; LOC101063149; LOC101073902; LOC101079102; LOC101065288; acot11; cert1; LOC101062993; LOC101072362; acbd5; stard3; LOC101073525; LOC101075741; osbpl6; atp5mc3; LOC101073177; crabp1; insig1; osbpl3; coq9; LOC101076140; LOC101078017; LOC101065692; LOC101063913; LOC101067486; LOC101064736; LOC101071097; LOC10107…
GO:0004721	phosphoprotein phosphatase activity	molecular_function	80	1.15709	0.04254	0.0803403	LOC101068040; LOC101067188; cdc14a; eya4; LOC101070452; ptprt; ppp5c; ppm1e; LOC101074783; ppp2ca; ptprh; LOC101064018; LOC101075629; ptpn6; ppm1g; LOC101073805; LOC101072650; LOC101067706; LOC101061246; LOC101066120; LOC101067632; dusp5; ptpn4; rngtt; ssh1; LOC101071288; LOC101073844; LOC101078571; ublcp1; LOC101073266; dusp1; ppm1f; LOC101069117; ptprk; epm2a; LOC101079975; ptpra; eya3; ptpdc1;…
GO:0005244	voltage-gated ion channel activity	molecular_function	79	0.899516	0.870622	0.924244	LOC101069694; LOC101080049; LOC101072104; LOC101062207; LOC101074332; scn3b; LOC101066150; cacnb1; cacnb2; clic4; LOC101069541; LOC101068201; LOC446050; LOC101062402; LOC101070973; kcnh1; LOC101061091; LOC101063711; LOC101062564; kcnc1; LOC101074858; LOC105419563; LOC101075022; LOC101064894; LOC101063217; LOC101075877; kcnab1; LOC101073956; cacna2d2; kcnj3; LOC101075923; LOC101068024; kcnj13; LOC…
GO:0004713	protein tyrosine kinase activity	molecular_function	78	1.08703	0.156276	0.215709	LOC101074430; tyk2; fgfr2; LOC101074083; LOC101064553; LOC101062908; LOC101067733; LOC101071220; LOC101067972; LOC101065603; flt4; abl1; fer; erbb4; LOC101074687; LOC101065281; ephb4; fes; LOC101071166; tie1; LOC101069728; LOC101079402; erbb3; LOC101064431; LOC101068778; LOC101073748; jak1; kit; LOC101074842; LOC101068538; LOC101079603; epha4; LOC101067410; alk; LOC101061551; met; ddr2; LOC101080…
GO:0016887	ATPase activity	molecular_function	76	1.29528	0.00180749	0.00412991	LOC101064630; rnf213; psmc3; LOC101061136; LOC101069418; vps4b; LOC101064142; abca3; LOC101074266; LOC101063536; atp13a2; rad50; atad2b; spg7; yme1l1; fignl1; clpx; abcc5; abcc10; chtf18; vwa8; nav3; abcc3; LOC101062096; LOC101065546; cftr; abcb7; pms2; LOC101075900; LOC101069326; abcc9; LOC101062380; abcd4; abcg8; LOC101062889; pms1; wrnip1; LOC101072295; abcb10; LOC101074767; abcf3; psmc1; fign…
GO:0008083	growth factor activity	molecular_function	75	1.32028	0.000973595	0.00227346	fgf5; LOC101067042; LOC101078100; LOC101064315; LOC101076675; LOC101067940; LOC101063690; cxcl12; LOC101066787; bmp15; nrg2; bmp5; manf; bmp7; LOC101071373; LOC101078482; LOC101077635; LOC101065833; bmp3; LOC101075493; LOC101062196; LOC101074584; tgf-beta1; ntf3; rabep1; LOC101064999; LOC101078647; LOC101069608; LOC101071148; fgf22; igf1; il12a; vegfa; LOC101068913; LOC101065739; LOC101076832; pd…
GO:0016829	lyase activity	molecular_function	74	0.828483	0.977777	1	LOC101074666; LOC101061471; LOC101062907; LOC101078824; hacd2; adcy1; glo1; LOC101068874; LOC101072043; LOC101072570; LOC101073658; adcy6; LOC101076940; LOC101075981; LOC101070601; aldoc; rps3; LOC101071684; LOC101067605; urod; adcy7; adcy5; LOC101070125; eno3; eno1; LOC101072218; LOC101065304; LOC101068240; LOC101070322; ca6; LOC101071733; ca12; LOC101075019; LOC101077175; gucy2f; LOC101074943; …
GO:0016746	transferase activity, transferring acyl groups	molecular_function	73	0.849268	0.957075	0.989373	LOC101063127; LOC101072399; pdhx; kat5; LOC101074598; LOC101076861; LOC101078703; hadhb; LOC101078533; LOC101063229; LOC101072465; LOC101070259; LOC101073984; LOC101072139; LOC115248448; zdhhc6; zdhhc2; LOC101064990; kat8; lpcat2; zdhhc8; crot; LOC101075383; LOC101063051; dgat1; dgat2; LOC101067599; kat6a; aup1; acaa2; LOC101065341; zdhhc9; LOC101074400; zdhhc3; LOC101079283; hat1; LOC101064759; …
GO:0004386	helicase activity	molecular_function	71	1.04385	0.294659	0.384618	LOC101074647; mcm7; LOC115252686; mcm3; dhx16; LOC101078603; rtel1; ruvbl1; dhx38; chd6; ddx24; LOC101063536; aqr; mcm4; dhx34; ddx23; dhx58; mov10l1; chd9; ddx6; LOC101075257; LOC101073597; dhx33; ddx3x; LOC101070680; brip1; recql; pif1; xrcc6; ercc2; snrnp200; ddx1; ddx49; eif4a2; ddx4; LOC101074558; ddx55; xrcc5; dna2; ddx54; chd7; ercc3; mcm6; gtf2f2; eif4a3; ddx51; ighmbp2; LOC101073509; rec…
GO:0004725	protein tyrosine phosphatase activity	molecular_function	70	1.07031	0.211398	0.288215	LOC101068040; LOC101067188; LOC101073805; cdc14a; eya4; LOC105418581; ptpn6; mtmr7; ptprt; ptprh; LOC101075629; mtmr6; ptpn9; LOC101061246; LOC101066120; LOC101067632; dusp5; ptpn4; rngtt; ssh1; LOC101071288; ptpn12; dusp1; ptpn23; ptprk; epm2a; LOC101079975; ptpra; eya3; ptpdc1; LOC101065724; LOC101079015; ptpn5; dusp7; LOC101071974; ptpn21; ptprn; mtmr3; ptprn2; LOC101072034; mtm1; LOC101061562…
GO:0004842	ubiquitin-protein transferase activity	molecular_function	69	1.47703	1.71434e-05	4.22617e-05	rnf213; herc3; prkn; ppil2; traf6; LOC101071677; nedd4l; arih2; hectd1; mib1; LOC101061475; birc6; maea; cblb; mib2; rnf8; ubr5; cnot4; cbl; ankib1; hectd3; rnf217; LOC101079104; mul1; LOC101076414; LOC101065390; ube3b; huwe1; LOC101073156; LOC101062620; LOC101077719; stub1; trim36; LOC101068611; ube4a; LOC101071114; obi1; fancl; bphl; ube4b; LOC101063160; mcph1; LOC101076486; rnf19a; LOC10106324…
GO:0008017	microtubule binding	molecular_function	69	1.25598	0.00692616	0.0149602	LOC101075768; LOC101067533; kif23; LOC101072283; kif1a; mdm1; kif21b; kif15; LOC101079155; prc1; LOC101075236; kifc3; cenpe; camsap3; LOC101077147; LOC101063456; kif13a; dpysl5; map1a; LOC115250255; LOC101075980; kif20b; traf3ip1; kif11; kif19; LOC115251740; kif1b; LOC101074187; LOC105417345; LOC101074577; gas8; mapre2; LOC105417364; kif5b; camsap1; kif4a; LOC101074946; kif26b; LOC101066442; kif2…
GO:0005198	structural molecule activity	molecular_function	68	1.17389	0.0401918	0.0759355	ctnna1; cldn7b; LOC101079931; ctnna2; cldn14a; cope; LOC101063270; LOC101065652; LOC101062818; nefm; LOC101068498; epb41l3; LOC115249952; LOC101062682; LOC101078526; LOC101066241; LOC101072996; copb1; LOC101077362; LOC101064208; LOC101070637; LOC101068555; cldn29b; cldn3c; LOC101079808; LOC101071239; copb2; cldn29a; LOC101070970; LOC101074489; clta; cldn8d; LOC101077352; LOC101069545; cldn32a; LO…
GO:0004222	metalloendopeptidase activity	molecular_function	68	1.0165	0.399542	0.486263	pappa; LOC101063861; LOC101080029; atp23; adamts3; tll1; adamts14; adam19; ybey; LOC105417341; adamts13; mmp13; adam10; LOC101075639; spg7; yme1l1; LOC101072781; fgc6ast1; mmp2; LOC101061607; fgc6ast2; adamts18; LOC101061123; LOC101077206; LOC101075900; LOC101069326; LOC101070109; LOC101075365; LOC101071448; ece2; LOC101075028; LOC101067538; LOC115253063; LOC101068340; LOC101070441; LOC101069017;…
GO:0008234	cysteine-type peptidase activity	molecular_function	67	1.03628	0.324988	0.404858	usp33; ctsh; blmh; usp13; LOC101062480; LOC101070158; usp10; usp3; tinagl1; LOC101066490; mindy3; usp4; otud6b; usp32; LOC101062626; pigk; LOC101076659; capn9; cflar; yod1; otud3; usp38; otud1; casp6; usp48; LOC101063922; LOC101075977; usp45; usp30; ctso; bap1; LOC101067331; ctsc; otub2; LOC101074923; LOC101064754; LOC101066575; usp16; otud7b; atg4d; uchl3; usp8; LOC101063143; senp8; usp36; LOC10…
GO:0008236	serine-type peptidase activity	molecular_function	64	1.34842	0.00101802	0.00234626	dpp6; f9; LOC101067058; LOC101068458; pcsk7; LOC101074340; pcsk5; LOC101078322; dpp10; LOC101069212; clpp; mbtps1; LOC101070272; pcsk1; prepl; plat; rhbdl3; LOC101074248; prep; tmprss5; LOC101078898; pcsk9; habp2; LOC101071414; pcsk2; prcp; rhbdl2; LOC101077681; dpp7; LOC101070513; LOC101072985; LOC101061571; LOC101067673; LOC101070338; lonp1; LOC101074247; LOC101076928; LOC101063941; LOC10107458…
GO:0005506	iron ion binding	molecular_function	62	0.981646	0.539246	0.626695	ogfod1; xdh; LOC101063139; LOC101075886; LOC101074031; pah; LOC101063989; LOC101071700; p3h3; LOC446095; LOC101067951; LOC101066452; meltf; pfcyp19a; LOC101064069; LOC101067706; LOC101064648; th; egln1; LOC101074478; LOC101063839; tph2; cyp17a1; aox1; glmp; LOC101079093; bbox1; LOC101077007; LOC101073401; LOC101074542; plod1; nfu1; LOC101069230; LOC101072612; LOC115247270; plod2; LOC101071669; sc…
GO:0003774	motor activity	molecular_function	62	0.855145	0.933008	0.974293	LOC101075973; LOC101067533; kif23; dctn2; LOC777993; LOC101079017; LOC115246533; kif1a; LOC101066651; kif21b; dync1li2; kif15; kifc3; cenpe; LOC101069989; myo1b; LOC101077147; myo16; LOC777992; kif13a; myhm86-1; kif20b; kif11; kif19; LOC101077781; kif1b; LOC101074187; LOC101061902; dnal4; ccdc102a; kif5b; kif4a; LOC101074946; myo1e; LOC115250997; kif26b; LOC101066442; myo5b; myo1c; kif26a; LOC777…
GO:0003735	structural constituent of ribosome	molecular_function	62	0.660949	0.999988	1	rpl9; rpl22; rpl14; rpl7; mrpl47; rpl21; mrpl35; rps11; rps15; LOC101061501; rpl17; rps4x; rps3; rpl4; mrpl20; mrpl12; rps2; LOC101077558; mrpl16; mrps17; rps21; LOC101067942; rps9; mrpl51; rpl13a; LOC101078338; mrpl34; rpl18; fau; rpl11; mrps5; rpl12; rpl6; LOC101069574; mrpl4; rpl32; LOC101078768; rpl34; mrps21; mrpl32; rpl10a; rps6; mrpl9; mrps34; mrpl3; rpl8; mrps30; LOC101068302; mrpl19; mrp…
GO:0016853	isomerase activity	molecular_function	60	1.03578	0.332172	0.413593	ppib; gale; LOC101073954; LOC101074266; aip; LOC101075827; LOC101073342; pdia3; top1; pus7; naxe; top3b; pgm2l1; fkbp8; cftr; LOC101079897; pin1; top2a; ppie; pus1; pgm3; top3a; LOC101069204; lss; pgm2; LOC101069230; LOC101079640; fkbp10; ppil1; ppic; ppil4; LOC101067334; dse; LOC101072908; LOC101072675; thumpd3; LOC101067231; pdia4; ptges2; fkbp3; LOC101063710; fuom; LOC101078637; ppil6; fkbp11;…
GO:0004843	thiol-dependent ubiquitin-specific protease activity	molecular_function	57	1.45256	0.000145171	0.000349933	usp19; usp28; usp33; usp13; LOC101062480; LOC101070158; usp10; usp3; LOC101071205; mindy3; usp4; usp46; otud6b; mindy2; usp32; usp8; usp39; yod1; otud3; usp38; usp43; otud1; usp48; usp45; usp30; bap1; otub2; usp40; LOC101065457; LOC101074923; usp12; usp16; otud7b; uchl3; usp36; usp47; usp5; usp1; josd1; LOC101067757; LOC105416856; tnfaip3; LOC101068635; cyld; brcc3; LOC115251519; mysm1; uchl1; jo…
GO:0015293	symporter activity	molecular_function	56	0.966732	0.591328	0.680113	slc6a4; LOC101067006; slc34a2; slc1a2; slc20a1; slc6a15; LOC101074740; LOC101064002; slc6a11; slc12a4; LOC101061552; slc1a4; slc1a7; mfsd12; LOC101069134; LOC101072007; slc6a14; LOC101061665; LOC101073707; LOC101062439; LOC101069620; LOC101066967; LOC101065137; LOC105417752; slc10a7; LOC115247664; LOC101072610; LOC101071892; LOC101076871; slc12a3; LOC101076873; LOC101074103; slc12a2; slc6a2; LOC1…
GO:0090729	toxin activity	molecular_function	55	1.2264	0.0229863	0.0454402	ash2l; ranbp9; spsb3; LOC101075913; LOC115250628; LOC101065334; LOC101065633; LOC101074660; LOC101066407; LOC101065462; cog3; LOC101073946; LOC101078527; ddx1; LOC101076414; rspry1; LOC101072497; LOC101070386; ranbp10; LOC101075235; LOC101063936; LOC101063365; LOC105418703; LOC101077407; LOC101076486; LOC101061374; LOC101069053; LOC101078778; LOC101076539; trim65; LOC101078677; LOC101063971; LOC1…
GO:0020037	heme binding	molecular_function	54	0.944392	0.671234	0.749825	LOC101074760; cat; LOC101063139; LOC101075886; nos1; LOC101063989; LOC101070585; pxdn; LOC101071238; LOC101067951; LOC101070781; LOC101066452; pfcyp19a; LOC101064069; LOC101064648; nprl3; LOC101069992; LOC101074478; suox; LOC101063839; cyp17a1; LOC101070125; LOC101079093; ptgs2; dgcr8; LOC101074542; LOC101069230; p22phox; LOC101072612; LOC115247270; gucy1a1; LOC101069124; LOC101074959; thumpd3; L…
GO:0004714	transmembrane receptor protein tyrosine kinase activity	molecular_function	53	1.30107	0.00622184	0.0134633	LOC101074430; fgfr2; LOC101074083; LOC101067733; LOC101071220; LOC101065603; flt4; erbb4; LOC101074687; ephb4; LOC101071166; tie1; LOC101069728; LOC101079402; erbb3; LOC101064431; LOC101073748; kit; LOC101074842; LOC101079603; epha4; LOC101067410; alk; LOC101061551; met; ddr2; LOC101068538; LOC101080137; LOC101063427; flt1; LOC101074460; LOC101070937; pdgfra; mst1r; egfr; LOC101069940; LOC1010730…
GO:0004722	protein serine/threonine phosphatase activity	molecular_function	53	1.244	0.0182187	0.0374722	LOC101068040; LOC105417779; cdc14a; LOC101070452; ppp5c; ppm1e; LOC101074783; ppp2ca; LOC101064018; ppm1g; LOC101072650; LOC101067706; LOC101061246; dusp5; LOC101061494; ssh1; LOC101071288; LOC101073844; LOC101078571; ublcp1; dusp1; ppm1f; LOC101069117; mgat3; LOC101065724; ctdp1; dusp7; LOC101073266; LOC101061562; pdp1; ppm1l; LOC115251302; LOC101073968; LOC101065476; LOC101070520; ppp2cb; ppp4c…
GO:0000287	magnesium ion binding	molecular_function	53	0.854314	0.916359	0.962248	LOC101064206; map3k7; LOC101073756; LOC101076045; itpk1; LOC445899; LOC101070821; nt5c3a; atp9b; atp10a; suclg2; aasdhppt; pkm; LOC101068874; rnaseh1; atp10d; idh3g; LOC101078142; LOC101078571; LOC101076743; atp8a2; ppa2; eno3; atp8b2; eno1; LOC101071645; atp11c; LOC101070372; LOC101076683; LOC446067; idh3b; LOC101062550; pgm3; atp8b1; LOC101069389; fen1; pgm2; hacl1; atp11a; pgm2l1; LOC101070520…
GO:0016020	membrane	cellular_component	3680	1.03444	0.000532204	0.00125317	LOC101074969; LOC101074430; LOC101079108; LOC101071534; gfral; LOC101069694; LOC101077487; LOC101063127; dnajc4; sprn; snx10; LOC100049642; dpp6; slc39a9; LOC101066304; slc6a4; srp68; LOC101080049; LOC101069973; LOC101064630; clcn3; LOC101065361; LOC101078191; vamp7; LOC101080083; sema4b; LOC105418305; p2rx5; slc25a19; sfxn5; LOC115252403; pacap1a; tyk2; nf2; LOC101071641; LOC115249510; LOC101064…
GO:0016021	integral component of membrane	cellular_component	3277	1.00006	0.492346	0.578377	LOC101074969; LOC101074430; LOC101079108; LOC101071534; LOC101069694; LOC101077487; LOC101063127; dnajc4; extl2; dpp6; slc39a9; slc6a4; srp68; LOC101080049; LOC101069973; LOC101064630; clcn3; LOC101065361; LOC101078191; sema3g; vamp7; LOC101080083; sema4b; LOC105418305; p2rx5; slc25a19; sfxn5; LOC115252403; pacap1a; LOC101071641; sema3e; LOC115249510; LOC101064206; LOC101076537; tapt1; ndst2; zfy…
GO:0005634	nucleus	cellular_component	1465	1.19732	9.99111e-21	2.51488e-20	puf60; LOC101075989; parp3; LOC101072454; foxp4; meis2; LOC101074647; mcm7; relb; ik; rcl1; cic; celf4; LOC101076015; nop56; sf3b6; prkn; prmt5; LOC101079162; smarca5; LOC115252686; xrn2; ralgapa2; pds5a; tfap2a; tox3; LOC101068460; srsf5; LOC101068191; LOC101074676; meis1; LOC101078705; ep400; mcm3; prpf38a; LOC101063140; LOC101080224; prdm8; pgr; LOC101073672; kmt2a; LOC101071673; arvcf; LOC101…
GO:0005886	plasma membrane	cellular_component	972	0.835482	1	1	LOC101074430; gfral; LOC101077487; sprn; clcn3; LOC101065361; sema3g; LOC105418305; p2rx5; LOC115252403; pacap1a; nf2; sema3e; sema7a; LOC101071319; LOC101061619; pth2r; gjc2; fgfr2; nlgn2; LOC101074083; LOC101077981; LOC101067397; LOC101080224; kirrel1; LOC101062908; LOC101067006; grin3b; arvcf; LOC101067733; LOC101070888; clns1a; cd226; vstm5; LOC101065574; slc34a2; LOC101068283; dlg1; LOC10107…
GO:0005737	cytoplasm	cellular_component	922	1.07357	0.0020806	0.00472908	srp68; uso1; relb; exoc5; celf4; LOC101075768; prmt5; xrn1; nf2; stk11ip; dis3l2; LOC101077387; psmc3; unkl; kpna3; LOC101061275; LOC101078085; traf6; fscn1; arvcf; LOC105416482; tdrd5; LOC101068040; clns1a; LOC101062378; LOC101065877; mrto4; LOC101067589; LOC101069418; fgd4; LOC101061576; nod2; ikbke; stat3; LOC101070523; dnmbp; LOC101071561; arhgap17; LOC101076296; htt; LOC101078100; ctnna1; ei…
GO:0005576	extracellular region	cellular_component	487	1.14408	6.06816e-05	0.000147763	LOC101078132; LOC101075511; LOC101077723; ash2l; LOC101064921; LOC105416227; LOC101061420; slit1; ca6; LOC105419283; LOC101074525; ranbp9; slc35c2; penk; fgf5; LOC101067984; f9; LOC101078100; LOC613235; LOC101063214; spsb3; LOC101064949; il10; adamts3; wfdc1; wnt9a; LOC105416883; LOC101071818; adamts14; tulp3; scube2; LOC101076675; LOC101067940; LOC101078065; LOC101075913; LOC101063690; adamts13;…
GO:0005783	endoplasmic reticulum	cellular_component	244	1.3084	4.63188e-08	1.15979e-07	mesd; zfyve27; rtn4; LOC101078847; lmf1; LOC101078762; cers5; dpm1; prkcsh; LOC101078703; LOC101067994; pigs; LOC101074266; dad1; LOC101078757; elovl6; LOC101069714; LOC101078533; derl2; pign; LOC101065014; LOC101080081; pdia3; LOC101071700; erap2; pkd2; LOC101072465; dnajc10; rpn2; LOC101062351; LOC101065288; itpr2; LOC101066117; hacd2; LOC115248283; cert1; sigmar1; LOC101065176; LOC101077941; a…
GO:0005856	cytoskeleton	cellular_component	231	0.990552	0.555419	0.642212	LOC101069559; LOC101075768; tyk2; nf2; tpm4; LOC101062908; fscn1; LOC101062922; fgd4; LOC101061576; LOC101067972; dnmbp; ctnna1; usp33; LOC101064298; ripor2; plekhh2; fes; ctnnal1; LOC101079017; ctnna2; LOC101072283; LOC101072579; LOC101078512; LOC101078461; sptbn1; rflna; LOC101074678; add1; mdm1; LOC101066651; tubgcp6; LOC101066150; ppl; dync1li2; krit1; LOC101079155; dync2li1; rock1; bbs5; prc…
GO:0030054	cell junction	cellular_component	217	1.03872	0.223462	0.302677	LOC101069559; gjc2; nlgn2; LOC101062908; grin3b; arvcf; tns2; LOC105419283; LOC101067972; ctnna1; nlgn3b; cldn7b; nlgn1; LOC446019; grik4; LOC105418581; grin2a; ctnna2; chrna2; grid2; cldn14a; gabrd; LOC101073902; LOC101063270; LOC101067303; gabrg2; LOC101066150; LOC115253094; itsn1; LOC101074781; LOC101080169; LOC101075174; LOC101068585; LOC446015; LOC101063019; marveld2; lin7c; ctnnd2; dmd; mag…
GO:0005794	Golgi apparatus	cellular_component	211	1.313	2.44835e-07	6.11128e-07	uso1; trappc10; vamp7; st6gal1; lfng; LOC101078085; galnt7; LOC101079261; dnmbp; fut11; adam19; LOC101072569; c12h1orf43; tbc1d23; fam20c3; LOC101080081; cope; LOC101073902; LOC446082; LOC101065288; LOC101064407; cav1; clstn1; slc35c1; ykt6; stx6; ap4m1; LOC101080215; atg9a; galnt2; trappc3; csgalnact2; gorasp1; sh3rf1; LOC101074307; LOC101067806; zdhhc8; chst14; vps53; LOC101074968; b3gnt7; vps5…
GO:0005789	endoplasmic reticulum membrane	cellular_component	203	1.32484	1.75133e-07	4.37602e-07	extl2; zfyve27; LOC101076141; rtn4; LOC101078847; sec24a; lmf1; LOC101078762; cers5; LOC101078703; pigs; LOC101074266; dad1; LOC101066134; LOC101078757; elovl6; derl2; pign; LOC101065014; LOC101080081; LOC101063419; gramd1a; LOC101072465; rpn2; LOC101062351; ufl1; atp2a2; itpr2; LOC101066117; hacd2; LOC115248283; sigmar1; LOC101065176; LOC101077941; alg12; LOC101072139; bcap31; stim2; LOC10107106…
GO:0005739	mitochondrion	cellular_component	179	0.954111	0.77451	0.847563	LOC101063127; sfxn5; prkn; LOC101062378; ak2; LOC101064478; mrpl47; LOC101063139; ndufa8; suclg1; LOC101069469; c12h1orf43; opa1; qrsl1; atp5mf; LOC101070493; LOC101067057; LOC101066041; rtn4ip1; mrpl35; mfn1; LOC101073902; letm1; suclg2; fdxr; LOC101062218; naxe; mrps33; ndufaf7; LOC101067122; LOC101069325; LOC101079309; LOC101073210; zdhhc8; letm2; ndufa2; idh3g; gk; LOC101068786; pif1; atp5pb;…
GO:0045202	synapse	cellular_component	145	0.96755	0.6738	0.752515	nlgn2; grin3b; LOC105419283; dnmbp; nlgn3b; LOC101062552; nlgn1; LOC446019; grik4; LOC105418581; grin2a; chrna2; grid2; LOC101080060; gabrd; LOC101073902; gabrg2; LOC101066150; clstn1; itsn1; LOC101074781; LOC101075174; LOC446015; LOC101063019; doc2a; dmd; LOC101064121; LOC101079930; agrn; LOC101077120; LOC101071983; nlgn3; LOC101078102; LOC101072056; rapsn; clstn2; LOC446025; LOC101064905; LOC10…
GO:0005615	extracellular space	cellular_component	145	0.955634	0.739493	0.811287	LOC101070721; LOC101073190; LOC101061420; f9; LOC101073986; LOC613235; LOC101064315; il10; prss12; LOC105416883; LOC101067058; LOC101068458; il1b; LOC115248282; LOC101080060; cxcl12; loxl1; LOC101064312; thbs1; serpini1; LOC101066787; bmp15; LOC101069212; LOC101061143; soga1; meltf; LOC101062127; LOC101069540; LOC105418180; ada2; vwa2; dhh; ndp; LOC101068443; LOC101075985; LOC101067488; smpdl3a; …
GO:0000139	Golgi membrane	cellular_component	126	1.39317	1.11754e-06	2.78222e-06	uso1; ndst2; lfng; galnt7; LOC101061669; fut11; LOC101072569; LOC101078369; pdcd10; cope; slc35a3; slc35a5; LOC105418304; LOC101064407; ndst1; cav1; clstn1; stx6; LOC101065176; galnt2; zdhhc8; chst14; b3gnt7; pgap2; yif1a; LOC101063032; clstn2; galnt13; cog6; copb1; rab21; chst2; LOC101077342; slc10a7; c19h6orf89; golt1b; LOC101066747; b3gat2; sft2d3; copb2; sec16a; sec23a; LOC101067964; wls; b4g…
GO:0042995	cell projection	cellular_component	98	0.985812	0.544092	0.631866	appl2; LOC101069559; LOC101062908; LOC101067972; LOC101078100; septin2; ripor2; pkd2; LOC101067543; nos1; LOC101076362; LOC101067303; LOC101066150; clstn1; armc9; LOC101063901; itsn1; bbs5; LOC101064433; LOC101074914; sh3rf1; inppl1; LOC101071455; sh3pxd2b; LOC101075286; LOC101061845; LOC101070204; clstn2; abi1; wdpcp; LOC101068784; wdr35; casc3; nme6; LOC101067452; sgce; LOC101079576; fmr1; LOC1…
GO:0005887	integral component of plasma membrane	cellular_component	93	0.972059	0.609153	0.699138	p2rx5; LOC101071319; nlgn2; slc26a3; LOC101067006; LOC101067733; LOC101065603; slc6a15; flt4; nlgn3b; nlgn1; ephb4; LOC101071166; LOC101069728; LOC101061552; LOC101074866; slc52a2; LOC101072775; LOC101077510; p2rx7; adgrb2; lpar6; LOC101072007; adgrb1; kcnh1; LOC101061665; epha10; epha4; nlgn3; LOC101067410; LOC101068751; p2rx1; ddr2; slc16a10; rhcg; LOC101080137; LOC101065137; flt1; cdon; LOC101…
GO:0005768	endosome	cellular_component	87	1.45495	4.15663e-06	1.03107e-05	LOC100049642; clcn3; LOC101079670; LOC101074266; LOC101073521; LOC101061129; vps11; LOC101074487; flot1; ppp1r21; LOC101070184; rap2b; vps28; vps37a; LOC101063702; ap4m1; wdfy2; LOC115246455; vps35l; LOC101071455; LOC101068869; vps53; cftr; sppl2b; LOC101065676; stam; rab11fip2; appl2; LOC101071867; stam2; vps36; prdx3; ankrd13b; pip4p2; vta1; stard3; rapgef2; snx17; wdr91; pcsk9; rubcn; cdkn1b; …
GO:0031410	cytoplasmic vesicle	cellular_component	76	1.18923	0.0238013	0.0470319	sec24a; LOC101079261; snx9; pkd2; LOC101067429; LOC105418581; cope; LOC101073902; vps11; fzd6; LOC101065176; atg9a; LOC101062402; mib2; LOC101074968; LOC101071983; copb1; LOC101078307; LOC101077362; snx17; LOC101074386; copb2; LOC101076615; sec23a; LOC101073698; ap1m2; LOC101062235; clta; vipas39; ptprn; pcsk1; LOC101063178; ptprn2; LOC101076568; slc30a9; LOC101076969; LOC101072236; LOC101066257;…
GO:0005874	microtubule	cellular_component	74	1.06456	0.223273	0.302507	LOC101075768; LOC101067533; kif23; LOC101061576; LOC101078100; LOC101075913; LOC101072283; LOC101072579; LOC101078461; LOC101074678; tubgcp6; dync1li2; LOC101079155; dync2li1; kifc3; LOC101067763; nudc; camsap3; LOC101077147; LOC101063456; map1a; tubgcp4; LOC101067287; kif19; LOC101074187; LOC101061790; mapre2; dnal4; cog3; mapt; camsap1; LOC101062302; LOC101062287; tubgcp3; lzts2; trim36; LOC101…
GO:0005840	ribosome	cellular_component	69	0.699351	0.999933	1	rpl9; rpl22; rpl14; mrpl47; mrpl48; rpl21; mrpl35; rps11; rps15; LOC101061501; mrps33; rps3; rpl17; rps4x; rpl4; mrpl20; mrpl12; rps2; LOC101077558; mrpl16; mrps17; rps21; LOC101067942; rps9; dap3; mrpl51; rpl13a; LOC101078338; mrpl34; rpl18; fau; rpl11; mrps5; rpl12; rpl6; LOC101069574; mrpl4; rpl32; LOC101078768; rpl34; mrps21; mrpl32; rpl10a; rps6; mrpl9; mrpl3; mrpl40; rpl8; rpl7a; mrps30; LO…
GO:0005829	cytosol	cellular_component	68	1.1516	0.0604931	0.106464	prkn; prmt5; vps29; sec24a; clns1a; ctnna1; agtpbp1; il1b; tbc1d23; fam126a; arhgef10; LOC101073902; pmvk; ndrg4; traf2; bag6; LOC101062737; inppl1; ppip5k1; klhl22; gsdme; vps35l; gchfr; vps53; LOC101078571; bend5; aimp2; rps21; pink1; wdr91; nck2; fam126b; sec23a; dnajc2; LOC101066575; LOC101070911; agbl5; LOC101078809; phpt1; mocs3; vps54; cerkl; LOC101069277; LOC101070520; LOC101066836; pde11…
GO:0005743	mitochondrial inner membrane	cellular_component	68	0.978241	0.558735	0.64589	mrs2; LOC101063139; ndufa8; opa1; LOC101067057; letm1; ndufb6; LOC101066275; LOC101078798; slc25a4; rps3; LOC101069325; LOC101071475; ants6; ndufa2; atp5pb; LOC101074563; immt; slc25a24; atp5po; slc25a42; eral1; guf1; LOC101062889; LOC101079389; atp5pf; LOC101062009; pisd; coq5; LOC101067620; slc25a25; LOC101079281; LOC101068223; ndufa6; LOC101074534; LOC101076777; ndufb9; LOC101067607; slc25a16;…
GO:0005694	chromosome	cellular_component	65	0.915397	0.795841	0.865162	LOC101078085; setdb1; cenpq; mis12; nsd2; LOC115252562; ncaph; nsd3; LOC101069597; top1; LOC115248316; rnf2; LOC101063630; LOC101062138; LOC101077048; LOC115248350; LOC101071831; smc5; mis18a; setd7; LOC105416191; smc1b; fmr1; LOC101078553; top3a; LOC101067307; stag1; LOC101068764; LOC101068629; LOC105418334; spdl1; brca1; smc4; LOC101075392; LOC101068558; LOC101069155; LOC101068554; spc24; rif1;…
GO:0045211	postsynaptic membrane	cellular_component	61	0.800109	0.984897	1	grin3b; LOC446019; grik4; grin2a; chrna2; grid2; gabrd; gabrg2; LOC101074781; LOC101075174; glrb; LOC446015; trpv2; dmd; LOC101064121; LOC101077120; LOC101078102; LOC446025; LOC101064905; LOC101069083; LOC101075685; LOC101068602; LOC101073376; LOC446029; LOC101072048; chrnd; LOC446087; LOC101064488; LOC101073079; chrna9; LOC446028; LOC101074532; LOC101072487; LOC446024; LOC101067250; gabrb3; LOC4…
GO:0010008	endosome membrane	cellular_component	59	1.19599	0.0344141	0.0663036	clcn3; zfyve27; vps29; LOC101074266; LOC101061129; LOC101074487; lamtor1; rap2b; vps37a; LOC101080215; stard3; LOC115246455; LOC101073177; LOC101071455; LOC101068869; vps53; LOC101076530; cftr; sppl2b; appl2; pip4p2; LOC101068809; rab21; vta1; LOC101063276; wdr91; LOC101077351; LOC101062556; vps33b; vps33a; ehd2; leprot; mvb12b; pip4p1; rab11fip3; LOC101074958; steap4; LOC101069277; yipf1; sppl2a…
GO:0005730	nucleolus	cellular_component	57	0.552606	1	1	rcl1; nop56; mrto4; nifk; mphosph10; dedd2; nol11; nol10; LOC101075896; bms1; taf1b; fmr1; pno1; gtpbp4; pes1; ftsj3; tbl3; fen1; sdad1; mak16; ddx54; brix1; LOC101078706; abt1; utp23; aptx; rpf1; noc3l; prkdc; pdcd11; zcchc17; fam207a; frg1; ebna1bp2; utp15; nop53; heatr1; lin28b; nsa2; wdr12; gnl2; fbl; nip7; tut1; wdr46; mdm2; nol12; nop58; wdr74; dcaf13; tsr1; bop1; surf6; polr1e; rrp8; arl6i…
GO:0005923	bicellular tight junction	cellular_component	52	1.13122	0.111789	0.183499	cldn7b; cldn14a; LOC101063270; marveld2; LOC101070237; LOC101072996; LOC101067468; pard6b; LOC101064208; LOC101070637; LOC101068555; magi2; cldn29b; cldn3c; LOC101076035; LOC101069449; cldn29a; LOC105418538; LOC101074489; LOC101073683; magi1; cldn8d; cldn32a; LOC101077970; cldn19; LOC101071077; LOC101071671; LOC101077835; cldn33c; cldn7; LOC101071119; cldn28a; cldn27a; LOC101068432; cldn30c; cldn…
GO:0007165	signal transduction	biological_process	670	1.0684	0.0120164	0.0252922	rasa3; LOC105418305; pacap1a; plcd3; LOC101070734; LOC115249510; pde1c; pth2r; LOC101067397; arhgap23; LOC101061275; traf6; LOC101061420; ppp2r5c; LOC105416482; LOC101080046; LOC101068283; map3k7; LOC101064679; rras2; LOC101063692; LOC101067972; stat3; LOC101067042; ppp2r5a; arhgap17; rapgef6; LOC101074769; LOC101079262; LOC101078100; LOC613235; LOC101064315; hcrtr2; LOC101070080; LOC101074285; i…
GO:0006355	regulation of transcription, DNA-templated	biological_process	572	1.13039	6.966e-05	0.000169453	LOC101072454; foxp4; meis2; relb; LOC101076015; tfap2a; LOC101068460; LOC101068191; meis1; LOC101078705; LOC101080224; pgr; supt20h; kmt2a; LOC101071673; LOC101061939; tbc1d19; LOC101076758; mbtd1; kat5; asxl2; pax6; cdx1; tcea3; mta3; LOC101066115; stat3; thrb; tfap2d; sin3b; rxra; LOC101068345; LOC101074415; vgll4; tp73; tbx4; LOC101062858; LOC101075171; rere; LOC101080066; pparg; LOC101063536;…
GO:0006468	protein phosphorylation	biological_process	388	0.822012	1	1	LOC101074430; LOC101067113; LOC101064971; camk1d; stk39; tyk2; LOC101063118; LOC101064673; LOC101063351; fgfr2; LOC101074083; LOC101064553; LOC105418227; LOC101067210; bmpr2; LOC101062908; LOC101067733; LOC101074666; LOC101070888; LOC101078548; LOC101070521; map2k1; LOC101071220; map3k7; LOC101066828; LOC101063201; LOC101073756; LOC101067972; LOC101061264; LOC101065603; ikbke; nuak1; flt4; abl1; …
GO:0055114	obsolete oxidation-reduction process	biological_process	379	0.955814	0.865081	0.919317	hmox1; sord; LOC115247638; LOC101069498; oxnad1; pcyox1; LOC101079781; LOC101062378; cat; LOC101065877; phf8; ogfod1; LOC101072315; LOC101076045; dmgdh; prdx4; LOC101068771; xdh; ncf1; kdm2a; selenbp1; LOC101063139; ndufa8; ivd; LOC101078757; LOC101065945; LOC101078914; aldh1a3; LOC101062207; LOC101075886; dpyd; raldh3; ndufs2; LOC101078532; acox1; mthfr; loxl1; nos1; rtn4ip1; LOC101074031; impdh…
GO:0055085	transmembrane transport	biological_process	377	0.859257	0.999933	1	LOC101069694; slc39a9; slc6a4; LOC101069973; LOC101064630; clcn3; slc25a19; sfxn5; slc26a3; LOC101067006; slc44a2; LOC101061136; slc34a2; LOC101068533; LOC101061276; slc1a2; slc20a1; LOC101078836; slc6a15; LOC101065757; LOC101069082; LOC101070485; slc18a2; LOC101064142; LOC101074740; LOC101062552; LOC101070568; abca3; LOC101074266; LOC101064002; LOC101073447; slc6a11; slc2a2; LOC101064186; slc24a…
GO:0007186	G protein-coupled receptor signaling pathway	biological_process	342	0.937618	0.933759	0.974293	LOC105418305; pacap1a; LOC115249510; pth2r; LOC101065068; LOC101067397; LOC101080046; LOC101068283; LOC101064679; hcrtr2; LOC101074285; mtnr1a; gpr135; LOC101061835; LOC101062124; LOC101069547; LOC101065688; LOC101080060; celsr2; adra2a; LOC101074866; p2ry1; LOC101079790; kiss1r; gprc5b; LOC101074288; grpr; LOC101068429; LOC101071711; gcgr; gpr148; LOC101073338; rgs7; arhgef12; LOC101067792; LOC1…
GO:0007275	multicellular organism development	biological_process	333	1.31421	1.08765e-10	2.73342e-10	meis2; LOC101068191; meis1; LOC101078705; lfng; LOC101080224; arvcf; slit1; LOC101061939; pax6; cdx1; cers5; wnt9a; eya4; tbc1d23; LOC101063334; celsr2; jag1; LOC101069787; unc5a; LOC101068592; nrp1; LOC101078252; LOC101062351; LOC101066117; LOC101077956; myog; hoxa3; LOC101061487; fzd6; nkx6-3; pitx1; tlx3; jag2; LOC101064633; angpt1; pax2; hoxb9; nrp2; neurod1; spred3; pax5; dlx3; wnt4; LOC1010…
GO:0006508	proteolysis	biological_process	320	1.0404	0.171884	0.236979	LOC101070721; pappa; dpp6; LOC101065289; LOC101063861; LOC101080029; atp23; f9; LOC101073986; LOC101064315; adamts3; prss12; LOC101067058; usp33; tll1; adamts14; adam19; ctsh; blmh; ybey; agtpbp1; LOC105417341; cpa1; LOC101068458; usp13; adamts13; pcsk7; dnpep; mmp13; psmd7; adam10; LOC101062480; LOC101075639; spg7; yme1l1; LOC101070158; usp10; erap2; LOC101074340; cpe; LOC101072781; usp3; tinagl…
GO:0006811	ion transport	biological_process	305	0.805638	1	1	LOC101069694; LOC101077487; LOC101080049; LOC101069973; clcn3; p2rx5; sfxn5; LOC101078763; cachd1; grin3b; LOC101072104; slc34a2; LOC101068533; slc4a10; LOC101065136; mrs2; LOC101069082; ttyh3; atp6v1h; LOC101064814; LOC101074266; LOC101073447; tmem63c; LOC101061129; mfsd5; LOC101062207; LOC446019; grik4; grin2a; atp5mf; chrna2; slc12a4; grid2; LOC101063419; LOC101074332; LOC101061428; LOC1010686…
GO:0016310	phosphorylation	biological_process	267	1.01626	0.352024	0.434462	LOC101074430; ipmk; tyk2; LOC101070734; LOC101063351; fgfr2; LOC101074083; LOC101064553; LOC101067733; LOC101069818; LOC101062378; LOC101070521; ak2; map3k7; LOC101073756; nadk; LOC101061264; LOC101065603; itpk1; agk; abl1; LOC101074769; sgk2; LOC101075480; dyrk4; LOC101067474; mapk10; erbb4; LOC101075096; pi4k2b; LOC445899; LOC101074687; LOC101064725; LOC101065281; ephb4; fes; LOC101070821; LOC1…
GO:0006357	regulation of transcription by RNA polymerase II	biological_process	235	1.27547	1.00451e-06	2.50212e-06	relb; LOC101076015; LOC101068191; LOC101078705; LOC101061939; tbc1d19; pax6; cdx1; tfcp2; LOC101064930; med7; LOC101069848; LOC101063334; LOC101069787; LOC101070901; LOC101068592; nfkb1; LOC101077858; fosb; LOC101073097; lef1; LOC101064116; nkx6-3; pitx1; med13; tlx3; lpin1; LOC101069631; LOC101064633; hoxb9; rbpjl; dlx3; LOC101073985; dlx1; LOC101077166; LOC101080114; LOC101073153; LOC101066328;…
GO:0015031	protein transport	biological_process	184	1.18068	0.00187816	0.00428321	LOC101065875; vps29; kpna3; LOC101073672; sec24a; tram1; stxbp3; LOC101069418; LOC101061276; LOC101079261; ap1b1; LOC101079670; snx9; exoc4; LOC101063828; LOC101076374; LOC101072569; ap3b1; LOC101067429; LOC101075178; LOC101080081; cope; ndc1; LOC101078497; nup50; vps11; LOC101061698; LOC101070184; snx30; vps28; LOC101080037; ap3d1; vps37a; LOC101063702; ap4m1; LOC101065176; LOC101080215; atg9a; …
GO:0035556	intracellular signal transduction	biological_process	164	0.960235	0.729474	0.800662	rasa3; plcd3; tyk2; LOC101070734; mcf2; LOC101077387; LOC101074666; vav2; LOC101073756; dnmbp; LOC101074769; braf; araf; LOC101070821; LOC101065234; LOC101072435; depdc5; stac; LOC101063399; LOC101062907; prkci; LOC101070414; itsn1; rock1; LOC101073008; rgs7; arhgef12; adcy1; oxsr1; LOC101068778; LOC101070279; shc1; LOC101072043; LOC101072570; LOC101061495; jak1; LOC101068375; plcd4; LOC101069591…
GO:0016567	protein ubiquitination	biological_process	159	1.30107	1.17634e-05	2.9074e-05	rnf213; herc3; prkn; ppil2; traf6; LOC101071677; nedd4l; spsb3; LOC101063192; rnf152; uhrf1; arih2; hectd1; LOC101070158; dcaf11; mib1; LOC101067626; LOC101065460; rnf2; LOC101061475; LOC101070279; birc6; fbxo25; maea; klhl15; mkrn1; sh3rf1; fbxo31; asb6; klhl22; cblb; mib2; mylip; kat8; ube2k; LOC101071293; LOC105419195; rnf8; LOC101077377; ubr5; cnot4; cbl; chfr; ankib1; uba1; wsb1; hectd3; rnf…
GO:0007155	cell adhesion	biological_process	149	0.777175	0.999962	1	LOC101071641; nlgn2; itgb5; egfl6; arvcf; LOC101067733; cdh15; ctnna1; nlgn3b; itga4; ripor2; LOC101071818; nlgn1; LOC101073456; LOC101070753; LOC101079840; ctnnal1; fermt3; LOC101079931; ctnna2; celsr2; col28a1; tnr; fermt2; ncam1; cdh22; thbs1; LOC101067303; LOC115247906; LOC101071407; LOC101061102; fat3; LOC101080169; LOC101068902; pcdh10; dchs2; LOC101064284; itga3; LOC105418505; ctnnd2; LOC1…
GO:0018215	protein phosphopantetheinylation	biological_process	141	1.09358	0.0802127	0.132808	LOC101080033; usp19; galnt7; usp28; LOC101076684; usp33; LOC101063229; usp13; loxl1; LOC101062480; pdia3; LOC101070158; usp10; usp3; LOC101079983; LOC101071205; LOC101078790; galnt2; mindy3; LOC101071398; usp4; usp46; otud6b; zdhhc6; mindy2; zdhhc2; rabggta; cblb; usp32; zdhhc8; LOC101063051; LOC101071293; mgat3; nae1; usp8; cbl; usp39; fnta; galnt13; pggt1b; uba1; yod1; otud3; usp38; LOC10107598…
GO:0006629	lipid metabolic process	biological_process	136	1.22941	0.000994224	0.00231824	LOC101063127; pcyt1b; plcd3; LOC101062999; LOC101076141; LOC101078847; LOC101080082; LOC101078762; acaca; cers5; LOC101064949; LOC101063139; elovl6; gdpd5; daglb; acox1; LOC101070779; lipg; pla2g6; pmvk; LOC101062351; LOC101066117; hacd2; LOC101067553; LOC101063598; dagla; plcd4; LOC101069591; LOC101072197; gpcpd1; LOC101066653; plch1; LOC101075383; smpd2; LOC101076261; LOC101071575; LOC101066005…
GO:0016311	dephosphorylation	biological_process	120	1.10341	0.0768387	0.12731	LOC101068040; LOC101067188; LOC101073805; LOC101075480; cdc14a; LOC101065946; nt5c3a; LOC105418581; ptpn6; mtmr7; ptprt; LOC101070779; ptprh; lpin1; LOC101075629; mtmr6; ptpn9; LOC101073565; LOC115249212; pgp; LOC101076308; LOC101061246; LOC101066120; LOC101067632; LOC101070957; dusp5; ptpn4; rngtt; inpp4b; pdxp; ssh1; LOC101071288; ptpn12; LOC101078571; inpp4a; phlpp1; dusp1; ptpn23; LOC10106924…
GO:0034220	ion transmembrane transport	biological_process	112	0.754879	0.999933	1	sfxn5; grin3b; LOC101062207; LOC446019; grik4; grin2a; chrna2; grid2; gabrd; nalcn; scn3b; tpcn1; LOC115248165; gabrg2; LOC101066150; LOC101074781; LOC101075174; glrb; LOC446015; clic4; LOC446050; LOC101070518; LOC101064121; tmem38a; LOC101061091; trpv6; LOC101077120; LOC101078102; LOC101061927; LOC446025; LOC101064905; LOC101069083; LOC101075685; LOC101076326; trpv4; LOC101073376; LOC101064894; …
GO:0050790	regulation of catalytic activity	biological_process	110	1.14083	0.0351351	0.0676655	rasgef1b; mcf2; LOC101077387; vav2; rasgrf2; psmd2; fgd4; LOC101065940; dnmbp; LOC101073522; rapgef6; bcar3; gm2a; LOC101066462; dock5; LOC101078267; dock10; LOC101072435; gpsm1; LOC101061451; LOC101062762; arhgef10; ppp1r12a; LOC101063342; LOC101068383; itsn1; LOC101071811; LOC101073008; arhgef12; arhgef16; dennd3; rgl1; ralgps1; LOC101078293; dennd2c; LOC101065415; LOC101068644; LOC115246878; L…
GO:0016192	vesicle-mediated transport	biological_process	105	1.29473	0.000348046	0.000828515	uso1; vamp7; zfyve27; stxbp3; LOC101069418; LOC101075761; LOC101079261; LOC101061279; ap1b1; LOC101078429; LOC101063828; LOC101063396; ap3b1; cope; vps11; LOC101064639; LOC101061698; LOC101080037; ykt6; ap3d1; trappc2; stx6; ap4m1; vps39; LOC101080215; stx16; stx5; trappc3; vps45; bcap31; cnih1; LOC101067694; LOC101066073; LOC101079252; LOC101074968; LOC101072029; copb1; LOC101077362; gosr2; sar1…
GO:0006412	translation	biological_process	105	0.499923	1	1	rpl9; rpl22; rpl14; mrpl47; eif3d; sepsecs; qrsl1; nars2; rpl21; mrpl35; rps11; LOC101077552; LOC101080242; rps15; LOC101061501; eif3a; cars2; rpl17; rps4x; rps3; LOC101078446; rars2; rpl4; mrpl20; mtrf1l; mrpl12; rps2; LOC101077558; mrpl16; LOC101071471; mrps17; rps21; guf1; LOC101067942; eef1g; rps9; LOC101063498; eif2b2; LOC101068426; LOC101076077; rpl13a; LOC101078338; eef2; mrpl34; eef1b2; L…
GO:0006470	protein dephosphorylation	biological_process	104	1.19434	0.00942593	0.0199539	LOC101068040; LOC105417779; LOC101067188; LOC101073805; cdc14a; eya4; LOC105418581; ptpn6; LOC101070452; ptprt; ppp5c; ppm1e; LOC101074783; ppp2ca; ptprh; LOC101064018; LOC101075629; ptpn9; ppm1g; LOC101072650; LOC101067706; LOC101061246; LOC101066120; LOC101067632; LOC101070957; dusp5; LOC101061494; ptpn4; rngtt; ssh1; LOC101071288; LOC101073844; ptpn12; LOC101078571; ublcp1; LOC101073266; dusp1…
GO:0006886	intracellular protein transport	biological_process	102	1.04973	0.245205	0.328222	snx10; uso1; sec24a; LOC101076022; LOC101079261; LOC101061279; ap1b1; snx9; LOC101063828; LOC101076374; LOC101063396; ramp2; LOC101073521; ap3b1; LOC101075178; ipo9; vps11; LOC101064639; sytl5; LOC101064983; LOC101080037; ap3d1; stx6; ap4m1; vps39; LOC101080215; stx16; stx5; bcap31; vps26c; LOC115251968; LOC101079252; LOC101074968; LOC101065676; stam; ipo11; stam2; myrip; copb1; LOC101077362; sar…
GO:0005975	carbohydrate metabolic process	biological_process	102	0.925184	0.825678	0.887906	gale; LOC101062008; LOC101072315; LOC101079462; LOC115251980; edem3; LOC101066554; ganab; LOC101064018; LOC101077346; pgm2l1; lancl1; lancl2; LOC101072113; LOC101061387; pygl; LOC105418968; LOC101079676; LOC101069098; chst14; LOC101070704; LOC101076989; gk; b4galt7; naga; LOC101066425; LOC101069117; LOC101071719; chst2; edem1; LOC101076683; gck; gba2; gpd1; pgm3; mdh1; myorg; hexb; LOC101074759; …
GO:0007049	cell cycle	biological_process	100	1.31165	0.000256213	0.000613269	appl2; mcm7; dis3l2; pds5a; mcm3; mad1l1; vps4b; mis12; septin2; nuf2; tp73; LOC101067543; LOC101069848; LOC101075878; uhrf1; ncaph; LOC115248170; mcm4; LOC101070901; LOC101066737; fignl1; LOC101064433; LOC101066563; nudc; ska3; LOC101064990; klhl22; LOC101063456; kif11; mis18a; LOC101061845; smc1b; LOC115246431; nme6; pard6b; LOC101079595; mapre2; LOC115246432; zwilch; mapk1; anapc2; LOC10107690…
GO:0006486	protein glycosylation	biological_process	94	1.13811	0.0490806	0.0922545	extl2; st6gal1; galnt7; fut11; dpm1; dad1; LOC101073419; rpn2; LOC446082; LOC101064407; alg12; galnt2; tmtc4; LOC101076802; b3gnt7; ddost; LOC101063032; alg6; b4galt7; galnt13; pomgnt2; st6gal2; tmtc3; LOC101077342; fut8; extl3; fut4; b3gat2; tmtc1; LOC101061762; st3gal3; poglut2; ext2; LOC101071706; siat5-r; st8sia2; pomt2; mgat5b; pomt1; fut9c; galnt9; st3gal1; LOC101077412; dpagt1; b3gat1; LOC…
GO:0006281	DNA repair	biological_process	93	1.34512	0.000127196	0.000307536	LOC101074647; LOC115252686; rtel1; ruvbl1; LOC101067474; eya4; rad50; atm; pold2; xpc; lig3; smarcal1; polk; dmap1; ercc5; smc5; rnf8; pif1; gen1; fanci; rad17; eme2; xrcc6; tdp1; eya3; rad9a; pole; poli; wrnip1; rad51d; poll; msh3; LOC101079015; fen1; xrcc5; xpa; mms22l; LOC101077564; dna2; psme4; lig4; polm; LOC101074720; brca1; ercc1; LOC115247568; rpa1; apex2; aptx; LOC101069296; ino80; kif22…
GO:0051301	cell division	biological_process	91	1.15401	0.0363135	0.0695427	dis3l2; pds5a; LOC101068442; ccnj; vps4b; mis12; septin2; nuf2; LOC101069848; ncaph; LOC115248170; LOC101070901; LOC101066737; LOC101064433; LOC101064018; nudc; klhl22; LOC101063456; kif11; rps3; LOC101067482; LOC101077778; mis18a; cdc123; LOC101067672; LOC115246431; ccnc; ccnl1; pard6b; LOC101069117; mapre2; anapc2; LOC105418538; LOC101073683; LOC101073562; lzts2; spdl1; ccnh; katnb1; LOC1010762…
GO:0043547	positive regulation of GTPase activity	biological_process	87	0.843451	0.975816	1	rasa3; ralgapa2; arhgap23; LOC101061275; rapgef6; LOC101079262; ralbp1; git1; dock5; asap2; depdc5; acap2; LOC101063933; tbc1d9; arhgap10; arfgap1; git2; LOC101062938; LOC101061495; arhgap24; LOC101062909; arhgap45; LOC101068094; tbc1d4; asap1; LOC101062456; LOC101071869; acap1; LOC101065415; LOC101077181; dab2ip; tbc1d8b; rab3gap1; rabgap1; LOC101074799; arhgap6; evi5l; LOC101061902; LOC10106698…
GO:0032259	methylation	biological_process	83	1.02345	0.365604	0.450641	prmt5; atpsckmt; nsun3; setdb1; lcmt1; LOC101067589; trmt1l; nsd2; nsd3; dnmt1; LOC101064190; asmtl; LOC101063003; cmtr1; LOC101078475; LOC101062046; LOC101071885; tpmt; ndufaf7; LOC101068212; trmt61a; LOC101065111; setd4; nsun6; setd7; dot1l; nsun2; eef2kmt; LOC101070634; LOC101077954; kmt2a; icmt; alkbh8; mettl15; ftsj3; LOC101073661; LOC115246826; thumpd3; LOC101068764; coq5; armt1; tyms; trmt…
GO:0071805	potassium ion transmembrane transport	biological_process	83	0.913948	0.835032	0.896351	LOC101078763; LOC101065136; LOC101062207; slc12a4; LOC101074332; LOC101066150; LOC101069541; LOC101068201; LOC101070518; LOC101062402; LOC101072007; LOC101070973; kcnh1; LOC101063711; LOC101062564; LOC101066187; kcnc1; LOC105419563; LOC101080133; LOC101064894; LOC101063217; LOC101075877; kcnab1; LOC101073956; kcnj3; LOC101075923; LOC101079833; LOC101068024; kcnj13; LOC101076568; LOC101069866; LOC…
GO:0018108	peptidyl-tyrosine phosphorylation	biological_process	79	1.09527	0.135724	0.200895	LOC101074430; tyk2; fgfr2; LOC101074083; LOC101064553; LOC101062908; LOC101067733; LOC101071220; LOC101067972; LOC101065603; flt4; abl1; fer; erbb4; LOC101074687; LOC101065281; ephb4; fes; LOC101071166; tie1; LOC101069728; LOC101079402; erbb3; LOC101064431; LOC101068778; LOC101073748; jak1; kit; LOC101074842; LOC101068538; LOC101079603; epha4; LOC101067410; alk; LOC101061551; met; ddr2; LOC101080…
GO:0034765	regulation of ion transmembrane transport	biological_process	79	0.899516	0.870622	0.924244	LOC101069694; LOC101080049; LOC101072104; LOC101062207; LOC101074332; scn3b; LOC101066150; cacnb1; cacnb2; clic4; LOC101069541; LOC101068201; LOC446050; LOC101062402; LOC101070973; kcnh1; LOC101061091; LOC101063711; LOC101062564; kcnc1; LOC101074858; LOC105419563; LOC101075022; LOC101064894; LOC101063217; LOC101075877; kcnab1; LOC101073956; cacna2d2; kcnj3; LOC101075923; LOC101068024; kcnj13; LOC…
GO:0006813	potassium ion transport	biological_process	78	0.907437	0.846395	0.904689	LOC101078763; LOC101065136; LOC101062207; slc12a4; LOC101074332; LOC101066150; LOC101069541; LOC101068201; LOC101070518; LOC101062402; LOC101072007; LOC101070973; kcnh1; LOC101071453; LOC101063711; LOC101062564; kcnc1; abcc9; LOC105419563; LOC101080133; LOC101064894; LOC101063217; LOC101075877; LOC101068338; kcnab1; LOC101073956; kcnj3; LOC101075923; kcnj13; LOC101076568; LOC101069866; LOC1010753…
GO:0006915	apoptotic process	biological_process	73	1.55025	8.89266e-07	2.21621e-06	LOC101070523; LOC101064478; traf3; tp73; LOC101075171; LOC101065234; opa1; rnf152; LOC101066041; traf2; birc6; bag6; LOC101079603; gramd4; hip1; dedd2; rps3; traf4; LOC101061957; LOC101069964; pak5; aimp2; LOC101079595; LOC101069436; casp6; LOC101075080; LOC101076373; pcsk9; LOC101076691; LOC101069689; aifm1; ppp1r13b; dap3; LOC105418743; LOC101075779; tnfrsf21; LOC101061342; vdac1; LOC101075023;…
GO:0006397	mRNA processing	biological_process	72	0.913061	0.817802	0.880522	puf60; celf4; sf3b6; xrn2; prpf38a; tardbp; prpf31; rbm26; snrpd2; aqr; tdrd3; scnm1; LOC101074980; rbm25; lsm4; LOC101062663; prpf8; rbm24; LOC101064782; thoc2; rngtt; usp39; sympk; casc3; LOC101067048; cdc5l; prpf6; LOC101073060; syf2; slu7; fmr1; LOC101061771; LOC101061332; u2af2; cwc25; mbnl3; eftud2; rbm27; thoc7; snrpd1; txnl4b; bcas2; tsen15; prpf38b; srrt; qki; inpp5d; pdcd11; pqbp1; LOC1…
GO:0008152	metabolic process	biological_process	72	0.826849	0.977369	1	LOC101062378; acaca; LOC101075480; LOC101064725; edem3; oga; LOC101075416; ganab; LOC101077346; LOC101064643; LOC115249212; LOC101072113; LOC101078470; LOC101061387; pygl; LOC105418968; LOC101079676; LOC101069098; LOC101076989; atic; smpd1; naga; LOC101068240; LOC101079128; edem1; gba2; alkbh8; myorg; hexb; paics; neu3; LOC101074759; man1a2; LOC101066702; dna2; papss1; agl; aass; LOC101065506; pf…
GO:0006974	cellular response to DNA damage stimulus	biological_process	71	1.28365	0.00323354	0.00717564	LOC101074647; LOC115252686; rtel1; ruvbl1; eya4; atm; LOC101073741; xpc; topbp1; fbxo31; lig3; polk; ercc5; rnf8; pms2; pif1; gen1; rad17; xrcc6; tdp1; eya3; pms1; wrnip1; poll; msh3; LOC101079015; fen1; xrcc5; xpa; mms22l; dna2; psme4; LOC101068629; lig4; LOC101074720; brca1; wdr76; ercc1; LOC115247568; apex2; aptx; ino80; LOC101068554; LOC101075995; alkbh1; mms19; rev1; fan1; mlh3; brca2; smc5;…
GO:0035335	peptidyl-tyrosine dephosphorylation	biological_process	70	1.07031	0.211398	0.288215	LOC101068040; LOC101067188; LOC101073805; cdc14a; eya4; LOC105418581; ptpn6; mtmr7; ptprt; ptprh; LOC101075629; mtmr6; ptpn9; LOC101061246; LOC101066120; LOC101067632; dusp5; ptpn4; rngtt; ssh1; LOC101071288; ptpn12; dusp1; ptpn23; ptprk; epm2a; LOC101079975; ptpra; eya3; ptpdc1; LOC101065724; LOC101079015; ptpn5; dusp7; LOC101071974; ptpn21; ptprn; mtmr3; ptprn2; LOC101072034; mtm1; LOC101061562…
GO:0006325	chromatin organization	biological_process	65	1.08703	0.174667	0.240261	ep400; LOC101073672; LOC101079781; mbtd1; phf8; setdb1; LOC101061705; kdm2a; hdac5; LOC101074415; nsd2; LOC101065945; nsd3; LOC101064190; tdrd3; LOC101078475; LOC101068778; bag6; LOC101063174; LOC115248350; LOC101067915; kdm5a; rnf8; hdac4; setd7; dot1l; meaf6; ing1; LOC101070634; LOC101075987; hdac9; kmt2a; LOC101078553; ing2; eya4; hdac8; hat1; brd1; LOC101062233; LOC101069859; ing3; LOC1010687…
GO:0016055	Wnt signaling pathway	biological_process	64	1.41529	0.00017955	0.000430631	wnt9a; csnk1g1; LOC101067087; lef1; rspo3; fzd6; wnt4; wnt5a; LOC115246539; LOC101074632; nkd2; fzd2; ndrg2; LOC101074217; wnt3a; ndp; dvl2; LOC101070067; LOC101071438; wnt8; LOC115251451; LOC101070151; wls; tcf7l2; dvl3; lzts2; LOC101073059; dvl1; LOC101065913; fzd3; wnt10b; vax2; tcf7; prkaa1; LOC101071463; LOC101067916; draxin; rspo2; LOC105419230; prkaa2; LOC101075840; LOC101069649; frzb; LOC…
GO:0007507	heart development	biological_process	61	1.75508	9.32035e-09	2.33497e-08	supt6h; tab2; pkd2; sna2; kras; cav1; LOC101079603; LOC101076940; LOC100137129; LOC101079587; sh3pxd2b; igfbp2; LOC101065341; heg1; LOC101064070; hopx; LOC101075316; LOC101079931; LOC101071659; chd7; LOC101070964; pkp2; snrpd1; LOC101078029; LOC101064053; pak1; shox2; rpa1; kif20a; LOC101065748; LOC101076688; shh; rad21; LOC101062834; atg5; LOC101063025; LOC101074250; csnk1a1; ccm2; mef2a; tbx20;…
GO:0006511	ubiquitin-dependent protein catabolic process	biological_process	59	1.15234	0.0718214	0.121049	usp19; nedd4l; usp28; usp33; LOC101063192; eloc; usp13; LOC101062480; usp10; usp3; LOC101071205; LOC101061475; usp4; usp46; usp32; ufd1; LOC101077377; usp8; LOC101062730; usp38; usp43; usp48; cul3; anapc2; usp45; usp30; bap1; cul5; usp40; LOC101074923; LOC101068611; ube4a; usp12; LOC101071114; usp16; uchl3; ube4b; usp36; usp47; usp5; usp1; skp1; LOC101067757; nedd4; psma3; LOC105416856; LOC101073…
GO:0006955	immune response	biological_process	58	1.04861	0.291787	0.380973	LOC101077981; LOC101061420; LOC613235; LOC101063214; tlr2; il1b; cxcl12; LOC101068020; LOC101069829; tlr3; eda; c6; prg4; LOC101065822; LOC105418180; c8a; cxcl14; LOC101068527; cd4; LOC115249597; LOC101070334; il-2; cxcl11; LOC105417929; LOC101063812; il12a; LOC101071844; tlr5; LOC101065739; LOC115250655; LOC101073247; ccr6; LOC101062648; tnfrsf14; irak1bp1; il15; LOC101062562; tlr21; LOC10107010…
GO:0006897	endocytosis	biological_process	56	0.985812	0.517714	0.606091	LOC101074969; LOC101066304; pla2r1; snx9; LOC101063214; prss12; usp33; LOC115246522; LOC101075068; LOC101076812; LOC101070702; LOC101071608; itsn1; hip1; LOC101062832; prg4; LOC101067287; scarb2; LOC105418391; LOC101075985; LOC101067960; LOC101063768; tmprss5; fnbp1l; LOC105418106; scara5; rabep1; necap2; LOC101067179; ldlr; LOC101063812; LOC101063001; tfrc; vldlr; mrc1; LOC101078880; marco; lrp6…
GO:0001525	angiogenesis	biological_process	55	1.54913	1.56435e-05	3.8624e-05	LOC101071220; LOC101070481; flt4; pdcd10; nrp1; shc1; angpt1; LOC101061143; nrp2; lpar6; LOC101072197; pik3c2a; kif11; igfbp2; LOC101077064; LOC101078632; flt1; LOC101067059; plekhg5; rack1; LOC101078555; ackr3; LOC101080082; vegfa; LOC101062685; angptl4; pdgfb; LOC101072674; itgb8; LOC101068717; vegfd; LOC101076688; LOC101073704; gipc1; rab11a; LOC101075588; angptl1; brcc3; vegfc; tbx20; fli1; e…
GO:0035821	modulation of process of other organism	biological_process	55	1.2264	0.0229863	0.0454402	ash2l; ranbp9; spsb3; LOC101075913; LOC115250628; LOC101065334; LOC101065633; LOC101074660; LOC101066407; LOC101065462; cog3; LOC101073946; LOC101078527; ddx1; LOC101076414; rspry1; LOC101072497; LOC101070386; ranbp10; LOC101075235; LOC101063936; LOC101063365; LOC105418703; LOC101077407; LOC101076486; LOC101061374; LOC101069053; LOC101078778; LOC101076539; trim65; LOC101078677; LOC101063971; LOC1…
GO:0007399	nervous system development	biological_process	55	1.18684	0.0453326	0.0855129	dnaaf4; LOC105419283; LOC101078100; LOC101078447; LOC101078512; nrp1; LOC101063149; LOC101077956; LOC101061532; nrg2; nrp2; neurod1; dpysl5; ndel1; LOC101061670; unc119b; LOC101076687; ndrg2; numb; srgap2; nrsn1; spg11; neurod6; fmr1; LOC101065336; cspg5; olfm1; enc1; LOC101074439; LOC101076511; LOC101067768; nrg1; LOC101079435; shh; LOC101073749; LOC101072040; robo3; LOC101064170; LOC101072027; …
GO:0045893	positive regulation of transcription, DNA-templated	biological_process	52	1.56337	1.75235e-05	4.31765e-05	traf6; LOC101073672; ncoa2; bcl9; LOC101067897; LOC101073984; LOC115248448; LOC101061101; gata5; kat6a; runx1; cbfb; LOC101078876; hnf1a; arid5b; hnf1b; LOC101064944; ss18; LOC101073451; runx3; LOC101076131; myocd; LOC101072121; LOC101075164; wbp2; mcidas; LOC101077966; LOC101064548; tef; LOC101061097; runx2; bcl9l; mafk; LOC101072867; gata4; ung; ascl1; sra1; gpbp1l1; tada2a; LOC101065606; LOC10…
GO:0007264	small GTPase mediated signal transduction	biological_process	52	1.20992	0.034082	0.0656903	rasgef1b; rhou; rasgrf2; LOC101062675; LOC101065940; LOC101073522; rapgef6; ralbp1; bcar3; dock5; LOC101078267; dock10; LOC101073689; LOC101073008; rnd3; rgl1; ralgps1; LOC101079238; LOC101073733; LOC101070117; LOC101070245; plce1; LOC101076147; LOC101070569; rapgef2; ralgps2; rhov; LOC101061635; LOC101077507; LOC101071997; LOC101066488; LOC101064166; LOC101066482; LOC101067160; dock4; LOC1010719…
GO:0007601	visual perception	biological_process	52	1.14049	0.0983734	0.161923	LOC101070449; LOC101080046; grk1; LOC101067792; LOC101073072; aipl1; LOC115252061; LOC101073279; LOC105418375; LOC101068632; guca1b; rrh; LOC101074909; opn5; LOC101072554; vax2; rho; LOC101075804; LOC101079979; LOC101061440; LOC619285; LOC101074708; nphp3; LOC778011; pde6g; LOC101067373; LOC101069959; LOC101074685; LOC101076212; LOC101063149; LOC101069735; pde6d; LOC101069021; LOC101073319; LOC10…
GO:0007156	homophilic cell adhesion via plasma membrane adhesion molecules	biological_process	52	0.57496	1	1	cdh15; LOC101079840; celsr2; cdh22; LOC115247906; LOC101071407; clstn1; LOC101061102; fat3; pcdh10; dchs2; LOC101064284; LOC101069233; cdh7; LOC101066135; LOC101076687; clstn2; LOC101065727; pcdh9; celsr3; LOC101065385; fat1; LOC101065779; LOC101063457; pcdh7; LOC101067964; LOC101064287; clstn3; LOC101070964; LOC101076020; LOC101067805; LOC101062627; LOC115251989; LOC101076249; LOC101079385; LOC1…
GO:0060271	cilium assembly	biological_process	50	1.52033	6.88921e-05	0.00016767	dnmbp; armc9; nudc; LOC101078740; cfap53; LOC100137129; unc119b; fzd2; tmem67; LOC115247243; ift81; fbf1; LOC101071455; rabep1; fto; LOC101070523; cep70; exoc5; sav1; nphp3; ift27; iqcb1; c5h11orf88; pcm1; LOC101066267; rsph9; inpp5e; LOC101072649; cep89; arl13b; tekt3; LOC101061077; prickle2; wdr35; cep162; LOC101061220; clrn1; mkks; LOC101067147; ttc36; cfl1; atr; wtip; LOC101075035; itga8; wdr…

## Sheet: MCG higer piRNA(MCG vs FCG)
Table S8 GO analysis of DEpiRNA target genes
Term id	terms description	category	ListHits	Enrichment_score	P_value	FDR	Gene
GO:0046872	metal ion binding	molecular_function	1184	1.07338	0.000558039	0.00134071	LOC101069694; LOC101077487; foxp4; LOC101070449; LOC105416281; rasa3; hmox1; sord; rnf213; LOC101078132; prkn; LOC115247638; LOC101071641; dis3l2; zfyve27; pde1c; LOC101077182; rufy2; LOC101074676; LOC101078705; lfng; LOC101064921; LOC101063140; LOC101080224; cgrrf1; unkl; LOC101078763; pgr; traf6; kmt2a; LOC101061420; ca6; LOC105416730; rtel1; LOC101079781; LOC101076758; mbtd1; znrf2; LOC1010747…
GO:0000166	nucleotide binding	molecular_function	888	1.05106	0.024515	0.0493533	LOC101074430; LOC101077487; afg1l; LOC101067113; LOC101064971; LOC101074647; LOC101064630; mcm7; septin6; hspa14; p2rx5; tyk2; LOC101070734; LOC101075813; LOC101063118; LOC101064206; LOC101067533; smarca5; LOC115252686; LOC101065875; psmc3; LOC101063351; fgfr2; LOC101074083; ep400; mcm3; LOC101069376; dhx16; LOC101078763; LOC101064553; bmpr2; LOC101062908; LOC101078603; kif23; hspd1; LOC101067733…
GO:0005524	ATP binding	molecular_function	863	0.953643	0.965703	0.995356	LOC101074430; LOC101077487; afg1l; LOC101067113; LOC101064971; LOC101074647; camk1d; LOC101064630; mcm7; stk39; hspa14; p2rx5; tyk2; LOC101070734; LOC101075813; LOC101063118; LOC101064206; LOC101067533; smarca5; LOC115252686; psmc3; LOC101064673; LOC101063351; fgfr2; LOC101074083; ep400; mcm3; LOC101069376; dhx16; LOC101078763; LOC101064553; LOC105418227; LOC101067210; bmpr2; LOC101062908; LOC101…
GO:0016740	transferase activity	molecular_function	764	1.11179	6.74516e-05	0.000167321	LOC101074430; parp3; LOC101067349; LOC101063127; LOC101071849; ipmk; LOC101073415; prkn; prmt5; tyk2; LOC101070734; LOC101076537; ndst2; LOC101063351; LOC101072399; LOC101077182; fgfr2; LOC101074083; atpsckmt; LOC101069376; lfng; LOC101069580; unkl; LOC101064553; traf6; LOC101078847; LOC101067733; galnt7; pdhx; LOC101062378; LOC101070521; kat5; nsun3; cdk5rap1; ak2; setdb1; lcmt1; map3k7; LOC1010…
GO:0003677	DNA binding	molecular_function	749	1.21918	1.38788e-12	3.55457e-12	LOC101072454; nfyc; foxp4; meis2; mcm7; relb; cic; LOC101076015; tox3; LOC101068460; LOC101068191; LOC101074676; meis1; LOC101078705; mcm3; LOC101063140; pgr; kmt2a; LOC101071673; LOC101061939; tbc1d19; rtel1; LOC101076758; asxl2; setdb1; pax6; LOC101066115; stat3; thrb; LOC101076296; cers5; LOC105416753; rxra; kdm2a; LOC101068345; msh3; deaf1; LOC101071427; ncor2; tp73; tbx4; LOC101062858; LOC10…
GO:0016787	hydrolase activity	molecular_function	703	1.11137	0.000136623	0.000335915	LOC101071822; LOC101074647; mcm7; xrn1; plcd3; ndst2; LOC115252686; xrn2; dis3l2; psmc3; galns; pde1c; LOC101064418; LOC101076141; mcm3; dhx16; LOC101064921; LOC101078603; LOC101068040; rtel1; LOC101068604; LOC101062008; inpp5e; fah; LOC101069418; rras2; LOC101067188; LOC101070549; LOC101061705; LOC101080029; f9; LOC101079262; LOC101070080; dhx38; cdc14a; adamts3; mtrex; pde7a; LOC101067058; usp3…
GO:0008270	zinc ion binding	molecular_function	375	1.11084	0.00439756	0.00989103	sord; LOC101077182; LOC101074676; pgr; traf6; kmt2a; sec24a; ca6; LOC101076758; mbtd1; ciz1; setdb1; tcea3; LOC101061382; mta3; LOC101080029; thrb; zcchc10; usp33; LOC101068975; rxra; tll1; kdm2a; trit1; agtpbp1; LOC105417341; traf3; LOC101062858; cpa1; rere; LOC101080066; pparg; LOC101065234; usp13; dnpep; mmp13; ehmt1; phc3; spg7; LOC101072849; dnmt1; erap2; LOC101075913; znf385b; LOC101061471;…
GO:0004672	protein kinase activity	molecular_function	374	0.84043	0.999993	1	LOC101074430; LOC101067113; LOC101064971; camk1d; stk39; tyk2; LOC101063118; LOC101064673; LOC101063351; fgfr2; LOC101074083; LOC101064553; LOC105418227; LOC101067210; bmpr2; LOC101062908; LOC101067733; LOC101074666; LOC101070888; LOC101078548; LOC101070521; map2k1; LOC101071220; map3k7; LOC101066828; LOC101063201; LOC101073756; LOC101067972; LOC101061264; LOC101065603; ikbke; nuak1; flt4; abl1; …
GO:0005509	calcium ion binding	molecular_function	314	0.903821	0.988372	1	LOC101070449; gsn; actn3; plcd3; LOC101070734; necab2; LOC101075511; efemp1; LOC101074449; egfl6; LOC101080224; slit1; LOC101077138; pef1; LOC101061490; f9; LOC101074769; cdh15; prkcsh; tll1; scube2; rcn1; pkd2; ncs1; eps15l1; nell2; LOC101079840; LOC101069714; LOC101078533; cracr2a; LOC101070493; tie1; celsr2; LOC101067057; edem3; crtac1; jag1; fstl5; LOC101078252; tbc1d9; cdh22; thbs1; LOC10107…
GO:0004930	G protein-coupled receptor activity	molecular_function	311	0.977125	0.685284	0.767136	LOC105418305; pacap1a; LOC115249510; pth2r; LOC101065068; LOC101067397; LOC101080046; LOC101068283; hcrtr2; LOC101074285; mtnr1a; gpr135; LOC101061835; LOC101062124; LOC101069547; LOC101065688; celsr2; adra2a; LOC101074866; p2ry1; LOC101079790; kiss1r; gprc5b; LOC101074288; grpr; LOC101068429; LOC101071711; gcgr; gpr148; LOC101073338; LOC101067792; LOC101061617; LOC101072775; LOC101069061; LOC105…
GO:0003723	RNA binding	molecular_function	310	1.13957	0.00161332	0.00374489	puf60; st3gal1; stau2; srp68; celf4; sf3b6; cpeb2; xrn1; dis3l2; srsf5; nsun3; dis3; tardbp; rpl14; pum1; LOC101076296; cpeb3; LOC101073295; LOC101073954; eif3d; prpf31; LOC101078091; mtrex; trmt1l; sepsecs; pum3; u2surp; LOC101068345; piwil1; asb8; rrp9; LOC101079760; rbm26; LOC101067793; LOC446074; LOC101075240; rpusd2; snrpb2; LOC101062906; nufip2; ythdf3; eif4b; LOC101069501; LOC101080242; LO…
GO:0003700	DNA-binding transcription factor activity	molecular_function	298	1.15908	0.000568878	0.00136606	LOC101072454; foxp4; relb; LOC101076015; tfap2a; LOC101068460; pgr; LOC101071673; LOC101061939; tbc1d19; LOC101076758; stat3; thrb; tfap2d; rxra; tp73; tbx4; LOC101075171; LOC101080066; pparg; LOC101074365; LOC101065014; foxk1; nfkb1; LOC101072849; fosb; LOC101065207; LOC101073097; LOC101073101; LOC101061608; LOC101061679; LOC101077956; nfatc4; e2f7; hoxa3; hif1a; LOC101064116; LOC101067852; pitx…
GO:0003676	nucleic acid binding	molecular_function	293	0.922683	0.958026	0.991112	puf60; st3gal1; celf4; sf3b6; cpeb2; xrn1; smarca5; xrn2; srsf5; dhx16; LOC101064921; LOC101078603; rtel1; ciz1; tcea3; tardbp; cpeb3; LOC101073295; LOC101078091; dhx38; mtrex; zcchc10; u2surp; piwil1; trit1; asb8; supt6h; csde1; ddx24; LOC101079760; rbm26; LOC101067793; LOC101075240; nars2; snrpb2; LOC101062906; eif4b; zranb3; LOC101069501; znf385b; LOC101076124; scaper; nifk; pprc1; rbm5; r3hdm…
GO:0016491	oxidoreductase activity	molecular_function	281	1.03993	0.190888	0.262028	hmox1; sord; oxnad1; pcyox1; LOC101062378; cat; phf8; ogfod1; LOC101072315; LOC101076045; dmgdh; LOC101068771; xdh; kdm2a; LOC101063139; ivd; LOC101078757; LOC101078914; aldh1a3; LOC101062207; LOC101075886; dpyd; raldh3; acox1; mthfr; loxl1; nos1; rtn4ip1; LOC101074031; impdh2; pah; etfdh; LOC101063989; LOC101070215; LOC101071700; aspdh; dnajc10; faxdc2; LOC101070585; p3h3; alkbh8; pxdn; LOC10107…
GO:0016301	kinase activity	molecular_function	266	1.07575	0.0606096	0.107066	LOC101074430; ipmk; tyk2; LOC101070734; LOC101063351; fgfr2; LOC101074083; LOC101064553; LOC101067733; LOC101062378; LOC101070521; ak2; map3k7; LOC101073756; nadk; LOC101061264; LOC101065603; itpk1; agk; abl1; LOC101074769; sgk2; LOC101075480; dyrk4; mapk10; erbb4; LOC101075096; pi4k2b; LOC445899; LOC101074687; LOC101064725; LOC101065281; ephb4; fes; LOC101070821; LOC101065234; LOC101071166; LOC1…
GO:0005525	GTP binding	molecular_function	238	1.11909	0.0127821	0.0271899	tube1; septin6; rhou; LOC101065875; LOC101076918; LOC105416794; LOC101072030; LOC101062675; rras2; LOC101079262; atl1; LOC101070080; septin2; LOC101067678; opa1; cracr2a; LOC101070493; LOC101072579; gtpbp6; LOC101074678; mfn1; LOC101073902; LOC101072573; LOC101075961; septin8; LOC101065996; rab18; LOC101073689; LOC101062907; rap2b; kras; suclg2; arl15; rnd3; LOC101064433; LOC101072043; arf3; sept…
GO:0003824	catalytic activity	molecular_function	208	0.876026	0.991884	1	LOC101067349; LOC101066304; rcl1; pcyt1b; LOC101062999; galns; LOC101065481; LOC101064921; pld3; LOC101062378; cdk5rap1; fah; LOC101072315; tat; acaca; LOC101075480; sepsecs; LOC445899; cth; LOC101064725; LOC101066982; sptlc2; suclg1; pign; dpyd; tenm4; ppcdc; impdh2; shmt1; agxt2; rpe; pld1; suclg2; LOC101078824; LOC105419223; LOC101075416; ganab; LOC101069659; LOC101079983; LOC115249219; pkm; f…
GO:0004674	protein serine/threonine kinase activity	molecular_function	205	0.972247	0.678835	0.760635	LOC101067113; LOC101064971; stk39; LOC101063351; bmpr2; map2k1; map3k7; LOC101066828; LOC101063201; LOC101073756; LOC101061264; sgk2; cdk2; mknk1; mapk10; braf; ulk1; LOC101065144; LOC101070821; LOC101065234; sik2; lats2; grk1; map4k3; mapk7; csnk1g1; LOC101074476; LOC101067856; LOC101073575; LOC101062935; LOC101063399; grk4; LOC101068316; LOC101078679; pdpk1; atm; akt1; LOC101068373; prkci; LOC1…
GO:0008233	peptidase activity	molecular_function	203	1.10603	0.0316714	0.0617692	LOC101080029; f9; adamts3; LOC101067058; usp33; tll1; adamts14; ctsh; blmh; LOC105417341; usp13; adamts13; pcsk7; dnpep; mmp13; LOC101062480; spg7; yme1l1; LOC101070158; usp10; erap2; LOC101074340; usp3; LOC101072643; pcsk5; LOC101066490; LOC101063219; mmp2; LOC101078322; enpep; LOC101069212; LOC101061607; mindy3; usp4; otud6b; clpp; usp32; mbtps1; adamts18; lnpep; pigk; LOC101076659; pcsk1; LOC1…
GO:0003924	GTPase activity	molecular_function	170	1.23825	0.000203741	0.000498606	tube1; rhou; LOC101065875; LOC101076918; LOC101062675; LOC101064679; rras2; LOC101079262; atl1; LOC101070080; LOC101067678; opa1; cracr2a; LOC101070493; LOC101072579; LOC101074678; mfn1; LOC101073902; LOC101065996; rab18; LOC101073689; rap2b; kras; rnd3; LOC101078239; LOC101067763; LOC101068094; LOC101079309; lsg1; LOC101073210; LOC101066302; gnao1; LOC101064790; LOC101068869; LOC101077181; LOC10…
GO:0000981	DNA-binding transcription factor activity, RNA polymerase II-specific	molecular_function	165	1.40711	1.76841e-08	4.51206e-08	LOC101068191; LOC101078705; LOC101061939; pax6; LOC101063334; LOC101069787; LOC101068592; LOC101064116; nkx6-3; pitx1; tlx3; LOC101064633; hoxb9; dlx3; LOC101073985; dlx1; LOC101077166; LOC101080114; LOC101066328; pou2f1; LOC101078309; LOC101064892; irx6; LOC101079367; lhx2; dlx2; LOC101062469; pdx1; LOC101065660; LOC101068632; irx5; gata3; LOC101070798; barx2; LOC101061397; lhx6; LOC101067266; p…
GO:0016757	transferase activity, transferring glycosyl groups	molecular_function	136	0.987981	0.547608	0.633544	parp3; extl2; LOC101073415; LOC101076537; LOC101071280; st6gal1; lfng; galnt7; fut11; LOC101073419; LOC101061367; gys1; LOC446082; LOC101064407; LOC115248283; LOC101066309; alg12; galnt2; gxylt1; mtap; xxylt1; LOC101063771; LOC105418373; pygl; LOC101076802; pigb; b3gnt7; LOC101063032; alg6; b4galt7; galnt13; qtrt1; pomgnt2; st6gal2; LOC101077342; LOC101073723; pigc; fut8; LOC101066747; extl3; fut…
GO:0043565	sequence-specific DNA binding	molecular_function	134	1.1322	0.031325	0.0612144	LOC101072454; foxp4; pgr; LOC101076758; mta3; thrb; rxra; rere; LOC101080066; pparg; foxk1; LOC101072849; LOC101073101; LOC101061608; LOC101067852; LOC101073582; nr2c2; rarg; LOC101077948; LOC101071401; gabpa; nr1h4; LOC101072519; LOC101075951; etv4; elk3; ppara1; dmrta1; LOC445936; LOC101065699; gata5; LOC101063381; nr4a3; nr4a2; LOC101076140; foxo4; LOC101078904; mta1; nr2f1; gata3; fli1; LOC10…
GO:0022857	transmembrane transporter activity	molecular_function	126	0.867159	0.976496	1	slc44a2; LOC101061136; LOC101078836; LOC101065757; LOC101070485; slc18a2; LOC101064002; slc2a2; LOC101064186; LOC101068693; slc12a4; LOC101068650; LOC101066243; LOC101069156; LOC101065902; LOC101078032; LOC101078685; LOC101064142; LOC101063370; LOC101062400; LOC101072007; LOC101067851; LOC101063282; LOC101061314; abcc3; slc23a1; LOC101062950; LOC101073884; slco5a1; LOC101071983; LOC101080110; slc…
GO:0003779	actin binding	molecular_function	126	0.782798	0.999761	1	gsn; actn3; nf2; fmnl2; tpm4; fscn1; LOC101067589; mtss2; capza2; LOC101063871; LOC101079017; cap2; LOC101078461; LOC101072626; sptbn1; LOC115246533; ablim2; ablim3; diaph2; LOC101063169; pstpip2; cap1; LOC101065271; LOC101069989; maea; LOC101066985; myo1b; phactr4; dmd; LOC101078378; myo16; LOC777992; LOC101079431; capg; hip1; tpm4-2; epb41l3; myhm86-1; daam1; fmnl3; arpc3; LOC101061670; LOC1010…
GO:0046983	protein dimerization activity	molecular_function	122	1.11671	0.0557313	0.0996887	mlxip; usf1; LOC105418664; LOC101066260; atoh7; LOC101068078; id3; ncoa2; ahr2b; LOC101065207; LOC105417082; LOC101077956; myog; hif1a; clpx; LOC101068616; tcf12; bhlhe40; LOC101069631; LOC101073418; scx; neurod1; zbed4; mef2a; LOC101066328; LOC101069975; npas4; usf3; mef2d; LOC101062767; LOC101076256; srebf2; ano5; ano3; tcf3; neurod6; LOC101061805; fbxw11; hes4; LOC101074082; LOC101064702; myf6…
GO:0005216	ion channel activity	molecular_function	115	0.595831	1	1	LOC101069694; p2rx5; grin3b; LOC446019; grik4; grin2a; chrna2; grid2; LOC101074332; LOC101061428; nalcn; tpcn1; LOC115248165; gabrg2; itpr2; LOC101074781; LOC101075174; glrb; LOC446015; p2rx7; LOC101069541; trpv2; LOC101068201; LOC446050; LOC101070518; LOC101062402; LOC101070973; LOC101064121; LOC101077030; kcnh1; LOC101061091; LOC101063711; LOC101062564; trpv6; LOC101077120; LOC101078102; kcnc1;…
GO:0016791	phosphatase activity	molecular_function	95	1.12444	0.0664783	0.112052	LOC101068040; LOC105417779; LOC101067188; LOC101073805; cdc14a; LOC101065946; LOC105418581; ptpn6; mtmr7; ptprt; ppm1e; ptprh; LOC101075629; mtmr6; ptpn9; ppm1g; pgp; LOC101061246; LOC101066120; LOC101067632; LOC101070957; dusp5; LOC101061494; ptpn4; rngtt; pdxp; ssh1; LOC101071288; ptpn12; LOC101078571; phlpp1; dusp1; ptpn23; ppm1f; LOC101069249; ptprk; epm2a; LOC101079975; ptpra; mgat3; ptpdc1;…
GO:0004888	transmembrane signaling receptor activity	molecular_function	95	0.820347	0.992003	1	LOC105418305; pacap1a; pth2r; LOC101068283; tlr2; LOC446019; chrna2; LOC101065688; celsr2; LOC101074866; LOC115248165; gabrg2; fzd6; gcgr; glrb; LOC446015; adgrb2; adgrl4; tlr3; adgrl2; calcrl; cd3g/d; adgrb1; adgrl1; LOC115251971; LOC101077120; LOC101075726; LOC101065822; adgra2; fzd2; LOC101075325; LOC446025; celsr3; LOC101062244; LOC101073538; adgrb3; LOC105419456; LOC101070067; LOC446029; LOC…
GO:0005085	guanyl-nucleotide exchange factor activity	molecular_function	93	1.16611	0.027181	0.0536927	rasgef1b; mcf2; LOC101077387; vav2; rasgrf2; fgd4; LOC101065940; dnmbp; LOC101073522; rapgef6; sbf2; LOC115246522; bcar3; LOC101066462; dock5; LOC101078267; dock10; LOC101072435; LOC101061451; LOC101062762; arhgef10; LOC101063342; LOC101068383; itsn1; LOC101071811; LOC101073008; arhgef12; arhgef16; dennd3; rgl1; ralgps1; LOC101078293; dennd2c; LOC101079238; LOC115246878; LOC101070245; arhgef11; d…
GO:0008168	methyltransferase activity	molecular_function	91	0.9187	0.830537	0.888547	prmt5; atpsckmt; nsun3; setdb1; lcmt1; LOC101067589; trmt1l; nsd2; nsd3; dnmt1; LOC101064190; asmtl; LOC101063003; cmtr1; alkbh8; LOC101078475; LOC101062046; LOC101073661; LOC101071885; tpmt; ndufaf7; mrm3; bud23; LOC101068212; trmt61a; LOC101079061; LOC101065111; setd4; nsun6; dot1l; nsun2; eef2kmt; LOC101070634; LOC101077954; kmt2a; icmt; tgs1; mettl15; ftsj3; LOC115246826; mettl5; thumpd3; prm…
GO:0005096	GTPase activator activity	molecular_function	86	0.904814	0.865735	0.919346	rasa3; ralgapa2; arhgap23; LOC101061275; rapgef6; LOC101079262; ralbp1; git1; dock5; asap2; depdc5; acap2; LOC101063933; tbc1d9; arhgap10; arfgap1; git2; LOC101062938; LOC101061495; arhgap24; LOC101062909; arhgap45; LOC101068094; tbc1d4; asap1; LOC101062456; LOC101071869; acap1; LOC101065415; LOC101077181; dab2ip; tbc1d8b; rab3gap1; rabgap1; LOC101074799; arhgap6; evi5l; LOC101061902; LOC10106698…
GO:0004252	serine-type endopeptidase activity	molecular_function	83	1.12831	0.0731945	0.122978	LOC101070721; f9; LOC101073986; LOC101064315; prss12; LOC101067058; pcsk7; LOC101074340; pcsk5; htra2; LOC101078322; LOC101069212; LOC101075775; clpp; mbtps1; pamr1; pcsk1; LOC101069540; LOC101076407; prepl; plat; rhbdl3; LOC101074248; rhbdf1; prep; tmprss5; LOC101078898; pcsk9; LOC101064033; habp2; LOC101072695; LOC101071414; pcsk2; rhbdl2; LOC101077681; LOC105417669; LOC101070513; LOC101066093;…
GO:0008237	metallopeptidase activity	molecular_function	83	0.98666	0.531622	0.616859	LOC101063861; LOC101080029; adamts3; tll1; adamts14; adam19; LOC105417341; adamts13; dnpep; mmp13; psmd7; adam10; LOC101075639; spg7; yme1l1; erap2; LOC101072781; LOC101063219; mmp2; enpep; LOC101061607; prpf8; adamts18; lnpep; LOC101061123; LOC101075900; LOC101069326; ace; LOC101070109; LOC101075365; LOC101071448; ide; ece2; LOC101072789; cpa1; LOC101075028; LOC101067538; LOC115253063; LOC101068…
GO:0004721	phosphoprotein phosphatase activity	molecular_function	80	1.18746	0.0229854	0.0463329	LOC101068040; LOC101067188; cdc14a; eya4; LOC101070452; ptprt; ppp5c; ppm1e; LOC101074783; ppp2ca; ptprh; LOC101064018; LOC101075629; ptpn6; ppm1g; LOC101073805; LOC101072650; LOC101067706; LOC101061246; LOC101066120; LOC101067632; dusp5; ptpn4; rngtt; ssh1; LOC101071288; LOC101073844; LOC101078571; ublcp1; LOC101073266; dusp1; ppm1f; LOC101069117; ptprk; epm2a; LOC101079975; ptpra; eya3; ptpdc1;…
GO:0004713	protein tyrosine kinase activity	molecular_function	79	1.12987	0.0755279	0.126854	LOC101074430; tyk2; fgfr2; LOC101074083; LOC101064553; LOC101062908; LOC101067733; LOC101071220; LOC101067972; LOC101065603; flt4; abl1; fer; erbb4; LOC101074687; LOC101065281; ephb4; fes; LOC101071166; tie1; LOC101069728; LOC101079402; erbb3; LOC101064431; LOC101071662; LOC101068778; LOC101073748; jak1; kit; LOC101074842; LOC101068538; LOC101079603; epha4; LOC101067410; alk; LOC101061551; met; d…
GO:0008289	lipid binding	molecular_function	77	1.06252	0.227576	0.306348	LOC105416227; LOC101061275; LOC101061031; LOC101070299; LOC101069469; opa1; LOC101063149; LOC101073902; LOC101079102; LOC101065288; acot11; cert1; LOC101062993; acbd5; stard3; LOC101073525; LOC101075741; osbpl6; atp5mc3; LOC101073177; crabp1; insig1; osbpl3; coq9; LOC101076140; LOC101078017; LOC101065692; LOC101063913; LOC101067486; LOC101064736; LOC101071097; LOC101073693; LOC101078874; stard7; …
GO:0016887	ATPase activity	molecular_function	76	1.32928	0.000779209	0.00185887	LOC101064630; rnf213; psmc3; LOC101061136; LOC101069418; vps4b; LOC101064142; abca3; LOC101074266; LOC101063536; atp13a2; rad50; atad2b; spg7; yme1l1; fignl1; clpx; abcc5; abcc10; chtf18; vwa8; nav3; abcc3; LOC101062096; LOC101065546; cftr; LOC101061626; abcb7; pms2; LOC101075900; LOC101069326; abcc9; LOC101062380; abcd4; abcg8; LOC101062889; pms1; wrnip1; LOC101072295; LOC101074767; abcf3; psmc1…
GO:0005244	voltage-gated ion channel activity	molecular_function	75	0.876385	0.915983	0.960636	LOC101069694; LOC101080049; LOC101072104; LOC101062207; LOC101074332; scn3b; LOC101066150; cacnb1; cacnb2; clic4; LOC101069541; LOC101068201; LOC446050; LOC101062402; LOC101070973; kcnh1; LOC101061091; LOC101063711; LOC101062564; kcnc1; LOC101074858; LOC105419563; LOC101064894; LOC101063217; LOC101075877; kcnab1; LOC101073956; cacna2d2; kcnj3; LOC101075923; LOC101068024; kcnj13; LOC101073116; kcn…
GO:0016829	lyase activity	molecular_function	74	0.850227	0.955964	0.989411	LOC101074666; LOC101061471; LOC101062907; LOC101078824; hacd2; adcy1; glo1; LOC101068874; LOC101072043; LOC101072570; LOC101073658; adcy6; LOC101076940; LOC101075981; LOC101070601; aldoc; LOC101071684; LOC101067605; urod; adcy7; adcy5; LOC101070125; eno3; eno1; LOC101072218; LOC101065304; LOC101068240; LOC101070322; ca6; LOC101071733; ca12; LOC101075019; LOC101077175; gucy2f; LOC101074943; pisd; …
GO:0008083	growth factor activity	molecular_function	71	1.28267	0.00355089	0.00801449	fgf5; LOC101067042; LOC101078100; LOC101064315; LOC101076675; LOC101067940; LOC101063690; cxcl12; bmp15; nrg2; bmp5; manf; bmp7; LOC101071373; LOC101078482; LOC101077635; bmp3; LOC101075493; LOC101062196; LOC101074584; ntf3; rabep1; LOC101064999; LOC101078647; LOC101069608; LOC101071148; fgf22; il12a; vegfa; LOC101068913; LOC101065739; LOC101076832; pdgfb; fgf10; LOC101072674; bmp6; ptn; vegfd; f…
GO:0008017	microtubule binding	molecular_function	70	1.30762	0.00203311	0.00468943	LOC101075768; LOC101067533; kif23; LOC101072283; kif1a; mdm1; kif21b; kif15; LOC101079155; prc1; LOC101075236; kifc3; cenpe; camsap3; LOC101077147; LOC101063456; kif13a; dpysl5; map1a; LOC115250255; LOC101075980; kif20b; traf3ip1; kif11; kif19; LOC115251740; kif1b; LOC101074187; LOC105417345; LOC101074577; gas8; mapre2; LOC105417364; kif5b; camsap1; kif4a; LOC101074946; kif26b; LOC101066442; kif2…
GO:0004725	protein tyrosine phosphatase activity	molecular_function	70	1.0984	0.143103	0.199383	LOC101068040; LOC101067188; LOC101073805; cdc14a; eya4; LOC105418581; ptpn6; mtmr7; ptprt; ptprh; LOC101075629; mtmr6; ptpn9; LOC101061246; LOC101066120; LOC101067632; dusp5; ptpn4; rngtt; ssh1; LOC101071288; ptpn12; dusp1; ptpn23; ptprk; epm2a; LOC101079975; ptpra; eya3; ptpdc1; LOC101065724; LOC101079015; ptpn5; dusp7; LOC101071974; ptpn21; ptprn; mtmr3; ptprn2; LOC101072034; mtm1; LOC101061562…
GO:0004386	helicase activity	molecular_function	69	1.04107	0.307451	0.384151	LOC101074647; mcm7; LOC115252686; mcm3; dhx16; LOC101078603; rtel1; dhx38; chd6; ddx24; LOC101063536; aqr; mcm4; dhx34; ddx23; dhx58; mov10l1; chd9; ddx6; LOC101075257; LOC101073597; dhx33; ddx3x; LOC101070680; brip1; recql; pif1; xrcc6; ercc2; snrnp200; ddx1; ddx49; eif4a2; ddx4; LOC101074558; ddx55; xrcc5; dna2; ddx54; chd7; ercc3; mcm6; gtf2f2; ddx51; ighmbp2; LOC101073509; recql5; ddx46; dhx3…
GO:0016746	transferase activity, transferring acyl groups	molecular_function	68	0.811862	0.983192	1	LOC101063127; LOC101072399; pdhx; kat5; LOC101076861; LOC101078703; hadhb; LOC101078533; LOC101063229; LOC101072465; LOC101073984; LOC101072139; LOC115248448; zdhhc6; zdhhc2; LOC101064990; kat8; lpcat2; zdhhc8; crot; zdhhc24; LOC101075383; LOC101063051; dgat1; dgat2; LOC101067599; kat6a; aup1; acaa2; LOC101065341; zdhhc9; LOC101074400; zdhhc3; LOC101079283; hat1; LOC101064759; lipt2; dlst; lclat1…
GO:0004842	ubiquitin-protein transferase activity	molecular_function	66	1.44989	6.39679e-05	0.000158763	rnf213; herc3; prkn; traf6; LOC101071677; nedd4l; arih2; hectd1; mib1; LOC101061475; birc6; maea; cblb; mib2; rnf8; ubr5; cnot4; cbl; ankib1; hectd3; rnf217; LOC101079104; mul1; LOC101076414; LOC101065390; ube3b; huwe1; LOC101073156; LOC101077719; stub1; trim36; LOC101068611; ube4a; LOC101071114; obi1; fancl; bphl; ube4b; LOC101063160; mcph1; LOC101076486; rnf19a; LOC101063243; LOC101070370; herc…
GO:0008234	cysteine-type peptidase activity	molecular_function	66	1.04761	0.287915	0.374678	usp33; ctsh; blmh; usp13; LOC101062480; LOC101070158; usp10; usp3; tinagl1; LOC101066490; mindy3; usp4; otud6b; usp32; LOC101062626; pigk; LOC101076659; capn9; cflar; yod1; otud3; usp38; otud1; casp6; usp48; LOC101063922; LOC101075977; usp45; usp30; ctso; bap1; LOC101067331; ctsc; otub2; LOC101074923; LOC101064754; LOC101066575; usp16; otud7b; atg4d; uchl3; usp8; LOC101063143; senp8; usp36; LOC10…
GO:0005198	structural molecule activity	molecular_function	65	1.15155	0.0658358	0.111088	ctnna1; cldn7b; LOC101079931; ctnna2; cldn14a; cope; LOC101063270; LOC101065652; LOC101062818; nefm; LOC101068498; epb41l3; LOC115249952; LOC101062682; LOC101078526; LOC101066241; LOC101072996; copb1; LOC101077362; LOC101064208; LOC101070637; cldn29b; cldn3c; LOC101079808; LOC101071239; copb2; cldn29a; LOC101070970; LOC101074489; clta; cldn8d; LOC101077352; LOC101069545; cldn32a; LOC101078379; cl…
GO:0005506	iron ion binding	molecular_function	64	1.03991	0.315798	0.394373	ogfod1; xdh; LOC101063139; LOC101075886; LOC101074031; pah; LOC101063989; LOC101071700; faxdc2; p3h3; LOC446095; LOC101067951; LOC101066452; meltf; pfcyp19a; LOC101064069; LOC101067706; LOC101064648; th; egln1; LOC101074478; LOC101063839; tph2; cyp17a1; aox1; glmp; LOC101079093; bbox1; LOC101077007; LOC101073401; LOC101074542; plod1; nfu1; LOC101069230; LOC101072612; LOC115247270; plod2; LOC10107…
GO:0008236	serine-type peptidase activity	molecular_function	63	1.36219	0.000860646	0.00202759	dpp6; f9; LOC101067058; pcsk7; LOC101074340; pcsk5; LOC101078322; dpp10; LOC101069212; clpp; mbtps1; LOC101070272; pcsk1; prepl; plat; rhbdl3; LOC101074248; prep; tmprss5; LOC101078898; pcsk9; habp2; LOC101071414; pcsk2; prcp; rhbdl2; LOC101077681; dpp7; LOC101070513; LOC101072985; LOC101061571; LOC101067673; LOC101070338; lonp1; LOC101074247; LOC101076928; LOC101063941; LOC101074582; LOC10107299…
GO:0016853	isomerase activity	molecular_function	63	1.11612	0.119299	0.190222	ppib; gale; LOC101073954; ptpa; LOC101074266; aip; LOC101075827; pdia3; rpe; top1; pus7; naxe; top3b; pgm2l1; fkbp2; fkbp8; cftr; LOC101073826; LOC101079897; pin1; top2a; ppie; pus1; pgm3; top3a; idi1; LOC101069204; lss; pgm2; LOC101069230; LOC101079640; fkbp10; ppic; ppil4; LOC101067334; dse; LOC101072908; LOC101072675; thumpd3; LOC101067231; pdia4; ptges2; fkbp3; LOC101063710; LOC101078637; ppi…
GO:0004222	metalloendopeptidase activity	molecular_function	62	0.95113	0.660074	0.739965	pappa; LOC101063861; LOC101080029; adamts3; tll1; adamts14; adam19; LOC105417341; adamts13; mmp13; adam10; LOC101075639; spg7; yme1l1; LOC101072781; mmp2; LOC101061607; adamts18; LOC101061123; LOC101075900; LOC101069326; LOC101070109; LOC101075365; LOC101071448; ece2; LOC101075028; LOC101067538; LOC115253063; LOC101068340; mmpf1; LOC101070441; LOC101069017; LOC101074710; zmpste24; oma1; LOC101072…
GO:0003774	motor activity	molecular_function	62	0.877589	0.889518	0.890025	LOC101075973; LOC101067533; kif23; dctn2; LOC777993; LOC101079017; LOC115246533; kif1a; LOC101066651; kif21b; dync1li2; kif15; kifc3; cenpe; LOC101069989; myo1b; LOC101077147; myo16; LOC777992; kif13a; myhm86-1; kif20b; kif11; kif19; LOC101077781; kif1b; LOC101074187; LOC101061902; dnal4; ccdc102a; kif5b; kif4a; LOC101074946; myo1e; LOC115250997; kif26b; LOC101066442; myo5b; myo1c; kif26a; LOC777…
GO:0003735	structural constituent of ribosome	molecular_function	61	0.667356	0.999975	0.939542	rpl9; rpl14; mrpl47; rplp2; rpl21; mrpl35; rps11; rps15; LOC101061501; mrps11; rps4x; rps24; rpl4; mrpl20; mrpl12; rps2; LOC101077558; mrpl16; mrps17; rps21; rps9; mrpl37; rpl13a; LOC101078338; mrpl34; LOC101078882; rpl3; rpl18; fau; rps7; rpl11; mrps5; rpl12; rpl6; LOC101069574; mrpl4; rpl32; LOC101078768; rpl34; rpl7l1; mrpl32; mrpl9; rps12; mrpl3; mrpl11; mrps30; mrps16; mrpl19; mrpl46; LOC101…
GO:0016020	membrane	cellular_component	3596	1.03736	0.00025366	0.000618532	LOC101074969; LOC101074430; LOC101079108; LOC101071534; gfral; LOC101069694; LOC101077487; LOC101063127; sprn; snx10; LOC100049642; dpp6; slc39a9; LOC101066304; slc6a4; srp68; LOC101080049; LOC101069973; LOC101064630; clcn3; LOC101065361; LOC101078191; LOC101080083; sema4b; LOC105418305; p2rx5; slc25a19; sfxn5; LOC115252403; pacap1a; tyk2; nf2; LOC101071641; LOC115249510; LOC101064206; LOC1010765…
GO:0016021	integral component of membrane	cellular_component	3217	1.00752	0.251937	0.337318	LOC101074969; LOC101074430; LOC101079108; LOC101071534; LOC101069694; LOC101077487; LOC101063127; extl2; dpp6; slc39a9; slc6a4; srp68; LOC101080049; LOC101069973; LOC101064630; clcn3; LOC101065361; LOC101078191; sema3g; LOC101080083; sema4b; LOC105418305; p2rx5; slc25a19; sfxn5; LOC115252403; pacap1a; LOC101071641; sema3e; LOC115249510; LOC101064206; LOC101076537; tapt1; ndst2; zfyve27; tmem9; LO…
GO:0005634	nucleus	cellular_component	1454	1.21951	3.4882e-24	8.93863e-24	puf60; LOC101075989; parp3; LOC101072454; foxp4; meis2; LOC101074647; mcm7; relb; ik; rcl1; cic; celf4; LOC101076015; nop56; sf3b6; prkn; prmt5; LOC101079162; smarca5; LOC115252686; xrn2; ralgapa2; pds5a; tfap2a; tox3; LOC101068460; srsf5; LOC101068191; LOC101074676; meis1; LOC101078705; ep400; mcm3; prpf38a; LOC101063140; LOC101080224; prdm8; pgr; kmt2a; LOC101071673; arvcf; LOC101061939; tbc1d1…
GO:0005886	plasma membrane	cellular_component	958	0.84506	1	1	LOC101074430; gfral; LOC101077487; sprn; clcn3; LOC101065361; sema3g; LOC105418305; p2rx5; LOC115252403; pacap1a; nf2; sema3e; sema7a; LOC101071319; LOC101061619; pth2r; fgfr2; nlgn2; LOC101074083; LOC101077981; LOC101067397; LOC101080224; kirrel1; LOC101062908; LOC101067006; grin3b; arvcf; LOC101067733; LOC101070888; clns1a; cd226; vstm5; LOC101065574; slc34a2; LOC101068283; dlg1; LOC101071220; …
GO:0005737	cytoplasm	cellular_component	913	1.09099	0.000266959	0.000650627	srp68; uso1; relb; tube1; exoc5; celf4; LOC101075768; prmt5; xrn1; nf2; stk11ip; dis3l2; LOC101077387; psmc3; unkl; kpna3; LOC101061275; LOC101078085; traf6; fscn1; arvcf; LOC105416482; tdrd5; LOC101068040; clns1a; LOC101062378; LOC101065877; LOC101067589; LOC101069418; fgd4; LOC101061576; nod2; ikbke; stat3; LOC101070523; dnmbp; LOC101071561; arhgap17; LOC101076296; htt; LOC101078100; ctnna1; ei…
GO:0005576	extracellular region	cellular_component	462	1.11383	0.00141342	0.00329057	LOC101078132; LOC101075511; lgi1; LOC101077723; ash2l; LOC101064921; LOC105416227; LOC101061420; slit1; ca6; LOC105419283; LOC101074525; ranbp9; slc35c2; penk; fgf5; LOC101067984; f9; LOC101078100; LOC613235; LOC101063214; spsb3; il10; adamts3; wfdc1; wnt9a; LOC105416883; LOC101071818; adamts14; tulp3; scube2; LOC101076675; LOC101067940; LOC101078065; LOC101075913; LOC101063690; adamts13; fstl5; …
GO:0005783	endoplasmic reticulum	cellular_component	236	1.29871	2.03041e-07	5.16663e-07	mesd; zfyve27; rtn4; LOC101078847; lmf1; LOC101078762; cers5; prkcsh; LOC101078703; LOC101067994; LOC101074158; pigs; LOC101074266; dad1; LOC101078757; elovl6; LOC101069714; LOC101078533; derl2; pign; LOC101065014; LOC101080081; pdia3; LOC101071700; erap2; pkd2; LOC101072465; dnajc10; rpn2; LOC101062351; LOC101065288; itpr2; LOC101066117; hacd2; LOC115248283; cert1; sigmar1; LOC101077941; alg12; …
GO:0005856	cytoskeleton	cellular_component	235	1.03415	0.242749	0.326587	LOC101069559; tube1; LOC101075768; tyk2; nf2; tpm4; LOC101062908; fscn1; LOC101062922; fgd4; LOC101061576; LOC101067972; dnmbp; ctnna1; usp33; LOC101064298; ripor2; plekhh2; fes; ctnnal1; LOC101079017; ctnna2; LOC101072283; LOC101072579; LOC101078512; LOC101078461; sptbn1; rflna; LOC101074678; add1; mdm1; LOC101066651; tubgcp6; LOC101066150; ppl; dync1li2; krit1; LOC101079155; dync2li1; rock1; bb…
GO:0030054	cell junction	cellular_component	213	1.04633	0.188525	0.259311	LOC101069559; nlgn2; LOC101062908; grin3b; arvcf; tns2; LOC105419283; LOC101067972; ctnna1; nlgn3b; cldn7b; nlgn1; LOC446019; grik4; LOC105418581; grin2a; ctnna2; chrna2; grid2; cldn14a; LOC101073902; LOC101063270; LOC101067303; gabrg2; LOC101066150; LOC115253094; itsn1; LOC101074781; LOC101080169; LOC101075174; LOC101068585; LOC446015; LOC101063019; marveld2; lin7c; ctnnd2; dmd; magi2; LOC101064…
GO:0005794	Golgi apparatus	cellular_component	202	1.28998	2.44742e-06	6.19114e-06	uso1; trappc10; st6gal1; lfng; LOC101078085; galnt7; LOC101079261; dnmbp; fut11; adam19; LOC101072569; tbc1d23; fam20c3; LOC101080081; cope; LOC101073902; LOC446082; LOC101065288; LOC101064407; cav1; clstn1; slc35c1; ykt6; ap4m1; LOC101080215; atg9a; galnt2; trappc3; csgalnact2; gorasp1; sh3rf1; LOC101074307; LOC101067806; zdhhc8; chst14; vps53; LOC101074968; b3gnt7; vps51; yif1a; LOC101063032; p…
GO:0005789	endoplasmic reticulum membrane	cellular_component	198	1.32612	2.79901e-07	7.11859e-07	extl2; zfyve27; LOC101076141; rtn4; LOC101078847; sec24a; lmf1; LOC101078762; cers5; LOC101078703; LOC101074158; pigs; LOC101074266; dad1; LOC101066134; LOC101078757; elovl6; derl2; pign; LOC101065014; LOC101080081; LOC101063419; gramd1a; LOC101072465; rpn2; LOC101062351; ufl1; atp2a2; itpr2; LOC101066117; hacd2; LOC115248283; sigmar1; LOC101077941; alg12; LOC101072139; bcap31; stim2; LOC10107106…
GO:0005739	mitochondrion	cellular_component	177	0.968213	0.689457	0.769422	LOC101063127; sfxn5; prkn; LOC101062378; ak2; LOC101064478; mrpl47; LOC101063139; ndufa8; suclg1; LOC101069469; LOC101067100; opa1; qrsl1; atp5mf; LOC101070493; LOC101067057; LOC101066041; rtn4ip1; mrpl35; mfn1; LOC101073902; letm1; suclg2; fdxr; LOC101062218; naxe; mrps33; ndufaf7; LOC101067122; LOC101069325; LOC101079309; ndufb11; LOC101072243; LOC101073210; zdhhc8; letm2; ndufa2; idh3g; gk; LO…
GO:0045202	synapse	cellular_component	141	0.965553	0.680887	0.762394	nlgn2; grin3b; LOC105419283; dnmbp; nlgn3b; nlgn1; LOC446019; grik4; LOC105418581; grin2a; chrna2; grid2; LOC101080060; LOC101073902; gabrg2; LOC101066150; clstn1; itsn1; LOC101074781; LOC101075174; LOC446015; LOC101063019; doc2a; dmd; LOC101064121; agrn; LOC101077120; LOC101071983; nlgn3; LOC101078102; LOC101072056; rapsn; clstn2; LOC446025; LOC101064905; LOC101069083; LOC101075685; LOC101066987…
GO:0005615	extracellular space	cellular_component	137	0.926608	0.859223	0.91284	LOC101070721; LOC101073190; LOC101061420; f9; LOC101073986; LOC613235; LOC101064315; il10; prss12; LOC105416883; LOC101067058; il1b; LOC115248282; LOC101080060; cxcl12; loxl1; LOC101064312; thbs1; serpini1; bmp15; LOC101069212; LOC101061143; soga1; meltf; LOC101062127; LOC101069540; LOC105418180; ada2; vwa2; dhh; ndp; LOC101068443; LOC101075985; LOC101067488; smpdl3a; LOC101074248; tmprss5; LOC10…
GO:0000139	Golgi membrane	cellular_component	118	1.33896	3.06504e-05	7.66342e-05	uso1; ndst2; lfng; galnt7; LOC101061669; fut11; LOC101072569; LOC101078369; pdcd10; cope; slc35a3; slc35a5; LOC105418304; LOC101064407; ndst1; cav1; clstn1; galnt2; zdhhc8; chst14; b3gnt7; pgap2; yif1a; LOC101063032; clstn2; galnt13; cog6; copb1; chst2; LOC101077342; slc10a7; c19h6orf89; golt1b; LOC101066747; b3gat2; sft2d3; copb2; sec16a; sec23a; LOC101067964; wls; b4galnt1; clstn3; LOC101067123…
GO:0042995	cell projection	cellular_component	96	0.991039	0.516527	0.602445	appl2; LOC101069559; LOC101062908; LOC101067972; LOC101078100; septin2; ripor2; pkd2; LOC101067543; nos1; LOC101076362; LOC101067303; LOC101066150; clstn1; armc9; LOC101063901; itsn1; bbs5; LOC101064433; scf; LOC101074914; sh3rf1; inppl1; LOC101071455; sh3pxd2b; LOC101077527; LOC101075286; LOC101061845; LOC101070204; clstn2; abi1; wdpcp; LOC101068784; wdr35; casc3; nme6; LOC101067452; sgce; LOC10…
GO:0005887	integral component of plasma membrane	cellular_component	95	1.01903	0.381333	0.465497	p2rx5; LOC101071319; nlgn2; slc26a3; LOC101067006; LOC101067733; LOC101065603; slc6a15; flt4; nlgn3b; nlgn1; ephb4; LOC101071166; LOC101069728; LOC101061552; LOC101074866; slc52a2; LOC101072775; LOC101077510; p2rx7; adgrb2; lpar6; LOC101072007; adgrb1; kcnh1; LOC101061665; epha10; epha4; nlgn3; LOC101067410; LOC101068751; p2rx1; ddr2; slc16a10; rhcg; LOC101080137; LOC101065137; flt1; cdon; LOC101…
GO:0005768	endosome	cellular_component	88	1.5103	5.48256e-07	1.39062e-06	LOC100049642; clcn3; LOC101079670; LOC101074266; LOC101073521; LOC101061129; vps11; LOC101074487; flot1; ppp1r21; LOC101070184; rap2b; vps28; vps37a; LOC101063702; ap4m1; wdfy2; LOC115246455; vps35l; LOC101071455; LOC101068869; vps53; cftr; sppl2b; LOC101065676; stam; rab11fip2; appl2; LOC101071867; stam2; vps36; prdx3; ankrd13b; pip4p2; vta1; stard3; rapgef2; snx17; wdr91; pcsk9; rubcn; cdkn1b; …
GO:0005874	microtubule	cellular_component	77	1.13679	0.0686342	0.115603	tube1; LOC101075768; LOC101067533; kif23; LOC101061576; LOC101078100; LOC101075913; LOC101072283; LOC101072579; LOC101078461; LOC101074678; tubgcp6; dync1li2; LOC101079155; dync2li1; kifc3; LOC101067763; nudc; camsap3; LOC101077147; LOC101063456; map1a; tubgcp4; LOC101067287; kif19; LOC101074187; LOC101061790; LOC101072310; mapre2; dnal4; cog3; mapt; camsap1; LOC101062302; LOC101062287; tubgcp3; …
GO:0031410	cytoplasmic vesicle	cellular_component	74	1.18833	0.0266221	0.0529778	sec24a; LOC101079261; snx9; pkd2; LOC101067429; LOC105418581; cope; LOC101073902; vps11; fzd6; atg9a; LOC101062402; mib2; LOC101074968; LOC101071983; copb1; LOC101077362; snx17; LOC101074386; copb2; LOC101076615; sec23a; LOC101073698; ap1m2; LOC101062235; clta; vipas39; ptprn; pcsk1; LOC101063178; ptprn2; LOC101076568; slc30a9; LOC101076969; LOC101072236; LOC101066257; zdhhc13; LOC101079537; denn…
GO:0005829	cytosol	cellular_component	69	1.1992	0.0246711	0.0496464	prkn; prmt5; vps29; sec24a; clns1a; ctnna1; agtpbp1; il1b; tbc1d23; fam126a; arhgef10; LOC101073902; pmvk; ndrg4; traf2; bag6; inppl1; glrx2; ppip5k1; klhl22; gsdme; vps35l; gchfr; vps53; LOC101078571; bend5; aimp2; rps21; pink1; wdr91; nck2; fam126b; sec23a; dnajc2; LOC101066575; LOC101070911; agbl5; LOC101078809; phpt1; mocs3; vps54; cerkl; LOC101069277; LOC101070520; LOC101066836; pde11a; get4…
GO:0005840	ribosome	cellular_component	67	0.696903	0.99992	1	rpl9; rpl14; mrpl47; rplp2; mrpl48; rpl21; mrpl35; rps11; rps15; LOC101061501; mrps33; mrps11; rps4x; rps24; rpl4; mrpl20; mrpl12; rps2; LOC101077558; mrpl16; mrps17; rps21; rps9; mrpl37; dap3; rpl13a; LOC101078338; mrpl34; LOC101078882; rpl3; rpl18; fau; rps7; rpl11; mrps5; rpl12; rpl6; LOC101069574; mrpl4; rpl32; LOC101078768; rpl34; mrpl32; mrpl9; rps12; mrpl3; mrpl11; rpl7a; mrps30; mrps16; m…
GO:0005694	chromosome	cellular_component	62	0.896065	0.844421	0.90177	LOC101078085; setdb1; cenpq; nsd2; LOC115252562; ncaph; nsd3; LOC101069597; top1; LOC115248316; rnf2; LOC101063630; LOC101062138; LOC101077048; LOC115248350; LOC101071831; smc5; LOC101073826; mis18a; LOC105416191; smc1b; fmr1; LOC101078553; top3a; LOC101062878; LOC101067307; stag1; LOC101068764; LOC105418334; spdl1; LOC115253391; brca1; smc4; LOC101075392; LOC101068558; LOC101069155; LOC101068554…
GO:0005743	mitochondrial inner membrane	cellular_component	61	0.900571	0.829667	0.887816	mrs2; LOC101063139; ndufa8; LOC101067100; opa1; LOC101067057; letm1; slc25a4; LOC101069325; LOC101071475; ants6; ndufa2; atp5pb; LOC101074563; immt; slc25a24; atp5po; slc25a42; eral1; guf1; LOC101062889; LOC101079389; atp5pf; LOC101062009; pisd; coq5; LOC101067620; slc25a25; LOC101079281; LOC101068223; LOC101074534; LOC101076777; slc25a16; ndufb10; ndufb7; LOC115251755; LOC101061875; LOC101077666…
GO:0007165	signal transduction	biological_process	658	1.0768	0.00660582	0.0143815	rasa3; LOC105418305; pacap1a; plcd3; LOC101070734; LOC115249510; pde1c; pth2r; LOC101067397; arhgap23; LOC101061275; traf6; LOC101061420; ppp2r5c; LOC105416482; LOC101080046; LOC101068283; map3k7; LOC101064679; rras2; LOC101063692; LOC101067972; stat3; LOC101067042; ppp2r5a; arhgap17; rapgef6; LOC101074769; LOC101079262; LOC101078100; LOC613235; LOC101064315; hcrtr2; LOC101070080; LOC101074285; i…
GO:0006355	regulation of transcription, DNA-templated	biological_process	566	1.14789	1.20166e-05	3.02043e-05	LOC101072454; foxp4; meis2; relb; LOC101076015; tfap2a; LOC101068460; LOC101068191; meis1; LOC101078705; LOC101080224; pgr; supt20h; kmt2a; LOC101071673; LOC101061939; tbc1d19; LOC101076758; mbtd1; kat5; asxl2; pax6; tcea3; mta3; LOC101066115; stat3; thrb; tfap2d; sin3b; rxra; LOC101068345; LOC101074415; vgll4; tp73; tbx4; LOC101062858; LOC101075171; rere; LOC101080066; pparg; LOC101063536; LOC10…
GO:0006468	protein phosphorylation	biological_process	387	0.841412	0.999994	1	LOC101074430; LOC101067113; LOC101064971; camk1d; stk39; tyk2; LOC101063118; LOC101064673; LOC101063351; fgfr2; LOC101074083; LOC101064553; LOC105418227; LOC101067210; bmpr2; LOC101062908; LOC101067733; LOC101074666; LOC101070888; LOC101078548; LOC101070521; map2k1; LOC101071220; map3k7; LOC101066828; LOC101063201; LOC101073756; LOC101067972; LOC101061264; LOC101065603; ikbke; nuak1; flt4; abl1; …
GO:0055114	obsolete oxidation-reduction process	biological_process	371	0.960196	0.833772	0.891605	hmox1; sord; LOC115247638; LOC101069498; oxnad1; pcyox1; LOC101079781; LOC101062378; cat; LOC101065877; phf8; ogfod1; LOC101072315; LOC101076045; dmgdh; LOC101068771; xdh; ncf1; kdm2a; selenbp1; LOC101063139; ndufa8; ivd; LOC101078757; LOC101065945; LOC101078914; aldh1a3; LOC101062207; LOC101075886; LOC101067100; dpyd; raldh3; ndufs2; LOC101078532; acox1; mthfr; loxl1; nos1; rtn4ip1; LOC101074031…
GO:0055085	transmembrane transport	biological_process	366	0.85608	0.999935	1	LOC101069694; slc39a9; slc6a4; LOC101069973; LOC101064630; clcn3; slc25a19; sfxn5; slc26a3; LOC101067006; slc44a2; LOC101061136; slc34a2; LOC101068533; LOC101061276; slc1a2; slc20a1; LOC101078836; slc6a15; LOC101065757; LOC101069082; LOC101070485; slc18a2; LOC101064142; LOC101074740; LOC101070568; abca3; LOC101074266; LOC101064002; LOC101073447; slc6a11; slc2a2; LOC101064186; slc24a1; LOC10106112…
GO:0007186	G protein-coupled receptor signaling pathway	biological_process	346	0.973481	0.726873	0.799324	LOC105418305; pacap1a; LOC115249510; pth2r; LOC101065068; LOC101067397; LOC101080046; LOC101068283; LOC101064679; hcrtr2; LOC101074285; mtnr1a; gpr135; LOC101061835; LOC101062124; LOC101069547; LOC101065688; LOC101080060; celsr2; adra2a; LOC101074866; p2ry1; LOC101079790; kiss1r; LOC101065996; gprc5b; LOC101074288; grpr; LOC101068429; LOC101071711; gcgr; gpr148; LOC101073338; rgs7; arhgef12; LOC1…
GO:0007275	multicellular organism development	biological_process	329	1.3325	2.56426e-11	6.5568e-11	meis2; LOC101068191; meis1; LOC101078705; lfng; LOC101080224; arvcf; slit1; LOC101061939; pax6; cers5; wnt9a; eya4; tbc1d23; LOC101063334; celsr2; jag1; LOC101069787; unc5a; LOC101068592; nrp1; LOC101078252; LOC101062351; LOC101066117; LOC101077956; myog; hoxa3; LOC101061487; fzd6; nkx6-3; pitx1; tlx3; jag2; LOC101064633; angpt1; pax2; hoxb9; nrp2; neurod1; spred3; pax5; dlx3; wnt4; LOC101073985;…
GO:0006508	proteolysis	biological_process	308	1.02767	0.258166	0.339416	LOC101070721; pappa; dpp6; LOC101065289; LOC101063861; LOC101080029; f9; LOC101073986; LOC101064315; adamts3; prss12; LOC101067058; usp33; tll1; adamts14; adam19; ctsh; blmh; agtpbp1; LOC105417341; cpa1; usp13; adamts13; pcsk7; dnpep; mmp13; psmd7; adam10; LOC101062480; LOC101075639; spg7; yme1l1; LOC101070158; usp10; erap2; LOC101074340; cpe; LOC101072781; usp3; tinagl1; LOC101072643; pcsk5; LOC…
GO:0006811	ion transport	biological_process	295	0.799676	1	1	LOC101069694; LOC101077487; LOC101080049; LOC101069973; clcn3; p2rx5; sfxn5; LOC101078763; cachd1; grin3b; LOC101072104; slc34a2; LOC101068533; slc4a10; LOC101065136; mrs2; LOC101069082; ttyh3; atp6v1h; LOC101064814; LOC101074266; LOC101073447; tmem63c; LOC101061129; mfsd5; LOC101062207; LOC446019; grik4; grin2a; atp5mf; chrna2; slc12a4; grid2; LOC101063419; LOC101074332; LOC101061428; LOC1010686…
GO:0016310	phosphorylation	biological_process	272	1.06247	0.0954037	0.159107	LOC101074430; ipmk; tyk2; LOC101070734; LOC101063351; fgfr2; LOC101074083; LOC101064553; LOC101067733; LOC101069818; LOC101062378; LOC101070521; ak2; map3k7; LOC101073756; nadk; LOC101061264; LOC101065603; itpk1; agk; abl1; LOC101074769; sgk2; LOC101075480; dyrk4; LOC101067474; mapk10; erbb4; LOC101075096; pi4k2b; LOC445899; LOC101074687; LOC101064725; LOC101065281; ephb4; fes; LOC101070821; LOC1…
GO:0006357	regulation of transcription by RNA polymerase II	biological_process	232	1.29224	4.13807e-07	1.05016e-06	relb; LOC101076015; LOC101068191; LOC101078705; LOC101061939; tbc1d19; pax6; tfcp2; LOC101064930; LOC101069848; LOC101063334; LOC101069787; LOC101070901; LOC101068592; nfkb1; LOC101077858; fosb; LOC101073097; lef1; LOC101064116; nkx6-3; pitx1; med13; tlx3; lpin1; LOC101069631; LOC101064633; hoxb9; rbpjl; dlx3; LOC101073985; dlx1; LOC101077166; LOC101080114; LOC101073153; LOC101066328; bptf; pou2f…
GO:0015031	protein transport	biological_process	181	1.19191	0.00130642	0.00304895	LOC101065875; vps29; kpna3; sec24a; tram1; stxbp3; LOC101069418; LOC101061276; LOC101079261; ap1b1; LOC101079670; snx9; exoc4; LOC101063828; LOC101076374; LOC101072569; ap3b1; LOC101067429; LOC101075178; LOC101080081; cope; ndc1; LOC101078497; nup50; vps11; LOC101061698; LOC101070184; stxbp2; snx30; vps28; ap3d1; vps37a; LOC101063702; ap4m1; LOC101080215; atg9a; lin7c; gle1; LOC101070461; vps45; …
GO:0035556	intracellular signal transduction	biological_process	164	0.985437	0.573187	0.66152	rasa3; plcd3; tyk2; LOC101070734; mcf2; LOC101077387; LOC101074666; vav2; LOC101073756; dnmbp; LOC101074769; braf; araf; LOC101070821; LOC101065234; LOC101072435; depdc5; stac; LOC101063399; LOC101062907; prkci; LOC101070414; itsn1; rock1; LOC101073008; rgs7; arhgef12; adcy1; oxsr1; LOC101068778; LOC101070279; shc1; LOC101072043; LOC101072570; LOC101061495; jak1; LOC101068375; plcd4; LOC101069591…
GO:0016567	protein ubiquitination	biological_process	156	1.31002	1.02734e-05	2.58501e-05	rnf213; herc3; prkn; traf6; LOC101071677; nedd4l; spsb3; LOC101063192; rnf152; uhrf1; arih2; hectd1; LOC101070158; dcaf11; mib1; LOC101067626; LOC101065460; rnf2; LOC101061475; LOC101070279; birc6; fbxo25; maea; klhl15; mkrn1; sh3rf1; fbxo31; asb6; klhl22; cblb; mib2; mylip; kat8; ube2k; LOC101071293; LOC105419195; rnf8; LOC101077377; ubr5; cnot4; cbl; chfr; ankib1; uba1; wsb1; hectd3; rnf217; LO…
GO:0007155	cell adhesion	biological_process	149	0.797573	0.999777	1	LOC101071641; nlgn2; itgb5; egfl6; arvcf; LOC101067733; cdh15; ctnna1; nlgn3b; itga4; ripor2; LOC101071818; nlgn1; LOC101073456; LOC101070753; LOC101079840; ctnnal1; fermt3; LOC101079931; ctnna2; celsr2; col28a1; tnr; fermt2; ncam1; cdh22; thbs1; LOC101067303; LOC115247906; LOC101071407; LOC101061102; fat3; LOC101080169; LOC101068902; scf; pcdh10; dchs2; LOC101064284; itga3; LOC105418505; ctnnd2;…
GO:0018215	protein phosphopantetheinylation	biological_process	136	1.08248	0.110985	0.183669	LOC101080033; usp19; galnt7; usp28; LOC101076684; usp33; LOC101063229; usp13; loxl1; LOC101062480; pdia3; LOC101070158; usp10; usp3; LOC101079983; LOC101071205; LOC101078790; galnt2; mindy3; LOC101071398; usp4; usp46; otud6b; zdhhc6; mindy2; zdhhc2; rabggta; cblb; usp32; zdhhc8; zdhhc24; LOC101063051; LOC101071293; mgat3; nae1; usp8; cbl; usp39; fnta; galnt13; pggt1b; uba1; yod1; otud3; usp38; LO…
GO:0006629	lipid metabolic process	biological_process	133	1.23385	0.0010183	0.00239187	LOC101063127; pcyt1b; plcd3; LOC101062999; LOC101076141; LOC101078847; LOC101080082; LOC101078762; acaca; cers5; LOC101067309; LOC101063139; elovl6; gdpd5; daglb; acox1; LOC101070779; lipg; pla2g6; pmvk; LOC101062351; LOC101066117; hacd2; LOC101067553; LOC101063598; dagla; plcd4; LOC101069591; LOC101072197; gpcpd1; LOC101066653; plch1; LOC101075383; smpd2; LOC101076261; LOC101071575; LOC101066005…
GO:0016311	dephosphorylation	biological_process	120	1.13237	0.0384084	0.0740477	LOC101068040; LOC101067188; LOC101073805; LOC101075480; cdc14a; LOC101065946; nt5c3a; LOC105418581; ptpn6; mtmr7; ptprt; LOC101070779; LOC115249219; ptprh; lpin1; LOC101075629; mtmr6; ptpn9; LOC101073565; LOC115249212; pgp; LOC101076308; LOC101061246; LOC101066120; LOC101067632; LOC101070957; dusp5; ptpn4; rngtt; inpp4b; pdxp; ssh1; LOC101071288; ptpn12; LOC101078571; inpp4a; phlpp1; dusp1; ptpn2…
GO:0050790	regulation of catalytic activity	biological_process	112	1.19206	0.00846858	0.0183525	rasgef1b; mcf2; LOC101077387; vav2; rasgrf2; psmd2; fgd4; LOC101065940; dnmbp; LOC101073522; rapgef6; ptpa; bcar3; gm2a; LOC101066462; dock5; LOC101078267; dock10; LOC101072435; gpsm1; LOC101061451; LOC101062762; arhgef10; ppp1r12a; LOC101063342; LOC101068383; itsn1; LOC101071811; LOC101073008; arhgef12; arhgef16; dennd3; rgl1; ralgps1; LOC101078293; dennd2c; LOC101065415; LOC101068644; LOC115246…
GO:0034220	ion transmembrane transport	biological_process	107	0.740107	0.999965	1	sfxn5; grin3b; LOC101062207; LOC446019; grik4; grin2a; chrna2; grid2; nalcn; scn3b; tpcn1; LOC115248165; gabrg2; LOC101066150; LOC101074781; LOC101075174; glrb; LOC446015; clic4; LOC446050; LOC101070518; LOC101064121; tmem38a; LOC101061091; trpv6; LOC101077120; LOC101078102; LOC101061927; LOC446025; LOC101064905; LOC101069083; LOC101075685; LOC101076326; trpv4; LOC101073376; LOC101064894; LOC4460…
GO:0006412	translation	biological_process	104	0.508157	1	1	rpl9; rpl14; mrpl47; eif3d; sepsecs; qrsl1; nars2; rpl21; mrpl35; rps11; LOC101080242; rps15; LOC101061501; eif3a; cars2; mrps11; rps4x; eif3e; rps24; LOC101078446; rars2; rpl4; mrpl20; mtrf1l; mrpl12; rps2; LOC101077558; mrpl16; LOC101071471; mrps17; rps21; guf1; eef1g; rps9; mrpl37; LOC101063498; eif2b2; LOC101068426; LOC101076077; rpl13a; LOC101078338; eef2; mrpl34; eef1b2; LOC101065275; rpl3;…
GO:0006470	protein dephosphorylation	biological_process	103	1.2139	0.0058194	0.0129433	LOC101068040; LOC105417779; LOC101067188; LOC101073805; cdc14a; eya4; LOC105418581; ptpn6; LOC101070452; ptprt; ppp5c; ppm1e; LOC101074783; ppp2ca; ptprh; LOC101064018; LOC101075629; ptpn9; ppm1g; LOC101072650; LOC101067706; LOC101061246; LOC101066120; LOC101067632; LOC101070957; dusp5; LOC101061494; ptpn4; rngtt; ssh1; LOC101071288; LOC101073844; ptpn12; LOC101078571; ublcp1; LOC101073266; dusp1…
GO:0006886	intracellular protein transport	biological_process	102	1.07728	0.155656	0.216238	snx10; uso1; sec24a; LOC101076022; LOC101079261; LOC101061279; ap1b1; snx9; LOC101063828; LOC101076374; LOC101063396; ramp2; LOC101073521; ap3b1; LOC101075178; ipo9; vps11; LOC101064639; sytl5; LOC101064983; ap3d1; ap4m1; vps39; LOC101080215; stx16; stx5; bcap31; vps26c; LOC115251968; LOC101079252; LOC101074968; LOC101065676; stam; ipo11; stam2; myrip; copb1; LOC101077362; sar1b; vps18; LOC101066…
GO:0007049	cell cycle	biological_process	100	1.34608	8.37309e-05	0.000207486	appl2; mcm7; dis3l2; pds5a; mcm3; mad1l1; vps4b; septin2; nuf2; tp73; LOC101067543; LOC101069848; LOC101075878; uhrf1; ncaph; LOC115248170; mcm4; LOC101070901; LOC101066737; fignl1; LOC101064433; LOC101066563; nudc; ska3; LOC101064990; klhl22; LOC101063456; kif11; LOC101077527; mis18a; LOC101061845; tipin; smc1b; LOC115246431; nme6; pard6b; LOC101079595; mapre2; LOC115246432; zwilch; mapk1; anapc…
GO:0016192	vesicle-mediated transport	biological_process	99	1.25279	0.00209446	0.00482857	uso1; zfyve27; stxbp3; LOC101069418; LOC101075761; LOC101079261; LOC101061279; ap1b1; LOC101078429; LOC101063828; LOC101063396; ap3b1; cope; vps11; LOC101064639; LOC101061698; stxbp2; ykt6; ap3d1; ap4m1; vps39; LOC101080215; stx16; stx5; trappc3; vps45; bcap31; LOC101066073; LOC101079252; LOC101074968; LOC101072029; copb1; LOC101077362; gosr2; sar1b; vps18; golt1b; cnih4; LOC101066344; sft2d3; co…
GO:0005975	carbohydrate metabolic process	biological_process	97	0.902924	0.887043	0.937137	gale; LOC101062008; LOC101072315; LOC101079462; LOC115251980; edem3; rpe; LOC101066554; ganab; LOC101064018; LOC101077346; pgm2l1; lancl1; lancl2; LOC101072113; LOC101061387; idnk; pygl; LOC105418968; LOC101079676; LOC101069098; chst14; LOC101070704; LOC101076989; gk; b4galt7; LOC101069117; LOC101071719; chst2; edem1; LOC101076683; gck; gba2; gpd1; pgm3; mdh1; myorg; hexb; man1a2; ldhb; LOC101061…
GO:0006486	protein glycosylation	biological_process	92	1.14313	0.0467368	0.0869269	extl2; st6gal1; galnt7; fut11; dad1; LOC101073419; rpn2; LOC446082; LOC101064407; alg12; galnt2; tmtc4; LOC101076802; b3gnt7; ddost; LOC101063032; alg6; b4galt7; galnt13; pomgnt2; st6gal2; tmtc3; LOC101077342; LOC101073723; fut8; extl3; fut4; b3gat2; tmtc1; LOC101061762; st3gal3; poglut2; ext2; LOC101071706; siat5-r; st8sia2; mgat5b; pomt1; fut9c; galnt9; st3gal1; LOC101077412; dpagt1; b3gat1; LO…
GO:0006281	DNA repair	biological_process	91	1.35074	0.00013806	0.000339273	LOC101074647; LOC115252686; rtel1; LOC101067474; eya4; rad50; atm; pold2; xpc; lig3; smarcal1; polk; dmap1; ercc5; smc5; rnf8; pif1; gen1; fanci; rad17; eme2; xrcc6; tdp1; eya3; rad9a; pole; poli; wrnip1; rad51d; poll; msh3; LOC101079015; fen1; xrcc5; xpa; mms22l; LOC101077564; dna2; psme4; lig4; polm; LOC101074720; brca1; ercc1; LOC115247568; rpa1; apex2; aptx; LOC101069296; ino80; kif22; ercc4;…
GO:0051301	cell division	biological_process	87	1.13224	0.063764	0.109505	dis3l2; pds5a; ccnj; vps4b; septin2; nuf2; LOC101069848; ncaph; LOC115248170; LOC101070901; LOC101066737; LOC101064433; LOC101064018; nudc; klhl22; LOC101063456; kif11; LOC101067482; LOC101077778; mis18a; LOC101067672; LOC115246431; ccnc; ccnl1; pard6b; LOC101069117; mapre2; anapc2; LOC105418538; LOC101073683; LOC101073562; lzts2; spdl1; ccnh; katnb1; LOC101076205; LOC101073385; LOC101066709; LOC…
GO:0043547	positive regulation of GTPase activity	biological_process	87	0.865588	0.950182	0.985607	rasa3; ralgapa2; arhgap23; LOC101061275; rapgef6; LOC101079262; ralbp1; git1; dock5; asap2; depdc5; acap2; LOC101063933; tbc1d9; arhgap10; arfgap1; git2; LOC101062938; LOC101061495; arhgap24; LOC101062909; arhgap45; LOC101068094; tbc1d4; asap1; LOC101062456; LOC101071869; acap1; LOC101065415; LOC101077181; dab2ip; tbc1d8b; rab3gap1; rabgap1; LOC101074799; arhgap6; evi5l; LOC101061902; LOC10106698…
GO:0071805	potassium ion transmembrane transport	biological_process	83	0.937936	0.747052	0.820247	LOC101078763; LOC101065136; LOC101062207; slc12a4; LOC101074332; LOC101066150; LOC101069541; LOC101068201; LOC101070518; LOC101062402; LOC101072007; LOC101070973; kcnh1; LOC101063711; LOC101062564; LOC101066187; kcnc1; LOC105419563; LOC101080133; LOC101064894; LOC101063217; LOC101075877; kcnab1; LOC101073956; kcnj3; LOC101075923; LOC101079833; LOC101068024; kcnj13; LOC101076568; LOC101069866; LOC…
GO:0032259	methylation	biological_process	81	1.02501	0.360844	0.446153	prmt5; atpsckmt; nsun3; setdb1; lcmt1; LOC101067589; trmt1l; nsd2; nsd3; dnmt1; LOC101064190; asmtl; LOC101063003; cmtr1; LOC101078475; LOC101062046; LOC101071885; tpmt; ndufaf7; LOC101068212; trmt61a; LOC101065111; setd4; nsun6; dot1l; nsun2; eef2kmt; LOC101070634; LOC101077954; kmt2a; icmt; alkbh8; mettl15; ftsj3; LOC101073661; LOC115246826; mettl5; thumpd3; prmt1; LOC101068764; coq5; armt1; ty…
GO:0018108	peptidyl-tyrosine phosphorylation	biological_process	80	1.13824	0.0635025	0.109095	LOC101074430; tyk2; fgfr2; LOC101074083; LOC101064553; LOC101062908; LOC101067733; LOC101071220; LOC101067972; LOC101065603; flt4; abl1; fer; erbb4; LOC101074687; LOC101065281; ephb4; fes; LOC101071166; tie1; LOC101069728; LOC101079402; erbb3; LOC101064431; LOC101071662; LOC101068778; LOC101073748; jak1; kit; LOC101074842; LOC101068538; LOC101079603; epha4; LOC101067410; alk; LOC101061551; met; d…
GO:0006813	potassium ion transport	biological_process	78	0.931254	0.764446	0.835787	LOC101078763; LOC101065136; LOC101062207; slc12a4; LOC101074332; LOC101066150; LOC101069541; LOC101068201; LOC101070518; LOC101062402; LOC101072007; LOC101070973; kcnh1; LOC101071453; LOC101063711; LOC101062564; kcnc1; abcc9; LOC105419563; LOC101080133; LOC101064894; LOC101063217; LOC101075877; LOC101068338; kcnab1; LOC101073956; kcnj3; LOC101075923; kcnj13; LOC101076568; LOC101069866; LOC1010753…
GO:0034765	regulation of ion transmembrane transport	biological_process	75	0.876385	0.915983	0.960636	LOC101069694; LOC101080049; LOC101072104; LOC101062207; LOC101074332; scn3b; LOC101066150; cacnb1; cacnb2; clic4; LOC101069541; LOC101068201; LOC446050; LOC101062402; LOC101070973; kcnh1; LOC101061091; LOC101063711; LOC101062564; kcnc1; LOC101074858; LOC105419563; LOC101064894; LOC101063217; LOC101075877; kcnab1; LOC101073956; cacna2d2; kcnj3; LOC101075923; LOC101068024; kcnj13; LOC101073116; kcn…
GO:0006397	mRNA processing	biological_process	72	0.937025	0.732111	0.804897	puf60; celf4; sf3b6; xrn2; prpf38a; tardbp; prpf31; rbm26; snrpd2; aqr; tdrd3; scnm1; LOC101074980; rbm25; lsm4; LOC101062663; prpf8; rbm24; LOC101064782; thoc2; rngtt; usp39; sympk; casc3; LOC101067048; cdc5l; prpf6; LOC101073060; syf2; slu7; fmr1; LOC101061771; LOC101061332; u2af2; snrpd3; cwc25; mbnl3; eftud2; rbm27; LOC101074452; snrpd1; txnl4b; bcas2; prpf38b; srrt; qki; inpp5d; pdcd11; LOC1…
GO:0008152	metabolic process	biological_process	72	0.848551	0.955614	0.989298	LOC101062378; acaca; LOC101075480; LOC101064725; edem3; oga; LOC101075416; ganab; LOC115249219; LOC101077346; LOC101064643; LOC115249212; LOC101072113; LOC101078470; LOC101061387; pygl; LOC105418968; LOC101079676; LOC101069098; LOC101076989; atic; smpd1; LOC101068240; LOC101079128; edem1; gba2; alkbh8; myorg; hexb; paics; neu3; man1a2; LOC101066702; dna2; papss1; agl; aass; LOC101065506; pfkfb2; …
GO:0006915	apoptotic process	biological_process	71	1.54735	1.68526e-06	4.26771e-06	LOC101070523; LOC101064478; traf3; tp73; LOC101075171; LOC101065234; opa1; rnf152; LOC101066041; traf2; birc6; bag6; LOC101079603; gramd4; hip1; dedd2; tnfrsf1a; traf4; LOC101061957; pak5; aimp2; LOC101079595; LOC101069436; casp6; LOC101075080; LOC101076373; pcsk9; LOC101076691; LOC101069689; aifm1; ppp1r13b; dap3; LOC105418743; LOC101075779; tnfrsf21; LOC101061342; vdac1; LOC101075023; ciapin1; …
GO:0035335	peptidyl-tyrosine dephosphorylation	biological_process	70	1.0984	0.143103	0.199383	LOC101068040; LOC101067188; LOC101073805; cdc14a; eya4; LOC105418581; ptpn6; mtmr7; ptprt; ptprh; LOC101075629; mtmr6; ptpn9; LOC101061246; LOC101066120; LOC101067632; dusp5; ptpn4; rngtt; ssh1; LOC101071288; ptpn12; dusp1; ptpn23; ptprk; epm2a; LOC101079975; ptpra; eya3; ptpdc1; LOC101065724; LOC101079015; ptpn5; dusp7; LOC101071974; ptpn21; ptprn; mtmr3; ptprn2; LOC101072034; mtm1; LOC101061562…
GO:0006974	cellular response to DNA damage stimulus	biological_process	69	1.28023	0.00418692	0.00943204	LOC101074647; LOC115252686; rtel1; eya4; atm; LOC101073741; xpc; topbp1; fbxo31; lig3; polk; ercc5; rnf8; pms2; pif1; tipin; gen1; rad17; xrcc6; tdp1; eya3; pms1; wrnip1; poll; msh3; LOC101079015; fen1; xrcc5; xpa; mms22l; dna2; psme4; lig4; LOC101074720; brca1; wdr76; ercc1; LOC115247568; apex2; aptx; ino80; LOC101068554; LOC101075995; alkbh1; mms19; polb; rev1; fan1; mlh3; brca2; smc5; nbn; erc…
GO:0016055	Wnt signaling pathway	biological_process	63	1.42974	0.000153727	0.000377381	wnt9a; csnk1g1; LOC101067087; lef1; rspo3; fzd6; wnt4; wnt5a; LOC115246539; LOC101074632; nkd2; fzd2; ndrg2; sfrp2; LOC101074217; ndp; dvl2; LOC101070067; LOC101071438; wnt8; LOC115251451; LOC101070151; wls; tcf7l2; dvl3; lzts2; LOC101073059; dvl1; LOC101065913; fzd3; wnt10b; vax2; tcf7; prkaa1; LOC101071463; LOC101067916; draxin; rspo2; LOC105419230; prkaa2; LOC101075840; LOC101069649; frzb; LOC…
GO:0006325	chromatin organization	biological_process	63	1.08124	0.193706	0.265742	ep400; LOC101079781; mbtd1; phf8; setdb1; LOC101061705; kdm2a; hdac5; LOC101074415; nsd2; LOC101065945; nsd3; LOC101064190; tdrd3; LOC101078475; LOC101068778; bag6; LOC101063174; LOC115248350; LOC101067915; kdm5a; rnf8; hdac4; dot1l; meaf6; ing1; LOC101070634; LOC101075987; hdac9; kmt2a; LOC101078553; ing2; eya4; hdac8; hat1; brd1; LOC101062233; LOC101069859; ing3; LOC101068764; LOC101079555; l3m…

## Sheet: DEpiRNA down(FTG vs FCG)
Table S8 GO analysis of DEpiRNA target genes
Term id	terms description	category	ListHits	Enrichment_score	P_value	FDR	Gene
GO:0046872	metal ion binding	molecular_function	886	2.45016e-06	8.33431e-06	8.33431e-06	1.13312	lect2; LOC101065443; LOC101069694; LOC101077487; foxp4; LOC105416281; rasa3; hmox1; sord; rnf213; prkn; LOC115247638; dis3l2; pde1c; rufy2; LOC101074676; LOC101078705; lfng; LOC101064921; LOC101063140; LOC101080224; cgrrf1; unkl; LOC101078763; pgr; kmt2a; ca6; LOC105416730; rtel1; LOC101079781; LOC101076758; mbtd1; znrf2; vav2; LOC101067802; cdk5rap1; cat; asxl2; LOC101069418; fgd4; LOC101071677;…
GO:0000166	nucleotide binding	molecular_function	663	0.000727789	0.00228832	0.00228832	1.10705	LOC101074430; LOC101077487; afg1l; LOC101064971; LOC101074647; LOC101064630; mcm7; septin6; hspa14; tyk2; LOC101070734; LOC101063118; LOC101064206; LOC101067533; smarca5; LOC115252686; LOC101065875; fgfr2; LOC101074083; ep400; LOC101069376; dhx16; LOC101078763; LOC101064553; bmpr2; LOC101062908; LOC101078603; kif23; hspd1; LOC101067733; LOC101070888; rtel1; LOC101062378; LOC105416794; LOC10107052…
GO:0005524	ATP binding	molecular_function	663	0.144334	0.224344	0.224344	1.03354	LOC101074430; LOC101077487; afg1l; LOC101064971; LOC101074647; camk1d; LOC101064630; mcm7; hspa14; tyk2; LOC101070734; LOC101063118; LOC101064206; LOC101067533; smarca5; LOC115252686; LOC101064673; fgfr2; LOC101074083; ep400; LOC101069376; dhx16; LOC101078763; LOC101064553; LOC105418227; LOC101067210; bmpr2; LOC101062908; LOC101078603; kif23; hspd1; LOC101067733; LOC101074666; LOC101070888; rtel1…
GO:0016740	transferase activity	molecular_function	559	4.7398e-05	0.000157467	0.000157467	1.14758	LOC101074430; parp3; LOC101067349; LOC101063127; LOC101071849; ipmk; prkn; tyk2; LOC101070734; LOC101076537; ndst2; LOC101072399; fgfr2; LOC101074083; atpsckmt; LOC101069376; lfng; unkl; LOC101064553; LOC101067733; pdhx; LOC101062378; LOC101070521; kat5; nsun3; cdk5rap1; lcmt1; map3k7; LOC101067589; nadk; LOC101061264; LOC101065603; itpk1; LOC101074598; fut11; abl1; LOC101074769; sgk2; mapk10; er…
GO:0003677	DNA binding	molecular_function	530	4.09326e-08	1.4031e-07	1.4031e-07	1.21703	LOC101072454; nfyc; foxp4; mcm7; cic; LOC101076015; tox3; LOC101068460; LOC101074676; meis1; LOC101078705; LOC101063140; pgr; kmt2a; LOC101071673; LOC101061939; rtel1; LOC101076758; asxl2; pax6; LOC101066115; stat3; thrb; LOC101076296; rxra; LOC101068345; msh3; deaf1; LOC101071427; ncor2; tp73; tbx4; LOC101062858; LOC101080066; pparg; LOC101074365; uhrf1; LOC101065014; LOC101063334; phc3; mcm4; L…
GO:0016787	hydrolase activity	molecular_function	507	0.000454551	0.001444	0.001444	1.13071	LOC101074647; mcm7; xrn1; plcd3; ndst2; LOC115252686; xrn2; dis3l2; galns; pde1c; LOC101064418; LOC101076141; dhx16; LOC101064921; LOC101078603; LOC101068040; rtel1; LOC101069418; rras2; LOC101067188; LOC101061705; LOC101080029; atp23; LOC101079262; LOC101070080; cdc14a; adamts3; mtrex; pde7a; LOC101067058; usp33; tll1; adamts14; hdac5; LOC101077593; ybey; chd6; LOC105417341; ddx24; LOC101063536;…
GO:0004672	protein kinase activity	molecular_function	293	0.929998	0.958835	0.958835	0.928835	LOC101074430; LOC101064971; camk1d; tyk2; LOC101063118; LOC101064673; fgfr2; LOC101074083; LOC101064553; LOC105418227; LOC101067210; bmpr2; LOC101062908; LOC101067733; LOC101074666; LOC101070888; LOC101070521; map2k1; LOC101071220; map3k7; LOC101066828; LOC101067972; LOC101061264; LOC101065603; nuak1; flt4; abl1; sgk2; cdk2; mknk1; mapk10; erbb4; braf; LOC101074687; araf; stk36; LOC101063511; LOC…
GO:0008270	zinc ion binding	molecular_function	290	6.14404e-05	0.000202769	0.000202769	1.21188	sord; LOC101074676; pgr; kmt2a; sec24a; ca6; LOC101076758; mbtd1; ciz1; LOC101061382; mta3; LOC101080029; thrb; zcchc10; usp33; LOC101068975; rxra; tll1; agtpbp1; LOC105417341; traf3; LOC101062858; rere; LOC101080066; pparg; LOC101065234; usp13; ehmt1; phc3; LOC101072849; dnmt1; LOC101075913; znf385b; LOC101061471; LOC101064190; gda; LOC101061608; usp3; scaper; LOC115250628; LOC101065334; LOC1010…
GO:0005509	calcium ion binding	molecular_function	237	0.744628	0.802774	0.802774	0.96237	LOC101065443; gsn; actn3; plcd3; LOC101070734; necab2; LOC101075511; efemp1; LOC101080224; slit1; LOC101077138; LOC101061490; LOC101074769; cdh15; prkcsh; tll1; scube2; pkd2; eps15l1; nell2; LOC101078533; cracr2a; tie1; celsr2; edem3; crtac1; jag1; fstl5; LOC101078252; tbc1d9; cdh22; thbs1; LOC101070702; letm1; LOC115247906; LOC101071407; clstn1; gas6; itsn1; LOC101061102; fat3; LOC101073008; LOC…
GO:0003723	RNA binding	molecular_function	222	0.00647004	0.0178777	0.0178777	1.15126	puf60; st3gal1; stau2; srp68; cpeb2; xrn1; dis3l2; srsf5; nsun3; dis3; pum1; LOC101076296; eif3d; prpf31; LOC101078091; mtrex; trmt1l; sepsecs; pum3; LOC101068345; piwil1; asb8; LOC101079760; rbm26; LOC101067793; LOC446074; LOC101075240; snrpb2; LOC101062906; nufip2; ythdf3; LOC101069501; LOC101080242; LOC101064968; LOC101076124; pum2; rbm5; tdrd3; esrp1; rbm8a; tarbp1; sart3; alkbh8; eif3a; LOC1…
GO:0003700	DNA-binding transcription factor activity	molecular_function	221	0.000391003	0.00125209	0.00125209	1.21263	LOC101072454; foxp4; LOC101076015; tfap2a; LOC101068460; pgr; LOC101071673; LOC101061939; LOC101076758; stat3; thrb; tfap2d; rxra; tp73; tbx4; LOC101080066; pparg; LOC101074365; LOC101065014; LOC101072849; fosb; LOC101065207; LOC101073097; LOC101073101; LOC101061608; LOC101077956; nfatc4; hoxa3; LOC101067852; LOC101073582; nr2c2; LOC101067897; LOC101069631; LOC101073418; rarg; LOC101077948; rbpjl…
GO:0003676	nucleic acid binding	molecular_function	215	0.774302	0.827388	0.827388	0.955133	puf60; st3gal1; cpeb2; xrn1; smarca5; xrn2; srsf5; dhx16; LOC101064921; LOC101078603; rtel1; ciz1; LOC101078091; mtrex; zcchc10; piwil1; asb8; supt6h; csde1; ddx24; LOC101079760; rbm26; LOC101067793; LOC101075240; nars2; snrpb2; LOC101062906; zranb3; LOC101069501; znf385b; LOC101076124; scaper; rbm5; r3hdm2; cmtr1; esrp1; rbm8a; sart3; LOC101076299; ddx23; LOC101064111; rbm47; LOC101076655; rnase…
GO:0016301	kinase activity	molecular_function	209	0.00139168	0.00427137	0.00427137	1.19239	LOC101074430; ipmk; tyk2; LOC101070734; fgfr2; LOC101074083; LOC101064553; LOC101067733; LOC101062378; LOC101070521; map3k7; nadk; LOC101061264; LOC101065603; itpk1; agk; abl1; LOC101074769; sgk2; LOC101075480; mapk10; erbb4; LOC101075096; pi4k2b; LOC101074687; LOC101064725; LOC101065281; ephb4; fes; LOC101070821; LOC101065234; LOC101071166; LOC101079462; lats2; grk1; mapk7; LOC101069728; LOC1010…
GO:0004930	G protein-coupled receptor activity	molecular_function	201	0.972103	0.9925	0.9925	0.890895	LOC105418305; pth2r; LOC101065068; LOC101067397; LOC101080046; LOC101068283; mtnr1a; gpr135; LOC101061835; LOC101062124; LOC101069547; LOC101065688; celsr2; adra2a; LOC101074866; p2ry1; LOC101079790; gprc5b; LOC101074288; LOC101071711; gcgr; LOC101067792; LOC101061617; LOC101072775; LOC105416602; oprl1; LOC101076498; LOC101064847; LOC101079075; adgrb2; adgrl4; grm5; npy8ar; adgrl2; lpar6; LOC1010…
GO:0016491	oxidoreductase activity	molecular_function	194	0.398249	0.484751	0.484751	1.01284	hmox1; sord; oxnad1; pcyox1; LOC101062378; cat; LOC101072315; dmgdh; LOC101068771; xdh; ivd; LOC101078757; LOC101078914; aldh1a3; LOC101062207; LOC101075886; raldh3; mthfr; loxl1; nos1; rtn4ip1; impdh2; LOC101063989; LOC101071700; dnajc10; LOC101070585; alkbh8; pxdn; LOC101067951; ndor1; LOC101077941; LOC101066452; LOC101063174; pfcyp19a; LOC101071993; LOC101064069; LOC101068545; enox2; LOC101077…
GO:0004674	protein serine/threonine kinase activity	molecular_function	151	0.419711	0.508702	0.508702	1.01028	LOC101064971; bmpr2; map2k1; map3k7; LOC101066828; LOC101061264; sgk2; cdk2; mknk1; mapk10; braf; ulk1; LOC101065144; LOC101070821; LOC101065234; sik2; lats2; grk1; mapk7; csnk1g1; LOC101074476; LOC101067856; LOC101073575; grk4; LOC101068316; LOC101078679; pdpk1; atm; prkci; LOC101070190; rock1; map2k5; LOC101066563; LOC101063118; pdik1l; cdk20; LOC101069822; melk; mtor; LOC101080132; bmpr1b; slk…
GO:0005525	GTP binding	molecular_function	147	0.619655	0.697636	0.697636	0.975094	septin6; LOC101065875; LOC105416794; LOC101072030; LOC101062675; rras2; LOC101079262; atl1; LOC101070080; LOC101067678; LOC101065023; LOC105418007; opa1; cracr2a; LOC101072579; gtpbp6; LOC101073902; LOC101072573; LOC101075961; LOC101065996; LOC101062907; rap2b; kras; suclg2; arl15; rnd3; LOC101072043; septin10; LOC101078239; LOC101073004; LOC101067763; septin3; LOC101074651; LOC101073658; LOC1010…
GO:0003824	catalytic activity	molecular_function	145	0.98178	0.998548	0.998548	0.861514	LOC101067349; LOC101066304; pcyt1b; galns; LOC101065481; LOC101064921; pld3; LOC101062378; cdk5rap1; LOC101072315; tat; acaca; LOC101075480; sepsecs; cth; LOC101064725; sptlc2; suclg1; tenm4; impdh2; agxt2; pld1; suclg2; LOC101078824; LOC105419223; LOC101075416; ganab; LOC101069659; LOC101078470; LOC101061387; LOC101075981; LOC101067806; pygl; oat; LOC101063388; sptlc1; ercc5; LOC101076989; LOC10…
GO:0008233	peptidase activity	molecular_function	142	0.102104	0.168763	0.168763	1.09144	LOC101080029; atp23; adamts3; LOC101067058; usp33; tll1; adamts14; LOC105417341; usp13; adamts13; pcsk7; LOC101062480; LOC101070158; usp10; LOC101074340; usp3; LOC101072643; pcsk5; LOC101066490; LOC101063219; mmp2; LOC101078322; LOC101069212; LOC101061607; mindy3; usp4; otud6b; clpp; usp32; mbtps1; adamts18; lnpep; pigk; LOC101076659; pcsk1; LOC101061123; LOC101069540; LOC101077206; LOC101075900;…
GO:0003924	GTPase activity	molecular_function	115	0.0167965	0.040941	0.040941	1.18168	LOC101065875; LOC101062675; LOC101064679; rras2; LOC101079262; atl1; LOC101070080; LOC101067678; LOC101065023; opa1; cracr2a; LOC101072579; LOC101073902; LOC101065996; rap2b; kras; rnd3; LOC101078239; LOC101067763; LOC101068094; lsg1; LOC101073210; LOC101066302; gnao1; LOC101068869; LOC101077181; LOC101073733; LOC101067287; LOC101070117; LOC101063247; LOC101073058; LOC101061790; LOC101068809; LOC…
GO:0000981	DNA-binding transcription factor activity, RNA polymerase II-specific	molecular_function	104	0.00365529	0.0108678	0.0108678	1.25118	LOC101078705; LOC101061939; pax6; LOC101063334; LOC101069787; LOC101068592; nkx6-3; tlx3; hoxb9; LOC101077166; LOC101066328; pou2f1; LOC101078309; LOC101064892; irx6; LOC101065660; LOC101068632; irx5; gata3; LOC101070798; barx2; LOC101067009; lhx6; LOC101067266; pou4f3; emx2; otp; zfhx4; gbx1; tlx1; LOC101076071; dbx2; nkx3-2; LOC101078875; gbx2; meox1; LOC101068797; hoxc9; LOC101067094; lhx4; mk…
GO:0043565	sequence-specific DNA binding	molecular_function	104	0.00499347	0.0142111	0.0142111	1.23963	LOC101072454; foxp4; pgr; LOC101076758; mta3; thrb; rxra; rere; LOC101080066; pparg; LOC101072849; LOC101073101; LOC101061608; LOC101067852; LOC101073582; nr2c2; rarg; LOC101077948; gabpa; nr1h4; LOC101075459; LOC101072519; LOC101075951; etv4; elk3; ppara1; dmrta1; LOC445936; gata5; LOC101063381; nr4a3; nr4a2; LOC101076140; foxo4; mta1; nr2f1; gata3; fli1; dmrta2; prdm1; LOC101075520; LOC10107668…
GO:0003779	actin binding	molecular_function	100	0.933469	0.961172	0.961172	0.876435	gsn; actn3; nf2; fmnl2; fscn1; LOC101067589; mtss2; LOC101063871; LOC101079017; cap2; LOC101078461; LOC101072626; sptbn1; LOC115246533; ablim2; ablim3; diaph2; LOC101063169; pstpip2; LOC101065271; LOC101069989; LOC101066985; myo1b; phactr4; dmd; LOC101078378; myo16; LOC777992; LOC101079431; capg; hip1; epb41l3; myhm86-1; daam1; fmnl3; LOC101061670; ssh1; LOC101077781; LOC101071288; LOC101076800; …
GO:0022857	transmembrane transporter activity	molecular_function	96	0.771924	0.827151	0.827151	0.932052	slc44a2; LOC101061136; LOC101078836; LOC101070485; slc18a2; LOC101062552; LOC101064002; slc2a2; LOC101064186; LOC101068650; LOC101069156; LOC101065902; LOC101078032; LOC101078685; LOC101064142; LOC101063370; LOC101062400; LOC101072007; LOC101073552; LOC101063282; LOC101061314; abcc3; slc23a1; LOC101062950; LOC101073884; LOC101078120; LOC101071983; LOC101080110; LOC101077396; slc2a6; slc16a10; LOC…
GO:0016757	transferase activity, transferring glycosyl groups	molecular_function	94	0.639168	0.714564	0.714564	0.963337	parp3; extl2; LOC101076537; LOC101071280; st6gal1; lfng; fut11; LOC101061367; gys1; LOC446082; galnt2; gxylt1; xxylt1; LOC101063771; LOC105418373; pygl; LOC101076802; LOC101063032; alg6; b4galt7; pomgnt2; st6gal2; LOC101077342; pigc; fut8; LOC101066747; extl3; fut4; b3gat2; LOC101070151; LOC101061762; parp6; LOC101067151; b4galnt1; st3gal3; LOC101067123; ext2; LOC101073166; agl; LOC115252165; sia…
GO:0005216	ion channel activity	molecular_function	89	1	1	1	0.650513	LOC101069694; grin3b; LOC446019; grin2a; chrna2; grid2; LOC101074332; LOC101061428; tpcn1; gabrg2; itpr2; LOC101074781; LOC101075174; glrb; LOC446015; p2rx7; LOC101069541; trpv2; LOC446050; LOC101070518; LOC101062402; LOC101070973; LOC101064121; LOC101077030; kcnh1; LOC101061091; LOC101063711; LOC101062564; LOC101078102; p2rx1; LOC101074739; LOC101061927; LOC101064905; LOC101069083; LOC101075685;…
GO:0046983	protein dimerization activity	molecular_function	85	0.14276	0.222071	0.222071	1.09759	mlxip; usf1; LOC105418664; LOC101066260; LOC101068078; id3; ncoa2; ahr2b; LOC101065207; LOC105417082; LOC101077956; myog; clpx; LOC101068616; tcf12; bhlhe40; LOC101069631; LOC101073418; zbed4; mef2a; LOC101066328; LOC101069975; npas4; usf3; mef2d; LOC101062767; srebf2; ano5; ano3; tcf3; neurod6; LOC101061805; fbxw11; hes4; LOC101074082; LOC101064702; myf6; aifm1; LOC101064944; hes3; ahr1b; LOC101…
GO:0005085	guanyl-nucleotide exchange factor activity	molecular_function	84	1.55183e-05	5.21634e-05	5.21634e-05	1.48586	rasgef1b; mcf2; LOC101077387; vav2; rasgrf2; fgd4; LOC101065940; dnmbp; LOC101073522; rapgef6; sbf2; bcar3; LOC101066462; dock5; LOC101078267; dock10; LOC101072435; LOC101061451; LOC101062762; arhgef10; LOC101068383; itsn1; LOC101071811; LOC101073008; arhgef12; arhgef16; dennd3; rgl1; ralgps1; LOC101078293; dennd2c; LOC101079238; LOC115246878; LOC101070245; arhgef11; dennd4a; LOC101074341; arhgef…
GO:0005096	GTPase activator activity	molecular_function	77	0.0765698	0.130673	0.130673	1.14286	rasa3; ralgapa2; arhgap23; LOC101061275; rapgef6; LOC101079262; git1; dock5; asap2; depdc5; acap2; LOC101063933; tbc1d9; arhgap10; git2; LOC101062938; LOC101061495; arhgap24; LOC101062909; arhgap45; LOC101068094; tbc1d4; asap1; LOC101062456; LOC101071869; acap1; LOC101065415; LOC101077181; dab2ip; tbc1d8b; rabgap1; LOC101074799; arhgap6; evi5l; LOC101061902; LOC101066987; arap2; evi5; ect2; LOC10…
GO:0016791	phosphatase activity	molecular_function	73	0.02182	0.0504414	0.0504414	1.21892	LOC101068040; LOC105417779; LOC101067188; LOC101073805; cdc14a; LOC105418581; ptpn6; mtmr7; ptprt; ppm1e; ptprh; LOC101075629; mtmr6; ptpn9; pgp; LOC101066120; LOC101067632; LOC101070957; ptpn4; rngtt; pdxp; ssh1; LOC101071288; ptpn12; LOC101078571; phlpp1; dusp1; ptpn23; ppm1f; LOC101069249; ptprk; epm2a; LOC101079975; ptpra; mgat3; dusp22; ptpdc1; ptpn5; ppm1d; dusp7; LOC101061288; ptpn21; ptpr…
GO:0004713	protein tyrosine kinase activity	molecular_function	69	0.000700977	0.00220576	0.00220576	1.39216	LOC101074430; tyk2; fgfr2; LOC101074083; LOC101064553; LOC101062908; LOC101067733; LOC101071220; LOC101067972; LOC101065603; flt4; abl1; erbb4; LOC101074687; LOC101065281; ephb4; fes; LOC101071166; tie1; LOC101069728; LOC101079402; erbb3; LOC101064431; LOC101068778; LOC101073748; jak1; LOC101074842; LOC101068538; LOC101079603; epha4; LOC101067410; alk; LOC101061551; met; LOC101063427; flt1; btk; …
GO:0004888	transmembrane signaling receptor activity	molecular_function	69	0.949655	0.974819	0.974819	0.840551	LOC105418305; pth2r; LOC101068283; tlr2; LOC446019; chrna2; LOC101065688; celsr2; LOC101074866; gabrg2; fzd6; gcgr; glrb; LOC446015; adgrb2; adgrl4; adgrl2; adgrb1; adgrl1; LOC115251971; LOC101065822; fzd2; LOC101075325; celsr3; LOC101062244; LOC101073538; adgrb3; LOC105419456; LOC101070067; LOC446029; LOC101072048; adgrf1; chrnd; LOC446087; LOC101064504; smo; LOC101073079; LOC446028; fzd3; LOC44…
GO:0008237	metallopeptidase activity	molecular_function	63	0.276888	0.359747	0.359747	1.0565	LOC101063861; LOC101080029; atp23; adamts3; tll1; adamts14; adam19; LOC105417341; adamts13; LOC101075639; LOC101072781; LOC101063219; mmp2; LOC101061607; prpf8; adamts18; lnpep; LOC101061123; LOC101077206; LOC101075900; LOC101069326; ace; LOC101070109; LOC101075365; LOC101071448; LOC101075028; LOC101067538; LOC101068340; dpp3; cpm; LOC101070441; LOC101069017; zmpste24; oma1; LOC101072872; LOC1010…
GO:0008017	microtubule binding	molecular_function	59	4.88533e-05	0.000162167	0.000162167	1.55481	LOC101075768; LOC101067533; kif23; LOC101072283; kif1a; mdm1; kif21b; kif15; LOC101079155; LOC101075236; kifc3; cenpe; camsap3; LOC101077147; kif13a; dpysl5; map1a; LOC101075980; kif20b; traf3ip1; kif11; kif19; LOC115251740; kif1b; LOC105417345; LOC101074577; LOC105417364; kif5b; camsap1; kif4a; LOC101074946; kif26b; LOC101066442; kif26a; katnb1; LOC101070222; LOC101073385; map10; LOC115252914; L…
GO:0016887	ATPase activity	molecular_function	59	0.000413813	0.00131983	0.00131983	1.45578	LOC101064630; rnf213; LOC101061136; LOC101069418; vps4b; LOC101064142; abca3; LOC101074266; LOC101063536; atp13a2; rad50; atad2b; clpx; abcc5; abcc10; chtf18; vwa8; nav3; abcc3; LOC101065546; cftr; pms2; LOC101075900; LOC101069326; abcc9; LOC101062380; abcd4; abcg8; pms1; wrnip1; LOC101072295; LOC101074767; abcf3; fign; LOC101072201; vcp; LOC101073714; spata5l1; abcb8; ino80; lonp1; abcg5; atad1;…
GO:0008168	methyltransferase activity	molecular_function	59	0.934144	0.961619	0.961619	0.840282	atpsckmt; nsun3; lcmt1; LOC101067589; trmt1l; nsd2; nsd3; dnmt1; LOC101064190; asmtl; LOC101063003; cmtr1; alkbh8; LOC101078475; LOC101062046; LOC101073661; LOC101071885; ndufaf7; mrm3; bud23; LOC101068212; nsun6; setd7; dot1l; nsun2; eef2kmt; LOC101070634; LOC101077954; kmt2a; tgs1; thumpd3; LOC101068764; trmt2b; kmt2b; mtr; slf1; trmt2a; LOC101061250; LOC101077240; trmt61b; ftsj1; nsun5; LOC101…
GO:0004386	helicase activity	molecular_function	58	0.0271412	0.0621305	0.0621305	1.23452	LOC101074647; mcm7; LOC115252686; dhx16; LOC101078603; rtel1; chd6; ddx24; LOC101063536; aqr; mcm4; dhx34; ddx23; dhx58; mov10l1; chd9; ddx6; LOC101075257; LOC101073597; dhx33; ddx3x; brip1; recql; pif1; ercc2; snrnp200; ddx1; ddx49; ddx4; LOC101074558; ddx55; dna2; ddx54; chd7; mcm6; gtf2f2; eif4a3; ighmbp2; LOC101073509; recql5; ddx46; dhx32; mov10; ddx21; dhx40; LOC101076470; blm; exoc4; dhx36…
GO:0004842	ubiquitin-protein transferase activity	molecular_function	57	5.30896e-07	1.81204e-06	1.81204e-06	1.76647	rnf213; herc3; prkn; LOC101071677; nedd4l; arih2; hectd1; mib1; LOC101061475; birc6; cblb; rnf8; ubr5; cnot4; cbl; ankib1; hectd3; rnf217; LOC101079104; LOC101076414; LOC101065390; huwe1; LOC101073156; LOC101062620; LOC101077719; stub1; trim36; LOC101068611; ube4a; LOC101071114; obi1; bphl; ube4b; LOC101063160; mcph1; LOC101076486; rnf19a; LOC101070370; herc4; LOC101066171; rmnd5b; LOC101078677; …
GO:0004252	serine-type endopeptidase activity	molecular_function	57	0.192776	0.270076	0.270076	1.09311	LOC101073986; LOC101064315; prss12; LOC101067058; pcsk7; LOC101074340; pcsk5; htra2; LOC101078322; LOC101069212; clpp; mbtps1; pamr1; pcsk1; LOC101069540; LOC101076407; plat; rhbdf1; prep; tmprss5; pcsk9; LOC101064033; habp2; LOC101071414; pcsk2; rhbdl2; LOC101066093; LOC101061571; lonp1; LOC101074247; LOC101076928; LOC101063941; LOC101071041; LOC101074582; LOC101078862; LOC101072997; LOC10106994…
GO:0003774	motor activity	molecular_function	56	0.145448	0.225987	0.225987	1.11822	LOC101075973; LOC101067533; kif23; dctn2; LOC777993; LOC101079017; LOC115246533; kif1a; LOC101066651; kif21b; dync1li2; kif15; kifc3; cenpe; LOC101069989; myo1b; LOC101077147; myo16; LOC777992; kif13a; myhm86-1; kif20b; kif11; kif19; LOC101077781; kif1b; LOC101061902; dnal4; ccdc102a; kif5b; kif4a; LOC101074946; myo1e; LOC115250997; kif26b; LOC101066442; myo5b; myo1c; kif26a; LOC777991; LOC101070…
GO:0004721	phosphoprotein phosphatase activity	molecular_function	55	0.0972599	0.160824	0.160824	1.15168	LOC101068040; LOC101067188; cdc14a; LOC101070452; ptprt; ppp5c; ppm1e; LOC101074783; ppp2ca; ptprh; LOC101064018; LOC101075629; ptpn6; LOC101073805; LOC101066120; LOC101067632; ptpn4; rngtt; ssh1; LOC101071288; LOC101073844; LOC101078571; LOC101073266; dusp1; ppm1f; ptprk; epm2a; LOC101079975; ptpra; ptpdc1; ctdp1; ppm1d; dusp7; LOC101061288; ptpn21; mtmr3; ppm1l; LOC115251302; LOC101073968; LOC1…
GO:0008289	lipid binding	molecular_function	55	0.248713	0.340434	0.340434	1.07066	LOC105416227; LOC101061275; LOC101061031; LOC101063578; LOC101069469; opa1; LOC101073902; LOC101065288; cert1; LOC101062993; acbd5; stard3; LOC101073525; LOC101075741; osbpl6; LOC101073177; crabp1; osbpl3; coq9; LOC101076140; LOC101078017; LOC101065692; LOC101064736; LOC101071097; stard7; LOC101075495; vcp; LOC105416216; LOC101066348; LOC101073247; nfe2l1; esrrg; LOC101075327; atp5mc1; LOC1010635…
GO:0016746	transferase activity, transferring acyl groups	molecular_function	55	0.718387	0.781099	0.781099	0.926354	LOC101063127; LOC101072399; pdhx; kat5; LOC101074598; LOC101076861; LOC101078703; hadhb; LOC101078533; LOC101063229; LOC101070259; LOC101073984; LOC115248448; zdhhc2; LOC101064990; lpcat2; zdhhc8; zdhhc24; LOC101063051; dgat1; dgat2; LOC101067599; kat6a; aup1; acaa2; LOC101065341; LOC101074400; LOC101079283; hat1; dlst; lclat1; lpgat1; LOC101073378; kat6b; cpt2; LOC101078848; zdhhc13; naa40; LOC1…
GO:0005244	voltage-gated ion channel activity	molecular_function	54	0.821537	0.867983	0.867983	0.89016	LOC101069694; LOC101080049; LOC101072104; LOC101062207; LOC101074332; LOC101066150; cacnb1; cacnb2; LOC101069541; LOC446050; LOC101062402; LOC101070973; kcnh1; LOC101061091; LOC101063711; LOC101062564; LOC105419563; LOC101075022; LOC101063217; kcnab1; LOC101073956; cacna2d2; LOC101068024; kcnj13; kcnd1; LOC101072757; kcnj8; LOC101066782; LOC101075875; LOC101062359; kcnh8; LOC101065431; LOC1010729…
GO:0004725	protein tyrosine phosphatase activity	molecular_function	53	0.0763889	0.13042	0.13042	1.17322	LOC101068040; LOC101067188; LOC101073805; cdc14a; LOC105418581; ptpn6; mtmr7; ptprt; ptprh; LOC101075629; mtmr6; ptpn9; LOC101066120; LOC101067632; ptpn4; rngtt; ssh1; LOC101071288; ptpn12; dusp1; ptpn23; ptprk; epm2a; LOC101079975; ptpra; ptpdc1; ptpn5; dusp7; LOC101071974; ptpn21; ptprn; mtmr3; ptprn2; LOC101072034; mtm1; acp1; LOC115251302; ptpn3; ptpn1; dusp10; LOC101068456; LOC101070434; LOC…
GO:0004222	metalloendopeptidase activity	molecular_function	53	0.106902	0.176402	0.176402	1.147	pappa; LOC101063861; LOC101080029; atp23; adamts3; tll1; adamts14; adam19; ybey; LOC105417341; adamts13; LOC101075639; LOC101072781; mmp2; LOC101061607; adamts18; LOC101061123; LOC101077206; LOC101075900; LOC101069326; LOC101070109; LOC101075365; LOC101071448; LOC101075028; LOC101067538; LOC101068340; LOC101070441; LOC101069017; zmpste24; oma1; LOC101072872; LOC101062014; LOC101072844; adam17; rc…
GO:0008234	cysteine-type peptidase activity	molecular_function	50	0.154316	0.238991	0.238991	1.11961	usp33; usp13; LOC101062480; LOC101070158; usp10; usp3; tinagl1; LOC101066490; mindy3; usp4; otud6b; usp32; LOC101062626; pigk; LOC101076659; otud3; usp38; otud1; casp6; usp48; LOC101063922; LOC101075977; usp45; usp30; bap1; LOC101067331; ctsc; otub2; LOC101074923; LOC101064754; usp16; otud7b; atg4d; usp8; LOC101063143; senp8; usp36; usp5; usp1; LOC101067757; LOC101066836; casp9; tnfaip3; usp28; L…
GO:0016829	lyase activity	molecular_function	50	0.954093	0.979123	0.979123	0.810427	LOC101074666; LOC101061471; LOC101062907; LOC101078824; adcy1; LOC101068874; LOC101072043; LOC101072570; LOC101073658; LOC101075981; rps3; LOC101071684; LOC101067605; adcy7; adcy5; LOC101070125; eno3; eno1; LOC101065304; LOC101068240; LOC101070322; ca6; ca12; LOC101075019; LOC101077175; gucy2f; LOC101074943; pisd; gad1; gucy1a1; ftcd; LOC101075995; LOC101074165; gldc; mocs1; thumpd3; LOC101069928…
GO:0016020	membrane	cellular_component	2574	0.000285827	0.000923442	0.000923442	1.04751	LOC101074969; LOC101074430; gfral; LOC101069694; LOC101077487; LOC101063127; dnajc4; sprn; LOC100049642; dpp6; slc39a9; LOC101066304; slc6a4; srp68; LOC101080049; LOC101064630; clcn3; LOC101065361; LOC101078191; LOC101080083; LOC105418305; tyk2; nf2; LOC101064206; LOC101076537; tapt1; ndst2; LOC101071319; LOC101061181; LOC101072623; pth2r; gjc2; LOC101064418; fgfr2; LOC101064015; nlgn2; LOC101074…
GO:0016021	integral component of membrane	cellular_component	2297	0.153124	0.237453	0.237453	1.01485	LOC101074969; LOC101074430; LOC101069694; LOC101077487; LOC101063127; dnajc4; extl2; dpp6; slc39a9; slc6a4; srp68; LOC101080049; LOC101064630; clcn3; LOC101065361; LOC101078191; sema3g; LOC101080083; LOC105418305; sema3e; LOC101064206; LOC101076537; tapt1; ndst2; LOC101071319; LOC101061181; LOC101072623; pth2r; gjc2; LOC101064418; fgfr2; LOC101064015; nlgn2; LOC101074083; st6gal1; slc26a3; atpsck…
GO:0005634	nucleus	cellular_component	1023	3.49028e-14	1.1995e-13	1.1995e-13	1.21043	puf60; LOC101075989; parp3; LOC101072454; foxp4; LOC101074647; mcm7; cic; LOC101076015; prkn; LOC101079162; smarca5; LOC115252686; xrn2; ralgapa2; tfap2a; tox3; LOC101068460; srsf5; LOC101074676; meis1; LOC101078705; ep400; prpf38a; LOC101063140; LOC101080224; prdm8; pgr; kmt2a; LOC101071673; arvcf; LOC101061939; rtel1; LOC101079781; LOC101076758; mbtd1; tada3; cabin1; kat5; asxl2; ciz1; utp25; p…
GO:0005886	plasma membrane	cellular_component	723	0.999791	1	1	0.899707	LOC101074430; gfral; LOC101077487; sprn; clcn3; LOC101065361; sema3g; LOC105418305; nf2; sema3e; sema7a; LOC101071319; pth2r; gjc2; fgfr2; nlgn2; LOC101074083; LOC101067397; LOC101080224; kirrel1; LOC101062908; LOC101067006; grin3b; arvcf; LOC101067733; LOC101070888; cd226; vstm5; LOC101068283; dlg1; LOC101071220; LOC101068533; chl1; LOC101066151; LOC101067188; LOC101067972; LOC101065603; stra6; …
GO:0005737	cytoplasm	cellular_component	657	0.000733636	0.00230489	0.00230489	1.10753	srp68; uso1; exoc5; LOC101075768; xrn1; nf2; stk11ip; dis3l2; LOC101077387; unkl; kpna3; LOC101061275; LOC101078085; fscn1; arvcf; LOC105416482; tdrd5; LOC101068040; LOC101062378; LOC101065877; LOC101067589; LOC101069418; fgd4; LOC101061576; nod2; stat3; LOC101070523; dnmbp; LOC101071561; arhgap17; LOC101076296; htt; LOC101078100; ctnna1; eif3d; LOC101078091; cdc14a; ncf1; usp33; sepsecs; ripor2;…
GO:0005576	extracellular region	cellular_component	308	0.158057	0.238991	0.238991	1.04754	LOC101075511; LOC101077723; LOC101064921; LOC105416227; slit1; ca6; ranbp9; LOC101067984; LOC101078100; spsb3; LOC101064949; adamts3; wfdc1; wnt9a; LOC101071818; adamts14; tulp3; scube2; LOC101067940; LOC101075913; LOC101063690; adamts13; fstl5; il1b; loxl1; LOC101070283; lipg; LOC101078252; LOC105419922; lgi1a; thbs1; LOC115250628; LOC101065334; proca1; tinagl1; gas6; LOC101065630; nrg2; LOC1010…
GO:0005856	cytoskeleton	cellular_component	173	0.125499	0.197844	0.197844	1.074	LOC101069559; LOC101075768; tyk2; nf2; LOC101062908; fscn1; LOC101062922; fgd4; LOC101061576; LOC101067972; dnmbp; ctnna1; usp33; LOC101064298; ripor2; plekhh2; fes; ctnnal1; LOC101079017; ctnna2; LOC101072283; LOC101072579; LOC101078512; LOC101078461; sptbn1; rflna; add1; mdm1; LOC101066651; tubgcp6; LOC101066150; ppl; dync1li2; krit1; LOC101079155; rock1; LOC101061290; LOC101068778; LOC10107523…
GO:0030054	cell junction	cellular_component	160	0.0579516	0.114198	0.114198	1.10879	LOC101069559; gjc2; nlgn2; LOC101062908; grin3b; arvcf; tns2; LOC101067972; ctnna1; nlgn3b; nlgn1; LOC446019; LOC105418581; grin2a; ctnna2; chrna2; grid2; LOC101073902; gabrg2; LOC101066150; LOC115253094; itsn1; LOC101074781; LOC101080169; LOC101075174; LOC101068585; LOC446015; LOC101063019; marveld2; lin7c; ctnnd2; dmd; magi2; LOC101064121; LOC101079930; vapa; LOC101071983; nlgn3; LOC101078102; …
GO:0005783	endoplasmic reticulum	cellular_component	149	0.0173945	0.040941	0.040941	1.15672	mesd; rtn4; lmf1; prkcsh; LOC101078703; pigs; LOC101074266; LOC101078757; elovl6; LOC101078533; derl2; LOC101065014; LOC101080081; pdia3; LOC101071700; pkd2; dnajc10; rpn2; LOC101062351; LOC101065288; itpr2; LOC101066117; cert1; LOC101065176; LOC101077941; plcd4; tmtc4; LOC101067806; LOC101062402; lpcat2; lnpk; cftr; tecr; dgat1; dgat2; LOC101067599; LOC101074739; alg6; LOC101069875; aup1; pomgnt…
GO:0005794	Golgi apparatus	cellular_component	134	0.00513872	0.0145621	0.0145621	1.2072	uso1; trappc10; st6gal1; lfng; LOC101078085; LOC101079261; dnmbp; fut11; adam19; LOC101080081; LOC101073902; LOC446082; LOC101065288; clstn1; slc35c1; ykt6; stx6; LOC101080215; atg9a; galnt2; csgalnact2; gorasp1; sh3rf1; LOC101067806; zdhhc8; chst14; LOC101063032; plekha8; clstn2; b4galt7; LOC101079135; st6gal2; sgce; sar1b; gopc; LOC101077342; tmf1; fut8; LOC101076459; fam20b; fut4; pcsk9; b3gat…
GO:0005789	endoplasmic reticulum membrane	cellular_component	122	0.0304377	0.069398	0.069398	1.1527	extl2; LOC101076141; rtn4; sec24a; lmf1; LOC101078703; pigs; LOC101074266; LOC101066134; LOC101078757; elovl6; derl2; LOC101065014; LOC101080081; LOC101063419; gramd1a; rpn2; LOC101062351; ufl1; atp2a2; itpr2; LOC101066117; LOC101065176; LOC101077941; stim2; LOC101071061; LOC115251968; lnpk; LOC101063051; sec22c; cftr; vapa; tecr; dgat1; dgat2; LOC101067599; LOC101074739; alg6; LOC101069875; pomg…
GO:0045202	synapse	cellular_component	109	0.244151	0.334682	0.334682	1.05299	nlgn2; grin3b; dnmbp; nlgn3b; LOC101062552; nlgn1; LOC446019; LOC105418581; grin2a; chrna2; grid2; LOC101073902; gabrg2; LOC101066150; clstn1; itsn1; LOC101074781; LOC101075174; LOC446015; LOC101063019; dmd; LOC101064121; LOC101079930; agrn; LOC101071983; nlgn3; LOC101078102; LOC101072056; rapsn; clstn2; LOC101064905; LOC101069083; LOC101075685; LOC101066987; LOC101078307; LOC101062612; LOC101073…
GO:0005739	mitochondrion	cellular_component	103	0.996953	1	1	0.794832	LOC101063127; prkn; LOC101062378; ndufa7; suclg1; LOC101069469; opa1; atp5mf; rtn4ip1; LOC101073902; letm1; suclg2; naxe; mrps33; ndufaf7; LOC101067122; LOC101069325; LOC101073210; zdhhc8; letm2; gk; LOC101068786; pif1; immt; coq9; hibch; fxn; msto1; cs; guf1; abcg2; pink1; LOC101069276; LOC101061127; bri3bp; idh3b; LOC101071552; aifm1; LOC101077409; dap3; fen1; atp5pf; LOC101062009; fis1; dlst; …
GO:0005615	extracellular space	cellular_component	84	0.990987	1	1	0.801485	LOC101073986; LOC101064315; prss12; LOC101067058; il1b; loxl1; thbs1; bmp15; LOC101069212; LOC101061143; soga1; meltf; LOC101062127; LOC101069540; LOC105418180; ada2; vwa2; ndp; LOC101068443; LOC101075985; LOC101067488; smpdl3a; tmprss5; LOC101074584; LOC101064033; habp2; LOC101071414; igf1; LOC101063034; serpine1; LOC101077596; sparc; plat; LOC101067959; LOC101065739; LOC101062487; LOC105417541;…
GO:0000139	Golgi membrane	cellular_component	80	0.00466128	0.0132752	0.0132752	1.28061	uso1; ndst2; lfng; LOC101061669; fut11; pdcd10; LOC105418304; ndst1; clstn1; stx6; LOC101065176; galnt2; zdhhc8; chst14; pgap2; LOC101063032; clstn2; chst2; LOC101077342; LOC101066747; b3gat2; copb2; sec16a; sec23a; LOC101067964; wls; b4galnt1; clstn3; LOC101067123; LOC101073166; leprot; mgat5b; dbnl; LOC101067678; cog7; LOC101063965; LOC101066257; zdhhc13; tfg; LOC101078982; LOC101069277; copa; …
GO:0005887	integral component of plasma membrane	cellular_component	76	0.0691249	0.11817	0.11817	1.15005	LOC101071319; nlgn2; slc26a3; LOC101067006; LOC101067733; LOC101065603; slc6a15; flt4; nlgn3b; nlgn1; ephb4; LOC101071166; LOC101069728; LOC101061552; LOC101074866; slc52a2; LOC101072775; LOC101077510; p2rx7; adgrb2; lpar6; LOC101072007; adgrb1; kcnh1; LOC101061665; epha10; epha4; nlgn3; LOC101067410; p2rx1; slc16a10; LOC101065137; flt1; cdon; LOC101063220; LOC101074460; LOC101062565; LOC10106860…
GO:0042995	cell projection	cellular_component	74	0.204604	0.286044	0.286044	1.07769	appl2; LOC101069559; LOC101062908; LOC101067972; LOC101078100; ripor2; pkd2; LOC101067543; nos1; LOC101076362; LOC101066150; clstn1; armc9; LOC101063901; itsn1; LOC101074914; sh3rf1; inppl1; LOC101071455; sh3pxd2b; LOC101070204; clstn2; abi1; wdpcp; wdr35; nme6; LOC101067452; sgce; fmr1; LOC101066987; cdc42bpb; LOC101072072; LOC101073956; LOC101067964; LOC101073079; LOC101066900; clstn3; LOC10106…
GO:0005768	endosome	cellular_component	60	0.000400963	0.00128295	0.00128295	1.45269	LOC100049642; clcn3; LOC101074266; LOC101061129; vps11; LOC101074487; flot1; LOC101070184; rap2b; wdfy2; LOC115246455; LOC101071455; LOC101068869; cftr; sppl2b; LOC101065676; stam; rab11fip2; appl2; LOC101071867; ankrd13b; pip4p2; stard3; rapgef2; wdr91; pcsk9; rubcn; cdkn1b; rabep1; LOC101078555; vipas39; LOC101062556; mtm1; leprot; mvb12b; dbnl; pip4p1; LOC100049641; steap4; LOC101071476; epha4…
GO:0031410	cytoplasmic vesicle	cellular_component	57	0.0110443	0.0297747	0.0297747	1.29128	sec24a; LOC101079261; snx9; pkd2; LOC101067429; LOC105418581; LOC101073902; vps11; fzd6; LOC101065176; atg9a; LOC101062402; LOC101071983; LOC101078307; LOC101077362; LOC101074386; copb2; LOC101076615; sec23a; LOC101073698; ap1m2; LOC101062235; clta; vipas39; ptprn; pcsk1; LOC101063178; ptprn2; slc30a9; LOC101076969; LOC101066257; zdhhc13; LOC101079537; dennd1b; LOC101073669; syp; kdelr3; panx2; p…
GO:0005874	microtubule	cellular_component	55	0.105304	0.173837	0.173837	1.14549	LOC101075768; LOC101067533; kif23; LOC101061576; LOC101078100; LOC101075913; LOC101072283; LOC101072579; LOC101078461; tubgcp6; dync1li2; LOC101079155; kifc3; LOC101067763; camsap3; LOC101077147; map1a; LOC101067287; kif19; LOC101061790; dnal4; cog3; mapt; camsap1; lzts2; trim36; LOC101067179; LOC101069517; LOC101069201; katnb1; klc2; LOC101070222; tubg1; LOC101072675; kif20a; cep162; ttll1; hook…
GO:0045211	postsynaptic membrane	cellular_component	50	0.631442	0.709375	0.709375	0.949471	grin3b; LOC446019; grin2a; chrna2; grid2; gabrg2; LOC101074781; LOC101075174; glrb; LOC446015; trpv2; dmd; LOC101064121; LOC101078102; LOC101064905; LOC101069083; LOC101075685; LOC101068602; LOC101073376; LOC446029; LOC101072048; chrnd; LOC446087; LOC101064488; LOC101073079; LOC446028; LOC101074532; LOC446024; gabrb3; LOC446091; gria1; LOC446026; chrng; LOC446016; LOC101075609; LOC101061965; LOC1…
GO:0007165	signal transduction	biological_process	454	0.10957	0.179323	0.179323	1.04811	rasa3; LOC105418305; plcd3; LOC101070734; pde1c; pth2r; LOC101067397; arhgap23; LOC101061275; ppp2r5c; LOC105416482; LOC101080046; LOC101068283; map3k7; LOC101064679; rras2; LOC101063692; LOC101067972; stat3; LOC101067042; ppp2r5a; arhgap17; rapgef6; LOC101074769; LOC101079262; LOC101078100; LOC101064315; LOC101070080; pde7a; braf; mtnr1a; gpr135; bcar3; LOC101077593; araf; LOC101072330; LOC10106…
GO:0006355	regulation of transcription, DNA-templated	biological_process	407	0.00013382	0.000436583	0.000436583	1.16444	LOC101072454; foxp4; LOC101076015; tfap2a; LOC101068460; meis1; LOC101078705; LOC101080224; pgr; kmt2a; LOC101071673; LOC101061939; LOC101076758; mbtd1; kat5; asxl2; pax6; mta3; LOC101066115; stat3; thrb; tfap2d; rxra; LOC101068345; LOC101074415; tp73; tbx4; LOC101062858; rere; LOC101080066; pparg; LOC101063536; LOC101074365; LOC101065014; LOC101063334; sbno1; LOC101069787; LOC101068592; vgll3; n…
GO:0006468	protein phosphorylation	biological_process	305	0.912735	0.946171	0.946171	0.935489	LOC101074430; LOC101064971; camk1d; tyk2; LOC101063118; LOC101064673; fgfr2; LOC101074083; LOC101064553; LOC105418227; LOC101067210; bmpr2; LOC101062908; LOC101067733; LOC101074666; LOC101070888; LOC101070521; map2k1; LOC101071220; map3k7; LOC101066828; LOC101067972; LOC101061264; LOC101065603; nuak1; flt4; abl1; sgk2; cdk2; mknk1; mapk10; erbb4; braf; LOC101074687; araf; stk36; LOC101063511; LOC…
GO:0055085	transmembrane transport	biological_process	289	0.822441	0.867983	0.867983	0.953612	LOC101069694; slc39a9; slc6a4; LOC101064630; clcn3; slc26a3; LOC101067006; slc44a2; LOC101061136; LOC101068533; LOC101061276; slc1a2; slc20a1; LOC101078836; slc6a15; LOC101069082; LOC101070485; slc18a2; LOC101064142; LOC101074740; LOC101062552; abca3; LOC101074266; LOC101064002; LOC101073447; slc6a11; slc2a2; LOC101064186; slc24a1; LOC101061129; LOC101069899; LOC101062207; slc9b2; clcn7; LOC10107…
GO:0055114	obsolete oxidation-reduction process	biological_process	254	0.918347	0.951247	0.951247	0.927386	hmox1; sord; LOC115247638; oxnad1; pcyox1; LOC101079781; LOC101062378; cat; LOC101065877; LOC101072315; dmgdh; LOC101068771; xdh; ncf1; ndufa7; selenbp1; ivd; LOC101078757; LOC101065945; LOC101078914; aldh1a3; LOC101062207; LOC101075886; raldh3; ndufs2; LOC101078532; mthfr; loxl1; nos1; rtn4ip1; impdh2; LOC101063989; LOC101071700; dnajc10; LOC115249553; LOC101070585; LOC101063901; alkbh8; pxdn; L…
GO:0007275	multicellular organism development	biological_process	226	4.06898e-06	1.38172e-05	1.38172e-05	1.29128	meis1; LOC101078705; lfng; LOC101080224; arvcf; slit1; LOC101061939; pax6; wnt9a; LOC101063334; celsr2; jag1; LOC101069787; unc5a; LOC101068592; nrp1; LOC101078252; LOC101062351; LOC101066117; LOC101077956; myog; hoxa3; LOC101061487; fzd6; nkx6-3; tlx3; jag2; angpt1; pax2; hoxb9; nrp2; spred3; pax5; wnt4; bicc1; pax8; LOC101077166; dkk2; LOC101068919; wnt5a; pou2f1; agrn; LOC101078309; irx6; LOC1…
GO:0006811	ion transport	biological_process	226	0.995285	1	1	0.864253	LOC101069694; LOC101077487; LOC101080049; clcn3; LOC101078763; cachd1; grin3b; LOC101072104; LOC101068533; slc4a10; LOC101069082; ttyh3; atp6v1h; LOC101064814; LOC101074266; LOC101073447; tmem63c; LOC101061129; mfsd5; LOC101062207; LOC446019; grin2a; atp5mf; chrna2; grid2; LOC101063419; LOC101074332; LOC101061428; LOC101068650; slc39a1; tpcn1; LOC101075094; atp2a2; gabrg2; LOC101066150; itpr2; LO…
GO:0007186	G protein-coupled receptor signaling pathway	biological_process	224	0.980555	0.997556	0.997556	0.889079	LOC105418305; pth2r; LOC101065068; LOC101067397; LOC101080046; LOC101068283; LOC101064679; mtnr1a; gpr135; LOC101061835; LOC101062124; LOC101069547; LOC101065688; celsr2; adra2a; LOC101074866; p2ry1; LOC101079790; LOC101065996; gprc5b; LOC101074288; LOC101071711; gcgr; rgs7; arhgef12; LOC101067792; LOC101061617; LOC101072775; LOC105416602; oprl1; LOC101076498; LOC101064847; LOC101079075; adgrb2; …
GO:0006508	proteolysis	biological_process	221	0.231062	0.320339	0.320339	1.04024	pappa; dpp6; LOC101063861; LOC101080029; atp23; LOC101073986; LOC101064315; adamts3; prss12; LOC101067058; usp33; tll1; adamts14; adam19; ybey; agtpbp1; LOC105417341; usp13; adamts13; pcsk7; LOC101062480; LOC101075639; LOC101070158; usp10; LOC101074340; LOC101072781; usp3; tinagl1; LOC101072643; pcsk5; LOC101065630; LOC101066490; htra2; LOC101063219; mmp2; LOC101078322; dpp10; LOC101069212; LOC10…
GO:0016310	phosphorylation	biological_process	215	0.00171727	0.00518691	0.00518691	1.18475	LOC101074430; ipmk; tyk2; LOC101070734; fgfr2; LOC101074083; LOC101064553; LOC101067733; LOC101069818; LOC101062378; LOC101070521; map3k7; nadk; LOC101061264; LOC101065603; itpk1; agk; abl1; LOC101074769; sgk2; LOC101075480; LOC101067474; mapk10; erbb4; LOC101075096; pi4k2b; LOC101074687; LOC101064725; LOC101065281; ephb4; fes; LOC101070821; LOC101065234; LOC101071166; LOC101079462; lats2; grk1; …
GO:0006357	regulation of transcription by RNA polymerase II	biological_process	157	0.0010393	0.00324984	0.00324984	1.23366	LOC101076015; LOC101078705; LOC101061939; pax6; tfcp2; LOC101064930; med7; LOC101069848; LOC101063334; LOC101069787; LOC101068592; LOC101077858; fosb; LOC101073097; lef1; nkx6-3; med13; tlx3; lpin1; LOC101069631; hoxb9; rbpjl; LOC101077166; LOC101073153; LOC101066328; bptf; pou2f1; LOC101078309; LOC101064892; irx6; LOC101074632; gata5; LOC115246431; LOC101065660; ccnl1; gli2; LOC101068632; irx5; …
GO:0035556	intracellular signal transduction	biological_process	134	0.0387112	0.0864824	0.0864824	1.13588	rasa3; plcd3; tyk2; LOC101070734; mcf2; LOC101077387; LOC101074666; vav2; dnmbp; LOC101074769; braf; araf; LOC101070821; LOC101065234; LOC101072435; depdc5; stac; LOC101062907; prkci; itsn1; rock1; LOC101073008; rgs7; arhgef12; adcy1; LOC101068778; LOC101070279; shc1; LOC101072043; LOC101072570; LOC101061495; jak1; LOC101068375; plcd4; LOC101062909; arhgap45; LOC101073658; asb6; plch1; LOC1010792…
GO:0016567	protein ubiquitination	biological_process	126	1.39996e-07	4.7865e-07	4.7865e-07	1.49267	rnf213; herc3; prkn; LOC101071677; nedd4l; spsb3; LOC101063192; rnf152; uhrf1; arih2; hectd1; LOC101070158; dcaf11; mib1; LOC101067626; LOC101065460; rnf2; LOC101061475; LOC101070279; birc6; fbxo25; klhl15; mkrn1; sh3rf1; fbxo31; asb6; klhl22; cblb; mylip; ube2k; LOC101071293; LOC105419195; rnf8; LOC101077377; ubr5; cnot4; cbl; chfr; ankib1; uba1; hectd3; rnf217; LOC101079104; ubr2; cul3; LOC1010…
GO:0015031	protein transport	biological_process	123	0.0382874	0.0855837	0.0855837	1.14264	LOC101065875; vps29; kpna3; sec24a; tram1; LOC101069418; LOC101061276; LOC101079261; ap1b1; snx9; exoc4; LOC101063828; LOC101076374; ap3b1; LOC101067429; LOC101075178; LOC101080081; ndc1; LOC101078497; nup50; vps11; LOC101061698; LOC101070184; snx30; LOC101080037; ap3d1; LOC101065176; LOC101080215; atg9a; lin7c; vps45; LOC101071455; LOC101066073; nup107; stam; rab11fip2; nup188; kpna4; LOC1010627…
GO:0007155	cell adhesion	biological_process	120	0.88866	0.92506	0.92506	0.906162	nlgn2; itgb5; arvcf; LOC101067733; cdh15; ctnna1; nlgn3b; itga4; ripor2; LOC101071818; nlgn1; LOC101073456; LOC101070753; ctnnal1; fermt3; LOC101079931; ctnna2; celsr2; col28a1; tnr; fermt2; ncam1; cdh22; thbs1; LOC115247906; LOC101071407; LOC101061102; fat3; LOC101080169; LOC101068902; pcdh10; dchs2; LOC101064284; itga3; LOC105418505; ctnnd2; LOC101073028; npnt; spon1; nexn; LOC101070152; nlgn3;…
GO:0018215	protein phosphopantetheinylation	biological_process	102	0.0495703	0.106451	0.106451	1.14531	LOC101080033; usp19; usp28; LOC101076684; usp33; LOC101063229; usp13; loxl1; LOC101062480; pdia3; LOC101070158; usp10; usp3; LOC101078790; galnt2; mindy3; LOC101071398; usp4; otud6b; mindy2; zdhhc2; cblb; usp32; zdhhc8; zdhhc24; LOC101063051; LOC101071293; mgat3; nae1; usp8; cbl; usp39; pggt1b; uba1; otud3; usp38; LOC101075985; usp43; otud1; usp48; LOC101064049; tgm1; LOC101066747; atg7; usp45; u…
GO:0050790	regulation of catalytic activity	biological_process	94	5.84171e-05	0.00019295	0.00019295	1.4114	rasgef1b; mcf2; LOC101077387; vav2; rasgrf2; psmd2; fgd4; LOC101065940; dnmbp; LOC101073522; rapgef6; bcar3; LOC101066462; dock5; LOC101078267; dock10; LOC101072435; gpsm1; LOC101061451; LOC101062762; arhgef10; ppp1r12a; LOC101068383; itsn1; LOC101071811; LOC101073008; arhgef12; arhgef16; dennd3; rgl1; ralgps1; LOC101078293; dennd2c; LOC101065415; LOC101068644; LOC115246878; LOC101076659; LOC1010…
GO:0006629	lipid metabolic process	biological_process	94	0.00885144	0.0241238	0.0241238	1.23021	LOC101063127; pcyt1b; plcd3; LOC101076141; acaca; LOC101064949; elovl6; gdpd5; daglb; lipg; pla2g6; LOC101062351; LOC101066117; LOC101067553; LOC101063598; dagla; plcd4; LOC101066653; plch1; smpd2; LOC101071575; LOC101066005; lipc; iah1; tecr; plch2; pla2g4a; LOC101065304; plce1; cers2; ptgs2; LOC101073553; LOC101069518; ptdss2; LOC101079283; gba2; LOC105416273; degs2; pcsk9; LOC101077058; agps; …
GO:0016311	dephosphorylation	biological_process	88	0.0374496	0.0837578	0.0837578	1.17147	LOC101068040; LOC101067188; LOC101073805; LOC101075480; cdc14a; LOC105418581; ptpn6; mtmr7; ptprt; ptprh; lpin1; LOC101075629; mtmr6; ptpn9; pgp; LOC101076308; LOC101066120; LOC101067632; LOC101070957; ptpn4; rngtt; inpp4b; pdxp; ssh1; LOC101071288; ptpn12; LOC101078571; inpp4a; phlpp1; dusp1; ptpn23; LOC101069249; ptprk; LOC101079128; epm2a; LOC101079975; ptpra; dusp22; ptpdc1; LOC101062550; LOC…
GO:0034220	ion transmembrane transport	biological_process	81	0.993337	1	1	0.790381	grin3b; LOC101062207; LOC446019; grin2a; chrna2; grid2; tpcn1; gabrg2; LOC101066150; LOC101074781; LOC101075174; glrb; LOC446015; LOC446050; LOC101070518; LOC101064121; LOC101061091; LOC101078102; LOC101061927; LOC101064905; LOC101069083; LOC101075685; LOC101076326; trpv4; LOC101073376; LOC446029; LOC101061127; LOC101072048; chrnd; kcnab1; LOC446087; LOC101070973; LOC101073079; LOC446028; cnga4; …
GO:0043547	positive regulation of GTPase activity	biological_process	78	0.157907	0.238991	0.238991	1.09478	rasa3; ralgapa2; arhgap23; LOC101061275; rapgef6; LOC101079262; git1; dock5; asap2; depdc5; acap2; LOC101063933; tbc1d9; arhgap10; git2; LOC101062938; LOC101061495; arhgap24; LOC101062909; arhgap45; LOC101068094; tbc1d4; asap1; LOC101062456; LOC101071869; acap1; LOC101065415; LOC101077181; dab2ip; tbc1d8b; rabgap1; LOC101074799; arhgap6; evi5l; LOC101061902; LOC101066987; arap2; evi5; ect2; LOC10…
GO:0006470	protein dephosphorylation	biological_process	75	0.011789	0.0313379	0.0313379	1.24695	LOC101068040; LOC105417779; LOC101067188; LOC101073805; cdc14a; LOC105418581; ptpn6; LOC101070452; ptprt; ppp5c; ppm1e; LOC101074783; ppp2ca; ptprh; LOC101064018; LOC101075629; ptpn9; LOC101066120; LOC101067632; LOC101070957; ptpn4; rngtt; ssh1; LOC101071288; LOC101073844; ptpn12; LOC101078571; LOC101073266; dusp1; ptpn23; ppm1f; ptprk; epm2a; LOC101079975; ptpra; mgat3; dusp22; ptpdc1; ptpn5; pp…
GO:0005975	carbohydrate metabolic process	biological_process	75	0.530567	0.616471	0.616471	0.984875	gale; LOC101072315; LOC101079462; LOC115251980; edem3; ganab; LOC101064018; LOC101077346; lancl1; lancl2; LOC101061387; pygl; LOC105418968; LOC101079676; LOC101069098; chst14; LOC101070704; LOC101076989; gk; b4galt7; naga; LOC101066425; LOC101071719; chst2; LOC101076683; gck; gba2; gpd1; mdh1; myorg; hexb; man1a2; LOC101061762; pgm2; LOC101079640; agl; LOC101077596; gckr; LOC101078992; amdhd2; LO…
GO:0006886	intracellular protein transport	biological_process	73	0.181092	0.256127	0.256127	1.08766	uso1; sec24a; LOC101079261; LOC101061279; ap1b1; snx9; LOC101063828; LOC101076374; ap3b1; LOC101075178; ipo9; vps11; LOC101064639; sytl5; LOC101064983; LOC101080037; ap3d1; stx6; vps39; LOC101080215; stx16; vps26c; LOC115251968; LOC101065676; stam; ipo11; myrip; LOC101077362; sar1b; copb2; cog3; vti1a; hgs; sec23a; selenos; sytl4; rab3b; LOC115249597; ap1m2; LOC101066950; clta; vipas39; stx17; LO…
GO:0018108	peptidyl-tyrosine phosphorylation	biological_process	69	0.000825753	0.00259225	0.00259225	1.38495	LOC101074430; tyk2; fgfr2; LOC101074083; LOC101064553; LOC101062908; LOC101067733; LOC101071220; LOC101067972; LOC101065603; flt4; abl1; erbb4; LOC101074687; LOC101065281; ephb4; fes; LOC101071166; tie1; LOC101069728; LOC101079402; erbb3; LOC101064431; LOC101068778; LOC101073748; jak1; LOC101074842; LOC101068538; LOC101079603; epha4; LOC101067410; alk; LOC101061551; met; LOC101063427; flt1; btk; …
GO:0007049	cell cycle	biological_process	67	0.00984324	0.0265907	0.0265907	1.27229	appl2; mcm7; dis3l2; vps4b; mis12; nuf2; tp73; LOC101067543; LOC101069848; LOC101075878; uhrf1; LOC115248170; mcm4; LOC101066737; LOC101066563; LOC101064990; klhl22; kif11; smc1b; LOC115246431; nme6; pard6b; mapk1; anapc2; LOC101076906; fign; uhrf2; vcp; LOC101073683; lzts2; banp; smc4; mcm6; katnb1; LOC105416755; LOC101072675; rbl1; spc24; slain2; rif1; cks1b; ncapg; LOC101064355; gadd45gip1; LO…
GO:0016192	vesicle-mediated transport	biological_process	62	0.15626	0.238991	0.238991	1.10681	uso1; LOC101069418; LOC101075761; LOC101079261; LOC101061279; ap1b1; LOC101078429; LOC101063828; ap3b1; vps11; LOC101064639; LOC101061698; LOC101080037; ykt6; ap3d1; stx6; vps39; LOC101080215; stx16; vps45; LOC101067694; LOC101066073; LOC101077362; sar1b; copb2; vti1a; sec16a; sec23a; ap1m2; LOC101066950; spire2; clta; stx17; vps33a; rab11fip3; stx7; ap4e1; LOC101071300; copa; LOC101073669; LOC10…
GO:0006486	protein glycosylation	biological_process	62	0.199044	0.278369	0.278369	1.08678	extl2; st6gal1; fut11; rpn2; LOC446082; galnt2; tmtc4; LOC101076802; LOC101063032; alg6; b4galt7; pomgnt2; st6gal2; LOC101077342; fut8; extl3; fut4; b3gat2; tmtc1; LOC101061762; st3gal3; ext2; LOC101071706; siat5-r; st8sia2; pomt2; mgat5b; galnt9; st3gal1; LOC101077412; b3gat1; alg2; LOC101074995; nus1; LOC101064009; b4gat1; b3gat3; galnt17; rpn1; LOC101061991; uggt1; st6galnac3; galnt11; galnt16…
GO:0006281	DNA repair	biological_process	61	0.0116885	0.0313379	0.0313379	1.27732	LOC101074647; LOC115252686; rtel1; LOC101067474; rad50; atm; lig3; smarcal1; dmap1; ercc5; rnf8; pif1; fanci; eme2; tdp1; pole; wrnip1; rad51d; msh3; fen1; mms22l; LOC101077564; dna2; psme4; lig4; LOC101074720; ercc1; LOC115247568; apex2; aptx; LOC101069296; ino80; ercc4; LOC101068554; LOC101075995; prkdc; mcph1; LOC101079872; mms19; rev1; fan1; brca2; mgmt; LOC101067104; nbn; rfc1; blm; apex1; m…
GO:0071805	potassium ion transmembrane transport	biological_process	59	0.679494	0.748325	0.748325	0.940563	LOC101078763; LOC101062207; LOC101074332; LOC101066150; LOC101069541; LOC101070518; LOC101062402; LOC101072007; LOC101070973; kcnh1; LOC101063711; LOC101062564; LOC101066187; LOC105419563; LOC101063217; kcnab1; LOC101073956; LOC101068024; kcnj13; LOC101069866; LOC101075334; kcnd1; LOC101072757; kcnj8; LOC101066782; kcnk10; slc24a4; LOC101075875; LOC101062359; kcnh8; LOC101065431; LOC101064641; hc…
GO:0051301	cell division	biological_process	58	0.259711	0.351832	0.351832	1.06485	dis3l2; LOC101068442; ccnj; vps4b; mis12; nuf2; LOC101069848; LOC115248170; LOC101066737; LOC101064018; klhl22; kif11; rps3; LOC101077778; LOC101067672; LOC115246431; ccnl1; pard6b; anapc2; LOC101073683; LOC101073562; lzts2; ccnh; katnb1; LOC101073385; LOC105416755; mastl; LOC101072675; spc24; ccnf; LOC115251941; slain2; LOC101061156; LOC101073968; cks1b; ncapg; LOC101066443; LOC101065671; vps4a;…
GO:0006813	potassium ion transport	biological_process	57	0.607277	0.687386	0.687386	0.960039	LOC101078763; LOC101062207; LOC101074332; LOC101066150; LOC101069541; LOC101070518; LOC101062402; LOC101072007; LOC101070973; kcnh1; LOC101063711; LOC101062564; abcc9; LOC105419563; LOC101063217; LOC101068338; kcnab1; LOC101073956; kcnj13; LOC101069866; LOC101075334; kcnd1; LOC101072757; LOC101071705; kcnj8; LOC101066782; LOC101075875; LOC101062359; kcnh8; LOC101065431; LOC101064641; hcn2; LOC101…
GO:0008152	metabolic process	biological_process	55	0.755715	0.813847	0.813847	0.914426	LOC101062378; acaca; LOC101075480; LOC101064725; edem3; oga; LOC101075416; ganab; LOC101077346; LOC101078470; LOC101061387; pygl; LOC105418968; LOC101079676; LOC101069098; LOC101076989; atic; smpd1; naga; LOC101068240; LOC101079128; gba2; alkbh8; myorg; hexb; paics; man1a2; dna2; papss1; agl; aass; ftcd; LOC101063190; LOC101064901; LOC101074510; pde11a; neu1; manba; LOC101069675; man2b2; mogs; LO…
GO:0034765	regulation of ion transmembrane transport	biological_process	54	0.821537	0.867983	0.867983	0.89016	LOC101069694; LOC101080049; LOC101072104; LOC101062207; LOC101074332; LOC101066150; cacnb1; cacnb2; LOC101069541; LOC446050; LOC101062402; LOC101070973; kcnh1; LOC101061091; LOC101063711; LOC101062564; LOC105419563; LOC101075022; LOC101063217; kcnab1; LOC101073956; cacna2d2; LOC101068024; kcnj13; kcnd1; LOC101072757; kcnj8; LOC101066782; LOC101075875; LOC101062359; kcnh8; LOC101065431; LOC1010729…
GO:0035335	peptidyl-tyrosine dephosphorylation	biological_process	53	0.0763889	0.13042	0.13042	1.17322	LOC101068040; LOC101067188; LOC101073805; cdc14a; LOC105418581; ptpn6; mtmr7; ptprt; ptprh; LOC101075629; mtmr6; ptpn9; LOC101066120; LOC101067632; ptpn4; rngtt; ssh1; LOC101071288; ptpn12; dusp1; ptpn23; ptprk; epm2a; LOC101079975; ptpra; ptpdc1; ptpn5; dusp7; LOC101071974; ptpn21; ptprn; mtmr3; ptprn2; LOC101072034; mtm1; acp1; LOC115251302; ptpn3; ptpn1; dusp10; LOC101068456; LOC101070434; LOC…
GO:0032259	methylation	biological_process	53	0.648545	0.722439	0.722439	0.946146	atpsckmt; nsun3; lcmt1; LOC101067589; trmt1l; nsd2; nsd3; dnmt1; LOC101064190; asmtl; LOC101063003; cmtr1; LOC101078475; LOC101062046; LOC101071885; ndufaf7; LOC101068212; nsun6; setd7; dot1l; nsun2; eef2kmt; LOC101070634; LOC101077954; kmt2a; alkbh8; LOC101073661; thumpd3; LOC101068764; trmt2b; kmt2b; mtr; slf1; trmt2a; LOC101061250; LOC101077240; trmt61b; ftsj1; nsun5; LOC101071878; fbl; pemt; …
GO:0006325	chromatin organization	biological_process	51	0.0345557	0.0775899	0.0775899	1.23479	ep400; LOC101079781; mbtd1; LOC101061705; hdac5; LOC101074415; nsd2; LOC101065945; nsd3; LOC101064190; tdrd3; LOC101078475; LOC101068778; bag6; LOC101063174; LOC115248350; LOC101067915; kdm5a; rnf8; hdac4; setd7; dot1l; LOC101070634; LOC101075987; kmt2a; LOC101078553; hdac8; hat1; brd1; LOC101062233; ing3; LOC101068764; LOC101079555; l3mbtl2; LOC101063386; LOC101073804; kmt2b; LOC101061335; wac; …

## Sheet: DEpiRNA up(FTG vs FCG)
Table S8 GO analysis of DEpiRNA target genes
Term id	terms description	category	ListHits	Enrichment_score	P_value	FDR	Gene
GO:0046872	metal ion binding	molecular_function	813	1.13592	5.5038e-06	2.07468e-05	LOC101069694; LOC101077487; foxp4; LOC101070449; LOC105416281; rasa3; hmox1; sord; rnf213; prkn; LOC115247638; dis3l2; zfyve27; pde1c; LOC101077182; rufy2; LOC101074676; LOC101078705; LOC101064921; LOC101063140; LOC101080224; cgrrf1; unkl; LOC101078763; traf6; kmt2a; LOC101061420; LOC105416730; rtel1; LOC101079781; mbtd1; vav2; LOC101067802; cdk5rap1; cat; runx1t1; fah; phf8; LOC101069418; fgd4; …
GO:0000166	nucleotide binding	molecular_function	637	1.162	3.29859e-06	1.25084e-05	LOC101074430; LOC101077487; afg1l; LOC101067113; LOC101064971; LOC101074647; LOC101064630; septin6; tyk2; LOC101075813; LOC101063118; LOC101064206; LOC101067533; smarca5; LOC115252686; LOC101065875; LOC101063351; fgfr2; LOC101074083; ep400; mcm3; LOC101069376; dhx16; LOC101078763; LOC101062908; LOC101078603; LOC101067733; LOC101070888; rtel1; LOC101062378; LOC101070521; ak2; LOC101061136; LOC1010…
GO:0005524	ATP binding	molecular_function	634	1.07974	0.00977923	0.028868	LOC101074430; LOC101077487; afg1l; LOC101067113; LOC101064971; LOC101074647; camk1d; LOC101064630; stk39; tyk2; LOC101075813; LOC101063118; LOC101064206; LOC101067533; smarca5; LOC115252686; LOC101064673; LOC101063351; fgfr2; LOC101074083; ep400; mcm3; LOC101069376; dhx16; LOC101078763; LOC101062908; LOC101078603; LOC101067733; LOC101074666; LOC101070888; rtel1; LOC101062378; LOC101078548; LOC101…
GO:0016740	transferase activity	molecular_function	526	1.17969	4.06915e-06	1.5415e-05	LOC101074430; parp3; LOC101067349; LOC101063127; LOC101071849; LOC101073415; prkn; prmt5; tyk2; LOC101076537; ndst2; LOC101063351; LOC101072399; LOC101077182; fgfr2; LOC101074083; atpsckmt; LOC101069376; unkl; traf6; LOC101067733; galnt7; LOC101062378; LOC101070521; nsun3; cdk5rap1; ak2; setdb1; lcmt1; map3k7; LOC101078762; LOC101073756; nadk; LOC101061264; LOC101065603; itpk1; fut11; cers5; abl1…
GO:0003677	DNA binding	molecular_function	486	1.21921	1.67409e-07	6.39917e-07	nfyc; foxp4; meis2; relb; cic; LOC101076015; LOC101068460; LOC101074676; meis1; LOC101078705; mcm3; LOC101063140; kmt2a; LOC101061939; tbc1d19; rtel1; setdb1; cdx1; LOC101066115; stat3; thrb; LOC101076296; cers5; rxra; kdm2a; msh3; deaf1; LOC101071427; ncor2; tp73; LOC101062858; LOC101080066; pparg; LOC101074365; uhrf1; LOC101065014; LOC101063334; foxk1; phc3; LOC101075827; LOC101068592; nfkb1; L…
GO:0016787	hydrolase activity	molecular_function	445	1.08422	0.0208351	0.0521015	LOC101071822; LOC101074647; xrn1; ndst2; LOC115252686; xrn2; dis3l2; galns; pde1c; LOC101064418; LOC101076141; mcm3; dhx16; LOC101064921; LOC101078603; LOC101068040; rtel1; inpp5e; fah; LOC101069418; rras2; LOC101067188; LOC101061705; LOC101080029; LOC101079262; dhx38; cdc14a; pde7a; usp33; tll1; hdac5; blmh; ybey; chd6; ddx24; LOC101068458; nt5c3a; LOC101063536; usp13; pcsk7; dnpep; mmp13; LOC10…
GO:0004672	protein kinase activity	molecular_function	277	0.959322	0.780409	0.832859	LOC101074430; LOC101067113; LOC101064971; camk1d; stk39; tyk2; LOC101063118; LOC101064673; LOC101063351; fgfr2; LOC101074083; LOC101062908; LOC101067733; LOC101074666; LOC101070888; LOC101078548; LOC101070521; LOC101071220; map3k7; LOC101066828; LOC101073756; LOC101061264; LOC101065603; nuak1; flt4; abl1; fer; mknk1; erbb4; braf; rps6kl1; LOC101074687; araf; stk36; LOC101063511; LOC101065281; eph…
GO:0008270	zinc ion binding	molecular_function	257	1.1733	0.0014404	0.00490998	sord; LOC101077182; LOC101074676; traf6; kmt2a; sec24a; mbtd1; ciz1; setdb1; tcea3; mta3; LOC101080029; thrb; zcchc10; usp33; LOC101068975; rxra; tll1; kdm2a; trit1; traf3; LOC101062858; rere; LOC101080066; pparg; LOC101065234; usp13; dnpep; mmp13; ehmt1; phc3; LOC101072849; dnmt1; LOC101075913; LOC101061471; LOC101064190; gda; LOC101065249; LOC101061608; usp3; scaper; LOC115250628; LOC101065334;…
GO:0005509	calcium ion binding	molecular_function	213	0.944903	0.822461	0.868976	LOC101070449; gsn; actn3; LOC101075511; efemp1; egfl6; LOC101080224; slit1; LOC101077138; LOC101061490; LOC101074769; cdh15; prkcsh; tll1; scube2; pkd2; ncs1; eps15l1; nell2; LOC101079840; LOC101078533; cracr2a; LOC101070493; tie1; celsr2; crtac1; jag1; tbc1d9; cdh22; thbs1; LOC101070702; letm1; LOC115247906; LOC101071407; gas6; itsn1; LOC101061102; fat3; LOC101073008; LOC101065517; jag2; smoc1; …
GO:0003723	RNA binding	molecular_function	210	1.18975	0.00175336	0.00594488	puf60; stau2; srp68; celf4; cpeb2; xrn1; dis3l2; srsf5; nsun3; tardbp; rpl14; pum1; LOC101076296; cpeb3; prpf31; LOC101078091; trmt1l; sepsecs; pum3; u2surp; rbm26; LOC446074; LOC101075240; rpusd2; nufip2; ythdf3; eif4b; LOC101069501; LOC101080242; LOC101064968; LOC101076124; pum2; nifk; pprc1; rbm5; tdrd3; esrp1; rbm8a; tarbp1; sart3; eif3a; LOC101076299; cluh; hnrnph3; pus7; LOC101076655; rps3;…
GO:0003676	nucleic acid binding	molecular_function	206	0.999785	0.482615	0.565922	puf60; celf4; cpeb2; xrn1; smarca5; xrn2; srsf5; dhx16; LOC101064921; LOC101078603; rtel1; ciz1; tcea3; tardbp; cpeb3; LOC101078091; dhx38; zcchc10; u2surp; trit1; supt6h; csde1; ddx24; rbm26; LOC101075240; nars2; eif4b; zranb3; LOC101069501; LOC101076124; scaper; nifk; pprc1; rbm5; r3hdm2; cmtr1; esrp1; rbm8a; sart3; LOC101076299; ddx23; hnrnph3; LOC101076655; LOC101072148; LOC101064460; enox2; …
GO:0003700	DNA-binding transcription factor activity	molecular_function	198	1.18691	0.00257435	0.00859094	foxp4; relb; LOC101076015; tfap2a; LOC101068460; LOC101061939; tbc1d19; stat3; thrb; tfap2d; rxra; tp73; LOC101080066; pparg; LOC101074365; LOC101065014; foxk1; nfkb1; LOC101072849; fosb; LOC101065207; LOC101073101; LOC101061608; LOC101061679; LOC101077956; nfatc4; e2f7; hoxa3; hif1a; LOC101064116; LOC101067852; pitx1; LOC101073582; LOC101073418; rarg; LOC101077948; rbpjl; gabpa; nr1h4; frrunt; r…
GO:0016301	kinase activity	molecular_function	193	1.20294	0.00148703	0.00505989	LOC101074430; tyk2; LOC101063351; fgfr2; LOC101074083; LOC101067733; LOC101062378; LOC101070521; ak2; map3k7; LOC101073756; nadk; LOC101061264; LOC101065603; itpk1; agk; abl1; LOC101074769; LOC101075480; erbb4; LOC101075096; pi4k2b; LOC101074687; LOC101064725; LOC101065281; ephb4; fes; LOC101070821; LOC101065234; LOC101071166; lats2; grk1; map4k3; LOC101069728; LOC101067856; LOC101062935; grk4; L…
GO:0004930	G protein-coupled receptor activity	molecular_function	175	0.847388	0.994627	1	LOC105418305; pacap1a; pth2r; LOC101065068; LOC101080046; LOC101074285; mtnr1a; gpr135; LOC101061835; LOC101062124; LOC101069547; LOC101065688; celsr2; adra2a; p2ry1; LOC101079790; kiss1r; LOC101074288; gcgr; LOC101067792; LOC101061617; LOC101072775; oprl1; LOC101064847; LOC101079075; adgrb2; adgrl4; npy8ar; adgrl2; calcrl; LOC101061116; LOC101076309; tas1r2b; LOC101073410; adgrb1; LOC101078386; …
GO:0016491	oxidoreductase activity	molecular_function	157	0.895471	0.942289	0.971608	hmox1; sord; oxnad1; pcyox1; LOC101062378; cat; phf8; LOC101076045; dmgdh; kdm2a; LOC101063139; ivd; LOC101078757; aldh1a3; LOC101062207; LOC101075886; dpyd; raldh3; acox1; mthfr; nos1; rtn4ip1; LOC101074031; pah; LOC101071700; dnajc10; faxdc2; LOC101070585; p3h3; pxdn; ndor1; LOC101070781; LOC101063174; pfcyp19a; LOC101071993; LOC101068545; enox2; LOC101077456; glrx2; LOC101064648; th; frrs1; LO…
GO:0004674	protein serine/threonine kinase activity	molecular_function	141	1.03061	0.319055	0.408987	LOC101067113; LOC101064971; stk39; LOC101063351; map3k7; LOC101066828; LOC101073756; LOC101061264; mknk1; braf; LOC101065144; LOC101070821; LOC101065234; sik2; lats2; grk1; map4k3; csnk1g1; LOC101074476; LOC101067856; LOC101062935; grk4; LOC101068316; LOC101078679; atm; akt1; LOC101070414; rock1; LOC101063118; pdik1l; oxsr1; cdk20; melk; mtor; nek3; LOC101080132; bmpr1b; camkk1; slk; LOC101067313…
GO:0005525	GTP binding	molecular_function	140	1.01454	0.399464	0.487155	tube1; septin6; LOC101065875; LOC101076918; LOC101072030; rras2; LOC101079262; atl1; septin2; LOC101067678; opa1; cracr2a; LOC101070493; LOC101072579; LOC101074678; LOC101077552; LOC101073902; LOC101072573; septin8; LOC101065996; rab18; LOC101073689; LOC101062907; rap2b; kras; arl15; rnd3; LOC101064433; LOC101072043; arf3; septin10; LOC101078239; LOC101073004; septin3; LOC101074651; LOC101068094;…
GO:0008233	peptidase activity	molecular_function	131	1.10001	0.0954196	0.156962	LOC101080029; usp33; tll1; blmh; LOC101068458; usp13; adamts13; pcsk7; dnpep; mmp13; LOC101062480; LOC101070158; usp10; LOC101074340; usp3; LOC101072643; pcsk5; LOC101066490; LOC101063219; LOC101078322; enpep; LOC101061607; mindy3; usp4; otud6b; clpp; usp32; adamts18; pcsk1; LOC101061123; LOC101069540; LOC101077206; capn9; LOC101069326; ace; LOC101075365; dhh; yod1; LOC101071448; rhbdl3; ide; usp…
GO:0003824	catalytic activity	molecular_function	124	0.804878	0.997581	1	LOC101067349; LOC101066304; pcyt1b; galns; LOC101065481; LOC101064921; LOC101062378; cdk5rap1; fah; acaca; LOC101075480; sepsecs; cth; LOC101064725; sptlc2; suclg1; pign; dpyd; tenm4; ppcdc; pld1; LOC101078824; ganab; LOC101069659; pkm; LOC101070844; abat; LOC101072113; LOC101078470; LOC101061387; LOC101075981; LOC101067806; pygl; LOC101063388; cdyl; ercc5; aldoc; psat1; got1; accs; gen1; nans; p…
GO:0000981	DNA-binding transcription factor activity, RNA polymerase II-specific	molecular_function	105	1.38003	8.81949e-05	0.000324119	LOC101078705; LOC101061939; cdx1; LOC101063334; LOC101068592; LOC101064116; pitx1; LOC101064633; hoxb9; dlx3; LOC101077166; pou2f1; LOC101078309; LOC101064892; dlx2; LOC101065660; LOC101068632; gata3; LOC101070798; LOC101061397; LOC101067009; lhx6; LOC101067266; emx2; otp; zfhx4; gbx1; LOC101076071; dbx2; LOC101075548; nkx6-1; LOC101069919; LOC101078875; gbx2; msx1; LOC101068797; hhex; lhx4; LOC1…
GO:0003924	GTPase activity	molecular_function	99	1.11135	0.102654	0.167544	tube1; LOC101065875; LOC101076918; LOC101064679; rras2; LOC101079262; atl1; LOC101067678; opa1; cracr2a; LOC101070493; LOC101072579; LOC101074678; LOC101077552; LOC101073902; LOC101065996; rab18; LOC101073689; rap2b; kras; rnd3; LOC101078239; LOC101068094; lsg1; LOC101066302; LOC101068869; LOC101077181; rap2a; LOC101067287; LOC101063247; LOC101061790; LOC101076768; LOC101070569; guf1; LOC10108019…
GO:0016757	transferase activity, transferring glycosyl groups	molecular_function	96	1.07482	0.189825	0.270338	parp3; extl2; LOC101073415; LOC101076537; LOC101071280; st6gal1; galnt7; fut11; LOC101073419; LOC101061367; gys1; LOC101064407; LOC115248283; LOC105418373; pygl; LOC101076802; b3gnt7; LOC101063032; alg6; b4galt7; galnt13; pomgnt2; st6gal2; LOC115249214; fut8; LOC101066747; extl3; b3gat2; LOC101070151; LOC101061762; parp6; b4galnt1; st3gal3; LOC101067123; ext2; LOC101073166; agl; LOC115252165; st8…
GO:0003779	actin binding	molecular_function	92	0.880889	0.912605	0.946893	gsn; actn3; nf2; fmnl2; fscn1; mtss2; LOC101063871; LOC101079017; cap2; LOC101078461; LOC101072626; sptbn1; LOC115246533; ablim2; ablim3; LOC101065271; LOC101069989; LOC101066985; myo1b; phactr4; dmd; LOC101078378; myo16; LOC777992; hip1; tpm4-2; epb41l3; myhm86-1; daam1; fmnl3; LOC101075286; LOC101077781; LOC101071288; LOC101076800; LOC101071646; LOC101061902; wasf3; LOC101079576; dbn1; LOC10107…
GO:0043565	sequence-specific DNA binding	molecular_function	90	1.17197	0.0376872	0.088658	foxp4; mta3; thrb; rxra; rere; LOC101080066; pparg; foxk1; LOC101072849; LOC101073101; LOC101061608; LOC101067852; LOC101073582; rarg; LOC101077948; gabpa; nr1h4; LOC101075951; ppara1; dmrta1; LOC445936; LOC101065699; gata5; LOC101063381; nr4a3; nr4a2; LOC101076140; foxo4; mta1; gata3; fli1; dmrta2; LOC101067486; prdm1; LOC101075520; LOC101076680; nr3c2; rora; foxo3; mta2; LOC101075495; LOC101071…
GO:0005085	guanyl-nucleotide exchange factor activity	molecular_function	82	1.58462	1.51108e-06	5.75873e-06	rasgef1b; mcf2; LOC101077387; vav2; rasgrf2; fgd4; LOC101065940; LOC101073522; rapgef6; sbf2; LOC115246522; bcar3; LOC101066462; dock5; dock10; LOC101072435; LOC101061451; LOC101062762; arhgef10; LOC101063342; LOC101068383; itsn1; LOC101071811; LOC101073008; arhgef12; arhgef16; dennd3; rgl1; LOC101078293; LOC101079238; LOC115246878; LOC101070245; arhgef11; dennd4a; LOC101074341; arhgef9; arhgef38…
GO:0046983	protein dimerization activity	molecular_function	74	1.04392	0.307586	0.396553	usf1; LOC105418664; LOC101066260; ncoa2; ahr2b; LOC101065207; LOC105417082; LOC101077956; myog; hif1a; tcf12; bhlhe40; LOC101073418; scx; neurod1; zbed4; npas4; usf3; mef2d; ano5; ano3; tcf3; polr2c; fbxw11; hes4; LOC101074082; LOC101064702; LOC101064944; LOC115248451; LOC101074717; LOC101078430; LOC101067536; max; atoh1; polr1c; myod2; e2f4; tal2; LOC101074652; atoh8; LOC101065307; mxd4; LOC1010…
GO:0005216	ion channel activity	molecular_function	74	0.590897	1	1	LOC101069694; grik4; grin2a; grid2; LOC101074332; LOC101061428; nalcn; tpcn1; LOC115248165; gabrg2; itpr2; p2rx7; LOC101069541; LOC101068201; LOC446050; LOC101070518; LOC101062402; LOC101070973; LOC101064121; LOC101077030; LOC101063711; LOC101062564; trpv6; LOC101077120; LOC101078102; LOC101062185; p2rx1; LOC101074739; LOC446025; LOC101069083; LOC101075685; LOC101076326; trpv4; LOC101073376; LOC4…
GO:0022857	transmembrane transporter activity	molecular_function	71	0.75308	0.997274	1	slc44a2; LOC101061136; LOC101078836; LOC101065757; LOC101062552; LOC101064002; slc2a2; slc12a4; LOC101069156; LOC101065902; LOC101078032; LOC101064142; LOC101062400; LOC101072007; LOC101063282; slc23a1; LOC101062950; slco5a1; LOC101078120; LOC101080110; LOC101077396; LOC101077344; slc2a6; slc16a10; LOC101066059; LOC101073750; LOC101064424; LOC101068562; LOC101066717; LOC101078307; LOC101072917; s…
GO:0004713	protein tyrosine kinase activity	molecular_function	70	1.54295	2.18369e-05	8.15089e-05	LOC101074430; tyk2; fgfr2; LOC101074083; LOC101062908; LOC101067733; LOC101071220; LOC101065603; flt4; abl1; fer; erbb4; LOC101074687; LOC101065281; ephb4; fes; LOC101071166; tie1; LOC101069728; LOC101079402; erbb3; LOC101064431; LOC101073748; jak1; kit; LOC101074842; LOC101068538; LOC101079603; epha4; LOC101067410; alk; LOC101061551; met; ddr2; LOC101080137; flt1; btk; LOC101074460; LOC101072875…
GO:0005096	GTPase activator activity	molecular_function	67	1.0864	0.195706	0.276543	rasa3; ralgapa2; arhgap23; LOC101061275; rapgef6; LOC101079262; ralbp1; git1; dock5; asap2; depdc5; acap2; LOC101063933; tbc1d9; arfgap1; git2; LOC101062938; arhgap24; arhgap45; LOC101068094; asap1; LOC101062456; acap1; LOC101065415; LOC101077181; dab2ip; tbc1d8b; rab3gap1; rabgap1; LOC101074799; arhgap6; evi5l; LOC101061902; LOC101066987; arap2; ect2; LOC105417453; rab3gap2; rapgef2; tbc1d2b; ar…
GO:0004888	transmembrane signaling receptor activity	molecular_function	60	0.798509	0.976159	0.997892	LOC105418305; pacap1a; pth2r; LOC101065688; celsr2; LOC115248165; gabrg2; fzd6; gcgr; adgrb2; adgrl4; tlr3; adgrl2; calcrl; adgrb1; adgrl1; LOC101077120; LOC101075726; LOC101065822; fzd2; LOC101075325; LOC446025; celsr3; LOC101073538; adgrb3; LOC105419456; LOC101070067; LOC446029; LOC101072048; adgrf1; chrnd; LOC446087; LOC101068527; LOC101064504; LOC101064122; LOC446028; fzd3; LOC446024; vipr1; …
GO:0008017	microtubule binding	molecular_function	58	1.66981	6.10514e-06	2.29908e-05	LOC101075768; LOC101067533; LOC101072283; kif1a; mdm1; kif21b; LOC101079155; prc1; kifc3; cenpe; camsap3; LOC101077147; kif13a; dpysl5; map1a; LOC115250255; LOC101075980; kif20b; traf3ip1; kif19; LOC115251740; kif1b; LOC101074187; LOC105417345; LOC101074577; gas8; mapre2; LOC105417364; kif5b; camsap1; kif4a; LOC101074946; kif26b; LOC101066442; kif26a; katnb1; LOC101070222; LOC101073385; kif22; LO…
GO:0003774	motor activity	molecular_function	56	1.22164	0.0376107	0.0885327	LOC101075973; LOC101067533; dctn2; LOC777993; LOC101079017; LOC115246533; kif1a; LOC101066651; kif21b; dync1li2; kifc3; cenpe; LOC101069989; myo1b; LOC101077147; myo16; LOC777992; kif13a; myhm86-1; kif20b; kif19; LOC101077781; kif1b; LOC101074187; LOC101061902; ccdc102a; kif5b; kif4a; LOC101074946; myo1e; LOC115250997; kif26b; LOC101066442; myo5b; myo1c; kif26a; LOC777991; LOC101070222; LOC101072…
GO:0016791	phosphatase activity	molecular_function	56	1.02154	0.392293	0.478562	LOC101068040; LOC101067188; LOC101073805; cdc14a; LOC105418581; mtmr7; ptprt; ppm1e; ptprh; LOC101075629; mtmr6; ptpn9; pgp; LOC101066120; LOC101067632; LOC101070957; dusp5; LOC101061494; ptpn4; pdxp; LOC101071288; ptpn12; phlpp1; dusp1; ptpn23; ptprk; LOC101079975; ptpra; mgat3; ptpdc1; ptpn5; LOC101061288; ptpn21; ptprn; ptprn2; LOC101067675; LOC101072034; LOC101076633; pdp1; LOC101065476; LOC1…
GO:0004252	serine-type endopeptidase activity	molecular_function	55	1.1523	0.0996753	0.163162	LOC101073986; LOC101064315; LOC101068458; pcsk7; LOC101074340; pcsk5; LOC101078322; LOC101075775; clpp; pamr1; pcsk1; LOC101069540; prepl; rhbdl3; LOC101074248; rhbdf1; prep; tmprss5; pcsk9; LOC101064033; habp2; LOC101072695; LOC101071414; pcsk2; rhbdl2; LOC101077681; LOC105417669; LOC101066093; LOC101072985; LOC101061571; lonp1; LOC101074247; LOC101074267; LOC101063941; LOC101071041; LOC10107458…
GO:0008237	metallopeptidase activity	molecular_function	55	1.00764	0.438091	0.516414	LOC101063861; LOC101080029; tll1; adam19; adamts13; dnpep; mmp13; adam10; LOC101075639; LOC101072781; LOC101063219; enpep; LOC101061607; prpf8; adamts18; LOC101061123; LOC101077206; LOC101069326; ace; LOC101075365; LOC101071448; ide; LOC101075028; LOC101067538; LOC101068340; LOC101070441; LOC101069017; LOC101074710; oma1; LOC101072872; LOC101062014; LOC101073265; adamts12; LOC101069093; adam17; a…
GO:0016887	ATPase activity	molecular_function	54	1.45563	0.000811424	0.00282663	LOC101064630; rnf213; LOC101061136; LOC101069418; vps4b; LOC101064142; abca3; LOC101063536; rad50; atad2b; fignl1; abcc5; abcc10; chtf18; vwa8; nav3; abcb7; LOC101069326; abcc9; LOC101062380; abcg8; LOC101062889; pms1; wrnip1; LOC101072295; abcb10; LOC101074767; abcf3; psmc1; fign; LOC101072201; vcp; LOC101073714; spata5l1; abcb8; LOC101072538; ino80; lonp1; LOC101077025; abcg5; abcb9; get3; rfc2…
GO:0004386	helicase activity	molecular_function	54	1.25568	0.0242604	0.0601537	LOC101074647; LOC115252686; mcm3; dhx16; LOC101078603; rtel1; dhx38; chd6; ddx24; LOC101063536; aqr; ddx23; mov10l1; chd9; ddx6; LOC101075257; LOC101073597; dhx33; ddx3x; brip1; ercc2; snrnp200; ddx1; eif4a2; ddx4; LOC101074558; ddx55; dna2; ddx54; chd7; ercc3; mcm6; eif4a3; ddx51; ighmbp2; LOC101073509; recql5; ddx46; dhx32; mov10; LOC101078303; ddx18; blm; exoc4; dhx36; ddx11; mcm5; helz; dqx1;…
GO:0004842	ubiquitin-protein transferase activity	molecular_function	52	1.76055	2.6276e-06	9.98385e-06	rnf213; prkn; traf6; LOC101071677; nedd4l; arih2; hectd1; mib1; LOC101061475; birc6; cblb; mib2; ubr5; cnot4; cbl; ankib1; rnf217; LOC101079104; mul1; LOC101076414; LOC101065390; huwe1; LOC101073156; LOC101077719; trim36; LOC101068611; ube4a; LOC101071114; bphl; ube4b; LOC101063160; rnf19a; LOC101070370; herc4; nedd4; rmnd5b; LOC101078677; herc2; hecw1; LOC115247907; rnf19b; rnf20; rnf14; LOC1010…
GO:0008289	lipid binding	molecular_function	52	1.10588	0.178738	0.255024	LOC105416227; LOC101061275; LOC101061031; LOC101069469; opa1; LOC101073902; LOC101065288; cert1; LOC101062993; acbd5; stard3; LOC101075741; osbpl6; LOC101073177; crabp1; osbpl3; coq9; LOC101076140; LOC101078017; LOC101067486; LOC101071097; LOC101078874; stard7; LOC101070446; LOC101075495; vcp; LOC105416216; LOC101066348; LOC101073247; nfe2l1; LOC101068305; cetp; esrrg; LOC101075327; atp5mc1; star…
GO:0008168	methyltransferase activity	molecular_function	51	0.793519	0.968934	0.992637	prmt5; atpsckmt; nsun3; setdb1; lcmt1; trmt1l; nsd2; nsd3; dnmt1; LOC101064190; LOC101063003; cmtr1; LOC101078475; LOC101073661; LOC101068212; LOC101079061; setd4; nsun6; dot1l; nsun2; LOC101070634; LOC101077954; kmt2a; LOC115246826; thumpd3; LOC101068764; coq5; ciapin1; armt1; trmt2b; kmt2b; mtr; trmt2a; dph5; LOC101077240; trmt61b; LOC101077420; nsun5; rnmt; LOC101071878; trmt9b; bcdin3d; camkm…
GO:0016020	membrane	cellular_component	2288	1.01723	0.116978	0.116978	LOC101074969; LOC101074430; LOC101079108; gfral; LOC101069694; LOC101077487; LOC101063127; dnajc4; LOC100049642; dpp6; LOC101066304; slc6a4; srp68; LOC101080049; LOC101069973; LOC101064630; clcn3; LOC101065361; LOC101078191; vamp7; LOC101080083; sema4b; LOC105418305; sfxn5; LOC115252403; pacap1a; tyk2; nf2; LOC101064206; LOC101076537; tapt1; ndst2; zfyve27; LOC101072623; pth2r; gjc2; LOC101064418…
GO:0016021	integral component of membrane	cellular_component	2030	0.979831	0.899044	0.899044	LOC101074969; LOC101074430; LOC101079108; LOC101069694; LOC101077487; LOC101063127; dnajc4; extl2; dpp6; slc6a4; srp68; LOC101080049; LOC101069973; LOC101064630; clcn3; LOC101065361; LOC101078191; sema3g; vamp7; LOC101080083; sema4b; LOC105418305; sfxn5; LOC115252403; pacap1a; sema3e; LOC101064206; LOC101076537; tapt1; ndst2; zfyve27; LOC101072623; pth2r; gjc2; LOC101064418; fgfr2; LOC101064015; …
GO:0005634	nucleus	cellular_component	972	1.25644	5.58466e-18	5.58466e-18	puf60; LOC101075989; parp3; foxp4; meis2; LOC101074647; relb; ik; cic; celf4; LOC101076015; nop56; prkn; prmt5; smarca5; LOC115252686; xrn2; ralgapa2; pds5a; tfap2a; LOC101068460; srsf5; LOC101074676; meis1; LOC101078705; ep400; mcm3; prpf38a; LOC101063140; LOC101080224; prdm8; kmt2a; arvcf; LOC101061939; tbc1d19; rtel1; LOC101079781; mbtd1; tada3; cabin1; runx1t1; mad1l1; ciz1; phf8; setdb1; utp…
GO:0005886	plasma membrane	cellular_component	646	0.878232	0.999975	0.999975	LOC101074430; gfral; LOC101077487; clcn3; LOC101065361; sema3g; LOC105418305; LOC115252403; pacap1a; nf2; sema3e; pth2r; gjc2; fgfr2; LOC101074083; LOC101080224; kirrel1; LOC101062908; LOC101067006; arvcf; LOC101067733; LOC101070888; vstm5; LOC101065574; slc34a2; LOC101071220; chl1; LOC101066151; LOC101067188; LOC101065603; stra6; flt4; robo1; cdh15; LOC101062791; ctnna1; nlgn3b; LOC101074285; se…
GO:0005737	cytoplasm	cellular_component	628	1.15655	7.27963e-06	7.27963e-06	srp68; relb; tube1; exoc5; celf4; LOC101075768; prmt5; xrn1; nf2; stk11ip; dis3l2; LOC101077387; unkl; kpna3; LOC101061275; LOC101078085; traf6; fscn1; arvcf; tdrd5; LOC101068040; LOC101062378; LOC101065877; LOC101069418; fgd4; LOC101061576; stat3; LOC101070523; LOC101071561; arhgap17; LOC101076296; htt; LOC101078100; ctnna1; LOC101078091; cdc14a; ncf1; usp33; sepsecs; ripor2; LOC101076374; hdac5…
GO:0005576	extracellular region	cellular_component	265	0.984641	0.600189	0.600189	LOC101075511; LOC101077723; ash2l; LOC101064921; LOC105416227; LOC101061420; slit1; fgf5; LOC101078100; spsb3; LOC101064949; wfdc1; wnt9a; LOC101071818; tulp3; scube2; LOC101067940; LOC101078065; LOC101075913; adamts13; mmp13; LOC101080060; LOC105419922; thbs1; LOC115250628; LOC101065334; proca1; igfbp4; gas6; nrg2; smoc1; scg3; LOC101061143; LOC101069829; LOC101065633; bmp7; LOC101061350; wnt4; …
GO:0005856	cytoskeleton	cellular_component	172	1.16654	0.00924469	0.00924469	LOC101069559; tube1; LOC101075768; tyk2; nf2; LOC101062908; fscn1; LOC101062922; fgd4; LOC101061576; ctnna1; usp33; LOC101064298; ripor2; plekhh2; fes; ctnnal1; LOC101079017; ctnna2; LOC101072283; LOC101072579; LOC101078461; sptbn1; rflna; LOC101074678; add1; mdm1; LOC101066651; tubgcp6; LOC101066150; ppl; dync1li2; LOC101079155; dync2li1; rock1; prc1; LOC101061290; jak1; ska3; sgcg; nefm; camsap…
GO:0030054	cell junction	cellular_component	148	1.12048	0.0506502	0.0506502	LOC101069559; gjc2; LOC101062908; arvcf; tns2; ctnna1; nlgn3b; grik4; LOC105418581; grin2a; ctnna2; grid2; LOC101073902; LOC101063270; LOC101067303; gabrg2; LOC101066150; LOC115253094; itsn1; LOC101080169; LOC101068585; marveld2; ctnnd2; dmd; magi2; LOC101064121; LOC101077120; vapa; LOC101075286; nlgn3; LOC101078102; LOC101072996; LOC446025; arhgef38; LOC101069083; LOC101075685; LOC101067270; LOC…
GO:0005783	endoplasmic reticulum	cellular_component	140	1.18736	0.00901312	0.00901312	mesd; zfyve27; rtn4; LOC101078762; cers5; prkcsh; pigs; dad1; ebp; LOC101078757; elovl6; LOC101078533; derl2; pign; LOC101065014; pdia3; LOC101071700; pkd2; dnajc10; rpn2; LOC101065288; itpr2; LOC101066117; LOC115248283; cert1; plcd4; trappc3; LOC101072139; tmtc4; LOC101067806; LOC101062402; lnpk; LOC101076261; dgat1; dgat2; yif1a; LOC101079149; LOC101074739; alg6; LOC101079867; LOC101069875; aup…
GO:0005794	Golgi apparatus	cellular_component	134	1.31884	0.000128009	0.000128009	vamp7; st6gal1; LOC101078085; galnt7; LOC101079261; fut11; adam19; LOC101072569; tbc1d23; fam20c3; cope; LOC101073902; LOC101065288; LOC101064407; slc35c1; atg9a; trappc3; gorasp1; sh3rf1; LOC101074307; LOC101067806; zdhhc8; b3gnt7; yif1a; LOC101063032; plekha8; clstn2; b4galt7; LOC101079135; galnt13; st6gal2; cog6; copb1; fam20a; sgce; gosr2; gopc; LOC101067398; fut8; LOC101076459; fam20b; pcsk9…
GO:0005789	endoplasmic reticulum membrane	cellular_component	116	1.19737	0.0118818	0.0118818	extl2; zfyve27; LOC101076141; rtn4; sec24a; LOC101078762; cers5; pigs; dad1; ebp; LOC101066134; LOC101078757; elovl6; derl2; pign; LOC101065014; LOC101063419; gramd1a; rpn2; ufl1; atp2a2; itpr2; LOC101066117; LOC115248283; LOC101072139; LOC101071061; lnpk; vapa; dgat1; dgat2; yif1a; LOC101079149; LOC101074739; alg6; LOC101079867; LOC101069875; pomgnt2; serp1; LOC101067048; LOC101065304; lnpkb; at…
GO:0045202	synapse	cellular_component	95	1.00262	0.460721	0.460721	nlgn3b; LOC101062552; grik4; LOC105418581; grin2a; grid2; LOC101080060; LOC101073902; gabrg2; LOC101066150; itsn1; dmd; LOC101064121; agrn; LOC101077120; nlgn3; LOC101078102; LOC101072056; clstn2; LOC446025; LOC101069083; LOC101075685; LOC101066987; LOC101078307; LOC101062612; LOC101073538; LOC101068602; fmr1; LOC101073376; LOC446029; LOC101072048; LOC101070302; chrnd; LOC446087; olfm1; LOC101061…
GO:0005739	mitochondrion	cellular_component	87	0.733451	0.999669	0.999669	LOC101063127; sfxn5; prkn; LOC101062378; ak2; mrpl47; LOC101063139; suclg1; LOC101069469; LOC101067100; opa1; LOC101070493; LOC101066041; rtn4ip1; LOC101073902; letm1; LOC101067122; LOC101069325; zdhhc8; letm2; ndufa2; gk; LOC101074563; coq9; slc25a24; mtrf1l; hibch; cs; guf1; pink1; LOC101069276; mrps24; bri3bp; idh3b; LOC101071552; LOC101077409; LOC101062009; dlst; dna2; pisd; vdac3; coq5; lias…
GO:0005615	extracellular space	cellular_component	82	0.854759	0.945015	0.945015	LOC101061420; LOC101073986; LOC101064315; LOC101068458; LOC101080060; thbs1; serpini1; LOC101061143; soga1; LOC101062127; LOC101069540; vwa2; dhh; ndp; LOC101075985; LOC101067488; smpdl3a; LOC101074248; tmprss5; LOC101064033; cxcl14; habp2; LOC101072695; LOC101071414; LOC101068194; LOC101077681; LOC101071148; il-2; LOC101078464; igf1; LOC105417669; LOC105417929; serpine1; LOC101072985; LOC1010775…
GO:0000139	Golgi membrane	cellular_component	78	1.36407	0.00085322	0.00085322	ndst2; galnt7; LOC101061669; fut11; LOC101072569; pdcd10; cope; slc35a3; LOC105418304; LOC101064407; ndst1; zdhhc8; b3gnt7; pgap2; yif1a; LOC101063032; clstn2; galnt13; cog6; copb1; chst2; LOC101066747; b3gat2; sec16a; LOC101067964; wls; b4galnt1; clstn3; LOC101067123; cog4; LOC101073166; mgat5b; dbnl; LOC101067678; tfg; stx10; galnt9; b3gat1; slc35a2; LOC101076724; ptges2; tmem167b; LOC101074995…
GO:0042995	cell projection	cellular_component	69	1.0978	0.167168	0.167168	appl2; LOC101069559; LOC101062908; LOC101078100; septin2; ripor2; pkd2; LOC101067543; nos1; LOC101067303; LOC101066150; armc9; itsn1; LOC101064433; LOC101074914; sh3rf1; sh3pxd2b; LOC101077527; LOC101075286; LOC101061845; clstn2; wdpcp; LOC101068784; wdr35; casc3; LOC101067452; sgce; LOC101079576; fmr1; LOC101066987; cdc42bpb; LOC101072072; LOC101073956; LOC101067964; clstn3; LOC101065877; LOC101…
GO:0005887	integral component of plasma membrane	cellular_component	65	1.07456	0.227691	0.227691	slc26a3; LOC101067006; LOC101067733; LOC101065603; slc6a15; flt4; nlgn3b; ephb4; LOC101071166; LOC101069728; LOC101061552; slc52a2; LOC101072775; p2rx7; adgrb2; LOC101072007; adgrb1; LOC101061665; epha10; epha4; nlgn3; LOC101067410; LOC101068751; p2rx1; ddr2; slc16a10; LOC101080137; flt1; cdon; LOC101063220; LOC101074460; LOC101062565; LOC101068602; adgrb3; LOC101070937; LOC101070302; LOC10107373…
GO:0005874	microtubule	cellular_component	58	1.31969	0.0070933	0.0070933	tube1; LOC101075768; LOC101067533; LOC101061576; LOC101078100; LOC101075913; LOC101072283; LOC101072579; LOC101078461; LOC101074678; tubgcp6; dync1li2; LOC101079155; dync2li1; kifc3; camsap3; LOC101077147; map1a; tubgcp4; LOC101067287; kif19; LOC101074187; LOC101061790; mapre2; cog3; mapt; camsap1; tubgcp3; lzts2; trim36; LOC101067179; LOC101069517; tpx2; katnb1; LOC101062460; klc2; LOC101070222;…
GO:0005768	endosome	cellular_component	56	1.48123	0.000409474	0.000409474	LOC100049642; clcn3; LOC101079670; LOC101073521; LOC101061129; LOC101074487; flot1; ppp1r21; LOC101070184; rap2b; vps37a; wdfy2; LOC115246455; LOC101068869; LOC101065676; stam; rab11fip2; appl2; stam2; vps36; ankrd13b; stard3; rapgef2; snx17; wdr91; pcsk9; rubcn; cdkn1b; rabep1; vipas39; LOC101062556; htr4; ehd2; mvb12b; dbnl; LOC100049641; steap4; LOC101071476; epha4; tmem192; plekhm1; LOC101075…
GO:0007165	signal transduction	biological_process	414	1.04415	0.142458	0.209941	rasa3; LOC105418305; pacap1a; pde1c; pth2r; arhgap23; LOC101061275; traf6; LOC101061420; ppp2r5c; LOC101080046; map3k7; LOC101064679; rras2; LOC101063692; stat3; LOC101067042; ppp2r5a; arhgap17; rapgef6; LOC101074769; LOC101079262; LOC101078100; LOC101064315; LOC101074285; pde7a; braf; mtnr1a; ralbp1; gpr135; LOC115246522; bcar3; araf; LOC101072330; LOC101061835; traf3; LOC101073521; LOC101062124…
GO:0006355	regulation of transcription, DNA-templated	biological_process	369	1.15336	0.000661284	0.00234651	foxp4; meis2; relb; LOC101076015; tfap2a; LOC101068460; meis1; LOC101078705; LOC101080224; kmt2a; LOC101061939; tbc1d19; mbtd1; cdx1; tcea3; mta3; LOC101066115; stat3; thrb; tfap2d; rxra; vgll4; tp73; LOC101062858; rere; LOC101080066; pparg; LOC101063536; LOC101074365; LOC101065014; LOC101063334; sbno1; foxk1; LOC101068592; nfkb1; ncoa2; LOC101072849; LOC101068466; fosb; ahr2b; LOC101065207; LOC1…
GO:0006468	protein phosphorylation	biological_process	288	0.965039	0.749094	0.808267	LOC101074430; LOC101067113; LOC101064971; camk1d; stk39; tyk2; LOC101063118; LOC101064673; LOC101063351; fgfr2; LOC101074083; LOC101062908; LOC101067733; LOC101074666; LOC101070888; LOC101078548; LOC101070521; LOC101071220; map3k7; LOC101066828; LOC101073756; LOC101061264; LOC101065603; nuak1; flt4; abl1; fer; mknk1; erbb4; braf; rps6kl1; LOC101074687; araf; stk36; LOC101063511; LOC101065281; eph…
GO:0055085	transmembrane transport	biological_process	225	0.811092	0.999903	1	LOC101069694; slc6a4; LOC101069973; LOC101064630; clcn3; sfxn5; slc26a3; LOC101067006; slc44a2; LOC101061136; slc34a2; LOC101061276; slc20a1; LOC101078836; slc6a15; LOC101065757; LOC101064142; LOC101062552; LOC101070568; abca3; LOC101064002; LOC101073447; slc6a11; slc2a2; slc24a1; LOC101061129; LOC101062207; slc9b2; clcn7; slc12a4; LOC101074332; LOC101061428; LOC101061552; nalcn; LOC101070185; LO…
GO:0007275	multicellular organism development	biological_process	213	1.32955	1.10075e-06	4.19917e-06	meis2; meis1; LOC101078705; LOC101080224; arvcf; slit1; LOC101061939; cdx1; cers5; wnt9a; tbc1d23; LOC101063334; celsr2; jag1; unc5a; LOC101068592; nrp1; LOC101066117; LOC101077956; myog; hoxa3; fzd6; LOC101070662; pitx1; jag2; LOC101064633; angpt1; hoxb9; nrp2; neurod1; spred3; pax5; dlx3; wnt4; bicc1; pax8; LOC101077166; dkk2; LOC101068919; pou2f1; agrn; gnrh1; LOC101078309; LOC115247917; dlx2;…
GO:0055114	obsolete oxidation-reduction process	biological_process	207	0.825678	0.999419	1	hmox1; sord; LOC115247638; LOC101069498; oxnad1; pcyox1; LOC101079781; LOC101062378; cat; LOC101065877; phf8; LOC101076045; dmgdh; ncf1; kdm2a; LOC101063139; ivd; LOC101078757; LOC101065945; aldh1a3; LOC101062207; LOC101075886; LOC101067100; dpyd; raldh3; ndufs2; LOC101078532; acox1; mthfr; nos1; rtn4ip1; LOC101074031; pah; LOC101071700; dnajc10; faxdc2; LOC101070585; p3h3; pxdn; ndor1; kdsr; LOC…
GO:0006508	proteolysis	biological_process	200	1.02846	0.30564	0.394177	pappa; dpp6; LOC101063861; LOC101080029; LOC101073986; LOC101064315; usp33; tll1; adam19; blmh; ybey; LOC101068458; usp13; adamts13; pcsk7; dnpep; mmp13; adam10; LOC101062480; LOC101075639; LOC101070158; usp10; LOC101074340; LOC101072781; usp3; LOC101072643; pcsk5; LOC101066490; LOC101063219; LOC101078322; enpep; dpp10; LOC101077726; LOC101061607; mindy3; LOC101075775; usp4; otud6b; clpp; usp32; …
GO:0016310	phosphorylation	biological_process	198	1.19197	0.00208795	0.007048	LOC101074430; tyk2; LOC101063351; fgfr2; LOC101074083; LOC101067733; LOC101062378; LOC101070521; ak2; map3k7; LOC101073756; nadk; LOC101061264; LOC101065603; itpk1; agk; abl1; LOC101074769; LOC101075480; LOC101067474; erbb4; LOC101075096; pi4k2b; LOC101074687; LOC101064725; LOC101065281; ephb4; fes; LOC101070821; LOC101065234; LOC101071166; lats2; grk1; map4k3; LOC101069728; LOC101067856; LOC1010…
GO:0006811	ion transport	biological_process	198	0.827202	0.999156	1	LOC101069694; LOC101077487; LOC101080049; LOC101069973; clcn3; sfxn5; LOC101078763; cachd1; slc34a2; slc4a10; LOC101065136; atp6v1h; LOC101064814; LOC101073447; tmem63c; LOC101061129; mfsd5; LOC101062207; grik4; grin2a; slc12a4; grid2; LOC101063419; LOC101074332; LOC101061428; nalcn; scn3b; tpcn1; LOC115248165; LOC101075094; atp2a2; gabrg2; LOC101066150; itpr2; LOC101065902; LOC101062993; clcn7; …
GO:0007186	G protein-coupled receptor signaling pathway	biological_process	193	0.83688	0.998133	1	LOC105418305; pacap1a; pth2r; LOC101065068; LOC101080046; LOC101064679; LOC101074285; mtnr1a; gpr135; LOC101061835; LOC101062124; LOC101069547; LOC101065688; LOC101080060; celsr2; adra2a; p2ry1; LOC101079790; kiss1r; LOC101065996; LOC101074288; gcgr; arhgef12; LOC101067792; LOC101061617; LOC101072775; oprl1; LOC101064847; LOC101079075; adgrb2; adgrl4; npy8ar; adgrl2; calcrl; LOC101061116; LOC1010…
GO:0006357	regulation of transcription by RNA polymerase II	biological_process	157	1.34775	1.0683e-05	4.01508e-05	relb; LOC101076015; LOC101078705; LOC101061939; tbc1d19; cdx1; LOC101064930; LOC101069848; LOC101063334; LOC101068592; nfkb1; fosb; lef1; LOC101064116; pitx1; med13; lpin1; LOC101064633; hoxb9; rbpjl; dlx3; LOC101077166; LOC101073153; bptf; pou2f1; LOC101078309; LOC101064892; gata5; dlx2; atf4; LOC115246431; LOC101065660; ccnl1; LOC101068632; gata3; LOC115250247; atf2; LOC101070798; LOC101066125;…
GO:0035556	intracellular signal transduction	biological_process	125	1.15758	0.0273033	0.0670875	rasa3; tyk2; mcf2; LOC101077387; LOC101074666; vav2; LOC101073756; LOC101074769; braf; araf; LOC101070821; LOC101065234; LOC101072435; depdc5; stac; LOC101062907; LOC101070414; itsn1; rock1; LOC101073008; arhgef12; adcy1; oxsr1; LOC101070279; shc1; LOC101072043; jak1; LOC101068375; plcd4; LOC101069591; arhgap45; adcy6; plch1; LOC101079238; LOC101077299; LOC101067313; LOC101071575; LOC101066005; L…
GO:0015031	protein transport	biological_process	113	1.14683	0.0426173	0.0967937	LOC101065875; kpna3; sec24a; stxbp3; LOC101069418; LOC101061276; LOC101079261; ap1b1; LOC101079670; snx9; exoc4; LOC101063828; LOC101076374; LOC101072569; ap3b1; LOC101067429; LOC101075178; cope; nup50; LOC101061698; LOC101070184; snx30; LOC101080037; ap3d1; vps37a; atg9a; gle1; vps45; nup107; stam; yif1a; rab11fip2; nup188; kpna4; stam2; vps36; serp1; rrbp1; cog6; copb1; gosr2; ktn1; LOC10106739…
GO:0007155	cell adhesion	biological_process	109	0.899218	0.891562	0.931143	egfl6; arvcf; LOC101067733; cdh15; ctnna1; nlgn3b; ripor2; LOC101071818; LOC101073456; LOC101079840; ctnnal1; fermt3; ctnna2; celsr2; col28a1; ncam1; cdh22; thbs1; LOC101067303; LOC115247906; LOC101071407; LOC101061102; fat3; LOC101080169; LOC101068902; pcdh10; dchs2; LOC101064284; itga3; LOC105418505; ctnnd2; LOC101073028; npnt; spon1; nexn; nlgn3; LOC101069233; cdh7; LOC101066135; tgfbi; itga11…
GO:0016567	protein ubiquitination	biological_process	108	1.39776	3.97263e-05	0.000147849	rnf213; prkn; traf6; LOC101071677; nedd4l; spsb3; uhrf1; arih2; hectd1; LOC101070158; dcaf11; mib1; LOC101067626; rnf2; LOC101061475; LOC101070279; birc6; klhl15; mkrn1; sh3rf1; fbxo31; klhl22; cblb; mib2; kat8; LOC105419195; ubr5; cnot4; cbl; chfr; ankib1; uba1; rnf217; LOC101079104; LOC101066407; ubr2; mul1; cul3; LOC101076414; rnf41; cop1; LOC101065390; huwe1; dcaf15; uhrf2; cul5; keap1; LOC10…
GO:0018215	protein phosphopantetheinylation	biological_process	92	1.12856	0.0820598	0.142409	LOC101080033; usp19; galnt7; usp28; LOC101076684; usp33; usp13; LOC101062480; pdia3; LOC101070158; usp10; usp3; LOC101071205; LOC101078790; mindy3; LOC101071398; usp4; usp46; otud6b; mindy2; cblb; usp32; zdhhc8; mgat3; nae1; usp8; cbl; fnta; galnt13; pggt1b; uba1; yod1; usp38; LOC101075985; usp43; usp48; LOC101064049; zdhhc9; tgm1; LOC101066747; dohh; usp45; usp30; bap1; LOC101064759; dlst; LOC10…
GO:0050790	regulation of catalytic activity	biological_process	88	1.44351	4.85751e-05	0.000179206	rasgef1b; mcf2; LOC101077387; vav2; rasgrf2; psmd2; fgd4; LOC101065940; LOC101073522; rapgef6; bcar3; LOC101066462; dock5; dock10; LOC101072435; gpsm1; LOC101061451; LOC101062762; arhgef10; ppp1r12a; LOC101063342; LOC101068383; itsn1; LOC101071811; LOC101073008; arhgef12; arhgef16; dennd3; rgl1; LOC101078293; LOC101065415; LOC101068644; LOC115246878; LOC101070245; arhgef11; dennd4a; LOC101074341;…
GO:0006629	lipid metabolic process	biological_process	83	1.1867	0.0329228	0.0778342	LOC101063127; pcyt1b; LOC101076141; LOC101078762; acaca; cers5; LOC101064949; LOC101063139; elovl6; daglb; acox1; LOC101066117; dagla; plcd4; LOC101069591; LOC101066653; plch1; LOC101075383; smpd2; LOC101076261; LOC101071575; LOC101066005; LOC101079149; plch2; pla2g4a; LOC101065304; LOC101078994; plce1; LOC101078575; LOC101069518; gba2; LOC101071733; pcsk9; agps; LOC101077818; LOC101071896; neu3;…
GO:0007049	cell cycle	biological_process	76	1.57666	4.22592e-06	1.5993e-05	appl2; dis3l2; pds5a; mcm3; mad1l1; vps4b; mis12; septin2; nuf2; tp73; LOC101067543; LOC101069848; LOC101075878; uhrf1; ncaph; fignl1; LOC101064433; ska3; LOC101064990; klhl22; LOC101077527; mis18a; LOC101061845; tipin; smc1b; LOC115246431; pard6b; LOC101079595; mapre2; LOC115246432; zwilch; LOC101076906; fign; uhrf2; LOC105418538; vcp; LOC101073683; lzts2; spdl1; banp; brca1; smc4; mcm6; katnb1;…
GO:0016311	dephosphorylation	biological_process	71	1.03257	0.34815	0.430639	LOC101068040; LOC101067188; LOC101073805; LOC101075480; cdc14a; nt5c3a; LOC105418581; mtmr7; ptprt; ptprh; lpin1; LOC101075629; mtmr6; ptpn9; pgp; LOC101076308; LOC101066120; LOC101067632; LOC101070957; dusp5; ptpn4; inpp4b; pdxp; LOC101071288; ptpn12; phlpp1; dusp1; ptpn23; ptprk; LOC101079975; ptpra; ptpdc1; LOC101062550; ptpn5; LOC101061288; LOC101071974; LOC101063325; ptpn21; ptprn; mtmr3; pt…
GO:0018108	peptidyl-tyrosine phosphorylation	biological_process	70	1.53496	2.66367e-05	9.92302e-05	LOC101074430; tyk2; fgfr2; LOC101074083; LOC101062908; LOC101067733; LOC101071220; LOC101065603; flt4; abl1; fer; erbb4; LOC101074687; LOC101065281; ephb4; fes; LOC101071166; tie1; LOC101069728; LOC101079402; erbb3; LOC101064431; LOC101073748; jak1; kit; LOC101074842; LOC101068538; LOC101079603; epha4; LOC101067410; alk; LOC101061551; met; ddr2; LOC101080137; flt1; btk; LOC101074460; LOC101072875…
GO:0043547	positive regulation of GTPase activity	biological_process	68	1.04269	0.316572	0.405941	rasa3; ralgapa2; arhgap23; LOC101061275; rapgef6; LOC101079262; ralbp1; git1; dock5; asap2; depdc5; acap2; LOC101063933; tbc1d9; arfgap1; git2; LOC101062938; arhgap24; arhgap45; LOC101068094; asap1; LOC101062456; acap1; LOC101065415; LOC101077181; dab2ip; tbc1d8b; rab3gap1; rabgap1; LOC101074799; arhgap6; evi5l; LOC101061902; LOC101066987; arap2; ect2; LOC105417453; rab3gap2; rapgef2; tbc1d2b; ar…
GO:0034220	ion transmembrane transport	biological_process	67	0.714233	0.999397	1	sfxn5; LOC101062207; grik4; grin2a; grid2; nalcn; scn3b; tpcn1; LOC115248165; gabrg2; LOC101066150; LOC446050; LOC101070518; LOC101064121; tmem38a; trpv6; LOC101077120; LOC101078102; LOC446025; LOC101069083; LOC101075685; LOC101076326; trpv4; LOC101073376; LOC101064894; LOC446029; LOC101072048; LOC101075877; chrnd; kcnab1; LOC446087; LOC101070973; kcnj3; LOC446028; cnga4; LOC101074532; kcnj13; LO…
GO:0006486	protein glycosylation	biological_process	66	1.26388	0.013163	0.0337305	extl2; st6gal1; galnt7; fut11; dad1; LOC101073419; rpn2; LOC101064407; tmtc4; LOC101076802; b3gnt7; LOC101063032; alg6; b4galt7; galnt13; pomgnt2; st6gal2; tmtc3; fut8; extl3; b3gat2; LOC101061762; st3gal3; ext2; LOC101071706; st8sia2; pomt2; mgat5b; pomt1; galnt9; LOC101077412; b3gat1; LOC101076724; alg2; LOC101074995; nus1; b4gat1; b3gat3; galnt17; rpn1; uggt1; galnt11; galnt16; b3galt1; LOC101…
GO:0005975	carbohydrate metabolic process	biological_process	64	0.91815	0.761669	0.820441	gale; LOC115251980; LOC101066554; ganab; LOC101077346; pgm2l1; lancl1; lancl2; LOC101072113; LOC101061387; pygl; LOC105418968; LOC101070704; gk; b4galt7; naga; chst2; edem1; gba2; gpd1; pgm3; hexb; LOC101074759; man1a2; LOC101061762; pgm2; LOC101079640; agl; LOC101077596; LOC101065506; gckr; LOC101074510; LOC101073968; phkg1; ppp1r3b; manba; chst1; mpi; man2b2; mogs; chst10; slc3a2; LOC101066821;…
GO:0006281	DNA repair	biological_process	62	1.41833	0.00083054	0.00289058	LOC101074647; LOC115252686; rtel1; LOC101067474; rad50; atm; pold2; xpc; lig3; smarcal1; polk; dmap1; ercc5; smc5; gen1; eya3; rad9a; pole; poli; wrnip1; rad51d; msh3; LOC101079015; mms22l; LOC101077564; dna2; psme4; lig4; LOC101074720; brca1; ercc1; rpa1; LOC101069296; ino80; kif22; ercc4; LOC101075995; prkdc; alkbh1; mms19; rev1; fan1; brca2; LOC101067104; nbn; rfc1; blm; brcc3; mpg; smc1a; pol…
GO:0006886	intracellular protein transport	biological_process	62	1.00919	0.433087	0.510879	sec24a; LOC101076022; LOC101079261; LOC101061279; ap1b1; snx9; LOC101063828; LOC101076374; LOC101073521; ap3b1; LOC101075178; ipo9; LOC101064639; sytl5; LOC101064983; LOC101080037; ap3d1; vps39; LOC101065676; stam; ipo11; stam2; myrip; copb1; LOC101077362; vps18; LOC101066344; snx17; cog3; vti1a; hgs; sytl4; ap1m2; LOC101066950; vipas39; LOC101067537; LOC101066813; LOC101072236; LOC101064443; LOC…
GO:0051301	cell division	biological_process	60	1.20344	0.0439169	0.0977612	dis3l2; pds5a; ccnj; vps4b; mis12; septin2; nuf2; LOC101069848; ncaph; LOC101064433; klhl22; rps3; LOC101067482; mis18a; LOC101067672; LOC115246431; ccnl1; pard6b; mapre2; LOC105418538; LOC101073683; LOC101073562; lzts2; spdl1; ccnh; katnb1; LOC101073385; LOC101066709; LOC105416755; mastl; spc24; ccnb1; ccnf; LOC115251941; slain2; LOC101061156; LOC101073968; cks1b; cdca5; ncapg; sgo1; LOC10106644…
GO:0006470	protein dephosphorylation	biological_process	60	1.08981	0.198397	0.280034	LOC101068040; LOC101067188; LOC101073805; cdc14a; LOC105418581; LOC101070452; ptprt; ppm1e; LOC101074783; ptprh; LOC101075629; ptpn9; LOC101067706; LOC101066120; LOC101067632; LOC101070957; dusp5; LOC101061494; ptpn4; LOC101071288; LOC101073844; ptpn12; LOC101073266; dusp1; ptpn23; ptprk; LOC101079975; ptpra; mgat3; eya3; ptpdc1; LOC101079015; ptpn5; LOC101061288; ptpn21; ptprn; ptprn2; LOC101076…
GO:0071805	potassium ion transmembrane transport	biological_process	60	1.04496	0.316445	0.405914	LOC101078763; LOC101065136; LOC101062207; slc12a4; LOC101074332; LOC101066150; LOC101069541; LOC101068201; LOC101070518; LOC101062402; LOC101072007; LOC101070973; LOC101063711; LOC101062564; LOC101066187; LOC101080133; LOC101064894; LOC101063217; LOC101075877; kcnab1; LOC101073956; kcnj3; LOC101079833; LOC101068024; kcnj13; LOC101073116; kcnd1; LOC101072757; LOC101073686; LOC101078979; kcne4; LOC…
GO:0016192	vesicle-mediated transport	biological_process	57	1.11166	0.158822	0.229096	vamp7; zfyve27; stxbp3; LOC101069418; LOC101075761; LOC101079261; LOC101061279; ap1b1; LOC101063828; ap3b1; cope; LOC101064639; LOC101061698; LOC101080037; ap3d1; vps39; trappc3; vps45; copb1; LOC101077362; gosr2; LOC101069563; vps18; LOC101066344; vti1a; sec16a; ap1m2; LOC101066950; scfd2; trappc4; LOC101066813; LOC101072236; rab11fip3; stx10; ap4e1; LOC101071300; arf3; LOC101073835; sec31a; LOC…
GO:0006813	potassium ion transport	biological_process	55	1.01202	0.423554	0.510879	LOC101078763; LOC101065136; LOC101062207; slc12a4; LOC101074332; LOC101066150; LOC101069541; LOC101068201; LOC101070518; LOC101062402; LOC101072007; LOC101070973; LOC101063711; LOC101062564; abcc9; LOC101080133; LOC101064894; LOC101063217; LOC101075877; kcnab1; LOC101073956; kcnj3; kcnj13; LOC101073116; kcnd1; LOC101072757; LOC101071705; LOC101073686; LOC101078979; LOC101066782; LOC101075875; LOC…
GO:0006412	translation	biological_process	52	0.391582	1	1	rpl9; rpl14; mrpl47; sepsecs; nars2; rps11; LOC101077552; LOC101080242; eif3a; cars2; rpl17; mrps11; rps4x; rps3; LOC101078446; rpl4; mtrf1l; rps2; LOC101077558; LOC101071471; guf1; eef1g; LOC101068426; LOC101076077; LOC101065275; rpl18; fau; rpl11; mrps5; yars2; wars2; mrpl4; gatb; LOC101078768; eif2s2; rps6; mrpl9; mtfmt; eif5; mtrf1; rps12; eif1ad; rpl8; fars2; LOC101075864; mrps16; eif3l; LOC…
GO:0006397	mRNA processing	biological_process	51	1.02292	0.38962	0.475454	puf60; celf4; xrn2; prpf38a; tardbp; prpf31; rbm26; snrpd2; aqr; tdrd3; rbm8a; LOC101074980; rbm25; LOC101062663; prpf8; LOC101064782; thoc2; casc3; LOC101067048; cdc5l; prpf6; slu7; fmr1; LOC101061771; LOC101061332; u2af2; cwc25; mbnl3; rbm27; LOC101074452; snrpd1; bcas2; prpf38b; qki; inpp5d; pdcd11; LOC101061383; pan2; wtap; mbnl2a; prpf18; lsm7; rnmt; srrm1; sf3a1; tut1; gemin2; snrpa; virma;…

## Sheet: DEpiRNA down(MTG vs MCG)
Table S8 GO analysis of DEpiRNA target genes
Term id	terms description	category	ListHits	Enrichment_score	P_value	FDR	Gene
GO:0046872	metal ion binding	molecular_function	1130	1.08299	0.000210955	0.000546315	LOC101069694; LOC101077487; foxp4; LOC101070449; LOC105416281; rasa3; hmox1; rnf213; LOC101078132; prkn; LOC115247638; LOC101071641; dis3l2; zfyve27; pde1c; LOC101077182; rufy2; LOC101074676; LOC101078705; lfng; LOC101064921; LOC101063140; LOC101080224; cgrrf1; unkl; LOC101078763; pgr; traf6; kmt2a; LOC101061420; ca6; LOC105416730; rtel1; LOC101079781; LOC101076758; mbtd1; znrf2; LOC101074760; va…
GO:0000166	nucleotide binding	molecular_function	862	1.07861	0.001952	0.00472703	LOC101074430; LOC101077487; afg1l; LOC101067113; LOC101064971; LOC101074647; LOC101064630; mcm7; septin6; hspa14; p2rx5; tyk2; LOC101070734; LOC101063118; LOC101064206; LOC101067533; smarca5; LOC115252686; LOC101065875; psmc3; LOC101063351; fgfr2; LOC101074083; ep400; mcm3; LOC101069376; dhx16; LOC101078763; LOC101064553; bmpr2; LOC101062908; LOC101078603; kif23; hspd1; LOC101067733; LOC101070888…
GO:0005524	ATP binding	molecular_function	842	0.983632	0.725289	0.800646	LOC101074430; LOC101077487; afg1l; LOC101067113; LOC101064971; LOC101074647; camk1d; LOC101064630; mcm7; stk39; hspa14; p2rx5; tyk2; LOC101070734; LOC101063118; LOC101064206; LOC101067533; smarca5; LOC115252686; psmc3; LOC101064673; LOC101063351; fgfr2; LOC101074083; ep400; mcm3; LOC101069376; dhx16; LOC101078763; LOC101064553; LOC105418227; LOC101067210; bmpr2; LOC101062908; LOC101078603; kif23;…
GO:0016740	transferase activity	molecular_function	741	1.13997	2.5347e-06	6.83818e-06	LOC101074430; parp3; LOC101067349; LOC101063127; LOC101071849; LOC101073415; prkn; prmt5; tyk2; LOC101070734; ndst2; LOC101063351; LOC101072399; LOC101077182; fgfr2; LOC101074083; atpsckmt; LOC101069376; lfng; LOC101069580; unkl; LOC101064553; traf6; LOC101078847; LOC101067733; pdhx; LOC101070521; kat5; cdk5rap1; ak2; setdb1; lcmt1; map3k7; LOC101067589; LOC101080082; LOC101078762; LOC101073756; …
GO:0003677	DNA binding	molecular_function	716	1.2321	7.62884e-13	2.08014e-12	LOC101072454; nfyc; foxp4; meis2; mcm7; relb; cic; LOC101076015; tox3; LOC101068460; LOC101068191; LOC101074676; meis1; LOC101078705; mcm3; LOC101063140; pgr; kmt2a; LOC101071673; LOC101061939; tbc1d19; rtel1; LOC101076758; asxl2; setdb1; pax6; LOC101066115; stat3; thrb; LOC101076296; cers5; LOC105416753; rxra; kdm2a; LOC101068345; msh3; deaf1; LOC101071427; ncor2; tp73; tbx4; LOC101062858; LOC10…
GO:0016787	hydrolase activity	molecular_function	671	1.12142	7.38878e-05	0.000194088	LOC101071822; LOC101074647; mcm7; xrn1; plcd3; ndst2; LOC115252686; xrn2; dis3l2; psmc3; galns; pde1c; LOC101064418; LOC101076141; mcm3; dhx16; LOC101064921; LOC101078603; LOC101068040; rtel1; LOC101068604; LOC101062008; inpp5e; fah; LOC101069418; rras2; LOC101067188; LOC101070549; LOC101061705; LOC101080029; atp23; f9; LOC101079262; LOC101070080; cdc14a; adamts3; mtrex; pde7a; LOC101067058; usp3…
GO:0004672	protein kinase activity	molecular_function	370	0.878977	0.999151	1	LOC101074430; LOC101067113; LOC101064971; camk1d; stk39; tyk2; LOC101063118; LOC101064673; LOC101063351; fgfr2; LOC101074083; LOC101064553; LOC105418227; LOC101067210; bmpr2; LOC101062908; LOC101067733; LOC101074666; LOC101070888; LOC101078548; LOC101070521; map2k1; LOC101071220; map3k7; LOC101066828; LOC101063201; LOC101073756; LOC101067972; LOC101061264; LOC101065603; ikbke; nuak1; flt4; abl1; …
GO:0008270	zinc ion binding	molecular_function	358	1.12111	0.00309996	0.00742469	LOC101077182; LOC101074676; pgr; traf6; kmt2a; sec24a; ca6; LOC101076758; mbtd1; ciz1; setdb1; tcea3; LOC101061382; mta3; LOC101080029; thrb; usp33; LOC101068975; rxra; tll1; kdm2a; agtpbp1; LOC105417341; traf3; LOC101062858; cpa1; rere; LOC101080066; pparg; LOC101065234; usp13; dnpep; ehmt1; phc3; spg7; LOC101072849; dnmt1; erap2; LOC101075913; znf385b; LOC101061471; LOC101064190; gda; LOC101065…
GO:0005509	calcium ion binding	molecular_function	302	0.918979	0.965757	0.996148	LOC101070449; gsn; actn3; plcd3; LOC101070734; necab2; LOC101075511; efemp1; LOC101074449; egfl6; LOC101080224; slit1; LOC101077138; pef1; LOC101061490; f9; LOC101074769; cdh15; prkcsh; tll1; scube2; rcn1; pkd2; ncs1; eps15l1; nell2; LOC101079840; LOC101069714; LOC101078533; cracr2a; LOC101070493; tie1; celsr2; LOC101067057; edem3; crtac1; jag1; fstl5; LOC101078252; tbc1d9; cdh22; thbs1; LOC10107…
GO:0003723	RNA binding	molecular_function	291	1.13089	0.00403302	0.00956461	puf60; st3gal1; stau2; srp68; celf4; sf3b6; cpeb2; xrn1; dis3l2; dis3; tardbp; pum1; LOC101076296; cpeb3; LOC101073295; eif3d; prpf31; LOC101078091; mtrex; trmt1l; sepsecs; pum3; u2surp; LOC101068345; piwil1; asb8; rrp9; LOC101079760; rbm26; LOC101067793; LOC446074; LOC101075240; rpusd2; snrpb2; LOC101062906; nufip2; ythdf3; eif4b; LOC101069501; LOC101080242; LOC101064968; LOC101076124; pum2; nif…
GO:0004930	G protein-coupled receptor activity	molecular_function	290	0.963237	0.7775	0.843486	LOC105418305; pacap1a; LOC115249510; pth2r; LOC101065068; LOC101067397; LOC101080046; LOC101068283; hcrtr2; mtnr1a; gpr135; LOC101061835; LOC101062124; LOC101069547; LOC101065688; celsr2; adra2a; LOC101074866; LOC101079790; kiss1r; gprc5b; LOC101074288; grpr; LOC101068429; gcgr; LOC101073338; LOC101067792; LOC101061617; LOC101072775; oprl1; LOC101076498; LOC101065811; LOC101079075; adgrb2; adgrl4…
GO:0003700	DNA-binding transcription factor activity	molecular_function	287	1.18011	0.000217745	0.000563264	LOC101072454; foxp4; relb; LOC101076015; tfap2a; LOC101068460; pgr; LOC101071673; LOC101061939; tbc1d19; LOC101076758; stat3; thrb; tfap2d; rxra; tp73; tbx4; LOC101075171; LOC101080066; pparg; LOC101074365; LOC101065014; foxk1; nfkb1; LOC101072849; fosb; LOC101065207; LOC101073097; LOC101073101; LOC101061608; LOC101061679; LOC101077956; nfatc4; e2f7; hoxa3; hif1a; LOC101064116; LOC101067852; pitx…
GO:0003676	nucleic acid binding	molecular_function	282	0.938814	0.902962	0.949299	puf60; st3gal1; celf4; sf3b6; cpeb2; xrn1; smarca5; xrn2; dhx16; LOC101064921; LOC101078603; rtel1; ciz1; tcea3; tardbp; cpeb3; LOC101073295; LOC101078091; mtrex; u2surp; piwil1; asb8; supt6h; csde1; ddx24; LOC101079760; rbm26; LOC101067793; LOC101075240; nars2; snrpb2; LOC101062906; eif4b; zranb3; LOC101069501; znf385b; LOC101076124; scaper; nifk; pprc1; rbm5; r3hdm2; cmtr1; esrp1; sart3; LOC101…
GO:0016301	kinase activity	molecular_function	259	1.10733	0.0186329	0.0400685	LOC101074430; tyk2; LOC101070734; LOC101063351; fgfr2; LOC101074083; LOC101064553; LOC101067733; LOC101070521; ak2; map3k7; LOC101073756; nadk; LOC101061264; LOC101065603; itpk1; agk; abl1; LOC101074769; sgk2; LOC101075480; dyrk4; mapk10; erbb4; LOC101075096; pi4k2b; LOC445899; LOC101074687; LOC101064725; LOC101065281; ephb4; fes; LOC101070821; LOC101065234; LOC101071166; LOC101079462; lats2; grk…
GO:0016491	oxidoreductase activity	molecular_function	246	0.96245	0.761519	0.827911	hmox1; oxnad1; pcyox1; cat; phf8; LOC101072315; dmgdh; LOC101068771; xdh; kdm2a; LOC101063139; ivd; LOC101078757; LOC101078914; aldh1a3; LOC101062207; LOC101075886; dpyd; raldh3; acox1; mthfr; loxl1; nos1; rtn4ip1; LOC101074031; impdh2; pah; LOC101063989; LOC101070215; LOC101071700; aspdh; dnajc10; faxdc2; LOC101070585; p3h3; alkbh8; pxdn; LOC101071238; ddo; fdxr; LOC101062218; LOC446095; LOC1010…
GO:0005525	GTP binding	molecular_function	218	1.08365	0.0641459	0.11383	tube1; septin6; rhou; LOC101065875; LOC105416794; LOC101072030; rras2; LOC101079262; atl1; LOC101070080; septin2; LOC101067678; opa1; cracr2a; LOC101070493; LOC101072579; gtpbp6; LOC101074678; mfn1; LOC101073902; LOC101072573; LOC101075961; septin8; LOC101065996; LOC101062907; rap2b; kras; suclg2; arl15; rnd3; LOC101064433; LOC101072043; arf3; septin10; LOC101078239; LOC101073004; LOC101067763; s…
GO:0004674	protein serine/threonine kinase activity	molecular_function	203	1.0178	0.358645	0.44554	LOC101067113; LOC101064971; stk39; LOC101063351; bmpr2; map2k1; map3k7; LOC101066828; LOC101063201; LOC101073756; LOC101061264; sgk2; cdk2; mknk1; mapk10; braf; ulk1; LOC101065144; LOC101070821; LOC101065234; sik2; lats2; grk1; map4k3; mapk7; csnk1g1; LOC101074476; LOC101067856; LOC101073575; LOC101062935; LOC101063399; grk4; LOC101068316; LOC101078679; pdpk1; atm; akt1; LOC101068373; prkci; LOC1…
GO:0008233	peptidase activity	molecular_function	196	1.12894	0.0157486	0.0339298	LOC101080029; atp23; f9; adamts3; LOC101067058; usp33; tll1; adamts14; ctsh; blmh; LOC105417341; usp13; adamts13; pcsk7; dnpep; LOC101062480; spg7; yme1l1; LOC101070158; usp10; erap2; LOC101074340; usp3; LOC101072643; pcsk5; LOC101066490; LOC101063219; mmp2; LOC101078322; enpep; LOC101069212; LOC101061607; mindy3; usp4; otud6b; clpp; usp32; mbtps1; adamts18; lnpep; LOC101076659; pcsk1; LOC1010611…
GO:0003824	catalytic activity	molecular_function	189	0.841513	0.998485	1	LOC101067349; LOC101066304; rcl1; pcyt1b; LOC101062999; galns; LOC101065481; LOC101064921; pld3; cdk5rap1; fah; LOC101072315; tat; acaca; LOC101075480; sepsecs; LOC445899; LOC101064725; LOC101066982; sptlc2; suclg1; pign; dpyd; tenm4; ppcdc; impdh2; shmt1; agxt2; rpe; pld1; suclg2; LOC101078824; LOC101075416; ganab; LOC101069659; pkm; fahd1; LOC101070844; LOC101064643; hmgcll1; mtap; LOC101072113…
GO:0003924	GTPase activity	molecular_function	157	1.20894	0.00144503	0.00356328	tube1; rhou; LOC101065875; LOC101064679; rras2; LOC101079262; atl1; LOC101070080; LOC101067678; opa1; cracr2a; LOC101070493; LOC101072579; LOC101074678; mfn1; LOC101073902; LOC101065996; rap2b; kras; rnd3; LOC101078239; LOC101067763; LOC101068094; LOC101079309; lsg1; LOC101073210; LOC101066302; gnao1; LOC101064790; LOC101068869; LOC101077181; LOC101073733; LOC101061602; rap2a; LOC101067287; LOC10…
GO:0000981	DNA-binding transcription factor activity, RNA polymerase II-specific	molecular_function	150	1.35233	2.36917e-06	6.39536e-06	LOC101068191; LOC101078705; LOC101061939; pax6; LOC101063334; LOC101069787; LOC101068592; LOC101064116; nkx6-3; pitx1; hoxb9; dlx3; LOC101073985; dlx1; LOC101077166; LOC101080114; LOC101066328; pou2f1; LOC101078309; LOC101064892; irx6; LOC101079367; lhx2; dlx2; LOC101062469; pdx1; LOC101065660; LOC101068632; irx5; gata3; LOC101070798; barx2; LOC101061397; lhx6; LOC101067266; pou4f3; emx2; otp; zf…
GO:0043565	sequence-specific DNA binding	molecular_function	131	1.17013	0.0114835	0.0257187	LOC101072454; foxp4; pgr; LOC101076758; mta3; thrb; rxra; rere; LOC101080066; pparg; foxk1; LOC101072849; LOC101073101; LOC101061608; LOC101067852; LOC101073582; nr2c2; rarg; LOC101077948; LOC101071401; gabpa; nr1h4; LOC101072519; LOC101075951; etv4; elk3; ppara1; elf3; dmrta1; LOC445936; gata5; LOC101063381; nr4a3; nr4a2; LOC101076140; foxo4; LOC101078904; mta1; nr2f1; gata3; fli1; LOC101073915;…
GO:0016757	transferase activity, transferring glycosyl groups	molecular_function	130	0.998386	0.48521	0.571664	parp3; extl2; LOC101073415; LOC101071280; st6gal1; lfng; fut11; LOC101073419; LOC101061367; gys1; LOC446082; LOC101064407; LOC115248283; LOC101066309; alg12; galnt2; gxylt1; mtap; xxylt1; LOC101063771; LOC105418373; pygl; LOC101076802; pigb; b3gnt7; LOC101063032; alg6; b4galt7; galnt13; qtrt1; pomgnt2; st6gal2; LOC101077342; LOC101073723; pigc; fut8; LOC101066747; extl3; fut4; b3gat2; LOC10107015…
GO:0003779	actin binding	molecular_function	124	0.814416	0.99776	1	gsn; actn3; nf2; fmnl2; tpm4; fscn1; LOC101067589; mtss2; LOC101063871; LOC101079017; LOC101078461; LOC101072626; sptbn1; LOC115246533; ablim2; ablim3; diaph2; LOC101063169; pstpip2; cap1; LOC101065271; LOC101069989; maea; LOC101066985; myo1b; phactr4; dmd; LOC101078378; myo16; LOC777992; LOC101079431; capg; hip1; tpm4-2; epb41l3; myhm86-1; daam1; fmnl3; arpc3; LOC101061670; LOC101075286; ssh1; L…
GO:0022857	transmembrane transporter activity	molecular_function	122	0.887634	0.944699	0.979711	slc44a2; LOC101061136; LOC101078836; LOC101065757; LOC101070485; slc18a2; LOC101064002; slc2a2; LOC101064186; LOC101068693; slc12a4; LOC101068650; LOC101066243; LOC101069156; LOC101065902; LOC101078032; LOC101078685; LOC101064142; LOC101063370; LOC101062400; LOC101072007; LOC101067851; LOC101073552; LOC101063282; LOC101061314; abcc3; slc23a1; LOC101062950; LOC101073884; slco5a1; LOC101071983; LOC…
GO:0046983	protein dimerization activity	molecular_function	121	1.17088	0.0139782	0.0304221	mlxip; usf1; LOC105418664; LOC101066260; atoh7; LOC101068078; id3; ncoa2; ahr2b; LOC101065207; LOC105417082; LOC101077956; myog; hif1a; clpx; LOC101068616; tcf12; bhlhe40; LOC101069631; LOC101073418; scx; neurod1; zbed4; mef2a; LOC101066328; LOC101069975; npas4; usf3; mef2d; LOC101062767; LOC101076256; srebf2; ano5; ano3; tcf3; neurod6; LOC101061805; fbxw11; hes4; LOC101074082; LOC101064702; myf6…
GO:0005216	ion channel activity	molecular_function	112	0.613464	1	1	LOC101069694; p2rx5; grin3b; LOC446019; grik4; grin2a; chrna2; grid2; LOC101074332; LOC101061428; nalcn; tpcn1; LOC115248165; gabrg2; itpr2; LOC101074781; LOC101075174; glrb; LOC446015; p2rx7; LOC101069541; trpv2; LOC101068201; LOC446050; LOC101070518; LOC101062402; LOC101070973; LOC101064121; LOC101077030; kcnh1; LOC101061091; LOC101063711; LOC101062564; trpv6; LOC101077120; LOC101078102; kcnc1;…
GO:0004888	transmembrane signaling receptor activity	molecular_function	94	0.858119	0.964129	0.994916	LOC105418305; pacap1a; pth2r; LOC101068283; tlr2; LOC446019; chrna2; LOC101065688; celsr2; LOC101074866; LOC115248165; gabrg2; fzd6; gcgr; glrb; LOC446015; adgrb2; adgrl4; tlr3; adgrl2; calcrl; cd3g/d; adgrb1; adgrl1; LOC115251971; LOC101077120; LOC101075726; LOC101065822; adgra2; fzd2; LOC101075325; LOC446025; celsr3; LOC101062244; LOC101073538; adgrb3; LOC105419456; LOC101070067; LOC446029; LOC…
GO:0005085	guanyl-nucleotide exchange factor activity	molecular_function	92	1.21952	0.00805971	0.0185953	rasgef1b; mcf2; LOC101077387; vav2; rasgrf2; fgd4; LOC101065940; dnmbp; LOC101073522; rapgef6; sbf2; LOC115246522; bcar3; LOC101066462; dock5; LOC101078267; dock10; LOC101072435; LOC101061451; LOC101062762; arhgef10; LOC101063342; LOC101068383; itsn1; LOC101071811; LOC101073008; arhgef12; arhgef16; dennd3; rgl1; ralgps1; LOC101078293; dennd2c; LOC101079238; LOC115246878; LOC101070245; arhgef11; d…
GO:0016791	phosphatase activity	molecular_function	89	1.11365	0.0925807	0.160929	LOC101068040; LOC105417779; LOC101067188; LOC101073805; cdc14a; LOC101065946; LOC105418581; ptpn6; mtmr7; ptprt; ppm1e; ptprh; LOC101075629; mtmr6; ptpn9; ppm1g; pgp; LOC101061246; LOC101066120; LOC101067632; dusp5; LOC101061494; ptpn4; rngtt; ssh1; LOC101071288; ptpn12; LOC101078571; phlpp1; dusp1; ptpn23; ppm1f; LOC101069249; ptprk; epm2a; LOC101079975; ptpra; mgat3; dusp22; ptpdc1; LOC10106572…
GO:0005096	GTPase activator activity	molecular_function	86	0.956544	0.670242	0.745729	rasa3; ralgapa2; arhgap23; LOC101061275; rapgef6; LOC101079262; ralbp1; git1; dock5; asap2; depdc5; acap2; LOC101063933; tbc1d9; arhgap10; arfgap1; git2; LOC101062938; LOC101061495; arhgap24; LOC101062909; arhgap45; LOC101068094; tbc1d4; asap1; LOC101062456; LOC101071869; acap1; LOC101065415; LOC101077181; dab2ip; tbc1d8b; rab3gap1; rabgap1; LOC101074799; arhgap6; evi5l; LOC101061902; LOC10106698…
GO:0008168	methyltransferase activity	molecular_function	84	0.896514	0.881483	0.929131	prmt5; atpsckmt; setdb1; lcmt1; LOC101067589; trmt1l; nsd2; nsd3; dnmt1; LOC101064190; asmtl; LOC101063003; cmtr1; alkbh8; LOC101078475; LOC101062046; LOC101073661; LOC101071885; tpmt; ndufaf7; bud23; LOC101068212; trmt61a; LOC101079061; LOC101065111; setd4; nsun6; dot1l; nsun2; eef2kmt; LOC101077954; kmt2a; tgs1; mettl15; ftsj3; LOC115246826; thumpd3; LOC101068764; coq5; armt1; tyms; trmt2b; kmt…
GO:0004252	serine-type endopeptidase activity	molecular_function	80	1.1497	0.0534998	0.0952699	LOC101070721; f9; LOC101073986; LOC101064315; prss12; LOC101067058; pcsk7; LOC101074340; pcsk5; htra2; LOC101078322; LOC101069212; LOC101075775; clpp; mbtps1; pamr1; pcsk1; LOC101069540; LOC101076407; prepl; plat; rhbdl3; LOC101074248; rhbdf1; prep; tmprss5; LOC101078898; pcsk9; LOC101064033; habp2; LOC101072695; LOC101071414; pcsk2; rhbdl2; LOC101077681; LOC105417669; LOC101070513; LOC101066093;…
GO:0008237	metallopeptidase activity	molecular_function	79	0.9928	0.501212	0.589155	LOC101063861; LOC101080029; atp23; adamts3; tll1; adamts14; adam19; LOC105417341; adamts13; dnpep; adam10; LOC101075639; spg7; yme1l1; erap2; LOC101072781; LOC101063219; mmp2; enpep; LOC101061607; prpf8; adamts18; lnpep; LOC101061123; LOC101075900; LOC101069326; ace; LOC101070109; LOC101075365; LOC101071448; ide; ece2; LOC101072789; cpa1; LOC101075028; LOC101067538; LOC115253063; LOC101068340; dp…
GO:0004721	phosphoprotein phosphatase activity	molecular_function	78	1.22397	0.0117393	0.026266	LOC101068040; LOC101067188; cdc14a; eya4; LOC101070452; ptprt; ppp5c; ppm1e; LOC101074783; ppp2ca; ptprh; LOC101064018; LOC101075629; ptpn6; ppm1g; LOC101073805; LOC101072650; LOC101067706; LOC101061246; LOC101066120; LOC101067632; dusp5; ptpn4; rngtt; ssh1; LOC101071288; LOC101073844; LOC101078571; ublcp1; LOC101073266; dusp1; ppm1f; LOC101069117; ptprk; epm2a; LOC101079975; ptpra; eya3; ptpdc1;…
GO:0004713	protein tyrosine kinase activity	molecular_function	78	1.17934	0.0309352	0.06366	LOC101074430; tyk2; fgfr2; LOC101074083; LOC101064553; LOC101062908; LOC101067733; LOC101071220; LOC101067972; LOC101065603; flt4; abl1; fer; erbb4; LOC101074687; LOC101065281; ephb4; fes; LOC101071166; tie1; LOC101069728; LOC101079402; erbb3; LOC101064431; LOC101071662; LOC101068778; LOC101073748; jak1; kit; LOC101074842; LOC101068538; LOC101079603; epha4; LOC101067410; alk; LOC101061551; met; d…
GO:0016887	ATPase activity	molecular_function	76	1.40527	0.000110732	0.000290038	LOC101064630; rnf213; psmc3; LOC101061136; LOC101069418; vps4b; LOC101064142; abca3; LOC101074266; LOC101063536; atp13a2; rad50; atad2b; spg7; yme1l1; fignl1; clpx; abcc5; abcc10; chtf18; vwa8; nav3; abcc3; LOC101062096; LOC101065546; cftr; LOC101061626; abcb7; pms2; LOC101075900; LOC101069326; abcc9; abcd4; abcg8; LOC101062889; pms1; wrnip1; LOC101072295; abcb10; LOC101074767; abcf3; psmc1; fign…
GO:0016829	lyase activity	molecular_function	71	0.862397	0.931906	0.970483	LOC101074666; LOC101061471; LOC101062907; LOC101078824; hacd2; adcy1; glo1; LOC101068874; LOC101072043; LOC101072570; LOC101073658; adcy6; LOC101076940; LOC101075981; LOC101070601; aldoc; rps3; LOC101071684; LOC101067605; urod; adcy7; adcy5; LOC101070125; eno3; eno1; LOC101072218; LOC101065304; LOC101068240; LOC101070322; ca6; LOC101071733; ca12; LOC101075019; LOC101077175; gucy2f; LOC101074943; …
GO:0008017	microtubule binding	molecular_function	69	1.36263	0.000646236	0.00161612	LOC101075768; LOC101067533; kif23; LOC101072283; kif1a; mdm1; kif21b; kif15; LOC101079155; prc1; LOC101075236; kifc3; cenpe; camsap3; LOC101077147; LOC101063456; kif13a; dpysl5; map1a; LOC101075980; kif20b; traf3ip1; kif11; kif19; LOC115251740; kif1b; LOC101074187; LOC105417345; LOC101074577; gas8; mapre2; LOC105417364; kif5b; camsap1; kif4a; LOC101074946; kif26b; LOC101066442; kif26a; katnb1; LO…
GO:0008289	lipid binding	molecular_function	69	1.00657	0.440487	0.527641	LOC105416227; LOC101061275; LOC101061031; LOC101070299; opa1; LOC101063149; LOC101073902; LOC101065288; acot11; cert1; LOC101062993; acbd5; stard3; LOC101073525; LOC101075741; osbpl6; atp5mc3; LOC101073177; crabp1; insig1; osbpl3; coq9; LOC101076140; LOC101078017; LOC101065692; LOC101067486; LOC101064736; LOC101071097; LOC101073693; LOC101078874; stard7; LOC101075495; vcp; LOC105416216; LOC101066…
GO:0016746	transferase activity, transferring acyl groups	molecular_function	68	0.858278	0.933858	0.970483	LOC101063127; LOC101072399; pdhx; kat5; LOC101076861; LOC101078703; hadhb; LOC101078533; LOC101063229; LOC101072465; LOC101073984; LOC101072139; LOC115248448; zdhhc6; zdhhc2; LOC101064990; kat8; lpcat2; zdhhc8; crot; zdhhc24; LOC101075383; LOC101063051; dgat1; dgat2; LOC101067599; kat6a; aup1; acaa2; LOC101065341; zdhhc9; LOC101074400; zdhhc3; LOC101079283; hat1; LOC101064759; lipt2; dlst; lclat1…
GO:0004725	protein tyrosine phosphatase activity	molecular_function	67	1.11143	0.125133	0.180293	LOC101068040; LOC101067188; LOC101073805; cdc14a; eya4; LOC105418581; ptpn6; mtmr7; ptprt; ptprh; LOC101075629; mtmr6; ptpn9; LOC101061246; LOC101066120; LOC101067632; dusp5; ptpn4; rngtt; ssh1; LOC101071288; ptpn12; dusp1; ptpn23; ptprk; epm2a; LOC101079975; ptpra; eya3; ptpdc1; LOC101065724; LOC101079015; ptpn5; dusp7; LOC101071974; ptpn21; ptprn; mtmr3; ptprn2; LOC101072034; mtm1; LOC101061562…
GO:0004386	helicase activity	molecular_function	67	1.06869	0.22491	0.307239	LOC101074647; mcm7; LOC115252686; mcm3; dhx16; LOC101078603; rtel1; chd6; ddx24; LOC101063536; aqr; mcm4; dhx34; ddx23; dhx58; mov10l1; chd9; ddx6; LOC101075257; LOC101073597; dhx33; ddx3x; LOC101070680; brip1; recql; pif1; xrcc6; ercc2; snrnp200; ddx1; ddx49; eif4a2; ddx4; LOC101074558; ddx55; xrcc5; dna2; ddx54; chd7; ercc3; mcm6; gtf2f2; ddx51; ighmbp2; LOC101073509; recql5; ddx46; dhx32; mov1…
GO:0005244	voltage-gated ion channel activity	molecular_function	67	0.827663	0.969568	0.997547	LOC101069694; LOC101080049; LOC101072104; LOC101062207; LOC101074332; LOC101066150; cacnb1; cacnb2; clic4; LOC101069541; LOC101068201; LOC446050; LOC101062402; LOC101070973; kcnh1; LOC101061091; LOC101063711; LOC101062564; kcnc1; LOC101074858; LOC105419563; LOC101064894; LOC101063217; LOC101075877; kcnab1; LOC101073956; cacna2d2; kcnj3; LOC101075923; LOC101068024; kcnj13; LOC101073116; kcnd1; LOC…
GO:0004842	ubiquitin-protein transferase activity	molecular_function	65	1.50956	1.85787e-05	4.93962e-05	rnf213; herc3; prkn; traf6; LOC101071677; nedd4l; arih2; hectd1; mib1; LOC101061475; birc6; maea; cblb; mib2; rnf8; ubr5; cnot4; cbl; ankib1; hectd3; rnf217; LOC101079104; mul1; LOC101076414; LOC101065390; ube3b; huwe1; LOC101073156; LOC101077719; stub1; trim36; LOC101068611; ube4a; LOC101071114; obi1; fancl; bphl; ube4b; LOC101063160; mcph1; LOC101076486; rnf19a; LOC101063243; LOC101070370; herc…
GO:0008083	growth factor activity	molecular_function	64	1.22232	0.019986	0.0428779	fgf5; LOC101067042; LOC101078100; LOC101064315; LOC101067940; LOC101063690; LOC101070662; bmp15; nrg2; bmp5; manf; bmp7; LOC101078482; LOC101077635; bmp3; LOC101075493; LOC101062196; LOC101074584; ntf3; rabep1; LOC101078647; LOC101069608; LOC101071148; fgf22; il12a; vegfa; LOC101068913; LOC101065739; LOC101076832; pdgfb; fgf10; LOC101070231; bmp6; fgf3; LOC101061209; LOC101076257; LOC101063539; L…
GO:0008234	cysteine-type peptidase activity	molecular_function	64	1.07394	0.214573	0.297126	usp33; ctsh; blmh; usp13; LOC101062480; LOC101070158; usp10; usp3; tinagl1; LOC101066490; mindy3; usp4; otud6b; usp32; LOC101062626; LOC101076659; capn9; cflar; yod1; otud3; usp38; otud1; casp6; usp48; LOC101063922; LOC101075977; usp45; usp30; ctso; bap1; LOC101067331; ctsc; otub2; LOC101064754; LOC101066575; usp16; otud7b; atg4d; uchl3; usp8; LOC101063143; senp8; usp36; LOC101074856; usp5; usp1;…
GO:0005198	structural molecule activity	molecular_function	62	1.1612	0.0625722	0.111081	ctnna1; cldn7b; LOC101079931; ctnna2; cldn14a; cope; LOC101063270; LOC101065652; LOC101062818; nefm; LOC101068498; epb41l3; LOC115249952; LOC101062682; LOC101078526; LOC101066241; LOC101072996; copb1; LOC101077362; LOC101064208; LOC101070637; cldn29b; cldn3c; LOC101079808; LOC101071239; cldn29a; LOC101070970; LOC101074489; clta; cldn8d; LOC101077352; LOC101069545; cldn32a; LOC101078379; cldn19; c…
GO:0008236	serine-type peptidase activity	molecular_function	61	1.39435	0.000572232	0.00144814	dpp6; f9; LOC101067058; pcsk7; LOC101074340; pcsk5; LOC101078322; dpp10; LOC101069212; clpp; mbtps1; LOC101070272; pcsk1; prepl; plat; rhbdl3; LOC101074248; prep; tmprss5; LOC101078898; pcsk9; habp2; LOC101071414; pcsk2; rhbdl2; LOC101077681; dpp7; LOC101070513; LOC101072985; LOC101061571; LOC101067673; LOC101070338; lonp1; LOC101074247; LOC101076928; LOC101074582; LOC101072997; LOC101069690; prs…
GO:0003774	motor activity	molecular_function	61	0.912798	0.789629	0.853618	LOC101075973; LOC101067533; kif23; dctn2; LOC777993; LOC101079017; LOC115246533; kif1a; LOC101066651; kif21b; kif15; kifc3; cenpe; LOC101069989; myo1b; LOC101077147; myo16; LOC777992; kif13a; myhm86-1; kif20b; kif11; kif19; LOC101077781; kif1b; LOC101074187; LOC101061902; dnal4; ccdc102a; kif5b; kif4a; LOC101074946; myo1e; LOC115250997; kif26b; LOC101066442; myo5b; myo1c; kif26a; LOC777991; LOC10…
GO:0004222	metalloendopeptidase activity	molecular_function	60	0.973072	0.569552	0.649522	pappa; LOC101063861; LOC101080029; atp23; adamts3; tll1; adamts14; adam19; LOC105417341; adamts13; adam10; LOC101075639; spg7; yme1l1; LOC101072781; mmp2; LOC101061607; adamts18; LOC101061123; LOC101075900; LOC101069326; LOC101070109; LOC101075365; LOC101071448; ece2; LOC101075028; LOC101067538; LOC115253063; LOC101068340; mmpf1; LOC101070441; LOC101069017; LOC101074710; oma1; LOC101072872; LOC10…
GO:0090729	toxin activity	molecular_function	58	1.40312	0.00061151	0.00153597	ash2l; ranbp9; spsb3; LOC101075913; LOC115250628; LOC101065334; LOC101065633; LOC101074660; LOC101066407; LOC101065462; cog3; LOC101073946; LOC101078527; ddx1; LOC101076414; rspry1; LOC101072596; LOC101072497; LOC101070386; ranbp10; LOC101075235; LOC101063936; LOC101063365; LOC105418703; LOC101077407; LOC101076486; LOC101061374; LOC101069053; LOC101078778; LOC101074635; LOC101076539; trim65; LOC1…
GO:0005506	iron ion binding	molecular_function	55	0.944763	0.667903	0.745729	xdh; LOC101063139; LOC101075886; LOC101074031; pah; LOC101063989; LOC101071700; faxdc2; p3h3; LOC446095; LOC101067951; LOC101066452; meltf; pfcyp19a; LOC101064069; LOC101067706; LOC101064648; th; egln1; tph2; aox1; glmp; LOC101079093; bbox1; LOC101077007; LOC101073401; LOC101074542; plod1; nfu1; LOC101072612; plod2; LOC101071669; sc5d; LOC101069124; LOC101074959; p3h2; egln3; thumpd3; miox; cyp17…
GO:0003735	structural constituent of ribosome	molecular_function	55	0.636115	0.999991	1	rpl9; mrpl47; rplp2; rpl21; mrpl35; rps11; rps15; LOC101061501; rpl17; mrps11; rps3; rpl4; mrpl20; mrpl12; rps2; LOC101077558; mrpl16; rps21; rps9; mrpl37; rpl13a; LOC101078338; rpl3; rpl18; fau; rps7; rpl11; mrps5; rpl6; mrpl4; rpl32; LOC101078768; rpl34; mrpl32; mrpl9; mrps34; rps12; mrpl3; mrpl11; mrps30; mrps16; mrpl19; mrpl46; LOC101068736; mrpl15; mrps15; uba52; rpl23; rpl28; mrpl27; mrps18…
GO:0015293	symporter activity	molecular_function	54	1.01137	0.42232	0.512533	slc6a4; LOC101067006; slc34a2; slc1a2; slc20a1; slc6a15; LOC101074740; LOC101064002; slc6a11; slc12a4; LOC101061552; slc1a4; slc1a7; mfsd12; LOC101069134; LOC101072007; slc6a14; LOC101061665; LOC101073707; LOC101062439; LOC101069620; LOC101066967; LOC101065137; LOC105417752; slc10a7; LOC115247664; LOC101072610; LOC101071892; LOC101076871; slc12a3; LOC101076873; LOC101074103; slc12a2; slc6a2; LOC1…
GO:0004714	transmembrane receptor protein tyrosine kinase activity	molecular_function	53	1.41155	0.000810889	0.00202018	LOC101074430; fgfr2; LOC101074083; LOC101067733; LOC101071220; LOC101065603; flt4; erbb4; LOC101074687; ephb4; LOC101071166; tie1; LOC101069728; LOC101079402; erbb3; LOC101064431; LOC101073748; kit; LOC101074842; LOC101079603; epha4; LOC101067410; alk; LOC101061551; met; ddr2; LOC101068538; LOC101080137; LOC101063427; flt1; LOC101074460; LOC101070937; pdgfra; mst1r; egfr; LOC101069940; LOC1010730…
GO:0016853	isomerase activity	molecular_function	53	0.992638	0.489299	0.576333	ppib; gale; ptpa; LOC101074266; LOC101075827; pdia3; rpe; top1; pus7; naxe; top3b; pgm2l1; fkbp2; fkbp8; cftr; LOC101073826; LOC101079897; top2a; ppie; pus1; pgm3; top3a; idi1; LOC101069204; lss; pgm2; LOC101079640; fkbp10; ppic; ppil4; LOC101067334; dse; LOC101072908; LOC101072675; thumpd3; LOC101067231; ptges2; LOC101063710; LOC101078637; ppil6; LOC101066520; fkbp11; mpi; katna1; LOC101061690; …
GO:0016020	membrane	cellular_component	3425	1.04452	3.66407e-05	9.7025e-05	LOC101074969; LOC101074430; LOC101079108; LOC101071534; gfral; LOC101069694; LOC101077487; LOC101063127; sprn; snx10; LOC100049642; dpp6; slc39a9; LOC101066304; slc6a4; srp68; LOC101080049; LOC101069973; LOC101064630; clcn3; LOC101065361; LOC101078191; LOC101080083; sema4b; LOC105418305; p2rx5; slc25a19; sfxn5; LOC115252403; pacap1a; tyk2; nf2; LOC101071641; LOC115249510; LOC101064206; tapt1; nds…
GO:0016021	integral component of membrane	cellular_component	3061	1.01347	0.127748	0.183945	LOC101074969; LOC101074430; LOC101079108; LOC101071534; LOC101069694; LOC101077487; LOC101063127; extl2; dpp6; slc39a9; slc6a4; srp68; LOC101080049; LOC101069973; LOC101064630; clcn3; LOC101065361; LOC101078191; sema3g; LOC101080083; sema4b; LOC105418305; p2rx5; slc25a19; sfxn5; LOC115252403; pacap1a; LOC101071641; sema3e; LOC115249510; LOC101064206; tapt1; ndst2; zfyve27; tmem9; LOC101071319; LO…
GO:0005634	nucleus	cellular_component	1374	1.2183	4.56896e-22	1.24655e-21	puf60; LOC101075989; parp3; LOC101072454; foxp4; meis2; LOC101074647; mcm7; relb; ik; rcl1; cic; celf4; LOC101076015; nop56; sf3b6; prkn; prmt5; LOC101079162; smarca5; LOC115252686; xrn2; ralgapa2; pds5a; tfap2a; tox3; LOC101068460; LOC101068191; LOC101074676; meis1; LOC101078705; ep400; mcm3; prpf38a; LOC101063140; LOC101080224; prdm8; pgr; kmt2a; LOC101071673; arvcf; LOC101061939; tbc1d19; rtel…
GO:0005886	plasma membrane	cellular_component	928	0.865398	1	1	LOC101074430; gfral; LOC101077487; sprn; clcn3; LOC101065361; sema3g; LOC105418305; p2rx5; LOC115252403; pacap1a; nf2; sema3e; sema7a; LOC101071319; LOC101061619; pth2r; gjc2; fgfr2; nlgn2; LOC101074083; LOC101077981; LOC101067397; LOC101080224; kirrel1; LOC101062908; LOC101067006; grin3b; arvcf; LOC101067733; LOC101070888; clns1a; cd226; vstm5; LOC101065574; slc34a2; LOC101068283; dlg1; LOC10107…
GO:0005737	cytoplasm	cellular_component	862	1.08894	0.000591963	0.00149095	srp68; uso1; relb; tube1; exoc5; celf4; LOC101075768; prmt5; xrn1; nf2; stk11ip; dis3l2; LOC101077387; psmc3; unkl; kpna3; LOC101061275; LOC101078085; traf6; fscn1; arvcf; LOC105416482; tdrd5; LOC101068040; clns1a; LOC101065877; LOC101067589; LOC101069418; fgd4; LOC101061576; nod2; ikbke; stat3; LOC101070523; dnmbp; LOC101071561; arhgap17; LOC101076296; htt; LOC101078100; ctnna1; eif3d; LOC101078…
GO:0005576	extracellular region	cellular_component	428	1.09085	0.0109248	0.0246116	LOC101078132; LOC101075511; lgi1; LOC101077723; ash2l; LOC101064921; LOC105416227; LOC101061420; slit1; ca6; LOC101074525; ranbp9; penk; fgf5; LOC101067984; f9; LOC101078100; LOC101063214; spsb3; il10; adamts3; wfdc1; wnt9a; LOC105416883; LOC101071818; adamts14; tulp3; scube2; LOC101067940; LOC101075913; LOC101063690; adamts13; fstl5; LOC101080060; loxl1; lipg; LOC101064312; LOC101078252; insl5; …
GO:0005856	cytoskeleton	cellular_component	228	1.06071	0.12422	0.179091	LOC101069559; tube1; LOC101075768; tyk2; nf2; tpm4; LOC101062908; fscn1; LOC101062922; fgd4; LOC101061576; LOC101067972; dnmbp; ctnna1; usp33; LOC101064298; ripor2; plekhh2; fes; ctnnal1; LOC101079017; ctnna2; LOC101072283; LOC101072579; LOC101078512; LOC101078461; sptbn1; rflna; LOC101074678; add1; mdm1; LOC101066651; tubgcp6; LOC101066150; ppl; krit1; LOC101079155; rock1; bbs5; prc1; LOC1010612…
GO:0005783	endoplasmic reticulum	cellular_component	222	1.29151	1.12267e-06	3.03411e-06	mesd; zfyve27; rtn4; LOC101078847; lmf1; LOC101078762; cers5; prkcsh; LOC101078703; LOC101067994; LOC101074158; pigs; LOC101074266; dad1; LOC101078757; LOC101069714; LOC101078533; pign; LOC101065014; LOC101080081; pdia3; LOC101071700; erap2; pkd2; LOC101072465; dnajc10; rpn2; LOC101062351; LOC101065288; itpr2; LOC101066117; hacd2; LOC115248283; cert1; sigmar1; LOC101077941; alg12; plcd4; trappc3;…
GO:0030054	cell junction	cellular_component	206	1.0698	0.105287	0.174963	LOC101069559; gjc2; nlgn2; LOC101062908; grin3b; arvcf; tns2; LOC101067972; ctnna1; nlgn3b; cldn7b; nlgn1; LOC446019; grik4; LOC105418581; grin2a; ctnna2; chrna2; grid2; cldn14a; LOC101073902; LOC101063270; LOC101067303; gabrg2; LOC101066150; LOC115253094; itsn1; LOC101074781; LOC101080169; LOC101075174; LOC101068585; LOC446015; LOC101063019; marveld2; lin7c; ctnnd2; dmd; magi2; LOC101064121; LOC…
GO:0005794	Golgi apparatus	cellular_component	192	1.29622	4.07714e-06	1.09607e-05	uso1; trappc10; st6gal1; lfng; LOC101078085; LOC101079261; dnmbp; fut11; adam19; LOC101072569; tbc1d23; fam20c3; LOC101080081; cope; LOC101073902; LOC446082; LOC101065288; LOC101064407; cav1; clstn1; slc35c1; ykt6; stx6; ap4m1; LOC101080215; atg9a; galnt2; trappc3; csgalnact2; gorasp1; sh3rf1; LOC101074307; LOC101067806; zdhhc8; chst14; vps53; LOC101074968; b3gnt7; vps51; yif1a; LOC101063032; ple…
GO:0005789	endoplasmic reticulum membrane	cellular_component	188	1.33113	5.99958e-07	1.6224e-06	extl2; zfyve27; LOC101076141; rtn4; LOC101078847; sec24a; lmf1; LOC101078762; cers5; LOC101078703; LOC101074158; pigs; LOC101074266; dad1; LOC101066134; LOC101078757; pign; LOC101065014; LOC101080081; LOC101063419; gramd1a; LOC101072465; rpn2; LOC101062351; ufl1; atp2a2; itpr2; LOC101066117; hacd2; LOC115248283; sigmar1; LOC101077941; alg12; LOC101072139; bcap31; stim2; LOC101071061; LOC115251968…
GO:0005739	mitochondrion	cellular_component	165	0.954173	0.758584	0.824915	LOC101063127; sfxn5; prkn; ak2; LOC101064478; mrpl47; ndufa7; LOC101063139; ndufa8; suclg1; LOC101067100; opa1; qrsl1; atp5mf; LOC101070493; LOC101067057; rtn4ip1; mrpl35; mfn1; LOC101073902; letm1; suclg2; fdxr; LOC101062218; naxe; mrps33; ndufaf7; LOC101067122; LOC101069325; LOC101079309; ndufb11; LOC101072243; LOC101073210; zdhhc8; letm2; ndufa2; idh3g; gk; LOC101068786; pif1; atp5pb; LOC10107…
GO:0045202	synapse	cellular_component	137	0.991797	0.52461	0.614925	nlgn2; grin3b; dnmbp; nlgn3b; nlgn1; LOC446019; grik4; LOC105418581; grin2a; chrna2; grid2; LOC101080060; LOC101073902; gabrg2; LOC101066150; clstn1; itsn1; LOC101074781; LOC101075174; LOC446015; LOC101063019; doc2a; dmd; LOC101064121; agrn; LOC101077120; LOC101071983; nlgn3; LOC101078102; LOC101072056; rapsn; clstn2; LOC446025; LOC101064905; LOC101069083; LOC101075685; LOC101066987; LOC101062612…
GO:0005615	extracellular space	cellular_component	126	0.900931	0.920949	0.961182	LOC101070721; LOC101073190; LOC101061420; f9; LOC101073986; LOC101064315; il10; prss12; LOC105416883; LOC101067058; LOC115248282; LOC101080060; loxl1; LOC101064312; thbs1; serpini1; bmp15; LOC101069212; LOC101061143; soga1; meltf; LOC101062127; LOC101069540; ada2; vwa2; dhh; ndp; LOC101068443; LOC101075985; LOC101067488; smpdl3a; LOC101074248; tmprss5; LOC101074584; LOC101078898; LOC101064033; cx…
GO:0000139	Golgi membrane	cellular_component	113	1.35553	2.99502e-05	7.94e-05	uso1; ndst2; lfng; LOC101061669; fut11; LOC101072569; LOC101078369; pdcd10; cope; slc35a3; slc35a5; LOC105418304; LOC101064407; ndst1; cav1; clstn1; stx6; galnt2; zdhhc8; chst14; b3gnt7; pgap2; yif1a; LOC101063032; clstn2; galnt13; cog6; copb1; chst2; LOC101077342; slc10a7; c19h6orf89; golt1b; LOC101066747; b3gat2; sft2d3; sec16a; sec23a; LOC101067964; wls; b4galnt1; clstn3; LOC101067123; tmem167…
GO:0005887	integral component of plasma membrane	cellular_component	94	1.06594	0.201369	0.280025	p2rx5; LOC101071319; nlgn2; slc26a3; LOC101067006; LOC101067733; LOC101065603; slc6a15; flt4; nlgn3b; nlgn1; ephb4; LOC101071166; LOC101069728; LOC101061552; LOC101074866; slc52a2; LOC101072775; LOC101077510; p2rx7; adgrb2; lpar6; LOC101072007; adgrb1; kcnh1; LOC101061665; epha10; epha4; nlgn3; LOC101067410; LOC101068751; p2rx1; ddr2; slc16a10; rhcg; LOC101080137; LOC101065137; flt1; cdon; LOC101…
GO:0042995	cell projection	cellular_component	92	1.00404	0.452484	0.540246	appl2; LOC101069559; LOC101062908; LOC101067972; LOC101078100; septin2; ripor2; pkd2; nos1; LOC101076362; LOC101067303; LOC101066150; clstn1; armc9; LOC101063901; itsn1; bbs5; LOC101064433; LOC101074914; sh3rf1; inppl1; LOC101071455; sh3pxd2b; LOC101077527; LOC101075286; LOC101061845; LOC101070204; clstn2; abi1; wdpcp; LOC101068784; wdr35; casc3; LOC101067452; sgce; LOC101079576; fmr1; LOC1010669…
GO:0005768	endosome	cellular_component	86	1.56036	1.76839e-07	4.79334e-07	LOC100049642; clcn3; LOC101079670; LOC101074266; LOC101073521; LOC101061129; vps11; LOC101074487; ppp1r21; LOC101070184; rap2b; vps28; vps37a; LOC101063702; ap4m1; wdfy2; LOC115246455; vps35l; LOC101071455; LOC101068869; vps53; cftr; sppl2b; LOC101065676; stam; rab11fip2; appl2; LOC101071867; stam2; vps36; prdx3; ankrd13b; pip4p2; vta1; stard3; rapgef2; snx17; wdr91; pcsk9; rubcn; cdkn1b; rabep1;…
GO:0005874	microtubule	cellular_component	73	1.13935	0.0732295	0.12925	tube1; LOC101075768; LOC101067533; kif23; LOC101061576; LOC101078100; LOC101075913; LOC101072283; LOC101072579; LOC101078461; LOC101074678; tubgcp6; LOC101079155; kifc3; LOC101067763; camsap3; LOC101077147; LOC101063456; map1a; tubgcp4; LOC101067287; kif19; LOC101074187; LOC101061790; LOC101072310; mapre2; dnal4; cog3; mapt; camsap1; LOC101062302; LOC101062287; tubgcp3; lzts2; trim36; LOC10106717…
GO:0031410	cytoplasmic vesicle	cellular_component	72	1.22232	0.0150506	0.032487	sec24a; LOC101079261; snx9; pkd2; LOC101067429; LOC105418581; cope; LOC101073902; vps11; fzd6; atg9a; LOC101062402; mib2; LOC101074968; LOC101071983; copb1; LOC101077362; snx17; LOC101074386; LOC101076615; sec23a; LOC101073698; ap1m2; LOC101062235; clta; vipas39; ptprn; pcsk1; LOC101063178; ptprn2; LOC101076568; slc30a9; LOC101076969; LOC101072236; LOC101066257; zdhhc13; LOC101079537; dennd1b; LO…
GO:0005829	cytosol	cellular_component	64	1.1759	0.0466875	0.0884595	prkn; prmt5; vps29; sec24a; clns1a; ctnna1; agtpbp1; tbc1d23; fam126a; arhgef10; LOC101073902; pmvk; ndrg4; traf2; bag6; inppl1; glrx2; ppip5k1; klhl22; gsdme; vps35l; gchfr; vps53; LOC101078571; bend5; aimp2; rps21; pink1; wdr91; nck2; fam126b; sec23a; dnajc2; LOC101066575; LOC101070911; agbl5; phpt1; mocs3; vps54; cerkl; LOC101070520; LOC101066836; pde11a; oaz1b; LOC101077110; nck1; dop1b; LOC1…
GO:0005694	chromosome	cellular_component	61	0.932015	0.725761	0.800646	LOC101078085; setdb1; cenpq; nsd2; LOC115252562; ncaph; nsd3; LOC101069597; top1; LOC115248316; rnf2; LOC101063630; LOC101062138; LOC101077048; LOC115248350; smc5; LOC101073826; mis18a; LOC105416191; smc1b; fmr1; LOC101078553; top3a; LOC101062878; LOC101067307; stag1; LOC101068764; LOC105418334; spdl1; LOC115253391; brca1; smc4; LOC101075392; LOC101068558; LOC101069155; cenph; LOC101068554; rif1;…
GO:0010008	endosome membrane	cellular_component	59	1.29755	0.00563162	0.0130325	clcn3; zfyve27; vps29; LOC101074266; LOC101061129; LOC101074487; rap2b; vps37a; LOC101080215; stard3; LOC115246455; LOC101073177; LOC101071455; LOC101068869; vps53; LOC101076530; cftr; sppl2b; appl2; pip4p2; LOC101068809; vta1; LOC101063276; wdr91; LOC101077351; LOC101062556; vps33b; vps33a; ehd2; leprot; mvb12b; chmp1b; pip4p1; rab11fip3; LOC101074958; steap4; yipf1; sppl2a; LOC101080194; LOC101…
GO:0045211	postsynaptic membrane	cellular_component	59	0.839593	0.945931	0.980767	grin3b; LOC446019; grik4; grin2a; chrna2; grid2; gabrg2; LOC101074781; LOC101075174; glrb; LOC446015; trpv2; dmd; LOC101064121; LOC101077120; LOC101078102; LOC446025; LOC101064905; LOC101069083; LOC101075685; LOC101068602; LOC101073376; LOC446029; LOC101072048; chrnd; LOC446087; LOC101064488; LOC101073079; LOC446028; LOC101074532; LOC101072487; LOC446024; LOC101067250; gabrb3; LOC446091; gria1; L…
GO:0005840	ribosome	cellular_component	59	0.648776	0.999988	1	rpl9; mrpl47; rplp2; mrpl48; rpl21; mrpl35; rps11; rps15; LOC101061501; mrps33; rps3; rpl17; mrps11; rpl4; mrpl20; mrpl12; rps2; LOC101077558; mrpl16; rps21; rps9; mrpl37; rpl13a; LOC101078338; rpl3; rpl18; fau; rps7; rpl11; mrps5; rpl6; mrpl4; rpl32; LOC101078768; rpl34; mrpl32; mrpl9; rps12; mrpl3; mrpl11; rpl7a; mrps30; mrps16; mrpl19; mrpl46; LOC101068736; mrpl15; mrps15; uba52; rpl23; rpl28;…
GO:0005743	mitochondrial inner membrane	cellular_component	57	0.889629	0.845677	0.899377	mrs2; ndufa7; LOC101063139; ndufa8; LOC101067100; opa1; LOC101067057; letm1; slc25a4; rps3; LOC101069325; LOC101071475; ants6; ndufa2; atp5pb; LOC101074563; immt; slc25a24; slc25a42; eral1; guf1; LOC101062889; LOC101079389; atp5pf; LOC101062009; pisd; coq5; LOC101067620; slc25a25; LOC101079281; LOC101068223; ndufa6; LOC101074534; LOC101076777; slc25a16; LOC101073009; LOC115251755; LOC101061875; L…
GO:0007165	signal transduction	biological_process	623	1.07781	0.00809107	0.0186583	rasa3; LOC105418305; pacap1a; plcd3; LOC101070734; LOC115249510; pde1c; pth2r; LOC101067397; arhgap23; LOC101061275; traf6; LOC101061420; ppp2r5c; LOC105416482; LOC101080046; LOC101068283; map3k7; LOC101064679; rras2; LOC101063692; LOC101067972; stat3; LOC101067042; ppp2r5a; arhgap17; rapgef6; LOC101074769; LOC101079262; LOC101078100; LOC101064315; hcrtr2; LOC101070080; il10; pde7a; braf; mtnr1a;…
GO:0006355	regulation of transcription, DNA-templated	biological_process	537	1.15134	1.7682e-05	4.70939e-05	LOC101072454; foxp4; meis2; relb; LOC101076015; tfap2a; LOC101068460; LOC101068191; meis1; LOC101078705; LOC101080224; pgr; supt20h; kmt2a; LOC101071673; LOC101061939; tbc1d19; LOC101076758; mbtd1; kat5; asxl2; pax6; tcea3; mta3; LOC101066115; stat3; thrb; tfap2d; sin3b; rxra; LOC101068345; vgll4; tp73; tbx4; LOC101062858; LOC101075171; rere; LOC101080066; pparg; LOC101063536; LOC101074365; LOC10…
GO:0006468	protein phosphorylation	biological_process	383	0.880323	0.999206	1	LOC101074430; LOC101067113; LOC101064971; camk1d; stk39; tyk2; LOC101063118; LOC101064673; LOC101063351; fgfr2; LOC101074083; LOC101064553; LOC105418227; LOC101067210; bmpr2; LOC101062908; LOC101067733; LOC101074666; LOC101070888; LOC101078548; LOC101070521; map2k1; LOC101071220; map3k7; LOC101066828; LOC101063201; LOC101073756; LOC101067972; LOC101061264; LOC101065603; ikbke; nuak1; flt4; abl1; …
GO:0055085	transmembrane transport	biological_process	355	0.877823	0.999038	1	LOC101069694; slc39a9; slc6a4; LOC101069973; LOC101064630; clcn3; slc25a19; sfxn5; slc26a3; LOC101067006; slc44a2; LOC101061136; slc34a2; LOC101068533; LOC101061276; slc1a2; slc20a1; LOC101078836; slc6a15; LOC101065757; LOC101069082; LOC101070485; slc18a2; LOC101064142; LOC101074740; LOC101070568; abca3; LOC101074266; LOC101064002; LOC101073447; slc6a11; slc2a2; LOC101064186; slc24a1; LOC10106112…
GO:0055114	obsolete oxidation-reduction process	biological_process	328	0.89744	0.992988	1	hmox1; LOC115247638; LOC101069498; oxnad1; pcyox1; LOC101079781; cat; LOC101065877; phf8; LOC101072315; dmgdh; LOC101068771; xdh; ncf1; ndufa7; kdm2a; selenbp1; LOC101063139; ndufa8; ivd; LOC101078757; LOC101065945; LOC101078914; aldh1a3; LOC101062207; LOC101075886; LOC101067100; dpyd; raldh3; ndufs2; LOC101078532; acox1; mthfr; loxl1; nos1; rtn4ip1; LOC101074031; impdh2; pah; LOC101063989; LOC10…
GO:0007186	G protein-coupled receptor signaling pathway	biological_process	323	0.960726	0.808264	0.870482	LOC105418305; pacap1a; LOC115249510; pth2r; LOC101065068; LOC101067397; LOC101080046; LOC101068283; LOC101064679; hcrtr2; mtnr1a; gpr135; LOC101061835; LOC101062124; LOC101069547; LOC101065688; LOC101080060; celsr2; adra2a; LOC101074866; LOC101079790; kiss1r; LOC101065996; gprc5b; LOC101074288; grpr; LOC101068429; gcgr; LOC101073338; rgs7; arhgef12; LOC101067792; LOC101061617; LOC101072775; oprl1…
GO:0007275	multicellular organism development	biological_process	313	1.34017	6.93001e-11	1.88735e-10	meis2; LOC101068191; meis1; LOC101078705; lfng; LOC101080224; arvcf; slit1; LOC101061939; pax6; cers5; wnt9a; eya4; tbc1d23; LOC101063334; celsr2; jag1; LOC101069787; unc5a; LOC101068592; nrp1; LOC101078252; LOC101062351; LOC101066117; LOC101077956; myog; hoxa3; LOC101061487; fzd6; nkx6-3; LOC101070662; pitx1; jag2; angpt1; pax2; hoxb9; nrp2; neurod1; spred3; pax5; dlx3; wnt4; LOC101073985; bicc1…
GO:0006508	proteolysis	biological_process	296	1.04409	0.166188	0.235382	LOC101070721; pappa; dpp6; LOC101065289; LOC101063861; LOC101080029; atp23; f9; LOC101073986; LOC101064315; adamts3; prss12; LOC101067058; usp33; tll1; adamts14; adam19; ctsh; blmh; agtpbp1; LOC105417341; cpa1; usp13; adamts13; pcsk7; dnpep; adam10; LOC101062480; LOC101075639; spg7; yme1l1; LOC101070158; usp10; erap2; LOC101074340; cpe; LOC101072781; usp3; tinagl1; LOC101072643; pcsk5; LOC1010656…
GO:0006811	ion transport	biological_process	282	0.80814	0.999997	1	LOC101069694; LOC101077487; LOC101080049; LOC101069973; clcn3; p2rx5; sfxn5; LOC101078763; cachd1; grin3b; LOC101072104; slc34a2; LOC101068533; slc4a10; LOC101065136; mrs2; LOC101069082; ttyh3; atp6v1h; LOC101064814; LOC101074266; LOC101073447; tmem63c; LOC101061129; mfsd5; LOC101062207; LOC446019; grik4; grin2a; atp5mf; chrna2; slc12a4; grid2; LOC101063419; LOC101074332; LOC101061428; LOC1010686…
GO:0016310	phosphorylation	biological_process	265	1.0943	0.0308407	0.0634939	LOC101074430; tyk2; LOC101070734; LOC101063351; fgfr2; LOC101074083; LOC101064553; LOC101067733; LOC101069818; LOC101070521; ak2; map3k7; LOC101073756; nadk; LOC101061264; LOC101065603; itpk1; agk; abl1; LOC101074769; sgk2; LOC101075480; dyrk4; LOC101067474; mapk10; erbb4; LOC101075096; pi4k2b; LOC445899; LOC101074687; LOC101064725; LOC101065281; ephb4; fes; LOC101070821; LOC101065234; LOC1010711…
GO:0006357	regulation of transcription by RNA polymerase II	biological_process	217	1.27779	3.63467e-06	9.77697e-06	relb; LOC101076015; LOC101068191; LOC101078705; LOC101061939; tbc1d19; pax6; tfcp2; LOC101064930; med7; LOC101069848; LOC101063334; LOC101069787; LOC101070901; LOC101068592; nfkb1; LOC101077858; fosb; LOC101073097; lef1; LOC101064116; nkx6-3; pitx1; med13; lpin1; LOC101069631; hoxb9; rbpjl; dlx3; LOC101073985; dlx1; LOC101077166; LOC101080114; LOC101073153; LOC101066328; bptf; pou2f1; LOC10107830…
GO:0015031	protein transport	biological_process	172	1.1974	0.00152776	0.00376323	LOC101065875; vps29; kpna3; sec24a; tram1; stxbp3; LOC101069418; LOC101061276; LOC101079261; ap1b1; LOC101079670; snx9; exoc4; LOC101063828; LOC101076374; LOC101072569; ap3b1; LOC101067429; LOC101075178; LOC101080081; cope; ndc1; LOC101078497; nup50; vps11; LOC101061698; LOC101070184; stxbp2; snx30; vps28; ap3d1; vps37a; LOC101063702; ap4m1; LOC101080215; atg9a; lin7c; gle1; LOC101070461; vps45; …
GO:0035556	intracellular signal transduction	biological_process	159	1.01001	0.416458	0.509906	rasa3; plcd3; tyk2; LOC101070734; mcf2; LOC101077387; LOC101074666; vav2; LOC101073756; dnmbp; LOC101074769; braf; araf; LOC101070821; LOC101065234; LOC101072435; depdc5; stac; LOC101063399; LOC101062907; prkci; LOC101070414; itsn1; rock1; LOC101073008; rgs7; arhgef12; adcy1; LOC101068778; LOC101070279; shc1; LOC101072043; LOC101072570; LOC101061495; jak1; LOC101068375; plcd4; LOC101069591; LOC10…
GO:0016567	protein ubiquitination	biological_process	156	1.38492	2.52229e-07	6.83283e-07	rnf213; herc3; prkn; traf6; LOC101071677; nedd4l; spsb3; LOC101063192; rnf152; uhrf1; arih2; hectd1; LOC101070158; dcaf11; mib1; LOC101067626; LOC101065460; rnf2; LOC101061475; LOC101070279; birc6; fbxo25; maea; klhl15; mkrn1; sh3rf1; fbxo31; asb6; klhl22; cblb; mib2; mylip; kat8; ube2k; LOC101071293; LOC105419195; rnf8; LOC101077377; ubr5; cnot4; cbl; chfr; ankib1; uba1; wsb1; hectd3; rnf217; LO…
GO:0007155	cell adhesion	biological_process	146	0.826194	0.997967	1	LOC101071641; nlgn2; itgb5; egfl6; arvcf; LOC101067733; cdh15; ctnna1; nlgn3b; itga4; ripor2; LOC101071818; nlgn1; LOC101073456; LOC101070753; LOC101079840; ctnnal1; fermt3; LOC101079931; ctnna2; celsr2; col28a1; tnr; fermt2; ncam1; cdh22; thbs1; LOC101067303; LOC115247906; LOC101071407; LOC101061102; fat3; LOC101080169; LOC101068902; pcdh10; dchs2; LOC101064284; itga3; LOC105418505; ctnnd2; LOC1…
GO:0018215	protein phosphopantetheinylation	biological_process	129	1.08547	0.112557	0.174963	LOC101080033; usp19; usp28; LOC101076684; usp33; LOC101063229; usp13; loxl1; LOC101062480; pdia3; LOC101070158; usp10; usp3; LOC101071205; LOC101078790; galnt2; mindy3; LOC101071398; usp4; usp46; otud6b; zdhhc6; mindy2; zdhhc2; rabggta; cblb; usp32; zdhhc8; zdhhc24; LOC101063051; LOC101071293; mgat3; nae1; usp8; cbl; fnta; galnt13; pggt1b; uba1; yod1; otud3; usp38; LOC101075985; usp43; otud1; usp…
GO:0006629	lipid metabolic process	biological_process	126	1.23574	0.00145835	0.00359418	LOC101063127; pcyt1b; plcd3; LOC101062999; LOC101076141; LOC101078847; LOC101080082; LOC101078762; acaca; cers5; LOC101067309; LOC101063139; gdpd5; daglb; acox1; LOC101070779; lipg; pla2g6; pmvk; LOC101062351; LOC101066117; hacd2; LOC101067553; LOC101063598; dagla; plcd4; LOC101069591; LOC101072197; gpcpd1; LOC101066653; plch1; LOC101075383; smpd2; LOC101076261; LOC101071575; LOC101066005; insig1…
GO:0050790	regulation of catalytic activity	biological_process	110	1.23771	0.00249201	0.00599676	rasgef1b; mcf2; LOC101077387; vav2; rasgrf2; psmd2; fgd4; LOC101065940; dnmbp; LOC101073522; rapgef6; ptpa; bcar3; gm2a; LOC101066462; dock5; LOC101078267; dock10; LOC101072435; gpsm1; LOC101061451; LOC101062762; arhgef10; ppp1r12a; LOC101063342; LOC101068383; itsn1; LOC101071811; LOC101073008; arhgef12; arhgef16; dennd3; rgl1; ralgps1; LOC101078293; dennd2c; LOC101065415; LOC101068644; LOC115246…
GO:0016311	dephosphorylation	biological_process	110	1.09735	0.10219	0.174963	LOC101068040; LOC101067188; LOC101073805; LOC101075480; cdc14a; LOC101065946; nt5c3a; LOC105418581; ptpn6; mtmr7; ptprt; LOC101070779; ptprh; lpin1; LOC101075629; mtmr6; ptpn9; LOC101073565; pgp; LOC101076308; LOC101061246; LOC101066120; LOC101067632; dusp5; ptpn4; rngtt; inpp4b; ssh1; LOC101071288; ptpn12; LOC101078571; inpp4a; phlpp1; dusp1; ptpn23; LOC101069249; ptprk; LOC101079128; epm2a; LOC…
GO:0034220	ion transmembrane transport	biological_process	103	0.753171	0.999849	1	sfxn5; grin3b; LOC101062207; LOC446019; grik4; grin2a; chrna2; grid2; nalcn; tpcn1; LOC115248165; gabrg2; LOC101066150; LOC101074781; LOC101075174; glrb; LOC446015; clic4; LOC446050; LOC101070518; LOC101064121; tmem38a; LOC101061091; trpv6; LOC101077120; LOC101078102; LOC101061927; LOC446025; LOC101064905; LOC101069083; LOC101075685; LOC101076326; trpv4; LOC101073376; LOC101064894; LOC446029; LOC…
GO:0007049	cell cycle	biological_process	99	1.40881	1.18859e-05	3.17488e-05	appl2; mcm7; dis3l2; pds5a; mcm3; mad1l1; vps4b; septin2; nuf2; tp73; LOC101069848; LOC101075878; uhrf1; ncaph; LOC115248170; mcm4; LOC101070901; LOC101066737; fignl1; LOC101064433; LOC101066563; ska3; LOC101064990; klhl22; LOC101063456; kif11; LOC101077527; mis18a; LOC101061845; tipin; smc1b; LOC115246431; pard6b; LOC101079595; mapre2; LOC115246432; zwilch; mapk1; anapc2; LOC101076906; fign; uhr…
GO:0016192	vesicle-mediated transport	biological_process	98	1.31103	0.000409702	0.0010527	uso1; zfyve27; stxbp3; LOC101069418; LOC101075761; LOC101079261; LOC101061279; ap1b1; LOC101078429; LOC101063828; LOC101063396; ap3b1; cope; vps11; LOC101064639; LOC101061698; stxbp2; ykt6; ap3d1; trappc2l; stx6; ap4m1; vps39; LOC101080215; stx16; stx5; trappc3; vps45; bcap31; LOC101066073; LOC101074968; LOC101072029; copb1; LOC101077362; gosr2; sar1b; vps18; golt1b; LOC101066344; sft2d3; vti1a; …
GO:0006470	protein dephosphorylation	biological_process	98	1.221	0.00631741	0.0146048	LOC101068040; LOC105417779; LOC101067188; LOC101073805; cdc14a; eya4; LOC105418581; ptpn6; LOC101070452; ptprt; ppp5c; ppm1e; LOC101074783; ppp2ca; ptprh; LOC101064018; LOC101075629; ptpn9; ppm1g; LOC101072650; LOC101067706; LOC101061246; LOC101066120; LOC101067632; dusp5; LOC101061494; ptpn4; rngtt; ssh1; LOC101071288; LOC101073844; ptpn12; LOC101078571; ublcp1; LOC101073266; dusp1; ptpn23; ppm1…
GO:0006886	intracellular protein transport	biological_process	98	1.09421	0.120987	0.174963	snx10; uso1; sec24a; LOC101076022; LOC101079261; LOC101061279; ap1b1; snx9; LOC101063828; LOC101076374; LOC101063396; ramp2; LOC101073521; ap3b1; LOC101075178; ipo9; vps11; LOC101064639; sytl5; LOC101064983; ap3d1; stx6; ap4m1; vps39; LOC101080215; stx16; stx5; bcap31; vps26c; LOC115251968; LOC101074968; LOC101065676; stam; ipo11; stam2; myrip; copb1; LOC101077362; sar1b; vps18; LOC101066344; snx…
GO:0005975	carbohydrate metabolic process	biological_process	95	0.934864	0.773746	0.839811	gale; LOC101062008; LOC101072315; LOC101079462; LOC115251980; edem3; rpe; LOC101066554; ganab; LOC101064018; LOC101077346; pgm2l1; lancl1; lancl2; LOC101072113; LOC101061387; idnk; pygl; LOC105418968; LOC101079676; LOC101069098; chst14; LOC101070704; LOC101076989; gk; b4galt7; naga; LOC101069117; LOC101071719; chst2; edem1; LOC101076683; gba2; pgm3; mdh1; myorg; hexb; man1a2; ldhb; pgm2; LOC10107…
GO:0006412	translation	biological_process	93	0.480389	1	1	rpl9; mrpl47; eif3d; sepsecs; qrsl1; nars2; rpl21; mrpl35; rps11; LOC101080242; rps15; LOC101061501; eif3a; cars2; rpl17; mrps11; rps3; LOC101078446; rars2; rpl4; mrpl20; mtrf1l; mrpl12; rps2; LOC101077558; mrpl16; LOC101071471; rps21; guf1; eef1g; rps9; mrpl37; LOC101063498; eif2b2; LOC101068426; LOC101076077; rpl13a; LOC101078338; eef2; LOC101065275; rpl3; rpl18; fau; mars2; rps7; rpl11; mrps5;…
GO:0006281	DNA repair	biological_process	91	1.42796	1.26394e-05	3.37418e-05	LOC101074647; LOC115252686; rtel1; LOC101067474; eya4; rad50; atm; pold2; xpc; lig3; smarcal1; polk; dmap1; ercc5; smc5; rnf8; pif1; gen1; fanci; rad17; eme2; xrcc6; tdp1; eya3; rad9a; pole; poli; wrnip1; rad51d; poll; msh3; LOC101079015; fen1; xrcc5; xpa; mms22l; LOC101077564; dna2; psme4; lig4; polm; LOC101074720; brca1; ercc1; LOC115247568; rpa1; apex2; aptx; LOC101069296; ino80; kif22; ercc4;…
GO:0006486	protein glycosylation	biological_process	89	1.16908	0.0297478	0.061299	extl2; st6gal1; fut11; dad1; LOC101073419; rpn2; LOC446082; LOC101064407; alg12; galnt2; tmtc4; LOC101076802; b3gnt7; ddost; LOC101063032; alg6; b4galt7; galnt13; pomgnt2; st6gal2; tmtc3; LOC101077342; LOC101073723; fut8; extl3; fut4; b3gat2; tmtc1; st3gal3; poglut2; ext2; LOC101071706; siat5-r; st8sia2; pomt2; mgat5b; pomt1; galnt9; st3gal1; LOC101077412; dpagt1; b3gat1; alg2; LOC101074995; LOC1…
GO:0051301	cell division	biological_process	87	1.19697	0.0164944	0.0355198	dis3l2; pds5a; LOC101068442; ccnj; vps4b; septin2; nuf2; LOC101069848; ncaph; LOC115248170; LOC101070901; LOC101066737; LOC101064433; LOC101064018; klhl22; LOC101063456; kif11; rps3; LOC101067482; LOC101077778; mis18a; LOC101067672; LOC115246431; ccnc; ccnl1; pard6b; LOC101069117; mapre2; anapc2; LOC105418538; LOC101073683; LOC101073562; lzts2; spdl1; katnb1; LOC101076205; ccna2; LOC101073385; LO…
GO:0043547	positive regulation of GTPase activity	biological_process	87	0.915076	0.83251	0.889289	rasa3; ralgapa2; arhgap23; LOC101061275; rapgef6; LOC101079262; ralbp1; git1; dock5; asap2; depdc5; acap2; LOC101063933; tbc1d9; arhgap10; arfgap1; git2; LOC101062938; LOC101061495; arhgap24; LOC101062909; arhgap45; LOC101068094; tbc1d4; asap1; LOC101062456; LOC101071869; acap1; LOC101065415; LOC101077181; dab2ip; tbc1d8b; rab3gap1; rabgap1; LOC101074799; arhgap6; evi5l; LOC101061902; LOC10106698…
GO:0018108	peptidyl-tyrosine phosphorylation	biological_process	79	1.18827	0.0250126	0.051611	LOC101074430; tyk2; fgfr2; LOC101074083; LOC101064553; LOC101062908; LOC101067733; LOC101071220; LOC101067972; LOC101065603; flt4; abl1; fer; erbb4; LOC101074687; LOC101065281; ephb4; fes; LOC101071166; tie1; LOC101069728; LOC101079402; erbb3; LOC101064431; LOC101071662; LOC101068778; LOC101073748; jak1; kit; LOC101074842; LOC101068538; LOC101079603; epha4; LOC101067410; alk; LOC101061551; met; d…
GO:0071805	potassium ion transmembrane transport	biological_process	79	0.943773	0.714216	0.79053	LOC101078763; LOC101065136; LOC101062207; slc12a4; LOC101074332; LOC101066150; LOC101069541; LOC101068201; LOC101070518; LOC101062402; LOC101072007; LOC101070973; kcnh1; LOC101063711; LOC101062564; LOC101066187; kcnc1; LOC105419563; LOC101080133; LOC101064894; LOC101063217; LOC101075877; kcnab1; LOC101073956; kcnj3; LOC101075923; LOC101079833; LOC101068024; kcnj13; LOC101076568; LOC101069866; LOC…
GO:0032259	methylation	biological_process	76	1.01672	0.39829	0.490409	prmt5; atpsckmt; setdb1; lcmt1; LOC101067589; trmt1l; nsd2; nsd3; dnmt1; LOC101064190; asmtl; LOC101063003; cmtr1; LOC101078475; LOC101062046; LOC101071885; tpmt; ndufaf7; LOC101068212; trmt61a; LOC101065111; setd4; nsun6; dot1l; nsun2; eef2kmt; LOC101077954; kmt2a; alkbh8; mettl15; ftsj3; LOC101073661; LOC115246826; thumpd3; LOC101068764; coq5; armt1; tyms; trmt2b; kmt2b; mtr; slf1; LOC101062063…
GO:0006813	potassium ion transport	biological_process	75	0.94663	0.696486	0.773143	LOC101078763; LOC101065136; LOC101062207; slc12a4; LOC101074332; LOC101066150; LOC101069541; LOC101068201; LOC101070518; LOC101062402; LOC101072007; LOC101070973; kcnh1; LOC101071453; LOC101063711; LOC101062564; kcnc1; abcc9; LOC105419563; LOC101080133; LOC101064894; LOC101063217; LOC101075877; LOC101068338; kcnab1; LOC101073956; kcnj3; LOC101075923; kcnj13; LOC101076568; LOC101069866; LOC1010753…
GO:0006974	cellular response to DNA damage stimulus	biological_process	70	1.37304	0.000455742	0.00117034	LOC101074647; LOC115252686; rtel1; eya4; atm; LOC101073741; xpc; topbp1; fbxo31; lig3; polk; ercc5; rnf8; pms2; pif1; tipin; gen1; rad17; xrcc6; tdp1; eya3; pms1; wrnip1; poll; msh3; LOC101079015; fen1; xrcc5; xpa; mms22l; dna2; psme4; lig4; LOC101074720; brca1; wdr76; ercc1; LOC115247568; apex2; aptx; ino80; LOC101068554; LOC101075995; alkbh1; mms19; polb; rev1; fan1; mlh3; brca2; smc5; nbn; erc…
GO:0008152	metabolic process	biological_process	69	0.859686	0.933195	0.970483	acaca; LOC101075480; LOC101064725; edem3; oga; LOC101075416; ganab; LOC101077346; LOC101064643; LOC101072113; LOC101078470; LOC101061387; pygl; LOC105418968; LOC101079676; LOC101069098; LOC101076989; atic; smpd1; naga; LOC101068240; LOC101079128; edem1; gba2; alkbh8; myorg; hexb; paics; neu3; man1a2; dna2; papss1; agl; aass; LOC101065506; pfkfb2; ftcd; LOC101063190; mocs3; LOC101064901; LOC101074…
GO:0006915	apoptotic process	biological_process	67	1.54366	5.26192e-06	1.41293e-05	LOC101070523; LOC101064478; traf3; tp73; LOC101075171; LOC101065234; opa1; rnf152; traf2; birc6; bag6; LOC101079603; gramd4; hip1; dedd2; rps3; tnfrsf1a; traf4; LOC101061957; pak5; aimp2; LOC101079595; LOC101069436; casp6; LOC101075080; LOC101076373; pcsk9; LOC101076691; LOC101069689; aifm1; ppp1r13b; LOC105418743; LOC101075779; tnfrsf21; LOC101061342; vdac1; LOC101075023; LOC101068913; naif1; LO…
GO:0035335	peptidyl-tyrosine dephosphorylation	biological_process	67	1.11143	0.125133	0.180293	LOC101068040; LOC101067188; LOC101073805; cdc14a; eya4; LOC105418581; ptpn6; mtmr7; ptprt; ptprh; LOC101075629; mtmr6; ptpn9; LOC101061246; LOC101066120; LOC101067632; dusp5; ptpn4; rngtt; ssh1; LOC101071288; ptpn12; dusp1; ptpn23; ptprk; epm2a; LOC101079975; ptpra; eya3; ptpdc1; LOC101065724; LOC101079015; ptpn5; dusp7; LOC101071974; ptpn21; ptprn; mtmr3; ptprn2; LOC101072034; mtm1; LOC101061562…
GO:0034765	regulation of ion transmembrane transport	biological_process	67	0.827663	0.969568	0.997547	LOC101069694; LOC101080049; LOC101072104; LOC101062207; LOC101074332; LOC101066150; cacnb1; cacnb2; clic4; LOC101069541; LOC101068201; LOC446050; LOC101062402; LOC101070973; kcnh1; LOC101061091; LOC101063711; LOC101062564; kcnc1; LOC101074858; LOC105419563; LOC101064894; LOC101063217; LOC101075877; kcnab1; LOC101073956; cacna2d2; kcnj3; LOC101075923; LOC101068024; kcnj13; LOC101073116; kcnd1; LOC…
GO:0006397	mRNA processing	biological_process	66	0.908047	0.815416	0.876942	puf60; celf4; sf3b6; xrn2; prpf38a; tardbp; prpf31; rbm26; snrpd2; aqr; tdrd3; scnm1; LOC101074980; rbm25; lsm4; LOC101062663; prpf8; rbm24; LOC101064782; thoc2; rngtt; sympk; casc3; LOC101067048; cdc5l; prpf6; LOC101073060; syf2; slu7; fmr1; LOC101061332; u2af2; snrpd3; cwc25; mbnl3; eftud2; rbm27; snrpd1; txnl4b; bcas2; prpf38b; srrt; qki; inpp5d; pdcd11; LOC101061383; LOC101069239; pan2; wtap;…
GO:0016055	Wnt signaling pathway	biological_process	61	1.4635	0.000104215	0.000273127	wnt9a; csnk1g1; LOC101067087; lef1; rspo3; fzd6; wnt4; wnt5a; LOC115246539; LOC101074632; nkd2; fzd2; ndrg2; sfrp2; LOC101074217; wnt3a; ndp; dvl2; LOC101070067; LOC101071438; wnt8; LOC101070151; wls; tcf7l2; dvl3; lzts2; LOC101073059; dvl1; LOC101065913; fzd3; wnt10b; vax2; tcf7; prkaa1; LOC101071463; LOC101067916; draxin; rspo2; LOC105419230; prkaa2; LOC101075840; LOC101069649; LOC101062078; cy…
GO:0006325	chromatin organization	biological_process	60	1.08862	0.184	0.259011	ep400; LOC101079781; mbtd1; phf8; setdb1; LOC101061705; kdm2a; hdac5; nsd2; LOC101065945; nsd3; LOC101064190; tdrd3; LOC101078475; LOC101068778; bag6; LOC101063174; LOC115248350; LOC101067915; kdm5a; rnf8; hdac4; dot1l; ing1; LOC101075987; hdac9; kmt2a; LOC101078553; ing2; eya4; hdac8; hat1; brd1; LOC101062233; LOC101069859; ing3; LOC101068764; LOC101079555; l3mbtl2; LOC101063386; LOC101073804; k…
GO:0035821	modulation of process of other organism	biological_process	58	1.40312	0.00061151	0.00153597	ash2l; ranbp9; spsb3; LOC101075913; LOC115250628; LOC101065334; LOC101065633; LOC101074660; LOC101066407; LOC101065462; cog3; LOC101073946; LOC101078527; ddx1; LOC101076414; rspry1; LOC101072596; LOC101072497; LOC101070386; ranbp10; LOC101075235; LOC101063936; LOC101063365; LOC105418703; LOC101077407; LOC101076486; LOC101061374; LOC101069053; LOC101078778; LOC101074635; LOC101076539; trim65; LOC1…
GO:0007507	heart development	biological_process	55	1.71683	3.32963e-07	9.00924e-07	supt6h; tab2; pkd2; sna2; kras; cav1; LOC101079603; LOC101076940; LOC100137129; LOC101079587; sh3pxd2b; LOC101065341; heg1; LOC101064070; LOC101075316; LOC101079931; LOC101071659; chd7; LOC101070964; pkp2; snrpd1; LOC101078029; LOC101064053; pak1; shox2; rpa1; kif20a; LOC101065748; shh; rad21; LOC101062834; atg5; LOC101063025; LOC101074250; csnk1a1; ccm2; mef2a; tbx20; mbnl2a; LOC101070909; gata4…
GO:0006897	endocytosis	biological_process	54	1.03133	0.354262	0.440214	LOC101074969; LOC101066304; snx9; LOC101063214; prss12; usp33; LOC115246522; LOC101075068; LOC101076812; LOC101070702; LOC101071608; itsn1; hip1; LOC101062832; prg4; LOC101067287; scarb2; LOC105418391; LOC101075985; LOC101067960; LOC101063768; tmprss5; fnbp1l; LOC105418106; scara5; rabep1; necap2; LOC101067179; ldlr; LOC101063812; LOC101063001; tfrc; vldlr; mrc1; LOC101078880; marco; lrp6; LOC101…
GO:0007399	nervous system development	biological_process	53	1.2408	0.0218053	0.0456566	dnaaf4; LOC101078100; LOC101078447; LOC101078512; nrp1; LOC101063149; LOC101077956; LOC101061532; nrg2; nrp2; neurod1; dpysl5; ndel1; LOC101061670; unc119b; LOC101076687; ndrg2; numb; srgap2; nrsn1; spg11; neurod6; fmr1; LOC101065336; cspg5; olfm1; enc1; LOC101074439; LOC101076511; LOC101067768; nrg1; LOC101079435; shh; LOC101073749; LOC101072040; robo3; LOC101064170; LOC101072027; vwc2; atg5; LO…

## Sheet: DEpiRNA up(MTG vs MCG)
Table S8 GO analysis of DEpiRNA target genes
Term id	terms description	category	ListHits	Enrichment_score	P_value	FDR	Gene
GO:0046872	metal ion binding	molecular_function	1195	1.0662	0.00143542	0.00330215	lect2; LOC101065443; LOC101069694; LOC101077487; foxp4; LOC101070449; LOC105416281; rasa3; hmox1; sord; rnf213; LOC101078132; prkn; LOC115247638; LOC101071641; dis3l2; zfyve27; pde1c; LOC101077182; rufy2; LOC101074676; LOC101078705; lfng; LOC101064921; LOC101063140; LOC101080224; cgrrf1; unkl; LOC101078763; pgr; traf6; kmt2a; LOC101061420; ca6; LOC105416730; rtel1; LOC101079781; LOC101076758; mbt…
GO:0000166	nucleotide binding	molecular_function	895	1.04257	0.0477946	0.0896019	LOC101074430; LOC101077487; afg1l; LOC101067113; LOC101064971; LOC101074647; LOC101064630; mcm7; septin6; hspa14; p2rx5; tyk2; LOC101070734; LOC101075813; LOC101063118; LOC101064206; LOC101067533; smarca5; LOC115252686; LOC101065875; psmc3; LOC101063351; fgfr2; LOC101074083; ep400; mcm3; LOC101069376; dhx16; LOC101078763; LOC101064553; bmpr2; LOC101062908; LOC101078603; kif23; hspd1; LOC101067733…
GO:0005524	ATP binding	molecular_function	864	0.939633	0.992051	1	LOC101074430; LOC101077487; afg1l; LOC101067113; LOC101064971; LOC101074647; camk1d; LOC101064630; mcm7; stk39; hspa14; p2rx5; tyk2; LOC101070734; LOC101075813; LOC101063118; LOC101064206; LOC101067533; smarca5; LOC115252686; psmc3; LOC101064673; LOC101063351; fgfr2; LOC101074083; ep400; mcm3; LOC101069376; dhx16; LOC101078763; LOC101064553; LOC105418227; LOC101067210; bmpr2; LOC101062908; LOC101…
GO:0016740	transferase activity	molecular_function	767	1.09849	0.000322882	0.000773269	LOC101074430; parp3; LOC101067349; LOC101063127; LOC101071849; LOC101073415; prkn; prmt5; tyk2; LOC101070734; LOC101076537; ndst2; LOC101063351; LOC101072399; LOC101077182; fgfr2; LOC101074083; atpsckmt; LOC101069376; lfng; LOC101069580; unkl; LOC101064553; traf6; LOC101078847; LOC101067733; galnt7; pdhx; LOC101062378; LOC101070521; kat5; nsun3; cdk5rap1; ak2; setdb1; lcmt1; map3k7; LOC101067589;…
GO:0003677	DNA binding	molecular_function	745	1.19347	1.92e-10	4.84795e-10	LOC101072454; nfyc; foxp4; meis2; mcm7; relb; cic; LOC101076015; tox3; LOC101068460; LOC101068191; LOC101074676; meis1; LOC101078705; mcm3; LOC101063140; pgr; kmt2a; LOC101071673; LOC101061939; tbc1d19; rtel1; LOC101076758; asxl2; setdb1; pax6; cdx1; LOC101066115; stat3; thrb; LOC101076296; cers5; LOC105416753; rxra; kdm2a; LOC101068345; msh3; deaf1; LOC101071427; ncor2; tp73; tbx4; LOC101062858;…
GO:0016787	hydrolase activity	molecular_function	722	1.12333	2.28e-05	5.6117e-05	LOC101071822; LOC101074647; mcm7; xrn1; plcd3; ndst2; LOC115252686; xrn2; dis3l2; psmc3; galns; pde1c; LOC101064418; LOC101076141; mcm3; dhx16; LOC101064921; LOC101078603; LOC101068040; rtel1; LOC101068604; LOC101062008; inpp5e; fah; LOC101069418; rras2; LOC101067188; LOC101070549; LOC101061705; LOC101080029; atp23; f9; ruvbl1; LOC101079262; LOC101070080; dhx38; cdc14a; adamts3; mtrex; pde7a; LOC…
GO:0008270	zinc ion binding	molecular_function	380	1.10783	0.00490377	0.0108532	sord; LOC101077182; LOC101074676; pgr; traf6; kmt2a; sec24a; ca6; LOC101076758; mbtd1; ciz1; setdb1; tcea3; LOC101061382; mta3; LOC101080029; thrb; usp33; LOC101068975; rxra; tll1; kdm2a; trit1; agtpbp1; LOC105417341; traf3; LOC101062858; cpa1; rere; LOC101080066; pparg; LOC101065234; usp13; dnpep; mmp13; ehmt1; phc3; spg7; LOC101072849; dnmt1; erap2; LOC101075913; znf385b; LOC101061471; LOC10106…
GO:0004672	protein kinase activity	molecular_function	375	0.829336	0.999999	1	LOC101074430; LOC101067113; LOC101064971; camk1d; stk39; tyk2; LOC101063118; LOC101064673; LOC101063351; fgfr2; LOC101074083; LOC101064553; LOC105418227; LOC101067210; bmpr2; LOC101062908; LOC101067733; LOC101074666; LOC101070888; LOC101078548; LOC101070521; map2k1; LOC101071220; map3k7; LOC101066828; LOC101063201; LOC101073756; LOC101067972; LOC101061264; LOC101065603; ikbke; nuak1; flt4; abl1; …
GO:0003723	RNA binding	molecular_function	323	1.16856	0.000166195	0.000400224	puf60; st3gal1; stau2; srp68; celf4; cpeb2; xrn1; dis3l2; srsf5; nsun3; dis3; tardbp; rpl14; pum1; LOC101076296; cpeb3; LOC101073295; LOC101073954; eif3d; prpf31; LOC101078091; mtrex; trmt1l; sepsecs; pum3; u2surp; LOC101068345; piwil1; asb8; rrp9; LOC101079760; rbm26; LOC101067793; LOC446074; LOC101075240; rpusd2; snrpb2; LOC101062906; nufip2; exosc1; ythdf3; eif4b; LOC101069501; LOC101080242; L…
GO:0005509	calcium ion binding	molecular_function	322	0.912175	0.981871	1	LOC101065443; LOC101070449; gsn; actn3; plcd3; LOC101070734; necab2; LOC101075511; efemp1; LOC101074449; egfl6; LOC101080224; slit1; LOC101077138; pef1; LOC101061490; f9; LOC101074769; cdh15; prkcsh; tll1; scube2; rcn1; pkd2; ncs1; eps15l1; nell2; LOC101079840; LOC101069714; LOC101078533; cracr2a; LOC101070493; tie1; celsr2; LOC101067057; edem3; crtac1; jag1; fstl5; LOC101078252; tbc1d9; cdh22; t…
GO:0004930	G protein-coupled receptor activity	molecular_function	307	0.949287	0.871624	0.924977	LOC105418305; pacap1a; pth2r; LOC101065068; LOC101067397; LOC101080046; LOC101068283; hcrtr2; LOC101074285; mtnr1a; gpr135; LOC101061835; LOC101062124; LOC101069547; LOC101065688; celsr2; adra2a; LOC101074866; p2ry1; LOC101079790; kiss1r; gprc5b; LOC101074288; grpr; LOC101068429; LOC101071711; gcgr; gpr148; LOC101073338; LOC101067792; LOC101061617; LOC101072775; LOC101069061; LOC105416602; oprl1;…
GO:0003676	nucleic acid binding	molecular_function	306	0.948365	0.875759	0.928953	puf60; st3gal1; celf4; cpeb2; xrn1; smarca5; xrn2; srsf5; dhx16; LOC101064921; LOC101078603; rtel1; ciz1; tcea3; tardbp; cpeb3; LOC101073295; LOC101078091; dhx38; mtrex; u2surp; piwil1; trit1; asb8; supt6h; csde1; ddx24; LOC101079760; rbm26; LOC101067793; LOC101075240; snrpb2; LOC101062906; eif4b; zranb3; LOC101069501; znf385b; LOC101076124; scaper; nifk; pprc1; rbm5; r3hdm2; cmtr1; esrp1; rbm8a;…
GO:0003700	DNA-binding transcription factor activity	molecular_function	300	1.14838	0.00103937	0.00240958	LOC101072454; foxp4; relb; LOC101076015; tfap2a; LOC101068460; pgr; LOC101071673; LOC101061939; tbc1d19; LOC101076758; stat3; thrb; rxra; tp73; tbx4; LOC101075171; LOC101080066; pparg; LOC101074365; LOC101065014; foxk1; nfkb1; LOC101072849; fosb; LOC101065207; LOC101073097; LOC101073101; LOC101061608; LOC101061679; LOC101077956; nfatc4; e2f7; hoxa3; hif1a; LOC101064116; LOC101067852; pitx1; LOC10…
GO:0016491	oxidoreductase activity	molecular_function	281	1.02347	0.295355	0.385719	hmox1; sord; oxnad1; pcyox1; LOC101062378; cat; phf8; ogfod1; LOC101072315; LOC101076045; dmgdh; prdx4; LOC101068771; xdh; kdm2a; LOC101063139; ivd; LOC101078757; LOC101078914; aldh1a3; LOC101062207; LOC101075886; dpyd; raldh3; acox1; mthfr; loxl1; nos1; rtn4ip1; LOC101074031; impdh2; pah; etfdh; LOC101063989; LOC101070215; LOC101071700; aspdh; dnajc10; faxdc2; LOC101070585; p3h3; alkbh8; pxdn; L…
GO:0016301	kinase activity	molecular_function	262	1.0428	0.182189	0.251014	LOC101074430; tyk2; LOC101070734; LOC101063351; fgfr2; LOC101074083; LOC101064553; LOC101067733; LOC101062378; LOC101070521; ak2; map3k7; LOC101073756; nadk; LOC101061264; LOC101065603; itpk1; agk; abl1; LOC101074769; sgk2; LOC101075480; dyrk4; mapk10; erbb4; LOC101075096; pi4k2b; LOC445899; LOC101074687; LOC101064725; LOC101065281; ephb4; fes; LOC101070821; LOC101065234; LOC101071166; LOC1010794…
GO:0005525	GTP binding	molecular_function	249	1.15228	0.00203353	0.00464461	tube1; septin6; rhou; LOC101065875; LOC101076918; LOC105416794; LOC101072030; LOC101062675; rras2; LOC101079262; atl1; LOC101070080; septin2; LOC101067678; LOC101065023; opa1; cracr2a; LOC101070493; LOC101072579; gtpbp6; LOC101074678; mfn1; LOC101077552; LOC101073902; LOC101072573; LOC101075961; septin8; LOC101065996; rab18; LOC101073689; LOC101062907; rap2b; kras; suclg2; arl15; rnd3; LOC1010644…
GO:0008233	peptidase activity	molecular_function	208	1.11533	0.0207096	0.0408809	LOC101080029; atp23; f9; adamts3; LOC101067058; usp33; tll1; adamts14; ctsh; blmh; LOC105417341; LOC101068458; usp13; adamts13; pcsk7; dnpep; mmp13; LOC101062480; spg7; yme1l1; LOC101070158; usp10; erap2; LOC101074340; usp3; LOC101072643; pcsk5; fgc6ast1; LOC101066490; LOC101063219; mmp2; LOC101078322; enpep; LOC101069212; LOC101061607; mindy3; usp4; otud6b; clpp; usp32; mbtps1; fgc6ast2; adamts1…
GO:0004674	protein serine/threonine kinase activity	molecular_function	206	0.961522	0.749236	0.82208	LOC101067113; LOC101064971; stk39; LOC101063351; bmpr2; map2k1; map3k7; LOC101066828; LOC101063201; LOC101073756; LOC101061264; sgk2; cdk2; mknk1; mapk10; braf; ulk1; LOC101065144; LOC101070821; LOC101065234; sik2; lats2; grk1; map4k3; mapk7; csnk1g1; LOC101074476; LOC101067856; LOC101073575; LOC101062935; LOC101063399; grk4; LOC101068316; LOC101078679; pdpk1; atm; akt1; LOC101068373; prkci; LOC1…
GO:0003824	catalytic activity	molecular_function	204	0.845577	0.99886	1	LOC101067349; LOC101066304; rcl1; pcyt1b; LOC101062999; galns; LOC101065481; LOC101064921; pld3; LOC101062378; cdk5rap1; fah; LOC101072315; tat; acaca; LOC101075480; sepsecs; LOC445899; cth; LOC101064725; LOC101066982; sptlc2; suclg1; pign; dpyd; tenm4; ppcdc; impdh2; shmt1; agxt2; rpe; pld1; suclg2; LOC101078824; LOC105419223; LOC101075416; ganab; LOC101069659; LOC101079983; LOC115249219; pkm; f…
GO:0003924	GTPase activity	molecular_function	179	1.28316	1.13e-05	2.79804e-05	tube1; rhou; LOC101065875; LOC101076918; LOC101062675; LOC101064679; rras2; LOC101079262; atl1; LOC101070080; LOC101067678; LOC101065023; opa1; cracr2a; LOC101070493; LOC101072579; LOC101074678; mfn1; LOC101077552; LOC101073902; LOC101065996; rab18; LOC101073689; rap2b; kras; rnd3; LOC101078239; LOC101067763; LOC101068094; LOC101079309; lsg1; LOC101073210; LOC101066302; gnao1; LOC101064790; LOC10…
GO:0000981	DNA-binding transcription factor activity, RNA polymerase II-specific	molecular_function	164	1.37644	1.14e-07	2.8506e-07	LOC101068191; LOC101078705; LOC101061939; pax6; cdx1; LOC101063334; LOC101069787; LOC101068592; LOC101064116; nkx6-3; pitx1; tlx3; LOC101064633; hoxb9; dlx3; LOC101073985; LOC101077166; LOC101080114; LOC101066328; pou2f1; LOC101078309; LOC101064892; irx6; LOC101079367; lhx2; dlx2; LOC101062469; pdx1; LOC101065660; LOC101068632; irx5; gata3; LOC101070798; barx2; LOC101061397; LOC101067009; lhx6; L…
GO:0016757	transferase activity, transferring glycosyl groups	molecular_function	140	1.00094	0.471217	0.559429	parp3; extl2; LOC101073415; LOC101076537; LOC101071280; st6gal1; lfng; galnt7; fut11; dpm1; LOC101073419; LOC101061367; gys1; LOC446082; LOC101064407; LOC115248283; LOC101066309; alg12; galnt2; gxylt1; mtap; xxylt1; LOC101063771; LOC105418373; pygl; LOC101076802; pigb; b3gnt7; LOC101063032; alg6; b4galt7; galnt13; pomgnt2; st6gal2; LOC115249214; LOC101077342; LOC101073723; pigc; fut8; LOC10106674…
GO:0043565	sequence-specific DNA binding	molecular_function	138	1.14754	0.0181089	0.0371288	LOC101072454; foxp4; pgr; LOC101076758; mta3; thrb; rxra; rere; LOC101080066; pparg; foxk1; LOC101072849; LOC101073101; LOC101061608; LOC101067852; LOC101073582; nr2c2; rarg; LOC101077948; LOC101071401; gabpa; nr1h4; LOC101075459; LOC101072519; LOC101075951; etv4; elk3; ppara1; elf3; dmrta1; LOC445936; LOC101065699; gata5; LOC101063381; nr4a3; nr4a2; LOC101076140; foxo4; LOC101078904; mta1; nr2f1…
GO:0022857	transmembrane transporter activity	molecular_function	133	0.900844	0.93099	0.971126	slc44a2; LOC101061136; LOC101078836; LOC101065757; LOC101070485; slc18a2; LOC101062552; LOC101064002; slc2a2; LOC101064186; LOC101068693; slc12a4; LOC101068650; LOC101066243; LOC101069156; LOC101065902; LOC101078032; LOC101078685; LOC101064142; LOC101063370; LOC101062400; LOC101072007; LOC101067851; LOC101073552; LOC101063282; LOC101061314; abcc3; slc23a1; LOC101062950; LOC101073884; slco5a1; LOC…
GO:0046983	protein dimerization activity	molecular_function	126	1.13506	0.0319827	0.0615101	mlxip; usf1; LOC105418664; LOC101066260; atoh7; LOC101068078; id3; ncoa2; ahr2b; LOC101065207; LOC105417082; LOC101077956; myog; hif1a; clpx; LOC101068616; tcf12; bhlhe40; LOC101069631; LOC101073418; scx; neurod1; zbed4; mef2a; LOC101066328; LOC101069975; npas4; usf3; mef2d; LOC101062767; LOC101076256; srebf2; ano5; ano3; tcf3; neurod6; LOC101061805; polr2c; fbxw11; hes4; LOC101074082; figla; LOC…
GO:0003779	actin binding	molecular_function	123	0.752062	0.999975	1	gsn; actn3; nf2; fmnl2; tpm4; fscn1; LOC101067589; mtss2; capza2; LOC101063871; LOC101079017; cap2; LOC101078461; LOC101072626; sptbn1; LOC115246533; ablim2; ablim3; diaph2; LOC101063169; pstpip2; cap1; LOC101065271; LOC101069989; maea; LOC101066985; myo1b; phactr4; dmd; LOC101078378; myo16; LOC777992; LOC101079431; capg; hip1; tpm4-2; epb41l3; myhm86-1; daam1; fmnl3; LOC101061670; LOC101075286; …
GO:0005216	ion channel activity	molecular_function	116	0.591497	1	1	LOC101069694; p2rx5; grin3b; LOC446019; grik4; grin2a; chrna2; grid2; LOC101074332; LOC101061428; gabrd; nalcn; tpcn1; LOC115248165; gabrg2; itpr2; LOC101074781; LOC101075174; glrb; LOC446015; p2rx7; LOC101069541; trpv2; LOC101068201; LOC446050; LOC101070518; LOC101062402; LOC101070973; LOC101064121; LOC101077030; kcnh1; LOC101061091; LOC101063711; LOC101062564; trpv6; LOC101077120; LOC101078102;…
GO:0004888	transmembrane signaling receptor activity	molecular_function	97	0.824357	0.991418	1	LOC105418305; pacap1a; pth2r; LOC101068283; tlr2; LOC446019; chrna2; LOC101065688; celsr2; gabrd; LOC101074866; LOC115248165; gabrg2; fzd6; gcgr; glrb; LOC446015; adgrb2; adgrl4; tlr3; adgrl2; calcrl; cd3g/d; adgrb1; adgrl1; LOC115251971; LOC101077120; LOC101075726; LOC101065822; adgra2; fzd2; LOC101075325; LOC446025; celsr3; LOC101062244; LOC101073538; adgrb3; LOC105419456; LOC101070067; LOC4460…
GO:0016791	phosphatase activity	molecular_function	95	1.10664	0.0942676	0.155274	LOC101068040; LOC105417779; LOC101067188; LOC101073805; cdc14a; LOC101065946; LOC105418581; ptpn6; mtmr7; ptprt; ppm1e; ptprh; LOC101075629; mtmr6; ptpn9; ppm1g; pgp; LOC101061246; LOC101066120; LOC101067632; LOC101070957; dusp5; LOC101061494; ptpn4; rngtt; pdxp; ssh1; LOC101071288; ptpn12; LOC101078571; phlpp1; dusp1; ptpn23; ppm1f; LOC101069249; ptprk; epm2a; LOC101079975; ptpra; mgat3; dusp22;…
GO:0005085	guanyl-nucleotide exchange factor activity	molecular_function	93	1.14765	0.0408186	0.0771089	rasgef1b; mcf2; LOC101077387; vav2; rasgrf2; fgd4; LOC101065940; dnmbp; LOC101073522; rapgef6; sbf2; LOC115246522; bcar3; LOC101066462; dock5; LOC101078267; dock10; LOC101072435; LOC101061451; LOC101062762; arhgef10; LOC101063342; LOC101068383; itsn1; LOC101071811; LOC101073008; arhgef12; arhgef16; dennd3; rgl1; ralgps1; LOC101078293; dennd2c; LOC101079238; LOC115246878; LOC101070245; arhgef11; d…
GO:0008237	metallopeptidase activity	molecular_function	89	1.04123	0.289504	0.37984	LOC101063861; LOC101080029; atp23; adamts3; tll1; adamts14; adam19; LOC105417341; adamts13; dnpep; mmp13; psmd7; adam10; LOC101075639; spg7; yme1l1; erap2; LOC101072781; fgc6ast1; LOC101063219; mmp2; enpep; LOC101061607; fgc6ast2; prpf8; adamts18; lnpep; LOC101061123; LOC101077206; LOC101075900; LOC101069326; ace; LOC101070109; LOC101075365; LOC101071448; ide; ece2; LOC101072789; cpa1; LOC1010750…
GO:0004252	serine-type endopeptidase activity	molecular_function	87	1.16396	0.0319486	0.0614693	LOC101070721; f9; LOC101073986; LOC101064315; prss12; LOC101067058; LOC101068458; pcsk7; LOC101074340; pcsk5; htra2; LOC101078322; LOC101069212; LOC101075775; clpp; mbtps1; pamr1; pcsk1; LOC101069540; LOC101076407; prepl; plat; rhbdl3; LOC101066992; LOC101074248; rhbdf1; prep; tmprss5; LOC101078898; pcsk9; LOC101064033; habp2; LOC101072695; LOC101071414; pcsk2; rhbdl2; LOC101077681; LOC105417669;…
GO:0008168	methyltransferase activity	molecular_function	87	0.864412	0.952573	0.986538	prmt5; atpsckmt; nsun3; setdb1; lcmt1; LOC101067589; trmt1l; nsd2; nsd3; dnmt1; LOC101064190; asmtl; LOC101063003; cmtr1; alkbh8; LOC101078475; LOC101062046; LOC101073661; LOC101071885; tpmt; ndufaf7; bud23; LOC101068212; trmt61a; LOC101079061; setd4; nsun6; setd7; dot1l; nsun2; eef2kmt; LOC101070634; LOC101077954; kmt2a; icmt; tgs1; mettl15; ftsj3; LOC115246826; thumpd3; LOC101068764; coq5; ciap…
GO:0005096	GTPase activator activity	molecular_function	86	0.890489	0.903631	0.951275	rasa3; ralgapa2; arhgap23; LOC101061275; rapgef6; LOC101079262; ralbp1; git1; dock5; asap2; depdc5; acap2; LOC101063933; tbc1d9; arhgap10; arfgap1; git2; LOC101062938; LOC101061495; arhgap24; LOC101062909; arhgap45; LOC101068094; tbc1d4; asap1; LOC101062456; LOC101071869; acap1; LOC101065415; LOC101077181; dab2ip; tbc1d8b; rab3gap1; rabgap1; LOC101074799; arhgap6; evi5l; LOC101061902; LOC10106698…
GO:0008289	lipid binding	molecular_function	83	1.12719	0.0738205	0.122437	LOC105416227; LOC101061275; LOC101061031; LOC101063578; LOC101070299; LOC101069469; opa1; LOC101063149; LOC101073902; LOC101079102; LOC101065288; acot11; cert1; LOC101062993; LOC101072362; acbd5; stard3; LOC101073525; LOC101075741; osbpl6; atp5mc3; LOC101073177; crabp1; insig1; osbpl3; coq9; LOC101076140; LOC101078017; LOC101065692; LOC101063913; LOC101067486; LOC101064736; LOC101071097; LOC10107…
GO:0004721	phosphoprotein phosphatase activity	molecular_function	79	1.15405	0.0467042	0.0879841	LOC101068040; LOC101067188; cdc14a; eya4; LOC101070452; ptprt; ppp5c; ppm1e; LOC101074783; ppp2ca; ptprh; LOC101064018; LOC101075629; ptpn6; ppm1g; LOC101073805; LOC101072650; LOC101067706; LOC101061246; LOC101066120; LOC101067632; dusp5; ptpn4; rngtt; ssh1; LOC101071288; LOC101073844; LOC101078571; ublcp1; LOC101073266; dusp1; ppm1f; LOC101069117; ptprk; epm2a; LOC101079975; ptpra; eya3; ptpdc1;…
GO:0004713	protein tyrosine kinase activity	molecular_function	79	1.11198	0.102906	0.168748	LOC101074430; tyk2; fgfr2; LOC101074083; LOC101064553; LOC101062908; LOC101067733; LOC101071220; LOC101067972; LOC101065603; flt4; abl1; fer; erbb4; LOC101074687; LOC101065281; ephb4; fes; LOC101071166; tie1; LOC101069728; LOC101079402; erbb3; LOC101064431; LOC101071662; LOC101068778; LOC101073748; jak1; kit; LOC101074842; LOC101068538; LOC101079603; epha4; LOC101067410; alk; LOC101061551; met; d…
GO:0016887	ATPase activity	molecular_function	77	1.32545	0.000764793	0.00180628	LOC101064630; rnf213; psmc3; LOC101061136; LOC101069418; vps4b; LOC101064142; abca3; LOC101074266; LOC101063536; atp13a2; rad50; atad2b; spg7; yme1l1; fignl1; clpx; abcc5; abcc10; chtf18; vwa8; nav3; abcc3; LOC101062096; LOC101065546; cftr; LOC101061626; abcb7; pms2; LOC101075900; LOC101069326; abcc9; LOC101062380; abcd4; abcg8; LOC101062889; pms1; wrnip1; LOC101072295; abcb10; LOC101074767; abcf…
GO:0008083	growth factor activity	molecular_function	76	1.35127	0.000392247	0.000931929	fgf5; LOC101067042; LOC101078100; LOC101064315; LOC101076675; LOC101067940; LOC101063690; cxcl12; LOC101066787; LOC101070662; bmp15; nrg2; bmp5; manf; bmp7; LOC101071373; LOC101078482; LOC101077635; LOC101065833; bmp3; LOC101075493; LOC101062196; LOC101074584; tgf-beta1; ntf3; rabep1; LOC101064999; LOC101078647; LOC101069608; LOC101071148; fgf22; igf1; il12a; vegfa; LOC101068913; LOC101065739; LO…
GO:0005244	voltage-gated ion channel activity	molecular_function	75	0.86251	0.941102	0.9781	LOC101069694; LOC101080049; LOC101072104; LOC101062207; LOC101074332; scn3b; LOC101066150; cacnb1; cacnb2; clic4; LOC101069541; LOC101068201; LOC446050; LOC101062402; LOC101070973; kcnh1; LOC101061091; LOC101063711; LOC101062564; kcnc1; LOC101074858; LOC105419563; LOC101075022; LOC101064894; LOC101063217; LOC101075877; kcnab1; LOC101073956; cacna2d2; kcnj3; LOC101075923; LOC101068024; kcnj13; LOC…
GO:0016746	transferase activity, transferring acyl groups	molecular_function	73	0.85776	0.945447	0.981337	LOC101063127; LOC101072399; pdhx; kat5; LOC101074598; LOC101076861; LOC101078703; hadhb; LOC101078533; LOC101063229; LOC101072465; LOC101070259; LOC101073984; LOC101072139; LOC115248448; zdhhc6; zdhhc2; LOC101064990; kat8; lpcat2; zdhhc8; crot; LOC101075383; LOC101063051; dgat1; dgat2; LOC101067599; kat6a; aup1; acaa2; LOC101065341; zdhhc9; LOC101074400; zdhhc3; LOC101079283; hat1; LOC101064759; …
GO:0004386	helicase activity	molecular_function	71	1.05428	0.259789	0.347134	LOC101074647; mcm7; LOC115252686; mcm3; dhx16; LOC101078603; rtel1; ruvbl1; dhx38; chd6; ddx24; LOC101063536; aqr; mcm4; dhx34; ddx23; dhx58; mov10l1; chd9; ddx6; LOC101075257; LOC101073597; dhx33; ddx3x; LOC101070680; brip1; recql; pif1; xrcc6; ercc2; snrnp200; ddx1; ddx49; eif4a2; ddx4; LOC101074558; ddx55; xrcc5; dna2; ddx54; chd7; ercc3; mcm6; gtf2f2; eif4a3; ddx51; ighmbp2; LOC101073509; rec…
GO:0016829	lyase activity	molecular_function	71	0.802844	0.989502	1	LOC101074666; LOC101061471; LOC101062907; LOC101078824; hacd2; adcy1; glo1; LOC101068874; LOC101072043; LOC101072570; LOC101073658; adcy6; LOC101076940; LOC101070601; aldoc; rps3; LOC101071684; LOC101067605; adcy7; adcy5; LOC101070125; eno3; eno1; LOC101072218; LOC101065304; LOC101068240; LOC101070322; ca6; LOC101071733; ca12; LOC101075019; LOC101077175; gucy2f; LOC101074943; pisd; gad1; acod1; d…
GO:0005198	structural molecule activity	molecular_function	70	1.2205	0.0149418	0.0311395	ctnna1; cldn7b; LOC101079931; ctnna2; cldn14a; cope; LOC101063270; LOC101065652; LOC101062818; nefm; LOC101068498; epb41l3; LOC115249952; LOC101062682; LOC101078526; LOC101066241; LOC101072996; copb1; LOC101077362; LOC101064208; LOC101070637; LOC101068555; cldn29b; cldn3c; LOC101079808; LOC101071239; copb2; cldn29a; LOC101070970; LOC101074489; clta; cldn8d; LOC101077352; LOC101069545; cldn32a; LO…
GO:0004725	protein tyrosine phosphatase activity	molecular_function	70	1.08101	0.183027	0.252024	LOC101068040; LOC101067188; LOC101073805; cdc14a; eya4; LOC105418581; ptpn6; mtmr7; ptprt; ptprh; LOC101075629; mtmr6; ptpn9; LOC101061246; LOC101066120; LOC101067632; dusp5; ptpn4; rngtt; ssh1; LOC101071288; ptpn12; dusp1; ptpn23; ptprk; epm2a; LOC101079975; ptpra; eya3; ptpdc1; LOC101065724; LOC101079015; ptpn5; dusp7; LOC101071974; ptpn21; ptprn; mtmr3; ptprn2; LOC101072034; mtm1; LOC101061562…
GO:0008017	microtubule binding	molecular_function	69	1.26853	0.00529887	0.0116201	LOC101075768; LOC101067533; kif23; LOC101072283; kif1a; mdm1; kif21b; kif15; LOC101079155; prc1; LOC101075236; kifc3; cenpe; camsap3; LOC101077147; LOC101063456; kif13a; dpysl5; map1a; LOC115250255; LOC101075980; kif20b; traf3ip1; kif11; kif19; LOC115251740; kif1b; LOC101074187; LOC105417345; LOC101074577; gas8; mapre2; LOC105417364; kif5b; camsap1; kif4a; LOC101074946; kif26b; LOC101066442; kif2…
GO:0004222	metalloendopeptidase activity	molecular_function	68	1.02666	0.360298	0.447451	pappa; LOC101063861; LOC101080029; atp23; adamts3; tll1; adamts14; adam19; ybey; LOC105417341; adamts13; mmp13; adam10; LOC101075639; spg7; yme1l1; LOC101072781; fgc6ast1; mmp2; LOC101061607; fgc6ast2; adamts18; LOC101061123; LOC101077206; LOC101075900; LOC101069326; LOC101070109; LOC101075365; LOC101071448; ece2; LOC101075028; LOC101067538; LOC115253063; LOC101068340; LOC101070441; LOC101069017;…
GO:0004842	ubiquitin-protein transferase activity	molecular_function	67	1.44856	5.42e-05	0.000132223	rnf213; herc3; prkn; ppil2; traf6; LOC101071677; nedd4l; arih2; hectd1; mib1; LOC101061475; birc6; maea; cblb; mib2; rnf8; ubr5; cnot4; cbl; ankib1; rnf217; LOC101079104; mul1; LOC101076414; LOC101065390; ube3b; huwe1; LOC101073156; LOC101062620; LOC101077719; stub1; trim36; LOC101068611; ube4a; LOC101071114; obi1; fancl; bphl; ube4b; LOC101063160; mcph1; LOC101076486; rnf19a; LOC101063243; LOC10…
GO:0008236	serine-type peptidase activity	molecular_function	65	1.38319	0.00040137	0.00095313	dpp6; f9; LOC101067058; LOC101068458; pcsk7; LOC101074340; pcsk5; LOC101078322; dpp10; LOC101069212; clpp; mbtps1; LOC101070272; pcsk1; prepl; plat; rhbdl3; LOC101066992; LOC101074248; prep; tmprss5; LOC101078898; pcsk9; habp2; LOC101071414; pcsk2; prcp; rhbdl2; LOC101077681; dpp7; LOC101070513; LOC101072985; LOC101061571; LOC101067673; LOC101070338; lonp1; LOC101074247; LOC101076928; LOC10106394…
GO:0008234	cysteine-type peptidase activity	molecular_function	65	1.0154	0.404754	0.49231	usp33; ctsh; blmh; usp13; LOC101062480; LOC101070158; usp10; usp3; tinagl1; LOC101066490; mindy3; usp4; otud6b; usp32; LOC101062626; pigk; capn9; cflar; yod1; otud3; usp38; otud1; casp6; usp48; LOC101063922; LOC101075977; usp45; usp30; ctso; bap1; LOC101067331; ctsc; otub2; LOC101074923; LOC101066575; usp16; otud7b; atg4d; uchl3; usp8; LOC101063143; senp8; usp36; LOC101074856; usp5; usp1; LOC1010…
GO:0003735	structural constituent of ribosome	molecular_function	63	0.678325	0.999963	1	rpl9; rpl22; rpl14; rpl7; mrpl47; rpl21; rps11; rps15; LOC101061501; rpl17; rps4x; rps3; rps24; rpl4; mrpl20; mrpl12; rps2; LOC101077558; mrpl16; rps21; LOC101067942; rps9; mrpl51; rpl30; LOC101078338; mrpl34; LOC101078882; rpl3; rpl18; fau; rpl11; mrps5; rpl12; rpl6; LOC101069574; mrpl4; rpl32; LOC101078768; rpl34; mrpl32; rpl10a; rps6; mrpl9; mrps34; rps12; mrpl3; rpl37; rpl8; mrps30; LOC101068…
GO:0016853	isomerase activity	molecular_function	62	1.08101	0.194746	0.266779	ppib; gale; LOC101073954; ptpa; LOC101074266; aip; LOC101075827; LOC101073342; pdia3; rpe; top1; pus7; naxe; top3b; pgm2l1; fkbp2; fkbp8; cftr; LOC101079897; pin1; top2a; ppie; pus1; pgm3; top3a; idi1; LOC101069204; lss; pgm2; LOC101069230; LOC101079640; fkbp10; ppil1; ppic; ppil4; LOC101067334; dse; LOC101072675; thumpd3; LOC101067231; pdia4; ptges2; fkbp3; LOC101063710; LOC101078637; ppil6; fkb…
GO:0003774	motor activity	molecular_function	62	0.863695	0.918114	0.963415	LOC101075973; LOC101067533; kif23; dctn2; LOC777993; LOC101079017; LOC115246533; kif1a; LOC101066651; kif21b; dync1li2; kif15; kifc3; cenpe; LOC101069989; myo1b; LOC101077147; myo16; LOC777992; kif13a; myhm86-1; kif20b; kif11; kif19; LOC101077781; kif1b; LOC101074187; LOC101061902; dnal4; ccdc102a; kif5b; kif4a; LOC101074946; myo1e; LOC115250997; kif26b; LOC101066442; myo5b; myo1c; kif26a; LOC777…
GO:0005506	iron ion binding	molecular_function	61	0.97547	0.562977	0.650844	ogfod1; xdh; LOC101063139; LOC101075886; LOC101074031; pah; LOC101063989; LOC101071700; faxdc2; p3h3; LOC446095; LOC101067951; LOC101066452; meltf; pfcyp19a; LOC101064069; LOC101067706; LOC101064648; th; egln1; LOC101074478; LOC101063839; tph2; cyp17a1; aox1; glmp; LOC101079093; bbox1; LOC101077007; LOC101073401; LOC101074542; plod1; LOC101069230; LOC101072612; LOC115247270; plod2; LOC101071669; …
GO:0004843	thiol-dependent ubiquitin-specific protease activity	molecular_function	57	1.46709	0.000106024	0.000257396	usp19; usp28; usp33; usp13; LOC101062480; LOC101070158; usp10; usp3; LOC101071205; mindy3; usp4; usp46; otud6b; mindy2; usp32; usp8; usp39; yod1; otud3; usp38; usp43; otud1; usp48; usp45; usp30; bap1; otub2; usp40; LOC101065457; LOC101074923; usp12; usp16; otud7b; uchl3; usp36; usp47; usp5; usp1; josd1; LOC101067757; LOC105416856; tnfaip3; LOC101068635; cyld; brcc3; LOC115251519; mysm1; uchl1; jo…
GO:0015293	symporter activity	molecular_function	56	0.976398	0.553828	0.642129	slc6a4; LOC101067006; slc34a2; slc1a2; slc20a1; slc6a15; LOC101074740; LOC101064002; slc6a11; slc12a4; LOC101061552; slc1a4; slc1a7; mfsd12; LOC101069134; LOC101072007; slc6a14; LOC101061665; LOC101073707; LOC101062439; LOC101069620; LOC101066967; LOC101065137; LOC105417752; slc10a7; LOC115247664; LOC101072610; LOC101071892; LOC101076871; slc12a3; LOC101076873; LOC101074103; slc12a2; slc6a2; LOC1…
GO:0090729	toxin activity	molecular_function	54	1.21614	0.0289756	0.0559291	ash2l; ranbp9; spsb3; LOC101075913; LOC115250628; LOC101065334; LOC101065633; LOC101074660; LOC101065462; cog3; LOC101073946; LOC101078527; ddx1; LOC101076414; rspry1; LOC101072497; LOC101070386; ranbp10; LOC101075235; LOC101063936; LOC101063365; LOC105418703; LOC101077407; LOC101076486; LOC101061374; LOC101069053; LOC101078778; LOC101074635; LOC101076539; trim65; LOC101078677; LOC101063971; LOC1…
GO:0004714	transmembrane receptor protein tyrosine kinase activity	molecular_function	53	1.31407	0.00492692	0.0108994	LOC101074430; fgfr2; LOC101074083; LOC101067733; LOC101071220; LOC101065603; flt4; erbb4; LOC101074687; ephb4; LOC101071166; tie1; LOC101069728; LOC101079402; erbb3; LOC101064431; LOC101073748; kit; LOC101074842; LOC101079603; epha4; LOC101067410; alk; LOC101061551; met; ddr2; LOC101068538; LOC101080137; LOC101063427; flt1; LOC101074460; LOC101070937; pdgfra; mst1r; egfr; LOC101069940; LOC1010730…
GO:0004722	protein serine/threonine phosphatase activity	molecular_function	53	1.25644	0.0148042	0.0308663	LOC101068040; LOC105417779; cdc14a; LOC101070452; ppp5c; ppm1e; LOC101074783; ppp2ca; LOC101064018; ppm1g; LOC101072650; LOC101067706; LOC101061246; dusp5; LOC101061494; ssh1; LOC101071288; LOC101073844; LOC101078571; ublcp1; dusp1; ppm1f; LOC101069117; mgat3; LOC101065724; ctdp1; dusp7; LOC101073266; LOC101061562; pdp1; ppm1l; LOC115251302; LOC101073968; LOC101065476; LOC101070520; ppp2cb; ppp4c…
GO:0020037	heme binding	molecular_function	53	0.936171	0.697576	0.779519	LOC101074760; cat; LOC101063139; LOC101075886; nos1; LOC101063989; LOC101070585; pxdn; LOC101071238; LOC101067951; LOC101066452; pfcyp19a; LOC101064069; LOC101064648; nprl3; LOC101069992; LOC101074478; suox; LOC101063839; cyp17a1; LOC101070125; LOC101079093; ptgs2; dgcr8; LOC101074542; LOC101069230; p22phox; LOC101072612; LOC115247270; gucy1a1; LOC101069124; LOC101074959; thumpd3; LOC101073614; L…
GO:0000287	magnesium ion binding	molecular_function	52	0.846576	0.926148	0.970471	LOC101064206; map3k7; LOC101073756; LOC101076045; itpk1; LOC445899; LOC101070821; nt5c3a; atp9b; atp10a; suclg2; aasdhppt; LOC101071662; pkm; LOC101068874; rnaseh1; atp10d; idh3g; LOC101078142; LOC101078571; LOC101076743; atp8a2; ppa2; eno3; atp8b2; eno1; LOC101071645; atp11c; LOC101070372; LOC101076683; LOC446067; idh3b; LOC101062550; pgm3; atp8b1; LOC101069389; pgm2; hacl1; atp11a; pgm2l1; LOC1…
GO:0016020	membrane	cellular_component	3644	1.03456	0.000559666	0.0013264	LOC101074969; LOC101074430; LOC101079108; LOC101071534; gfral; LOC101069694; LOC101077487; LOC101063127; dnajc4; sprn; snx10; LOC100049642; dpp6; slc39a9; LOC101066304; slc6a4; srp68; LOC101080049; LOC101069973; LOC101064630; clcn3; LOC101065361; LOC101078191; vamp7; LOC101080083; sema4b; LOC105418305; p2rx5; slc25a19; sfxn5; pacap1a; tyk2; nf2; LOC101071641; LOC101064206; LOC101076537; tapt1; nd…
GO:0016021	integral component of membrane	cellular_component	3250	1.00174	0.43364	0.5257	LOC101074969; LOC101074430; LOC101079108; LOC101071534; LOC101069694; LOC101077487; LOC101063127; dnajc4; extl2; dpp6; slc39a9; slc6a4; srp68; LOC101080049; LOC101069973; LOC101064630; clcn3; LOC101065361; LOC101078191; sema3g; vamp7; LOC101080083; sema4b; LOC105418305; p2rx5; slc25a19; sfxn5; pacap1a; LOC101071641; sema3e; LOC101064206; LOC101076537; tapt1; ndst2; zfyve27; tmem9; LOC101071319; L…
GO:0005634	nucleus	cellular_component	1452	1.19856	1.18e-20	2.99247e-20	puf60; LOC101075989; parp3; LOC101072454; foxp4; meis2; LOC101074647; mcm7; relb; ik; rcl1; cic; celf4; LOC101076015; nop56; prkn; prmt5; LOC101079162; smarca5; LOC115252686; xrn2; ralgapa2; pds5a; tfap2a; tox3; LOC101068460; srsf5; LOC101068191; LOC101074676; meis1; LOC101078705; ep400; mcm3; prpf38a; LOC101063140; LOC101080224; prdm8; pgr; LOC101073672; kmt2a; LOC101071673; arvcf; LOC101061939;…
GO:0005886	plasma membrane	cellular_component	968	0.840363	1	1	LOC101074430; gfral; LOC101077487; sprn; clcn3; LOC101065361; sema3g; LOC105418305; p2rx5; pacap1a; nf2; sema3e; sema7a; LOC101071319; pth2r; gjc2; fgfr2; nlgn2; LOC101074083; LOC101067397; LOC101080224; kirrel1; LOC101062908; LOC101067006; grin3b; arvcf; LOC101067733; LOC101070888; clns1a; cd226; vstm5; LOC101065574; slc34a2; LOC101068283; dlg1; LOC101071220; LOC101068533; chl1; LOC101066151; LO…
GO:0005737	cytoplasm	cellular_component	917	1.07843	0.00122985	0.0028443	srp68; uso1; relb; tube1; exoc5; celf4; LOC101075768; prmt5; xrn1; nf2; stk11ip; dis3l2; LOC101077387; psmc3; unkl; kpna3; LOC101061275; LOC101078085; traf6; fscn1; arvcf; LOC105416482; tdrd5; LOC101068040; clns1a; LOC101062378; LOC101065877; LOC101067589; LOC101069418; fgd4; LOC101061576; nod2; ikbke; stat3; LOC101070523; dnmbp; LOC101071561; arhgap17; LOC101076296; htt; LOC101078100; ctnna1; ei…
GO:0005576	extracellular region	cellular_component	487	1.15552	1.98e-05	4.86831e-05	LOC101078132; LOC101075511; LOC101077723; ash2l; LOC101064921; LOC105416227; LOC101061420; slit1; ca6; LOC105419283; LOC101074525; ranbp9; slc35c2; fgf5; LOC101067984; f9; LOC101078100; LOC101063214; spsb3; LOC101064949; il10; adamts3; wfdc1; wnt9a; LOC105416883; LOC101071818; adamts14; tulp3; scube2; LOC101076675; LOC101067940; LOC101078065; LOC101075913; LOC101063690; adamts13; fstl5; il1b; mmp…
GO:0005783	endoplasmic reticulum	cellular_component	239	1.2944	2.09e-07	5.23547e-07	mesd; zfyve27; rtn4; LOC101078847; lmf1; LOC101078762; cers5; dpm1; prkcsh; LOC101078703; LOC101067994; pigs; LOC101074266; dad1; ebp; LOC101078757; elovl6; LOC101069714; LOC101078533; pign; LOC101065014; LOC101080081; pdia3; LOC101071700; erap2; pkd2; LOC101072465; dnajc10; rpn2; LOC101062351; LOC101065288; itpr2; LOC101066117; hacd2; LOC115248283; cert1; sigmar1; LOC101065176; LOC101077941; alg…
GO:0005856	cytoskeleton	cellular_component	230	0.996125	0.511831	0.599347	LOC101069559; tube1; LOC101075768; tyk2; nf2; tpm4; LOC101062908; fscn1; LOC101062922; fgd4; LOC101061576; LOC101067972; dnmbp; ctnna1; usp33; LOC101064298; ripor2; plekhh2; fes; ctnnal1; LOC101079017; ctnna2; LOC101072283; LOC101072579; LOC101078512; LOC101078461; sptbn1; rflna; LOC101074678; add1; mdm1; LOC101066651; tubgcp6; LOC101066150; ppl; dync1li2; krit1; LOC101079155; dync2li1; rock1; bb…
GO:0030054	cell junction	cellular_component	218	1.05394	0.151002	0.208949	LOC101069559; gjc2; nlgn2; LOC101062908; grin3b; arvcf; tns2; LOC105419283; LOC101067972; ctnna1; nlgn3b; cldn7b; nlgn1; LOC446019; grik4; LOC105418581; grin2a; ctnna2; chrna2; grid2; cldn14a; gabrd; LOC101073902; LOC101063270; LOC101067303; gabrg2; LOC101066150; LOC115253094; itsn1; LOC101074781; LOC101080169; LOC101075174; LOC101068585; LOC446015; LOC101063019; marveld2; lin7c; ctnnd2; dmd; mag…
GO:0005794	Golgi apparatus	cellular_component	214	1.34498	2.04e-08	5.14101e-08	uso1; trappc10; vamp7; st6gal1; lfng; LOC101078085; galnt7; LOC101079261; dnmbp; fut11; adam19; LOC101072569; c12h1orf43; tbc1d23; fam20c3; LOC101080081; cope; LOC101073902; LOC446082; LOC101065288; LOC101064407; cav1; clstn1; slc35c1; ykt6; stx6; ap4m1; LOC101080215; atg9a; galnt2; trappc3; csgalnact2; gorasp1; sh3rf1; LOC101074307; LOC101067806; zdhhc8; chst14; vps53; LOC101074968; b3gnt7; vps5…
GO:0005789	endoplasmic reticulum membrane	cellular_component	196	1.29194	2.67e-06	6.65651e-06	extl2; zfyve27; LOC101076141; rtn4; LOC101078847; sec24a; lmf1; LOC101078762; cers5; LOC101078703; pigs; LOC101074266; dad1; ebp; LOC101066134; LOC101078757; elovl6; pign; LOC101065014; LOC101080081; LOC101063419; gramd1a; LOC101072465; rpn2; LOC101062351; ufl1; atp2a2; itpr2; LOC101066117; hacd2; LOC115248283; sigmar1; LOC101065176; LOC101077941; alg12; LOC101072139; bcap31; stim2; LOC101071061;…
GO:0005739	mitochondrion	cellular_component	177	0.952884	0.778957	0.849084	LOC101063127; sfxn5; prkn; LOC101062378; ak2; LOC101064478; mrpl47; LOC101063139; ndufa8; suclg1; LOC101069469; c12h1orf43; LOC101067100; opa1; qrsl1; atp5mf; LOC101070493; LOC101067057; LOC101066041; rtn4ip1; mfn1; LOC101073902; letm1; suclg2; fdxr; LOC101062218; naxe; ndufaf7; LOC101067122; LOC101069325; LOC101079309; LOC101071738; LOC101072243; LOC101073210; zdhhc8; letm2; ndufa2; idh3g; gk; L…
GO:0005615	extracellular space	cellular_component	148	0.985159	0.569436	0.657835	LOC101070721; LOC101073190; LOC101061420; f9; LOC101073986; LOC101064315; il10; prss12; LOC105416883; LOC101067058; LOC101068458; il1b; LOC115248282; LOC101080060; cxcl12; loxl1; LOC101064312; thbs1; serpini1; LOC101066787; bmp15; LOC101069212; LOC101061143; soga1; meltf; LOC101062127; LOC101069540; LOC105418180; ada2; vwa2; dhh; ndp; LOC101068443; LOC101075985; LOC101067488; LOC101066992; smpdl3…
GO:0045202	synapse	cellular_component	144	0.970485	0.655661	0.734912	nlgn2; grin3b; LOC105419283; dnmbp; nlgn3b; LOC101062552; nlgn1; LOC446019; grik4; LOC105418581; grin2a; chrna2; grid2; LOC101080060; gabrd; LOC101073902; gabrg2; LOC101066150; clstn1; itsn1; LOC101074781; LOC101075174; LOC446015; LOC101063019; doc2a; dmd; LOC101064121; LOC101079930; agrn; LOC101077120; LOC101071983; nlgn3; LOC101078102; LOC101072056; rapsn; clstn2; LOC446025; LOC101064905; LOC10…
GO:0000139	Golgi membrane	cellular_component	122	1.36243	7.32e-06	1.81768e-05	uso1; ndst2; lfng; galnt7; LOC101061669; fut11; LOC101072569; LOC101078369; pdcd10; cope; slc35a3; slc35a5; LOC105418304; LOC101064407; ndst1; cav1; clstn1; stx6; LOC101065176; galnt2; zdhhc8; chst14; b3gnt7; yif1a; LOC101063032; clstn2; galnt13; cog6; copb1; rab21; chst2; LOC101077342; slc10a7; c19h6orf89; golt1b; LOC101066747; b3gat2; sft2d3; copb2; sec16a; sec23a; LOC101067964; wls; b4galnt1; …
GO:0042995	cell projection	cellular_component	99	1.00583	0.443404	0.534835	appl2; LOC101069559; LOC101062908; LOC101067972; LOC101078100; septin2; ripor2; pkd2; LOC101067543; nos1; LOC101076362; LOC101067303; LOC101066150; clstn1; armc9; LOC101063901; itsn1; bbs5; LOC101064433; LOC101074914; sh3rf1; inppl1; LOC101071455; sh3pxd2b; LOC101075286; LOC101061845; LOC101070204; clstn2; abi1; wdpcp; LOC101068784; wdr35; casc3; nme6; LOC101067452; sgce; LOC101079576; fmr1; LOC1…
GO:0005887	integral component of plasma membrane	cellular_component	94	0.992336	0.509519	0.598441	p2rx5; LOC101071319; nlgn2; slc26a3; LOC101067006; LOC101067733; LOC101065603; slc6a15; flt4; nlgn3b; nlgn1; ephb4; LOC101071166; LOC101069728; LOC101061552; LOC101074866; slc52a2; LOC101072775; LOC101077510; p2rx7; adgrb2; lpar6; LOC101072007; adgrb1; kcnh1; LOC101061665; epha10; epha4; nlgn3; LOC101067410; LOC101068751; p2rx1; ddr2; slc16a10; rhcg; LOC101080137; LOC101065137; flt1; cdon; LOC101…
GO:0005768	endosome	cellular_component	88	1.48639	1.21e-06	3.01605e-06	LOC100049642; clcn3; LOC101079670; LOC101074266; LOC101073521; LOC101061129; vps11; LOC101074487; flot1; ppp1r21; LOC101070184; rap2b; vps28; vps37a; LOC101063702; ap4m1; wdfy2; LOC115246455; vps35l; LOC101071455; LOC101068869; vps53; cftr; sppl2b; LOC101065676; stam; rab11fip2; appl2; LOC101071867; stam2; vps36; prdx3; ankrd13b; pip4p2; vta1; stard3; rapgef2; snx17; wdr91; pcsk9; rubcn; cdkn1b; …
GO:0031410	cytoplasmic vesicle	cellular_component	76	1.20112	0.0186405	0.0371288	sec24a; LOC101079261; snx9; pkd2; LOC101067429; LOC105418581; cope; LOC101073902; vps11; fzd6; LOC101065176; atg9a; LOC101062402; mib2; LOC101074968; LOC101071983; copb1; LOC101078307; LOC101077362; snx17; LOC101074386; copb2; LOC101076615; sec23a; LOC101073698; ap1m2; LOC101062235; clta; vipas39; ptprn; pcsk1; LOC101063178; ptprn2; LOC101076568; slc30a9; LOC101076969; LOC101072236; LOC101066257;…
GO:0005874	microtubule	cellular_component	75	1.08973	0.154499	0.213726	tube1; LOC101075768; LOC101067533; kif23; LOC101061576; LOC101078100; LOC101075913; LOC101072283; LOC101072579; LOC101078461; LOC101074678; tubgcp6; dync1li2; LOC101079155; dync2li1; kifc3; LOC101067763; nudc; camsap3; LOC101077147; LOC101063456; map1a; tubgcp4; LOC101067287; kif19; LOC101074187; LOC101061790; mapre2; dnal4; cog3; mapt; camsap1; LOC101062302; LOC101062287; tubgcp3; lzts2; trim36;…
GO:0005829	cytosol	cellular_component	69	1.18022	0.0351246	0.0670942	prkn; prmt5; vps29; sec24a; clns1a; ctnna1; agtpbp1; il1b; tbc1d23; fam126a; arhgef10; LOC101073902; pmvk; ndrg4; traf2; bag6; LOC101062737; inppl1; glrx2; ppip5k1; klhl22; gsdme; vps35l; gchfr; vps53; LOC101078571; bend5; aimp2; rps21; pink1; wdr91; nck2; fam126b; sec23a; dnajc2; LOC101066575; LOC101070911; agbl5; LOC101078809; phpt1; mocs3; vps54; cerkl; LOC101069277; LOC101070520; LOC101066836…
GO:0005840	ribosome	cellular_component	67	0.68587	0.999964	1	rpl9; rpl22; rpl14; mrpl47; mrpl48; rpl21; rps11; rps15; LOC101061501; rps3; rpl17; rps4x; rps24; rpl4; mrpl20; mrpl12; rps2; LOC101077558; mrpl16; rps21; LOC101067942; rps9; dap3; mrpl51; LOC101078338; mrpl34; LOC101078882; rpl3; rpl18; fau; rpl11; mrps5; rpl12; rpl6; LOC101069574; mrpl4; rpl32; LOC101078768; rpl34; mrpl32; rpl10a; rps6; mrpl9; rps12; mrpl3; rpl37; rpl8; rpl7a; mrps30; LOC101068…
GO:0005743	mitochondrial inner membrane	cellular_component	65	0.944433	0.692044	0.773699	mrs2; LOC101063139; ndufa8; LOC101067100; opa1; LOC101067057; letm1; ndufb6; LOC101078798; rps3; LOC101069325; LOC101071475; ants6; LOC101071738; ndufa2; atp5pb; LOC101074563; immt; slc25a24; slc25a42; eral1; guf1; LOC101062889; LOC101079389; atp5pf; LOC101062009; pisd; coq5; LOC101067620; slc25a25; LOC101079281; LOC101068223; LOC101076777; ndufb9; LOC101067607; slc25a16; LOC101072717; ndufb10; t…
GO:0045211	postsynaptic membrane	cellular_component	61	0.80811	0.980259	1	grin3b; LOC446019; grik4; grin2a; chrna2; grid2; gabrd; gabrg2; LOC101074781; LOC101075174; glrb; LOC446015; trpv2; dmd; LOC101064121; LOC101077120; LOC101078102; LOC446025; LOC101064905; LOC101069083; LOC101075685; LOC101068602; LOC101073376; LOC446029; LOC101072048; chrnd; LOC446087; LOC101064488; LOC101073079; chrna9; LOC446028; LOC101074532; LOC101072487; LOC446024; LOC101067250; gabrb3; LOC4…
GO:0010008	endosome membrane	cellular_component	60	1.22842	0.0185124	0.0371288	clcn3; zfyve27; vps29; LOC101074266; LOC101061129; LOC101074487; lamtor1; rap2b; vps37a; LOC101080215; stard3; LOC115246455; LOC101073177; LOC101071455; LOC101068869; vps53; LOC101076530; cftr; sppl2b; appl2; pip4p2; LOC101068809; rab21; vta1; LOC101063276; wdr91; LOC101077351; LOC101062556; vps33b; vps33a; ehd2; mvb12b; pip4p1; rab11fip3; LOC101074958; steap4; LOC101069277; yipf1; sppl2a; LOC101…
GO:0005694	chromosome	cellular_component	59	0.839207	0.949682	0.985148	LOC101078085; setdb1; cenpq; mis12; nsd2; LOC115252562; ncaph; nsd3; LOC101069597; top1; rnf2; LOC101063630; LOC101062138; LOC101077048; LOC115248350; smc5; mis18a; setd7; smc1b; fmr1; LOC101078553; top3a; LOC101067307; stag1; LOC101068764; LOC101068629; LOC105418334; spdl1; brca1; smc4; LOC101075392; LOC101068558; LOC101069155; cenph; LOC101068554; rif1; stag3; cdca5; tert; ncapg; sgo1; LOC10106…
GO:0005730	nucleolus	cellular_component	56	0.54834	1	1	rcl1; nop56; nifk; mphosph10; dedd2; nol11; LOC101061626; nol10; LOC101075896; bms1; taf1b; fmr1; pno1; gtpbp4; pes1; ftsj3; tbl3; sdad1; mak16; ddx54; brix1; LOC101078706; abt1; utp23; aptx; rpf1; noc3l; prkdc; pdcd11; zcchc17; fam207a; frg1; ebna1bp2; utp15; nop53; heatr1; lin28b; wdr12; gnl2; fbl; nip7; tut1; wdr46; mdm2; nol12; nop58; wdr74; dcaf13; tsr1; bop1; surf6; polr1e; rrp8; rps19bp1; …
GO:0005923	bicellular tight junction	cellular_component	53	1.16451	0.0685309	0.115669	cldn7b; cldn14a; LOC101063270; marveld2; LOC101070237; LOC101072996; LOC101067468; pard6b; LOC101064208; LOC101070637; LOC101068555; magi2; cldn29b; cldn3c; LOC101076035; LOC101069449; cldn29a; LOC105418538; LOC101074489; LOC101073683; magi1; cldn8d; cldn32a; LOC101077970; cldn19; LOC101071077; LOC101071671; cldn11b; LOC101077835; cldn33c; cldn7; LOC101071119; cldn28a; cldn27a; LOC101068432; cldn…
GO:0007165	signal transduction	biological_process	671	1.08069	0.00421343	0.00933392	rasa3; LOC105418305; pacap1a; plcd3; LOC101070734; pde1c; pth2r; LOC101067397; arhgap23; LOC101061275; traf6; LOC101061420; ppp2r5c; LOC105416482; LOC101080046; LOC101068283; map3k7; LOC101064679; rras2; LOC101063692; LOC101067972; stat3; LOC101067042; ppp2r5a; arhgap17; rapgef6; LOC101074769; LOC101079262; LOC101078100; LOC101064315; hcrtr2; LOC101070080; LOC101074285; il10; pde7a; braf; mtnr1a;…
GO:0006355	regulation of transcription, DNA-templated	biological_process	570	1.1377	3.34e-05	8.18491e-05	LOC101072454; foxp4; meis2; relb; LOC101076015; tfap2a; LOC101068460; LOC101068191; meis1; LOC101078705; LOC101080224; pgr; supt20h; kmt2a; LOC101071673; LOC101061939; tbc1d19; LOC101076758; mbtd1; kat5; asxl2; pax6; cdx1; tcea3; mta3; LOC101066115; stat3; thrb; sin3b; rxra; LOC101068345; LOC101074415; vgll4; tp73; tbx4; LOC101062858; LOC101075171; rere; LOC101080066; pparg; LOC101063536; LOC1010…
GO:0006468	protein phosphorylation	biological_process	388	0.830231	0.999999	1	LOC101074430; LOC101067113; LOC101064971; camk1d; stk39; tyk2; LOC101063118; LOC101064673; LOC101063351; fgfr2; LOC101074083; LOC101064553; LOC105418227; LOC101067210; bmpr2; LOC101062908; LOC101067733; LOC101074666; LOC101070888; LOC101078548; LOC101070521; map2k1; LOC101071220; map3k7; LOC101066828; LOC101063201; LOC101073756; LOC101067972; LOC101061264; LOC101065603; ikbke; nuak1; flt4; abl1; …
GO:0055085	transmembrane transport	biological_process	373	0.858641	0.999929	1	LOC101069694; slc39a9; slc6a4; LOC101069973; LOC101064630; clcn3; slc25a19; sfxn5; slc26a3; LOC101067006; slc44a2; LOC101061136; slc34a2; LOC101068533; LOC101061276; slc1a2; slc20a1; LOC101078836; slc6a15; LOC101065757; LOC101069082; LOC101070485; slc18a2; LOC101064142; LOC101074740; LOC101062552; LOC101070568; abca3; LOC101074266; LOC101064002; LOC101073447; slc6a11; slc2a2; LOC101064186; slc24a…
GO:0055114	obsolete oxidation-reduction process	biological_process	371	0.944994	0.914974	0.960542	hmox1; sord; LOC115247638; LOC101069498; oxnad1; pcyox1; LOC101079781; LOC101062378; cat; LOC101065877; phf8; ogfod1; LOC101072315; LOC101076045; dmgdh; prdx4; LOC101068771; xdh; ncf1; kdm2a; selenbp1; LOC101063139; ndufa8; ivd; LOC101078757; LOC101065945; LOC101078914; aldh1a3; LOC101062207; LOC101075886; LOC101067100; dpyd; raldh3; ndufs2; LOC101078532; acox1; mthfr; loxl1; nos1; rtn4ip1; LOC10…
GO:0007186	G protein-coupled receptor signaling pathway	biological_process	339	0.938686	0.928665	0.971126	LOC105418305; pacap1a; pth2r; LOC101065068; LOC101067397; LOC101080046; LOC101068283; LOC101064679; hcrtr2; LOC101074285; mtnr1a; gpr135; LOC101061835; LOC101062124; LOC101069547; LOC101065688; LOC101080060; celsr2; adra2a; LOC101074866; p2ry1; LOC101079790; kiss1r; LOC101065996; gprc5b; LOC101074288; grpr; LOC101068429; LOC101071711; gcgr; gpr148; LOC101073338; rgs7; arhgef12; LOC101067792; LOC1…
GO:0007275	multicellular organism development	biological_process	333	1.32735	2.8e-11	7.06044e-11	meis2; LOC101068191; meis1; LOC101078705; lfng; LOC101080224; arvcf; slit1; LOC101061939; pax6; cdx1; cers5; wnt9a; eya4; tbc1d23; LOC101063334; celsr2; jag1; LOC101069787; unc5a; LOC101068592; nrp1; LOC101078252; LOC101062351; LOC101066117; LOC101077956; myog; hoxa3; LOC101061487; fzd6; nkx6-3; LOC101070662; pitx1; tlx3; jag2; LOC101064633; angpt1; pax2; hoxb9; nrp2; neurod1; spred3; pax5; dlx3;…
GO:0006508	proteolysis	biological_process	319	1.04752	0.136139	0.196375	LOC101070721; pappa; dpp6; LOC101065289; LOC101063861; LOC101080029; atp23; f9; LOC101073986; LOC101064315; adamts3; prss12; LOC101067058; usp33; tll1; adamts14; adam19; ctsh; blmh; ybey; agtpbp1; LOC105417341; cpa1; LOC101068458; usp13; adamts13; pcsk7; dnpep; mmp13; psmd7; adam10; LOC101062480; LOC101075639; spg7; yme1l1; LOC101070158; usp10; erap2; LOC101074340; cpe; LOC101072781; usp3; tinagl…
GO:0006811	ion transport	biological_process	299	0.797687	1	1	LOC101069694; LOC101077487; LOC101080049; LOC101069973; clcn3; p2rx5; sfxn5; LOC101078763; cachd1; grin3b; LOC101072104; slc34a2; LOC101068533; slc4a10; LOC101065136; mrs2; LOC101069082; ttyh3; atp6v1h; LOC101064814; LOC101074266; LOC101073447; tmem63c; LOC101061129; mfsd5; LOC101062207; LOC446019; grik4; grin2a; atp5mf; chrna2; slc12a4; grid2; LOC101063419; LOC101074332; LOC101061428; LOC1010686…
GO:0016310	phosphorylation	biological_process	267	1.02642	0.278919	0.366153	LOC101074430; tyk2; LOC101070734; LOC101063351; fgfr2; LOC101074083; LOC101064553; LOC101067733; LOC101069818; LOC101062378; LOC101070521; ak2; map3k7; LOC101073756; nadk; LOC101061264; LOC101065603; itpk1; agk; abl1; LOC101074769; sgk2; LOC101075480; dyrk4; LOC101067474; mapk10; erbb4; LOC101075096; pi4k2b; LOC445899; LOC101074687; LOC101064725; LOC101065281; ephb4; fes; LOC101070821; LOC1010652…
GO:0006357	regulation of transcription by RNA polymerase II	biological_process	232	1.27178	1.65e-06	4.11215e-06	relb; LOC101076015; LOC101068191; LOC101078705; LOC101061939; tbc1d19; pax6; cdx1; tfcp2; LOC101064930; med7; LOC101069848; LOC101063334; LOC101069787; LOC101070901; LOC101068592; nfkb1; LOC101077858; fosb; LOC101073097; lef1; LOC101064116; nkx6-3; pitx1; med13; tlx3; lpin1; LOC101069631; LOC101064633; hoxb9; rbpjl; dlx3; LOC101073985; LOC101077166; LOC101080114; LOC101073153; LOC101066328; bptf;…
GO:0015031	protein transport	biological_process	184	1.19248	0.00111623	0.00258277	LOC101065875; vps29; kpna3; LOC101073672; sec24a; tram1; stxbp3; LOC101069418; LOC101061276; LOC101079261; ap1b1; LOC101079670; snx9; exoc4; LOC101063828; LOC101076374; LOC101072569; ap3b1; LOC101067429; LOC101075178; LOC101080081; cope; ndc1; LOC101078497; nup50; vps11; LOC101061698; LOC101070184; snx30; vps28; LOC101080037; ap3d1; vps37a; LOC101063702; ap4m1; LOC101065176; LOC101080215; atg9a; …
GO:0035556	intracellular signal transduction	biological_process	165	0.97575	0.636206	0.716441	rasa3; plcd3; tyk2; LOC101070734; mcf2; LOC101077387; LOC101074666; vav2; LOC101073756; dnmbp; LOC101074769; braf; araf; LOC101070821; LOC101065234; LOC101072435; depdc5; stac; LOC101063399; LOC101062907; prkci; LOC101070414; itsn1; rock1; LOC101073008; rgs7; arhgef12; adcy1; oxsr1; LOC101068778; LOC101070279; shc1; LOC101072043; LOC101072570; LOC101061495; jak1; LOC101068375; plcd4; LOC101069591…
GO:0016567	protein ubiquitination	biological_process	157	1.29755	1.69e-05	4.18207e-05	rnf213; herc3; prkn; ppil2; traf6; LOC101071677; nedd4l; spsb3; LOC101063192; rnf152; uhrf1; arih2; hectd1; LOC101070158; dcaf11; mib1; LOC101067626; LOC101065460; rnf2; LOC101061475; LOC101070279; birc6; fbxo25; maea; klhl15; mkrn1; sh3rf1; fbxo31; asb6; klhl22; cblb; mib2; mylip; kat8; ube2k; LOC101071293; LOC105419195; rnf8; LOC101077377; ubr5; cnot4; cbl; chfr; ankib1; uba1; wsb1; rnf217; LOC…
GO:0007155	cell adhesion	biological_process	149	0.784946	0.999923	1	LOC101071641; nlgn2; itgb5; egfl6; arvcf; LOC101067733; cdh15; ctnna1; nlgn3b; itga4; ripor2; LOC101071818; nlgn1; LOC101073456; LOC101070753; LOC101079840; ctnnal1; fermt3; LOC101079931; ctnna2; celsr2; col28a1; tnr; fermt2; ncam1; cdh22; thbs1; LOC101067303; LOC115247906; LOC101071407; LOC101061102; fat3; LOC101080169; LOC101068902; pcdh10; dchs2; LOC101064284; itga3; LOC105418505; ctnnd2; LOC1…
GO:0018215	protein phosphopantetheinylation	biological_process	139	1.08885	0.0924108	0.152425	LOC101080033; usp19; galnt7; usp28; LOC101076684; usp33; LOC101063229; usp13; loxl1; LOC101062480; pdia3; LOC101070158; usp10; usp3; LOC101079983; LOC101071205; LOC101078790; galnt2; mindy3; LOC101071398; usp4; usp46; otud6b; zdhhc6; mindy2; zdhhc2; rabggta; cblb; usp32; zdhhc8; LOC101063051; LOC101071293; mgat3; nae1; usp8; cbl; usp39; fnta; galnt13; pggt1b; uba1; yod1; otud3; usp38; LOC10107598…
GO:0006629	lipid metabolic process	biological_process	136	1.2417	0.000626916	0.00148138	LOC101063127; pcyt1b; plcd3; LOC101062999; LOC101076141; LOC101078847; LOC101080082; LOC101078762; acaca; cers5; LOC101064949; LOC101067309; LOC101063139; elovl6; gdpd5; daglb; acox1; LOC101070779; lipg; pla2g6; pmvk; LOC101062351; LOC101066117; hacd2; LOC101067553; LOC101063598; dagla; plcd4; LOC101069591; LOC101072197; gpcpd1; LOC101066653; plch1; LOC101075383; smpd2; LOC101076261; LOC101071575…
GO:0016311	dephosphorylation	biological_process	121	1.12373	0.0465388	0.087707	LOC101068040; LOC101067188; LOC101073805; LOC101075480; cdc14a; LOC101065946; nt5c3a; LOC105418581; ptpn6; mtmr7; ptprt; LOC101070779; LOC115249219; ptprh; lpin1; LOC101075629; mtmr6; ptpn9; LOC101073565; LOC115249212; pgp; LOC101076308; LOC101061246; LOC101066120; LOC101067632; LOC101070957; dusp5; ptpn4; rngtt; inpp4b; pdxp; ssh1; LOC101071288; ptpn12; LOC101078571; inpp4a; phlpp1; dusp1; ptpn2…
GO:0034220	ion transmembrane transport	biological_process	112	0.762427	0.999878	1	sfxn5; grin3b; LOC101062207; LOC446019; grik4; grin2a; chrna2; grid2; gabrd; nalcn; scn3b; tpcn1; LOC115248165; gabrg2; LOC101066150; LOC101074781; LOC101075174; glrb; LOC446015; clic4; LOC446050; LOC101070518; LOC101064121; tmem38a; LOC101061091; trpv6; LOC101077120; LOC101078102; LOC101061927; LOC446025; LOC101064905; LOC101069083; LOC101075685; LOC101076326; trpv4; LOC101073376; LOC101064894; …
GO:0050790	regulation of catalytic activity	biological_process	110	1.15224	0.0264942	0.0521064	rasgef1b; mcf2; LOC101077387; vav2; rasgrf2; psmd2; fgd4; LOC101065940; dnmbp; LOC101073522; rapgef6; ptpa; bcar3; gm2a; LOC101066462; dock5; LOC101078267; dock10; LOC101072435; gpsm1; LOC101061451; LOC101062762; arhgef10; ppp1r12a; LOC101063342; LOC101068383; itsn1; LOC101071811; LOC101073008; arhgef12; arhgef16; dennd3; rgl1; ralgps1; LOC101078293; dennd2c; LOC101065415; LOC101068644; LOC115246…
GO:0016192	vesicle-mediated transport	biological_process	104	1.29522	0.000377214	0.000896657	uso1; vamp7; zfyve27; stxbp3; LOC101069418; LOC101075761; LOC101079261; LOC101061279; ap1b1; LOC101078429; LOC101063828; LOC101063396; ap3b1; cope; vps11; LOC101064639; LOC101061698; LOC101080037; ykt6; ap3d1; trappc2; stx6; ap4m1; vps39; LOC101080215; stx16; stx5; trappc3; vps45; bcap31; cnih1; LOC101067694; LOC101066073; LOC101074968; LOC101072029; copb1; LOC101077362; gosr2; sar1b; vps18; golt…
GO:0006470	protein dephosphorylation	biological_process	104	1.20628	0.00680551	0.014856	LOC101068040; LOC105417779; LOC101067188; LOC101073805; cdc14a; eya4; LOC105418581; ptpn6; LOC101070452; ptprt; ppp5c; ppm1e; LOC101074783; ppp2ca; ptprh; LOC101064018; LOC101075629; ptpn9; ppm1g; LOC101072650; LOC101067706; LOC101061246; LOC101066120; LOC101067632; LOC101070957; dusp5; LOC101061494; ptpn4; rngtt; ssh1; LOC101071288; LOC101073844; ptpn12; LOC101078571; ublcp1; LOC101073266; dusp1…
GO:0006412	translation	biological_process	104	0.500112	1	1	rpl9; rpl22; rpl14; mrpl47; eif3d; sepsecs; qrsl1; rpl21; rps11; LOC101077552; LOC101080242; rps15; LOC101061501; eif3a; cars2; rpl17; rps4x; eif3e; rps3; rps24; LOC101078446; rars2; rpl4; mrpl20; mtrf1l; mrpl12; rps2; LOC101077558; mrpl16; LOC101071471; rps21; guf1; LOC101067942; eef1g; rps9; LOC101063498; eif2b2; LOC101068426; LOC101076077; LOC101078338; eef2; mrpl34; eef1b2; LOC101065275; rpl3…
GO:0007049	cell cycle	biological_process	102	1.35127	5.47e-05	0.000133321	appl2; mcm7; dis3l2; pds5a; mcm3; mad1l1; vps4b; mis12; septin2; nuf2; tp73; LOC101067543; LOC101069848; LOC101075878; uhrf1; ncaph; LOC115248170; mcm4; LOC101070901; LOC101066737; fignl1; LOC101064433; LOC101066563; nudc; ska3; LOC101064990; klhl22; LOC101063456; kif11; mis18a; LOC101061845; tipin; smc1b; LOC115246431; nme6; pard6b; LOC101079595; mapre2; LOC115246432; zwilch; mapk1; anapc2; LOC1…
GO:0005975	carbohydrate metabolic process	biological_process	102	0.934434	0.789735	0.859619	gale; LOC101062008; LOC101072315; LOC101079462; LOC115251980; edem3; rpe; LOC101066554; ganab; LOC101064018; LOC101077346; pgm2l1; lancl1; lancl2; LOC101072113; LOC101061387; idnk; pygl; LOC105418968; LOC101069098; chst14; LOC101070704; LOC101076989; gk; b4galt7; naga; LOC101066425; LOC101069117; LOC101071719; chst2; edem1; LOC101076683; gck; gba2; gpd1; pgm3; mdh1; myorg; hexb; LOC101074759; man…
GO:0006886	intracellular protein transport	biological_process	99	1.02904	0.333736	0.416625	snx10; uso1; sec24a; LOC101076022; LOC101079261; LOC101061279; ap1b1; snx9; LOC101063828; LOC101076374; LOC101063396; ramp2; LOC101073521; ap3b1; LOC101075178; ipo9; vps11; LOC101064639; sytl5; LOC101064983; LOC101080037; ap3d1; stx6; ap4m1; vps39; LOC101080215; stx16; stx5; bcap31; LOC115251968; LOC101074968; LOC101065676; stam; ipo11; stam2; myrip; copb1; LOC101077362; sar1b; vps18; snx17; copb…
GO:0006486	protein glycosylation	biological_process	97	1.18618	0.0145887	0.0304302	extl2; st6gal1; galnt7; fut11; dpm1; dad1; LOC101073419; rpn2; LOC446082; LOC101064407; alg12; galnt2; tmtc4; LOC101076802; b3gnt7; ddost; LOC101063032; alg6; b4galt7; galnt13; pomgnt2; st6gal2; tmtc3; LOC101077342; LOC101073723; fut8; extl3; fut4; b3gat2; tmtc1; LOC101061762; st3gal3; poglut2; ext2; LOC101071706; siat5-r; st8sia2; pomt2; mgat5b; pomt1; fut9c; galnt9; st3gal1; LOC101077412; dpagt…
GO:0006281	DNA repair	biological_process	92	1.34396	0.000149615	0.000360476	LOC101074647; LOC115252686; rtel1; ruvbl1; LOC101067474; eya4; rad50; atm; pold2; xpc; lig3; smarcal1; polk; dmap1; ercc5; smc5; rnf8; pif1; fanci; rad17; eme2; xrcc6; tdp1; eya3; rad9a; pole; poli; wrnip1; rad51d; poll; msh3; LOC101079015; xrcc5; xpa; mms22l; LOC101077564; dna2; psme4; lig4; polm; LOC101074720; brca1; ercc1; LOC115247568; rpa1; apex2; aptx; LOC101069296; ino80; kif22; ercc4; LOC…
GO:0051301	cell division	biological_process	91	1.16555	0.0281907	0.0554201	dis3l2; pds5a; LOC101068442; ccnj; vps4b; mis12; septin2; nuf2; LOC101069848; ncaph; LOC115248170; LOC101070901; LOC101066737; LOC101064433; LOC101064018; nudc; klhl22; LOC101063456; kif11; rps3; LOC101067482; LOC101077778; mis18a; cdc123; LOC101067672; LOC115246431; ccnc; ccnl1; pard6b; LOC101069117; mapre2; anapc2; LOC105418538; LOC101073683; LOC101073562; lzts2; spdl1; ccnh; katnb1; LOC1010762…
GO:0043547	positive regulation of GTPase activity	biological_process	87	0.851885	0.967671	0.996915	rasa3; ralgapa2; arhgap23; LOC101061275; rapgef6; LOC101079262; ralbp1; git1; dock5; asap2; depdc5; acap2; LOC101063933; tbc1d9; arhgap10; arfgap1; git2; LOC101062938; LOC101061495; arhgap24; LOC101062909; arhgap45; LOC101068094; tbc1d4; asap1; LOC101062456; LOC101071869; acap1; LOC101065415; LOC101077181; dab2ip; tbc1d8b; rab3gap1; rabgap1; LOC101074799; arhgap6; evi5l; LOC101061902; LOC10106698…
GO:0071805	potassium ion transmembrane transport	biological_process	82	0.911965	0.838882	0.8984	LOC101078763; LOC101065136; LOC101062207; slc12a4; LOC101074332; LOC101066150; LOC101069541; LOC101068201; LOC101070518; LOC101062402; LOC101072007; LOC101070973; kcnh1; LOC101063711; LOC101062564; LOC101066187; kcnc1; LOC105419563; LOC101080133; LOC101064894; LOC101063217; LOC101075877; kcnab1; LOC101073956; kcnj3; LOC101075923; LOC101079833; LOC101068024; kcnj13; LOC101076568; LOC101069866; LOC…
GO:0018108	peptidyl-tyrosine phosphorylation	biological_process	80	1.12022	0.0877334	0.14491	LOC101074430; tyk2; fgfr2; LOC101074083; LOC101064553; LOC101062908; LOC101067733; LOC101071220; LOC101067972; LOC101065603; flt4; abl1; fer; erbb4; LOC101074687; LOC101065281; ephb4; fes; LOC101071166; tie1; LOC101069728; LOC101079402; erbb3; LOC101064431; LOC101071662; LOC101068778; LOC101073748; jak1; kit; LOC101074842; LOC101068538; LOC101079603; epha4; LOC101067410; alk; LOC101061551; met; d…
GO:0032259	methylation	biological_process	78	0.971417	0.597823	0.688634	prmt5; atpsckmt; nsun3; setdb1; lcmt1; LOC101067589; trmt1l; nsd2; nsd3; dnmt1; LOC101064190; asmtl; LOC101063003; cmtr1; LOC101078475; LOC101062046; LOC101071885; tpmt; ndufaf7; LOC101068212; trmt61a; setd4; nsun6; setd7; dot1l; nsun2; eef2kmt; LOC101070634; LOC101077954; kmt2a; icmt; alkbh8; mettl15; ftsj3; LOC101073661; LOC115246826; thumpd3; LOC101068764; coq5; armt1; tyms; trmt2b; kmt2b; mtr…
GO:0006813	potassium ion transport	biological_process	77	0.90476	0.851739	0.911557	LOC101078763; LOC101065136; LOC101062207; slc12a4; LOC101074332; LOC101066150; LOC101069541; LOC101068201; LOC101070518; LOC101062402; LOC101072007; LOC101070973; kcnh1; LOC101063711; LOC101062564; kcnc1; abcc9; LOC105419563; LOC101080133; LOC101064894; LOC101063217; LOC101075877; LOC101068338; kcnab1; LOC101073956; kcnj3; LOC101075923; kcnj13; LOC101076568; LOC101069866; LOC101075334; LOC1010731…
GO:0034765	regulation of ion transmembrane transport	biological_process	75	0.86251	0.941102	0.9781	LOC101069694; LOC101080049; LOC101072104; LOC101062207; LOC101074332; scn3b; LOC101066150; cacnb1; cacnb2; clic4; LOC101069541; LOC101068201; LOC446050; LOC101062402; LOC101070973; kcnh1; LOC101061091; LOC101063711; LOC101062564; kcnc1; LOC101074858; LOC105419563; LOC101075022; LOC101064894; LOC101063217; LOC101075877; kcnab1; LOC101073956; cacna2d2; kcnj3; LOC101075923; LOC101068024; kcnj13; LOC…
GO:0006915	apoptotic process	biological_process	74	1.5872	2.27e-07	5.68648e-07	LOC101070523; LOC101064478; traf3; tp73; LOC101075171; LOC101065234; opa1; rnf152; LOC101066041; traf2; birc6; bag6; LOC101079603; gramd4; hip1; dedd2; rps3; tnfrsf1a; traf4; LOC101061957; LOC101069964; pak5; aimp2; LOC101079595; LOC101069436; casp6; LOC101075080; LOC101076373; pcsk9; LOC101076691; LOC101069689; aifm1; ppp1r13b; dap3; LOC105418743; LOC101075779; tnfrsf21; LOC101061342; vdac1; LOC…
GO:0008152	metabolic process	biological_process	73	0.846716	0.959636	0.990917	LOC101062378; acaca; LOC101075480; LOC101064725; edem3; oga; LOC101075416; ganab; LOC115249219; LOC101077346; LOC101064643; LOC115249212; LOC101072113; LOC101078470; LOC101061387; pygl; LOC105418968; LOC101069098; LOC101076989; atic; smpd1; naga; LOC101068240; LOC101079128; edem1; gba2; alkbh8; myorg; hexb; paics; neu3; LOC101074759; man1a2; LOC101066702; dna2; papss1; agl; aass; LOC101065506; pf…
GO:0006974	cellular response to DNA damage stimulus	biological_process	71	1.29648	0.00241504	0.00548196	LOC101074647; LOC115252686; rtel1; ruvbl1; eya4; atm; LOC101073741; xpc; topbp1; fbxo31; lig3; polk; ercc5; rnf8; pms2; pif1; tipin; rad17; xrcc6; tdp1; eya3; pms1; wrnip1; poll; msh3; LOC101079015; xrcc5; xpa; mms22l; dna2; psme4; LOC101068629; lig4; LOC101074720; brca1; wdr76; ercc1; LOC115247568; apex2; aptx; ino80; LOC101068554; LOC101075995; alkbh1; mms19; rev1; fan1; mlh3; brca2; smc5; nbn;…
GO:0035335	peptidyl-tyrosine dephosphorylation	biological_process	70	1.08101	0.183027	0.252024	LOC101068040; LOC101067188; LOC101073805; cdc14a; eya4; LOC105418581; ptpn6; mtmr7; ptprt; ptprh; LOC101075629; mtmr6; ptpn9; LOC101061246; LOC101066120; LOC101067632; dusp5; ptpn4; rngtt; ssh1; LOC101071288; ptpn12; dusp1; ptpn23; ptprk; epm2a; LOC101079975; ptpra; eya3; ptpdc1; LOC101065724; LOC101079015; ptpn5; dusp7; LOC101071974; ptpn21; ptprn; mtmr3; ptprn2; LOC101072034; mtm1; LOC101061562…
GO:0006397	mRNA processing	biological_process	68	0.870958	0.91573	0.961125	puf60; celf4; xrn2; prpf38a; tardbp; prpf31; rbm26; aqr; tdrd3; rbm8a; scnm1; LOC101074980; rbm25; lsm4; LOC101062663; prpf8; rbm24; LOC101064782; thoc2; rngtt; usp39; sympk; casc3; LOC101067048; cdc5l; prpf6; LOC101073060; slu7; fmr1; LOC101061771; LOC101061332; u2af2; snrpd3; mbnl3; eftud2; rbm27; snrpd1; txnl4b; bcas2; tsen15; prpf38b; srrt; qki; inpp5d; pdcd11; pqbp1; LOC101061383; LOC1010692…
GO:0006325	chromatin organization	biological_process	65	1.0979	0.150616	0.208475	ep400; LOC101073672; LOC101079781; mbtd1; phf8; setdb1; LOC101061705; kdm2a; hdac5; LOC101074415; nsd2; LOC101065945; nsd3; LOC101064190; tdrd3; LOC101078475; LOC101068778; bag6; LOC101063174; LOC115248350; LOC101067915; kdm5a; rnf8; hdac4; setd7; dot1l; meaf6; ing1; LOC101070634; LOC101075987; hdac9; kmt2a; LOC101078553; ing2; eya4; hdac8; hat1; brd1; LOC101062233; LOC101069859; ing3; LOC1010687…
GO:0016055	Wnt signaling pathway	biological_process	64	1.42944	0.000128726	0.000312033	wnt9a; csnk1g1; LOC101067087; lef1; rspo3; fzd6; wnt4; wnt5a; LOC115246539; LOC101074632; nkd2; fzd2; ndrg2; LOC101074217; wnt3a; ndp; dvl2; LOC101070067; LOC101071438; wnt8; LOC115251451; LOC101070151; wls; tcf7l2; dvl3; lzts2; LOC101073059; dvl1; LOC101065913; fzd3; wnt10b; vax2; tcf7; prkaa1; LOC101071463; LOC101067916; draxin; rspo2; LOC105419230; prkaa2; LOC101075840; LOC101069649; frzb; LOC…
GO:0007507	heart development	biological_process	62	1.80169	1.69e-09	4.26308e-09	supt6h; tab2; pkd2; sna2; kras; cav1; LOC101079603; LOC101076940; LOC100137129; LOC101079587; sh3pxd2b; igfbp2; LOC101065341; heg1; LOC101064070; hopx; LOC101075316; LOC101079931; LOC101071659; chd7; LOC101070964; pkp2; snrpd1; LOC101078029; LOC101064053; pak1; shox2; rpa1; kif20a; LOC101065748; LOC101076688; shh; rad21; LOC101062834; atg5; LOC101063025; LOC101074250; csnk1a1; ccm2; mef2a; tbx20;…
GO:0006511	ubiquitin-dependent protein catabolic process	biological_process	58	1.14414	0.0839268	0.138862	usp19; nedd4l; usp28; usp33; LOC101063192; usp13; LOC101062480; usp10; usp3; LOC101071205; LOC101061475; usp4; usp46; usp32; ufd1; LOC101077377; usp8; LOC101062730; usp38; usp43; usp48; cul3; anapc2; usp45; usp30; bap1; cul5; usp40; LOC101074923; LOC101068611; ube4a; usp12; LOC101071114; usp16; uchl3; ube4b; usp36; usp47; usp5; usp1; skp1; LOC101067757; nedd4; psma3; LOC105416856; LOC101073150; p…
GO:0006955	immune response	biological_process	58	1.0591	0.260398	0.347852	LOC101061420; LOC101063214; tlr2; il1b; cxcl12; LOC101068020; LOC101069829; tlr3; eda; c6; prg4; LOC101065822; LOC105418180; c8a; cxcl14; LOC101068527; cd4; il-2; cxcl11; LOC105417929; LOC101063812; il12a; LOC101071844; tlr5; LOC101065739; LOC115250655; LOC101073247; ccr6; LOC101062648; nil1fm; tnfrsf14; irak1bp1; il15; il-21; LOC101062562; tlr21; LOC101070107; LOC101080086; LOC446040; LOC1010731…
GO:0001525	angiogenesis	biological_process	56	1.59307	4.35e-06	1.08358e-05	LOC101071220; LOC101070481; flt4; pdcd10; nrp1; LOC101070662; shc1; angpt1; LOC101061143; nrp2; lpar6; LOC101072197; pik3c2a; kif11; igfbp2; LOC101077064; LOC101078632; flt1; LOC101067059; plekhg5; rack1; LOC101078555; ackr3; LOC101080082; vegfa; LOC101062685; angptl4; pdgfb; LOC101072674; itgb8; LOC101068717; vegfd; LOC101076688; LOC101073704; gipc1; rab11a; LOC101075588; angptl1; brcc3; vegfc; …
GO:0006897	endocytosis	biological_process	56	0.995669	0.4799	0.566015	LOC101074969; LOC101066304; pla2r1; snx9; LOC101063214; prss12; usp33; LOC115246522; LOC101075068; LOC101076812; LOC101070702; LOC101071608; itsn1; hip1; LOC101062832; prg4; LOC101067287; scarb2; LOC105418391; LOC101075985; LOC101067960; LOC101063768; tmprss5; fnbp1l; LOC105418106; scara5; rabep1; necap2; LOC101067179; ldlr; LOC101063812; LOC101063001; tfrc; vldlr; mrc1; LOC101078880; marco; lrp6…
GO:0035821	modulation of process of other organism	biological_process	54	1.21614	0.0289756	0.0559291	ash2l; ranbp9; spsb3; LOC101075913; LOC115250628; LOC101065334; LOC101065633; LOC101074660; LOC101065462; cog3; LOC101073946; LOC101078527; ddx1; LOC101076414; rspry1; LOC101072497; LOC101070386; ranbp10; LOC101075235; LOC101063936; LOC101063365; LOC105418703; LOC101077407; LOC101076486; LOC101061374; LOC101069053; LOC101078778; LOC101074635; LOC101076539; trim65; LOC101078677; LOC101063971; LOC1…
GO:0007399	nervous system development	biological_process	54	1.17691	0.0552372	0.0975675	dnaaf4; LOC105419283; LOC101078100; LOC101078447; LOC101078512; nrp1; LOC101063149; LOC101077956; LOC101061532; nrg2; nrp2; neurod1; dpysl5; ndel1; LOC101061670; unc119b; LOC101076687; ndrg2; numb; srgap2; nrsn1; spg11; neurod6; fmr1; LOC101065336; olfm1; enc1; LOC101074439; LOC101076511; LOC101067768; nrg1; LOC101079435; shh; LOC101073749; LOC101072040; robo3; LOC101064170; LOC101072027; vwc2; a…
GO:0045893	positive regulation of transcription, DNA-templated	biological_process	52	1.57901	1.26e-05	3.13287e-05	traf6; LOC101073672; ncoa2; bcl9; LOC101067897; LOC101073984; LOC115248448; LOC101061101; gata5; kat6a; runx1; cbfb; LOC101078876; hnf1a; arid5b; hnf1b; LOC101064944; ss18; LOC101073451; runx3; LOC101076131; myocd; LOC101072121; LOC101075164; wbp2; mcidas; LOC101077966; LOC101064548; tef; LOC101061097; runx2; bcl9l; mafk; LOC101072867; gata4; ung; ascl1; sra1; gpbp1l1; tada2a; LOC101065606; LOC10…
GO:0007601	visual perception	biological_process	52	1.1519	0.084316	0.139458	LOC101070449; LOC101080046; grk1; LOC101067792; LOC101073072; aipl1; LOC115252061; LOC101073279; LOC105418375; LOC101068632; LOC101074421; guca1b; rrh; opn5; vax2; rho; LOC101075804; LOC101079979; LOC101061440; LOC619285; LOC101074708; nphp3; LOC778011; pde6g; LOC101067373; LOC101069959; LOC101074685; LOC101076212; LOC101063149; LOC101069735; pde6d; LOC101069021; LOC101073319; LOC101066300; LOC10…
GO:0007156	homophilic cell adhesion via plasma membrane adhesion molecules	biological_process	52	0.580709	1	1	cdh15; LOC101079840; celsr2; cdh22; LOC115247906; LOC101071407; clstn1; LOC101061102; fat3; pcdh10; dchs2; LOC101064284; LOC101069233; cdh7; LOC101066135; LOC101076687; clstn2; LOC101065727; pcdh9; celsr3; LOC101065385; fat1; LOC101065779; LOC101063457; pcdh7; LOC101067964; LOC101064287; clstn3; LOC101070964; LOC101076020; LOC101067805; LOC101062627; LOC115251989; LOC101076249; LOC101079385; LOC1…
