# Supplementary material for: Transcriptome analysis revealed gene expression feminization of testis after exogenous tetrodotoxin administration in pufferfish Takifugu flavidus
Source: BMC Genomics. 2022 Aug 3;23:553. doi: 10.1186/s12864-022-08787-z (PMC9347094; doi:10.1186/s12864-022-08787-z)
Supplement: Supplementary file 9 — Additional file 9: Table S9. Primers and for RT-qPCR. [file 12864_2022_8787_MOESM9_ESM.xlsx]

## Sheet: primers for qPCR
Table S9 Primers and for RT-qPCR
Gene	Primers	sequence(5'-3')
U6	U6-Control-F	CTCGCTTCGGCAGCACA
	U6-Control-R	AACGCTTCACGAATTTGCGT
	mRQ 3’ Primer	GCTGTCAACGATACGCTACGTAACG
uniq_1163081	uniq_1163081-F	TGTGTCTGAATCATGCTGTGCATGA
uniq_3850196	uniq_3850196-F	CGGCACTGTCTGTACTTGAAGAACTATT
uniq_904526	uniq_904526-F	GACTGTGTCATCCGAGTACTTCTGGA
uniq_1137493	uniq_1137493-F	CAGACGAACAAACTCTCCAGAAGACG
uniq_2692448	uniq_2692448-F	GGTCCATATCGATCTGAGATCTTGAGC
uniq_904526	uniq_904526-F	TGACTGTGTCATCCGAGTACTTCTGG
uniq_1754588	uniq_1754588-F	GCGCTCTAGATCGATTTGCTCATTAAC
uniq_1320158	uniq_1320158-F	CACGTGTCGACCGCTCAGGATTA
uniq_1288101	uniq_1288101-F	GTGTACCTGGAACGCAGTGCTTT
uniq_1694274	uniq_1694274-F	CCGAACTGATGGACAAAATGTTAGATCC
uniq_1744355	uniq_1744355-F	CGGAAATTAGAGACCTCAGAAGGTCC
uniq_1958827	uniq_1958827-F	GCTGTCGCTCAACTTCTGAACCAA
uniq_1013268	uniq_1013268-F	GTGTGATCAATGACTGAGGGCG
uniq_479370	uniq_479370-F	TGACGTGAATATGCTCCGGGC
uniq_1713020	uniq_1713020-F	GACGTGGTCTATGCTCTGAAGAGG
uniq_1010678	uniq_1010678-F	CATCGACGACGTGTTGCAGAG
uniq_1678838	uniq_1678838-F	TTGGATCTACCTTCGGCCTCTGATG
uniq_1323470	uniq_1323470-F	CTGACCGACTGTCTCTCCGGA
uniq_766456	uniq_766456-F	GTTCTCCAAAAGCCGTTGTAGGACC
uniq_2869791	uniq_2869791-F	GGTGAGCCCACGTTCTGGTATAAG
ddah2	tr-ddah2-qf	GCGGTGAGCAGATAAAGTTGG
	tr-ddah2-qr	ATGACGTCGCTAATCCGACC
ing4	tr-ing4-qf	CAACGCACGGAGGATCTCAAA
	tr-ing4-qr	CTTTCCCTTACTAGAGGTGGAGT
amhr2	tr-amhr2-qf	TCCCAGGACTGATAACCATTCAC
	tr-amhr2-qr	AGTAGCCAACACAGCACTGG
cacna1c	tr-cacna1c-qf	GAGCTGCCGTGGGTCTATTT
	tr-cacna1c-qr	TGCGAGAGTACCGACTGAAC
hsd17b1	tr-hsd17b1-qf	GGGCCATTAGAGGTGCAGTC
	tr-hsd17b1-qr	GTTAAAGGGCAGACCGTGAAG
ccnb1	tr-ccnb1-qf	GTTCCTCCGAAGGGCTTCAA
	tr-ccnb1-qr	CTGCAGTGTGGCATCCCATT
myc	tr-myc-qf	AAGAGACAGGCGGTGAAACG
	tr-myc-qr	CTCGTGCCTCATGGAAGGAT
LOC101065671	tr-cnnp-qf	CGCCGACACCGTGTAAGT
	tr-cnnp-qr	TGGGACTCTGTCATCCACCTTC
aurka	tr-aurka-qf	TGCGCATACGATGGACTCAG
	tr-aurka-qr	CGACAGACCTAACACACGCT
fbxo43	tr-fbxo43-qf	ATAGCAACGCTGATGGGACC
	tr-fbxo43-qr	ATAACCCGGAATAGCCGCTG
LOC101080011	tr-GADD45b-qf	CAACCGGGACAAAAGGCTG
	tr-GADD45b-qr	AGTTTGGCGGACTCGTAGAC
pygl	tr-pygl-qf	TCCGCGACGTCTCTAAAGTG
	tr-pygl-qr	GATGATCACTGTCCGTGGCA
LOC101078894	tr-ALDH1-qf	TCAAGATTGTGGCCACTGGG
	tr-ALDH1-qr	GCTCTCTACGATTCCGGCTC
ppard	tr-ppard-qf	CGAGGGCTAACACAATCAGC
	tr-ppard-qr	GTCTGGGGTCAGTTTGGCTA
LOC101069468	tr-lrp5-qf	CTGTCCTGTGACGCCGAC
	tr-lrp5-qr	CCACTCTGGCCTTTGTAGCA
b-actin	tf-bactin-qf	CCAGGCATGGTGTGATGGTG
	tf-bactin-qr	GGTCTCAAACATGATCTGGGTCATC
gapdh	tr-gapdh-qf	GTCAGCAACGCTTCCTGCAC
	tr-gapdh-qr	GTCAGCTTGCCGTTCAGCTC
